# Supplementary material for: A Genome-Wide Tethering Screen Reveals Novel Potential Post-Transcriptional Regulators in Trypanosoma brucei
Source: PLoS Pathog. 2014 Jun 12;10(6):e1004178. doi: 10.1371/journal.ppat.1004178 (PMC4055773; doi:10.1371/journal.ppat.1004178)
Supplement: Table S1 — Selection of clones with blasticidin: reads per location. For each location in the genome, the number of reads is shown. Only in-frame reads are included. Experiments A and B were done in a cell line in which 5 boxB sequences were in the 3′-UTR. In experiment C (negative control) the BoxB sequences were absent. The location is relative to the start codon. Tet-: no tetracycline; Bla_0x: with tetracycline, without blasticidin. Other samples are grown with multiples of the normal (1x = 5 µg/mL) amount of Blasticidin for four days, before harvesting and amplification of the inserts. (XLSX) [file ppat.1004178.s007.xlsx]

## Sheet: Reads per location from -36
Gene		Location	A_Tet-	A_BLA_0x	A_BLA_1x	A_BLA_6x	B_Tet-	B_BLA_0x	B_BLA_2x	B_BLA_10x	B_BLA_20x	C_Tet-	C_BLA_0x	C_BLA_2x	C_BLA_10x	C_BLA_20x
Tb04.24M18.150	hypothetical protein, conserved	-9	3		15		9	2	2					2
Tb04.24M18.150	hypothetical protein, conserved	0										1	4	8
Tb04.24M18.150	hypothetical protein, conserved	24			3							11	26	22	2
Tb04.24M18.150	hypothetical protein, conserved	39		5
Tb04.24M18.150	hypothetical protein, conserved	57				2
Tb04.24M18.150	hypothetical protein, conserved	60										1	1	2
Tb04.24M18.150	hypothetical protein, conserved	63											2
Tb04.24M18.150	hypothetical protein, conserved	72						3				1	3	2	1
Tb04.24M18.150	hypothetical protein, conserved	75		9
Tb04.24M18.150	hypothetical protein, conserved	144		4
Tb04.24M18.150	hypothetical protein, conserved	150						3	3
Tb04.24M18.150	hypothetical protein, conserved	162				6
Tb04.24M18.150	hypothetical protein, conserved	171	3		3		1	3	4			1		1
Tb04.24M18.150	hypothetical protein, conserved	189										5
Tb04.24M18.150	hypothetical protein, conserved	192	2		1
Tb04.24M18.150	hypothetical protein, conserved	204			1
Tb04.24M18.150	hypothetical protein, conserved	231										2	5	5	1
Tb04.24M18.150	hypothetical protein, conserved	243		30
Tb04.24M18.150	hypothetical protein, conserved	261				15
Tb04.24M18.150	hypothetical protein, conserved	270		18
Tb04.24M18.150	hypothetical protein, conserved	288				2
Tb04.24M18.150	hypothetical protein, conserved	306										1		5
Tb04.24M18.150	hypothetical protein, conserved	312												1
Tb04.24M18.150	hypothetical protein, conserved	330	5		1		8	10	1
Tb04.24M18.150	hypothetical protein, conserved	363											3	1
Tb04.24M18.150	hypothetical protein, conserved	387	2		5		8	3	7			3	1	5
Tb04.24M18.150	hypothetical protein, conserved	417										13	18	38
Tb04.24M18.150	hypothetical protein, conserved	456		1
Tb04.24M18.150	hypothetical protein, conserved	462										16	27	12	2
Tb04.3I12.100	hypothetical protein	72										4	1	3
Tb04.3I12.100	hypothetical protein	102					4	11	3
Tb04.3I12.100	hypothetical protein	120											1
Tb04.3I12.100	hypothetical protein	123		1					1
Tb04.3I12.100	hypothetical protein	126							1
Tb04.3I12.100	hypothetical protein	138										1	1	1	1
Tb04.3I12.100	hypothetical protein	159										1
Tb04.3I12.100	hypothetical protein	189	1
Tb04.3I12.100	hypothetical protein	195				2
Tb04.3I12.100	hypothetical protein	228										1		2
Tb04.3I12.100	hypothetical protein	276						1
Tb04.3I12.100	hypothetical protein	288						2
Tb04.3I12.100	hypothetical protein	309	1
Tb04.3I12.100	hypothetical protein	330											1
Tb04.3I12.100	hypothetical protein	345				1
Tb04.3I12.100	hypothetical protein	369											1
Tb04.3I12.100	hypothetical protein	399					2
Tb04.3I12.100	hypothetical protein	414										6	3	5
Tb04.3I12.100	hypothetical protein	417							1
Tb04.3I12.100	hypothetical protein	420						1
Tb05.30F7.410	hypothetical protein	-6						1
Tb05.30F7.410	hypothetical protein	111											1	2	1
Tb05.30F7.410	hypothetical protein	135		1
Tb05.30F7.410	hypothetical protein	153				1
Tb05.30F7.410	hypothetical protein	174											1
Tb05.30F7.410	hypothetical protein	201										5	3	5
Tb05.30F7.410	hypothetical protein	210	6		13		3	4	3
Tb05.30F7.410	hypothetical protein	261		2
Tb05.30F7.410	hypothetical protein	312										8	6	3
Tb05.30F7.410	hypothetical protein	336	2		4		1	3	1				1	1
Tb05.30F7.410	hypothetical protein	396										3	1	1
Tb05.30F7.410	hypothetical protein	441										1
Tb05.30F7.410	hypothetical protein	465										1
Tb05.30F7.410	hypothetical protein	471												1
Tb05.30F7.410	hypothetical protein	483			3
Tb05.5K5.10	hypothetical protein, conserved	6						1
Tb05.5K5.100	hypothetical protein, conserved	30										4	1		1
Tb05.5K5.100	hypothetical protein, conserved	45										2	1	3
Tb05.5K5.100	hypothetical protein, conserved	66										1
Tb05.5K5.100	hypothetical protein, conserved	111										1
Tb05.5K5.100	hypothetical protein, conserved	120										1
Tb05.5K5.100	hypothetical protein, conserved	132											1
Tb05.5K5.100	hypothetical protein, conserved	135	2		3
Tb05.5K5.100	hypothetical protein, conserved	138					1			3
Tb05.5K5.100	hypothetical protein, conserved	177							3	26
Tb05.5K5.100	hypothetical protein, conserved	237	1		1							6	1
Tb05.5K5.100	hypothetical protein, conserved	267	9		6		2
Tb05.5K5.100	hypothetical protein, conserved	309										1
Tb05.5K5.100	hypothetical protein, conserved	342		6
Tb05.5K5.100	hypothetical protein, conserved	348										1	3	1
Tb05.5K5.100	hypothetical protein, conserved	372						1
Tb05.5K5.100	hypothetical protein, conserved	375										8	1	1
Tb05.5K5.100	hypothetical protein, conserved	399		10	8
Tb05.5K5.100	hypothetical protein, conserved	417				9
Tb05.5K5.100	hypothetical protein, conserved	429										1
Tb05.5K5.100	hypothetical protein, conserved	462										1
Tb05.5K5.100	hypothetical protein, conserved	477										4	3	4
Tb05.5K5.110	major vault protein, putative	-9		9
Tb05.5K5.110	major vault protein, putative	9				6
Tb05.5K5.110	major vault protein, putative	48		18
Tb05.5K5.110	major vault protein, putative	66	16		3	4
Tb05.5K5.110	major vault protein, putative	69			1
Tb05.5K5.110	major vault protein, putative	87										1
Tb05.5K5.110	major vault protein, putative	102					2	4	4				3
Tb05.5K5.110	major vault protein, putative	108					1							4	1
Tb05.5K5.110	major vault protein, putative	153	17		8		31	18	6
Tb05.5K5.110	major vault protein, putative	186	9		8								3	1
Tb05.5K5.110	major vault protein, putative	222		1	1
Tb05.5K5.110	major vault protein, putative	243			1
Tb05.5K5.110	major vault protein, putative	270		1
Tb05.5K5.110	major vault protein, putative	282	2		3		4	1	2			1	2	2
Tb05.5K5.110	major vault protein, putative	288				2
Tb05.5K5.110	major vault protein, putative	354												1
Tb05.5K5.110	major vault protein, putative	396												2
Tb05.5K5.110	major vault protein, putative	402						1
Tb05.5K5.110	major vault protein, putative	414											5	1
Tb05.5K5.110	major vault protein, putative	447						2				7	2	9	2
Tb05.5K5.110	major vault protein, putative	495				1
Tb05.5K5.110	major vault protein, putative	513	2									3	1
Tb05.5K5.110	major vault protein, putative	543											1
Tb05.5K5.110	major vault protein, putative	549		2
Tb05.5K5.110	major vault protein, putative	555			1
Tb05.5K5.110	major vault protein, putative	567				1
Tb05.5K5.110	major vault protein, putative	702						1
Tb05.5K5.110	major vault protein, putative	729					1	6	1
Tb05.5K5.110	major vault protein, putative	774		18
Tb05.5K5.110	major vault protein, putative	780											1
Tb05.5K5.110	major vault protein, putative	792				1
Tb05.5K5.110	major vault protein, putative	819	1
Tb05.5K5.110	major vault protein, putative	828	1
Tb05.5K5.110	major vault protein, putative	840					1	5
Tb05.5K5.110	major vault protein, putative	876												1
Tb05.5K5.110	major vault protein, putative	912										1
Tb05.5K5.110	major vault protein, putative	960		1
Tb05.5K5.110	major vault protein, putative	978				1
Tb05.5K5.110	major vault protein, putative	981		5
Tb05.5K5.110	major vault protein, putative	999				4
Tb05.5K5.110	major vault protein, putative	1026												1
Tb05.5K5.110	major vault protein, putative	1107											1
Tb05.5K5.110	major vault protein, putative	1152							1
Tb05.5K5.110	major vault protein, putative	1185		11
Tb05.5K5.110	major vault protein, putative	1455		2
Tb05.5K5.110	major vault protein, putative	1473				3
Tb05.5K5.110	major vault protein, putative	1530												1
Tb05.5K5.110	major vault protein, putative	1626										1
Tb05.5K5.110	major vault protein, putative	1674												1
Tb05.5K5.110	major vault protein, putative	1698					1	3	1
Tb05.5K5.110	major vault protein, putative	1719										2		1
Tb05.5K5.110	major vault protein, putative	1734	4		1
Tb05.5K5.110	major vault protein, putative	1821											4	9	1
Tb05.5K5.110	major vault protein, putative	1851	4		12		9	3	24	14		13	1	9	2
Tb05.5K5.110	major vault protein, putative	1950										1
Tb05.5K5.110	major vault protein, putative	2043	1		2		6	6	3
Tb05.5K5.110	major vault protein, putative	2061	1		2		2	3	1	1		1
Tb05.5K5.110	major vault protein, putative	2073										2			1
Tb05.5K5.110	major vault protein, putative	2076	8		6		5	20	15	3		8	3	7
Tb05.5K5.110	major vault protein, putative	2112		1
Tb05.5K5.110	major vault protein, putative	2172		3								1
Tb05.5K5.110	major vault protein, putative	2181												1
Tb05.5K5.110	major vault protein, putative	2220							1
Tb05.5K5.110	major vault protein, putative	2223										8
Tb05.5K5.110	major vault protein, putative	2250		2
Tb05.5K5.110	major vault protein, putative	2274										1
Tb05.5K5.110	major vault protein, putative	2331					1		2	1		2	3	3
Tb05.5K5.110	major vault protein, putative	2337						3
Tb05.5K5.110	major vault protein, putative	2484											1
Tb05.5K5.120	hypothetical protein, conserved	-15		12
Tb05.5K5.120	hypothetical protein, conserved	87			1
Tb05.5K5.120	hypothetical protein, conserved	123										1
Tb05.5K5.120	hypothetical protein, conserved	153				1
Tb05.5K5.120	hypothetical protein, conserved	168	13		13		2	1	4			4	4	1
Tb05.5K5.120	hypothetical protein, conserved	243					1	1
Tb05.5K5.120	hypothetical protein, conserved	330										5	13	9	1
Tb05.5K5.120	hypothetical protein, conserved	375											1
Tb05.5K5.120	hypothetical protein, conserved	405	1		20							5	1	3
Tb05.5K5.120	hypothetical protein, conserved	408			1
Tb05.5K5.120	hypothetical protein, conserved	414				1
Tb05.5K5.120	hypothetical protein, conserved	426											1
Tb05.5K5.120	hypothetical protein, conserved	441				1
Tb05.5K5.120	hypothetical protein, conserved	450	1		1		7	15	13
Tb05.5K5.120	hypothetical protein, conserved	477												1
Tb05.5K5.120	hypothetical protein, conserved	489							1			30	8	26	5
Tb05.5K5.120	hypothetical protein, conserved	537				4
Tb05.5K5.120	hypothetical protein, conserved	564											1
Tb05.5K5.120	hypothetical protein, conserved	639												1
Tb05.5K5.120	hypothetical protein, conserved	771	1		5							3	2	2	2
Tb05.5K5.120	hypothetical protein, conserved	789											1
Tb05.5K5.120	hypothetical protein, conserved	810					3	7	5			1
Tb05.5K5.120	hypothetical protein, conserved	822										1
Tb05.5K5.120	hypothetical protein, conserved	834				1
Tb05.5K5.120	hypothetical protein, conserved	837	3		6		5	3	3				3
Tb05.5K5.120	hypothetical protein, conserved	879										1	6	2
Tb05.5K5.120	hypothetical protein, conserved	921	1				18	41	26				1
Tb05.5K5.120	hypothetical protein, conserved	924			1
Tb05.5K5.120	hypothetical protein, conserved	990												1
Tb05.5K5.120	hypothetical protein, conserved	1023	2		1							3	2	2	1
Tb05.5K5.120	hypothetical protein, conserved	1110	11		10		3	5	2			8	9	11	1
Tb05.5K5.120	hypothetical protein, conserved	1113	1		1		1	9	6	1
Tb05.5K5.120	hypothetical protein, conserved	1179										1	4	5
Tb05.5K5.120	hypothetical protein, conserved	1272										8	7	8
Tb05.5K5.120	hypothetical protein, conserved	1284										1
Tb05.5K5.120	hypothetical protein, conserved	1323												1
Tb05.5K5.120	hypothetical protein, conserved	1329			4		5	4	2	3			1	2
Tb05.5K5.120	hypothetical protein, conserved	1344	1		1				6
Tb05.5K5.120	hypothetical protein, conserved	1380										20	39	20
Tb05.5K5.120	hypothetical protein, conserved	1404					7
Tb05.5K5.120	hypothetical protein, conserved	1530	8
Tb05.5K5.120	hypothetical protein, conserved	1578		3
Tb05.5K5.120	hypothetical protein, conserved	1581										9	6	6
Tb05.5K5.120	hypothetical protein, conserved	1596				2
Tb05.5K5.120	hypothetical protein, conserved	1608										1
Tb05.5K5.120	hypothetical protein, conserved	1635											1
Tb05.5K5.120	hypothetical protein, conserved	1668										2	1	2
Tb05.5K5.120	hypothetical protein, conserved	1698												1
Tb05.5K5.120	hypothetical protein, conserved	1830										1
Tb05.5K5.120	hypothetical protein, conserved	1857						1	1
Tb05.5K5.120	hypothetical protein, conserved	1866												1
Tb05.5K5.120	hypothetical protein, conserved	1878										3	2	5
Tb05.5K5.120	hypothetical protein, conserved	1887		1									1
Tb05.5K5.120	hypothetical protein, conserved	1905				1
Tb05.5K5.120	hypothetical protein, conserved	1959	1		10		3	15	5			6	6	6
Tb05.5K5.120	hypothetical protein, conserved	1968											1	1
Tb05.5K5.120	hypothetical protein, conserved	1989										8	4	4
Tb05.5K5.120	hypothetical protein, conserved	2001		3
Tb05.5K5.120	hypothetical protein, conserved	2016					1
Tb05.5K5.120	hypothetical protein, conserved	2019				1
Tb05.5K5.120	hypothetical protein, conserved	2049											1
Tb05.5K5.120	hypothetical protein, conserved	2082												5
Tb05.5K5.120	hypothetical protein, conserved	2154										14	14	3
Tb05.5K5.120	hypothetical protein, conserved	2220										7
Tb05.5K5.120	hypothetical protein, conserved	2232										1
Tb05.5K5.120	hypothetical protein, conserved	2262										5		2
Tb05.5K5.120	hypothetical protein, conserved	2319	2				2
Tb05.5K5.120	hypothetical protein, conserved	2346												1
Tb05.5K5.120	hypothetical protein, conserved	2445											1
Tb05.5K5.120	hypothetical protein, conserved	2496										1
Tb05.5K5.120	hypothetical protein, conserved	2520										1
Tb05.5K5.130	paraflagellar rod protein par4, putative	6										2
Tb05.5K5.130	paraflagellar rod protein par4, putative	24											1
Tb05.5K5.130	paraflagellar rod protein par4, putative	33		4
Tb05.5K5.130	paraflagellar rod protein par4, putative	36												1
Tb05.5K5.130	paraflagellar rod protein par4, putative	48					7	13	7	18	2	12	10	11	3
Tb05.5K5.130	paraflagellar rod protein par4, putative	150		3
Tb05.5K5.130	paraflagellar rod protein par4, putative	165			2		6		4
Tb05.5K5.130	paraflagellar rod protein par4, putative	195										1
Tb05.5K5.130	paraflagellar rod protein par4, putative	246					1	1	4	7
Tb05.5K5.130	paraflagellar rod protein par4, putative	291	6		5
Tb05.5K5.130	paraflagellar rod protein par4, putative	297		11
Tb05.5K5.130	paraflagellar rod protein par4, putative	369			1
Tb05.5K5.130	paraflagellar rod protein par4, putative	384		2
Tb05.5K5.130	paraflagellar rod protein par4, putative	402				1
Tb05.5K5.130	paraflagellar rod protein par4, putative	414												5	1
Tb05.5K5.130	paraflagellar rod protein par4, putative	504		1
Tb05.5K5.130	paraflagellar rod protein par4, putative	522											1	3
Tb05.5K5.130	paraflagellar rod protein par4, putative	534	1
Tb05.5K5.130	paraflagellar rod protein par4, putative	585										1
Tb05.5K5.130	paraflagellar rod protein par4, putative	666												1
Tb05.5K5.130	paraflagellar rod protein par4, putative	729										1
Tb05.5K5.130	paraflagellar rod protein par4, putative	741						1	1			42	21	23	1
Tb05.5K5.130	paraflagellar rod protein par4, putative	843		11
Tb05.5K5.130	paraflagellar rod protein par4, putative	861				9
Tb05.5K5.130	paraflagellar rod protein par4, putative	876												1
Tb05.5K5.130	paraflagellar rod protein par4, putative	894	1		9
Tb05.5K5.130	paraflagellar rod protein par4, putative	933	2
Tb05.5K5.130	paraflagellar rod protein par4, putative	945											1
Tb05.5K5.130	paraflagellar rod protein par4, putative	948										1		2
Tb05.5K5.130	paraflagellar rod protein par4, putative	957			1
Tb05.5K5.130	paraflagellar rod protein par4, putative	981	1		2
Tb05.5K5.130	paraflagellar rod protein par4, putative	984	1
Tb05.5K5.130	paraflagellar rod protein par4, putative	987											1
Tb05.5K5.130	paraflagellar rod protein par4, putative	990					4	6	2			2	2	4
Tb05.5K5.130	paraflagellar rod protein par4, putative	993		20
Tb05.5K5.130	paraflagellar rod protein par4, putative	1002		1
Tb05.5K5.130	paraflagellar rod protein par4, putative	1011				323
Tb05.5K5.130	paraflagellar rod protein par4, putative	1020				1
Tb05.5K5.130	paraflagellar rod protein par4, putative	1074											1
Tb05.5K5.130	paraflagellar rod protein par4, putative	1143											1
Tb05.5K5.130	paraflagellar rod protein par4, putative	1209					1
Tb05.5K5.130	paraflagellar rod protein par4, putative	1212						1
Tb05.5K5.130	paraflagellar rod protein par4, putative	1230										1
Tb05.5K5.130	paraflagellar rod protein par4, putative	1266	1
Tb05.5K5.130	paraflagellar rod protein par4, putative	1284		23
Tb05.5K5.130	paraflagellar rod protein par4, putative	1293						1
Tb05.5K5.130	paraflagellar rod protein par4, putative	1302				23
Tb05.5K5.130	paraflagellar rod protein par4, putative	1353			1
Tb05.5K5.130	paraflagellar rod protein par4, putative	1365	3		1		2
Tb05.5K5.130	paraflagellar rod protein par4, putative	1368				1								1
Tb05.5K5.130	paraflagellar rod protein par4, putative	1461										1
Tb05.5K5.130	paraflagellar rod protein par4, putative	1467				1
Tb05.5K5.130	paraflagellar rod protein par4, putative	1620												1
Tb05.5K5.130	paraflagellar rod protein par4, putative	1626	1
Tb05.5K5.130	paraflagellar rod protein par4, putative	1653				1
Tb05.5K5.130	paraflagellar rod protein par4, putative	1656										1		3
Tb05.5K5.140	hypothetical protein, unlikely	-6												2
Tb05.5K5.140	hypothetical protein, unlikely	57										11	1	7
Tb05.5K5.140	hypothetical protein, unlikely	87										11	7	15	1
Tb05.5K5.140	hypothetical protein, unlikely	93										1	2
Tb05.5K5.140	hypothetical protein, unlikely	144											1
Tb05.5K5.140	hypothetical protein, unlikely	243	3		9							2		4
Tb05.5K5.140	hypothetical protein, unlikely	252										1
Tb05.5K5.140	hypothetical protein, unlikely	357										5	4	6	1
Tb05.5K5.140	hypothetical protein, unlikely	381		9
Tb05.5K5.140	hypothetical protein, unlikely	390												1
Tb05.5K5.140	hypothetical protein, unlikely	396					1	1	1					1
Tb05.5K5.150	small GTP-binding protein, putative	-12												2
Tb05.5K5.150	small GTP-binding protein, putative	30										1
Tb05.5K5.150	small GTP-binding protein, putative	36	1
Tb05.5K5.150	small GTP-binding protein, putative	84		1								1
Tb05.5K5.150	small GTP-binding protein, putative	96											1
Tb05.5K5.150	small GTP-binding protein, putative	150		1
Tb05.5K5.150	small GTP-binding protein, putative	156	4		4		1	1
Tb05.5K5.150	small GTP-binding protein, putative	162	2		2			1	6			1	1
Tb05.5K5.150	small GTP-binding protein, putative	168			2	1	1	4
Tb05.5K5.150	small GTP-binding protein, putative	174										1
Tb05.5K5.150	small GTP-binding protein, putative	177						1
Tb05.5K5.150	small GTP-binding protein, putative	228										1
Tb05.5K5.150	small GTP-binding protein, putative	309					1	3	3
Tb05.5K5.150	small GTP-binding protein, putative	327	1
Tb05.5K5.150	small GTP-binding protein, putative	384				1
Tb05.5K5.150	small GTP-binding protein, putative	432			1
Tb05.5K5.150	small GTP-binding protein, putative	435				1
Tb05.5K5.150	small GTP-binding protein, putative	450	1		4		11
Tb05.5K5.150	small GTP-binding protein, putative	474										9		1	1
Tb05.5K5.150	small GTP-binding protein, putative	516					1					2	2	5
Tb05.5K5.150	small GTP-binding protein, putative	528					10	13	11
Tb05.5K5.160	hypothetical protein, conserved	33	28		9		3		5	5
Tb05.5K5.160	hypothetical protein, conserved	198										1
Tb05.5K5.160	hypothetical protein, conserved	201			1
Tb05.5K5.160	hypothetical protein, conserved	258										2	2
Tb05.5K5.160	hypothetical protein, conserved	360	2
Tb05.5K5.160	hypothetical protein, conserved	366	6		4			1		40	4				1
Tb05.5K5.160	hypothetical protein, conserved	390										1	1	3
Tb05.5K5.160	hypothetical protein, conserved	456					13	3
Tb05.5K5.160	hypothetical protein, conserved	636										1	1
Tb05.5K5.160	hypothetical protein, conserved	657											1
Tb05.5K5.160	hypothetical protein, conserved	669										1
Tb05.5K5.160	hypothetical protein, conserved	699	11		10			1	3				5	2
Tb05.5K5.160	hypothetical protein, conserved	768										6	3	2
Tb05.5K5.160	hypothetical protein, conserved	801										1
Tb05.5K5.160	hypothetical protein, conserved	816										4		1
Tb05.5K5.160	hypothetical protein, conserved	837												1
Tb05.5K5.160	hypothetical protein, conserved	864												1
Tb05.5K5.160	hypothetical protein, conserved	951					2					1	1
Tb05.5K5.160	hypothetical protein, conserved	960		3
Tb05.5K5.160	hypothetical protein, conserved	963	5		6				8	25	2
Tb05.5K5.160	hypothetical protein, conserved	981						1				1	1	3
Tb05.5K5.160	hypothetical protein, conserved	1050											2	3
Tb05.5K5.160	hypothetical protein, conserved	1059					1					1
Tb05.5K5.160	hypothetical protein, conserved	1089		4
Tb05.5K5.160	hypothetical protein, conserved	1107				5
Tb05.5K5.160	hypothetical protein, conserved	1146	2									11	12	1	1
Tb05.5K5.160	hypothetical protein, conserved	1161										1
Tb05.5K5.160	hypothetical protein, conserved	1170			3
Tb05.5K5.160	hypothetical protein, conserved	1197			1		1	1		5	3	9	7	2	4
Tb05.5K5.160	hypothetical protein, conserved	1230			3		16	5	24	67	2
Tb05.5K5.160	hypothetical protein, conserved	1314		1
Tb05.5K5.160	hypothetical protein, conserved	1392											1
Tb05.5K5.160	hypothetical protein, conserved	1431		1
Tb05.5K5.160	hypothetical protein, conserved	1434	1		3
Tb05.5K5.160	hypothetical protein, conserved	1458							2
Tb05.5K5.160	hypothetical protein, conserved	1464											1	1
Tb05.5K5.160	hypothetical protein, conserved	1497					6	1				8	1
Tb05.5K5.160	hypothetical protein, conserved	1503			3
Tb05.5K5.160	hypothetical protein, conserved	1530					2	3	1
Tb05.5K5.160	hypothetical protein, conserved	1605								7
Tb05.5K5.160	hypothetical protein, conserved	1698											1
Tb05.5K5.160	hypothetical protein, conserved	1713											1
Tb05.5K5.160	hypothetical protein, conserved	1737										1
Tb05.5K5.160	hypothetical protein, conserved	1758						3	1	12	4
Tb05.5K5.160	hypothetical protein, conserved	1779										1
Tb05.5K5.160	hypothetical protein, conserved	1791		2
Tb05.5K5.160	hypothetical protein, conserved	1794										4	2	3
Tb05.5K5.160	hypothetical protein, conserved	1815		5
Tb05.5K5.160	hypothetical protein, conserved	1833				117
Tb05.5K5.160	hypothetical protein, conserved	1863			4		3		6	1		1	1
Tb05.5K5.160	hypothetical protein, conserved	1875												1
Tb05.5K5.160	hypothetical protein, conserved	1878										11	5	16	2
Tb05.5K5.160	hypothetical protein, conserved	1911										2	5	3
Tb05.5K5.160	hypothetical protein, conserved	1917		3
Tb05.5K5.160	hypothetical protein, conserved	1920	14		7		2	9	10
Tb05.5K5.160	hypothetical protein, conserved	1992					12	4	2
Tb05.5K5.160	hypothetical protein, conserved	2016										2
Tb05.5K5.160	hypothetical protein, conserved	2019	1		2		1	3
Tb05.5K5.160	hypothetical protein, conserved	2055	1		1							4	3	6
Tb05.5K5.160	hypothetical protein, conserved	2091	1		3
Tb05.5K5.160	hypothetical protein, conserved	2103										6	2	5
Tb05.5K5.160	hypothetical protein, conserved	2148										1	1	1
Tb05.5K5.160	hypothetical protein, conserved	2190				1						1
Tb05.5K5.160	hypothetical protein, conserved	2193		1
Tb05.5K5.160	hypothetical protein, conserved	2196		5
Tb05.5K5.160	hypothetical protein, conserved	2202										1
Tb05.5K5.160	hypothetical protein, conserved	2214				1
Tb05.5K5.160	hypothetical protein, conserved	2271	2		2							3
Tb05.5K5.160	hypothetical protein, conserved	2334		13
Tb05.5K5.160	hypothetical protein, conserved	2355					1
Tb05.5K5.160	hypothetical protein, conserved	2382										3	5	8
Tb05.5K5.160	hypothetical protein, conserved	2475										1	2	2
Tb05.5K5.160	hypothetical protein, conserved	2586										1	1
Tb05.5K5.160	hypothetical protein, conserved	2601										1
Tb05.5K5.160	hypothetical protein, conserved	2604										1
Tb05.5K5.160	hypothetical protein, conserved	2667											2	3
Tb05.5K5.160	hypothetical protein, conserved	2685										15	16	14	1
Tb05.5K5.160	hypothetical protein, conserved	2697										1	2	2
Tb05.5K5.160	hypothetical protein, conserved	2700											1	3
Tb05.5K5.160	hypothetical protein, conserved	2742			7
Tb05.5K5.170	elongation of very long chain fatty acids protein, ATP pyrophosphate-lyase, putative	-9		1
Tb05.5K5.170	elongation of very long chain fatty acids protein, ATP pyrophosphate-lyase, putative	36							1				4		1
Tb05.5K5.170	elongation of very long chain fatty acids protein, ATP pyrophosphate-lyase, putative	45												1
Tb05.5K5.170	elongation of very long chain fatty acids protein, ATP pyrophosphate-lyase, putative	81	6				33	57	55			4	2	4
Tb05.5K5.170	elongation of very long chain fatty acids protein, ATP pyrophosphate-lyase, putative	105	6		15		5	4	3	2
Tb05.5K5.170	elongation of very long chain fatty acids protein, ATP pyrophosphate-lyase, putative	219											1	4
Tb05.5K5.170	elongation of very long chain fatty acids protein, ATP pyrophosphate-lyase, putative	234						1
Tb05.5K5.170	elongation of very long chain fatty acids protein, ATP pyrophosphate-lyase, putative	306										3
Tb05.5K5.170	elongation of very long chain fatty acids protein, ATP pyrophosphate-lyase, putative	357											1
Tb05.5K5.170	elongation of very long chain fatty acids protein, ATP pyrophosphate-lyase, putative	384			1			2	1
Tb05.5K5.170	elongation of very long chain fatty acids protein, ATP pyrophosphate-lyase, putative	411		1
Tb05.5K5.170	elongation of very long chain fatty acids protein, ATP pyrophosphate-lyase, putative	420	11		9							1	1
Tb05.5K5.170	elongation of very long chain fatty acids protein, ATP pyrophosphate-lyase, putative	453	1		1		5	6	8			1
Tb05.5K5.170	elongation of very long chain fatty acids protein, ATP pyrophosphate-lyase, putative	522	3		1		1
Tb05.5K5.170	elongation of very long chain fatty acids protein, ATP pyrophosphate-lyase, putative	549		2
Tb05.5K5.170	elongation of very long chain fatty acids protein, ATP pyrophosphate-lyase, putative	552												1
Tb05.5K5.170	elongation of very long chain fatty acids protein, ATP pyrophosphate-lyase, putative	579												1
Tb05.5K5.170	elongation of very long chain fatty acids protein, ATP pyrophosphate-lyase, putative	582	1
Tb05.5K5.170	elongation of very long chain fatty acids protein, ATP pyrophosphate-lyase, putative	585										2
Tb05.5K5.170	elongation of very long chain fatty acids protein, ATP pyrophosphate-lyase, putative	588	2		2				1
Tb05.5K5.170	elongation of very long chain fatty acids protein, ATP pyrophosphate-lyase, putative	597										1
Tb05.5K5.170	elongation of very long chain fatty acids protein, ATP pyrophosphate-lyase, putative	738										1
Tb05.5K5.170	elongation of very long chain fatty acids protein, ATP pyrophosphate-lyase, putative	741											1
Tb05.5K5.180	GRESAG 4, putative receptor-type adenylate cyclase	18					1
Tb05.5K5.180	GRESAG 4, putative receptor-type adenylate cyclase	21												1
Tb05.5K5.180	GRESAG 4, putative receptor-type adenylate cyclase	24		1
Tb05.5K5.180	GRESAG 4, putative receptor-type adenylate cyclase	57								1
Tb05.5K5.180	GRESAG 4, putative receptor-type adenylate cyclase	78					17	17	12			2
Tb05.5K5.180	GRESAG 4, putative receptor-type adenylate cyclase	153	1
Tb05.5K5.180	GRESAG 4, putative receptor-type adenylate cyclase	183					1	5				11	11	9	3
Tb05.5K5.180	GRESAG 4, putative receptor-type adenylate cyclase	243	5	7		1
Tb05.5K5.180	GRESAG 4, putative receptor-type adenylate cyclase	249	2		1							1		1
Tb05.5K5.180	GRESAG 4, putative receptor-type adenylate cyclase	339	5		8		7	14	8				6	3
Tb05.5K5.180	GRESAG 4, putative receptor-type adenylate cyclase	354											1
Tb05.5K5.180	GRESAG 4, putative receptor-type adenylate cyclase	360	11		26		1	9	1
Tb05.5K5.180	GRESAG 4, putative receptor-type adenylate cyclase	375										8		3
Tb05.5K5.180	GRESAG 4, putative receptor-type adenylate cyclase	393	3		2		2					2	1
Tb05.5K5.180	GRESAG 4, putative receptor-type adenylate cyclase	462	1		1			2					4	1
Tb05.5K5.180	GRESAG 4, putative receptor-type adenylate cyclase	477	9		1
Tb05.5K5.180	GRESAG 4, putative receptor-type adenylate cyclase	537					5	2	3
Tb05.5K5.180	GRESAG 4, putative receptor-type adenylate cyclase	597	2				1	1
Tb05.5K5.180	GRESAG 4, putative receptor-type adenylate cyclase	672					51	34	44	1
Tb05.5K5.180	GRESAG 4, putative receptor-type adenylate cyclase	678												1
Tb05.5K5.180	GRESAG 4, putative receptor-type adenylate cyclase	681			1
Tb05.5K5.180	GRESAG 4, putative receptor-type adenylate cyclase	702						1
Tb05.5K5.180	GRESAG 4, putative receptor-type adenylate cyclase	720												1
Tb05.5K5.180	GRESAG 4, putative receptor-type adenylate cyclase	750	4		2			5					5
Tb05.5K5.180	GRESAG 4, putative receptor-type adenylate cyclase	798										8	3	5
Tb05.5K5.180	GRESAG 4, putative receptor-type adenylate cyclase	810										1	2	1
Tb05.5K5.180	GRESAG 4, putative receptor-type adenylate cyclase	813										8	2	1
Tb05.5K5.180	GRESAG 4, putative receptor-type adenylate cyclase	822					4
Tb05.5K5.180	GRESAG 4, putative receptor-type adenylate cyclase	831										6	3	4	2
Tb05.5K5.180	GRESAG 4, putative receptor-type adenylate cyclase	837	6					2
Tb05.5K5.180	GRESAG 4, putative receptor-type adenylate cyclase	852		3								2			1
Tb05.5K5.180	GRESAG 4, putative receptor-type adenylate cyclase	867	2		1				1
Tb05.5K5.180	GRESAG 4, putative receptor-type adenylate cyclase	873										4	6	3	1
Tb05.5K5.180	GRESAG 4, putative receptor-type adenylate cyclase	879										19	27	18	1
Tb05.5K5.180	GRESAG 4, putative receptor-type adenylate cyclase	882		2		1
Tb05.5K5.180	GRESAG 4, putative receptor-type adenylate cyclase	885		8		1						8	6	16	3
Tb05.5K5.180	GRESAG 4, putative receptor-type adenylate cyclase	888	1		2		16	14	20	1
Tb05.5K5.180	GRESAG 4, putative receptor-type adenylate cyclase	891											1
Tb05.5K5.180	GRESAG 4, putative receptor-type adenylate cyclase	915		10		8
Tb05.5K5.180	GRESAG 4, putative receptor-type adenylate cyclase	924	9		3		3	14	1
Tb05.5K5.180	GRESAG 4, putative receptor-type adenylate cyclase	948					28	40	49	2
Tb05.5K5.180	GRESAG 4, putative receptor-type adenylate cyclase	951										1
Tb05.5K5.180	GRESAG 4, putative receptor-type adenylate cyclase	969		2		1	4	2	1				2
Tb05.5K5.180	GRESAG 4, putative receptor-type adenylate cyclase	1011											1
Tb05.5K5.180	GRESAG 4, putative receptor-type adenylate cyclase	1026							1
Tb05.5K5.180	GRESAG 4, putative receptor-type adenylate cyclase	1065	1
Tb05.5K5.180	GRESAG 4, putative receptor-type adenylate cyclase	1098		1
Tb05.5K5.180	GRESAG 4, putative receptor-type adenylate cyclase	1107					4	3	4
Tb05.5K5.180	GRESAG 4, putative receptor-type adenylate cyclase	1116		1
Tb05.5K5.180	GRESAG 4, putative receptor-type adenylate cyclase	1119		3		1
Tb05.5K5.180	GRESAG 4, putative receptor-type adenylate cyclase	1155		6
Tb05.5K5.180	GRESAG 4, putative receptor-type adenylate cyclase	1173		1
Tb05.5K5.180	GRESAG 4, putative receptor-type adenylate cyclase	1194	1		5							3	4	1
Tb05.5K5.180	GRESAG 4, putative receptor-type adenylate cyclase	1266		1
Tb05.5K5.180	GRESAG 4, putative receptor-type adenylate cyclase	1290											1
Tb05.5K5.180	GRESAG 4, putative receptor-type adenylate cyclase	1293				1
Tb05.5K5.180	GRESAG 4, putative receptor-type adenylate cyclase	1314	6		1		18	17	3
Tb05.5K5.180	GRESAG 4, putative receptor-type adenylate cyclase	1350		4		2
Tb05.5K5.180	GRESAG 4, putative receptor-type adenylate cyclase	1356		1
Tb05.5K5.180	GRESAG 4, putative receptor-type adenylate cyclase	1365					31	47	33			8	11	4	1
Tb05.5K5.180	GRESAG 4, putative receptor-type adenylate cyclase	1380	7		3		5	9	3
Tb05.5K5.180	GRESAG 4, putative receptor-type adenylate cyclase	1413	9		8		15	5	20
Tb05.5K5.180	GRESAG 4, putative receptor-type adenylate cyclase	1434					2	3	1			4	2
Tb05.5K5.180	GRESAG 4, putative receptor-type adenylate cyclase	1440					9	8	12
Tb05.5K5.180	GRESAG 4, putative receptor-type adenylate cyclase	1443										6	1
Tb05.5K5.180	GRESAG 4, putative receptor-type adenylate cyclase	1458		3		8
Tb05.5K5.180	GRESAG 4, putative receptor-type adenylate cyclase	1488		5		2
Tb05.5K5.180	GRESAG 4, putative receptor-type adenylate cyclase	1530												1
Tb05.5K5.180	GRESAG 4, putative receptor-type adenylate cyclase	1539										2	10	1	1
Tb05.5K5.180	GRESAG 4, putative receptor-type adenylate cyclase	1560										1
Tb05.5K5.180	GRESAG 4, putative receptor-type adenylate cyclase	1605											1
Tb05.5K5.180	GRESAG 4, putative receptor-type adenylate cyclase	1620					2	2	3			6	2	6
Tb05.5K5.180	GRESAG 4, putative receptor-type adenylate cyclase	1662										1
Tb05.5K5.180	GRESAG 4, putative receptor-type adenylate cyclase	1683										1
Tb05.5K5.180	GRESAG 4, putative receptor-type adenylate cyclase	1695										1	1
Tb05.5K5.180	GRESAG 4, putative receptor-type adenylate cyclase	1698										1		2
Tb05.5K5.180	GRESAG 4, putative receptor-type adenylate cyclase	1701											2	6
Tb05.5K5.180	GRESAG 4, putative receptor-type adenylate cyclase	1725										1		1
Tb05.5K5.180	GRESAG 4, putative receptor-type adenylate cyclase	1743		18
Tb05.5K5.180	GRESAG 4, putative receptor-type adenylate cyclase	1770												1
Tb05.5K5.180	GRESAG 4, putative receptor-type adenylate cyclase	1806											5	2
Tb05.5K5.180	GRESAG 4, putative receptor-type adenylate cyclase	1830			1
Tb05.5K5.180	GRESAG 4, putative receptor-type adenylate cyclase	1851			1
Tb05.5K5.180	GRESAG 4, putative receptor-type adenylate cyclase	1890	1		1		1
Tb05.5K5.180	GRESAG 4, putative receptor-type adenylate cyclase	1896						1				1			1
Tb05.5K5.180	GRESAG 4, putative receptor-type adenylate cyclase	1914	2				6	19	25			1
Tb05.5K5.180	GRESAG 4, putative receptor-type adenylate cyclase	1944												1
Tb05.5K5.180	GRESAG 4, putative receptor-type adenylate cyclase	1950		5		3
Tb05.5K5.180	GRESAG 4, putative receptor-type adenylate cyclase	1959			11							4	11	14	1
Tb05.5K5.180	GRESAG 4, putative receptor-type adenylate cyclase	2007										9		2
Tb05.5K5.180	GRESAG 4, putative receptor-type adenylate cyclase	2019		4
Tb05.5K5.180	GRESAG 4, putative receptor-type adenylate cyclase	2046												2
Tb05.5K5.180	GRESAG 4, putative receptor-type adenylate cyclase	2058											2	1
Tb05.5K5.180	GRESAG 4, putative receptor-type adenylate cyclase	2061					14	15	16	2		6	11	15	3
Tb05.5K5.180	GRESAG 4, putative receptor-type adenylate cyclase	2079										1
Tb05.5K5.180	GRESAG 4, putative receptor-type adenylate cyclase	2112												1
Tb05.5K5.180	GRESAG 4, putative receptor-type adenylate cyclase	2121	4		3			3	1			12	4	8	1
Tb05.5K5.180	GRESAG 4, putative receptor-type adenylate cyclase	2124											1
Tb05.5K5.180	GRESAG 4, putative receptor-type adenylate cyclase	2127			1
Tb05.5K5.180	GRESAG 4, putative receptor-type adenylate cyclase	2145	2				1
Tb05.5K5.180	GRESAG 4, putative receptor-type adenylate cyclase	2187	5		1				2
Tb05.5K5.180	GRESAG 4, putative receptor-type adenylate cyclase	2205	3		2							13	5	12
Tb05.5K5.180	GRESAG 4, putative receptor-type adenylate cyclase	2208			2		2
Tb05.5K5.180	GRESAG 4, putative receptor-type adenylate cyclase	2217					1		4
Tb05.5K5.180	GRESAG 4, putative receptor-type adenylate cyclase	2220	3									21	1	9
Tb05.5K5.180	GRESAG 4, putative receptor-type adenylate cyclase	2238												1
Tb05.5K5.180	GRESAG 4, putative receptor-type adenylate cyclase	2244	1
Tb05.5K5.180	GRESAG 4, putative receptor-type adenylate cyclase	2265		2
Tb05.5K5.180	GRESAG 4, putative receptor-type adenylate cyclase	2304							2				3
Tb05.5K5.180	GRESAG 4, putative receptor-type adenylate cyclase	2361	19		40			9				79	86	101	8
Tb05.5K5.180	GRESAG 4, putative receptor-type adenylate cyclase	2373				1
Tb05.5K5.180	GRESAG 4, putative receptor-type adenylate cyclase	2382		1		1
Tb05.5K5.180	GRESAG 4, putative receptor-type adenylate cyclase	2430		26		7
Tb05.5K5.180	GRESAG 4, putative receptor-type adenylate cyclase	2448										10	1	13	1
Tb05.5K5.180	GRESAG 4, putative receptor-type adenylate cyclase	2460										1
Tb05.5K5.180	GRESAG 4, putative receptor-type adenylate cyclase	2499		7		2
Tb05.5K5.180	GRESAG 4, putative receptor-type adenylate cyclase	2502	3				2	2	1
Tb05.5K5.180	GRESAG 4, putative receptor-type adenylate cyclase	2535	3									1	7	15
Tb05.5K5.180	GRESAG 4, putative receptor-type adenylate cyclase	2541										29	12	36	8
Tb05.5K5.180	GRESAG 4, putative receptor-type adenylate cyclase	2550		2
Tb05.5K5.180	GRESAG 4, putative receptor-type adenylate cyclase	2580		1
Tb05.5K5.180	GRESAG 4, putative receptor-type adenylate cyclase	2607		4								1	4	8	1
Tb05.5K5.180	GRESAG 4, putative receptor-type adenylate cyclase	2610										1	1	4
Tb05.5K5.180	GRESAG 4, putative receptor-type adenylate cyclase	2613		4
Tb05.5K5.180	GRESAG 4, putative receptor-type adenylate cyclase	2655							3	2
Tb05.5K5.180	GRESAG 4, putative receptor-type adenylate cyclase	2661		1
Tb05.5K5.180	GRESAG 4, putative receptor-type adenylate cyclase	2685				1
Tb05.5K5.180	GRESAG 4, putative receptor-type adenylate cyclase	2697		1
Tb05.5K5.180	GRESAG 4, putative receptor-type adenylate cyclase	2700												1
Tb05.5K5.180	GRESAG 4, putative receptor-type adenylate cyclase	2757	1				1		1			2			1
Tb05.5K5.180	GRESAG 4, putative receptor-type adenylate cyclase	2814	11		10		14	31	24
Tb05.5K5.180	GRESAG 4, putative receptor-type adenylate cyclase	2820	1
Tb05.5K5.180	GRESAG 4, putative receptor-type adenylate cyclase	2826	1									1		1
Tb05.5K5.180	GRESAG 4, putative receptor-type adenylate cyclase	2850				9	8	8	9
Tb05.5K5.180	GRESAG 4, putative receptor-type adenylate cyclase	2865	23		20		11	3	7	2
Tb05.5K5.180	GRESAG 4, putative receptor-type adenylate cyclase	2886										1
Tb05.5K5.180	GRESAG 4, putative receptor-type adenylate cyclase	2898		1		1								1	1
Tb05.5K5.180	GRESAG 4, putative receptor-type adenylate cyclase	2910				1
Tb05.5K5.180	GRESAG 4, putative receptor-type adenylate cyclase	2946											1
Tb05.5K5.180	GRESAG 4, putative receptor-type adenylate cyclase	2955						3	1
Tb05.5K5.180	GRESAG 4, putative receptor-type adenylate cyclase	2967										1
Tb05.5K5.180	GRESAG 4, putative receptor-type adenylate cyclase	2970											1
Tb05.5K5.180	GRESAG 4, putative receptor-type adenylate cyclase	2976										1	5	1	3
Tb05.5K5.180	GRESAG 4, putative receptor-type adenylate cyclase	2985					3							1
Tb05.5K5.180	GRESAG 4, putative receptor-type adenylate cyclase	3015	2					8	2			8	8	17	1
Tb05.5K5.180	GRESAG 4, putative receptor-type adenylate cyclase	3048	5						5
Tb05.5K5.180	GRESAG 4, putative receptor-type adenylate cyclase	3087										20	28	26	3
Tb05.5K5.180	GRESAG 4, putative receptor-type adenylate cyclase	3096	1
Tb05.5K5.180	GRESAG 4, putative receptor-type adenylate cyclase	3129										6	7	13
Tb05.5K5.180	GRESAG 4, putative receptor-type adenylate cyclase	3132	8		7		16	13	7			1	5
Tb05.5K5.180	GRESAG 4, putative receptor-type adenylate cyclase	3147	1
Tb05.5K5.180	GRESAG 4, putative receptor-type adenylate cyclase	3153											1
Tb05.5K5.180	GRESAG 4, putative receptor-type adenylate cyclase	3174			4			5
Tb05.5K5.180	GRESAG 4, putative receptor-type adenylate cyclase	3192										2
Tb05.5K5.180	GRESAG 4, putative receptor-type adenylate cyclase	3231					1	2	7			2		2
Tb05.5K5.180	GRESAG 4, putative receptor-type adenylate cyclase	3276					1
Tb05.5K5.180	GRESAG 4, putative receptor-type adenylate cyclase	3351		4	5		4	11	1			3
Tb05.5K5.180	GRESAG 4, putative receptor-type adenylate cyclase	3366	5		4		2		3			2	2	7
Tb05.5K5.180	GRESAG 4, putative receptor-type adenylate cyclase	3402		1		5
Tb05.5K5.180	GRESAG 4, putative receptor-type adenylate cyclase	3420										1
Tb05.5K5.180	GRESAG 4, putative receptor-type adenylate cyclase	3447							1
Tb05.5K5.180	GRESAG 4, putative receptor-type adenylate cyclase	3486												1
Tb05.5K5.180	GRESAG 4, putative receptor-type adenylate cyclase	3504					1							1
Tb05.5K5.180	GRESAG 4, putative receptor-type adenylate cyclase	3519		3		5
Tb05.5K5.180	GRESAG 4, putative receptor-type adenylate cyclase	3537	2		3		27	34	24	2		5	4	7
Tb05.5K5.180	GRESAG 4, putative receptor-type adenylate cyclase	3558										1
Tb05.5K5.180	GRESAG 4, putative receptor-type adenylate cyclase	3561				1
Tb05.5K5.180	GRESAG 4, putative receptor-type adenylate cyclase	3564	2		1							7	4	19	1
Tb05.5K5.180	GRESAG 4, putative receptor-type adenylate cyclase	3591											1		1
Tb05.5K5.180	GRESAG 4, putative receptor-type adenylate cyclase	3606										1
Tb05.5K5.180	GRESAG 4, putative receptor-type adenylate cyclase	3621	2
Tb05.5K5.180	GRESAG 4, putative receptor-type adenylate cyclase	3639										3	9	2
Tb05.5K5.180	GRESAG 4, putative receptor-type adenylate cyclase	3672		5		3
Tb05.5K5.180	GRESAG 4, putative receptor-type adenylate cyclase	3675										1	1
Tb05.5K5.180	GRESAG 4, putative receptor-type adenylate cyclase	3702			2
Tb05.5K5.190	GRESAG 4, putative receptor-type adenylate cyclase	18					1
Tb05.5K5.190	GRESAG 4, putative receptor-type adenylate cyclase	21												1
Tb05.5K5.190	GRESAG 4, putative receptor-type adenylate cyclase	24		1
Tb05.5K5.190	GRESAG 4, putative receptor-type adenylate cyclase	57								1
Tb05.5K5.190	GRESAG 4, putative receptor-type adenylate cyclase	78					17	17	12			2
Tb05.5K5.190	GRESAG 4, putative receptor-type adenylate cyclase	153	1
Tb05.5K5.190	GRESAG 4, putative receptor-type adenylate cyclase	183					1	5				11	11	9	3
Tb05.5K5.190	GRESAG 4, putative receptor-type adenylate cyclase	243	5	7		1
Tb05.5K5.190	GRESAG 4, putative receptor-type adenylate cyclase	249	2		1							1		1
Tb05.5K5.190	GRESAG 4, putative receptor-type adenylate cyclase	339	5		8		7	14	8				6	3
Tb05.5K5.190	GRESAG 4, putative receptor-type adenylate cyclase	354											1
Tb05.5K5.190	GRESAG 4, putative receptor-type adenylate cyclase	360	11		26		1	9	1
Tb05.5K5.190	GRESAG 4, putative receptor-type adenylate cyclase	375										8		3
Tb05.5K5.190	GRESAG 4, putative receptor-type adenylate cyclase	393	3		2		2					2	1
Tb05.5K5.190	GRESAG 4, putative receptor-type adenylate cyclase	462	1		1			2					4	1
Tb05.5K5.190	GRESAG 4, putative receptor-type adenylate cyclase	477	9		1
Tb05.5K5.190	GRESAG 4, putative receptor-type adenylate cyclase	537					5	2	3
Tb05.5K5.190	GRESAG 4, putative receptor-type adenylate cyclase	597	2				1	1
Tb05.5K5.190	GRESAG 4, putative receptor-type adenylate cyclase	672					51	34	44	1
Tb05.5K5.190	GRESAG 4, putative receptor-type adenylate cyclase	678												1
Tb05.5K5.190	GRESAG 4, putative receptor-type adenylate cyclase	681			1
Tb05.5K5.190	GRESAG 4, putative receptor-type adenylate cyclase	702						1
Tb05.5K5.190	GRESAG 4, putative receptor-type adenylate cyclase	720												1
Tb05.5K5.190	GRESAG 4, putative receptor-type adenylate cyclase	750	4		2			5					5
Tb05.5K5.190	GRESAG 4, putative receptor-type adenylate cyclase	798										8	3	5
Tb05.5K5.190	GRESAG 4, putative receptor-type adenylate cyclase	810										1	2	1
Tb05.5K5.190	GRESAG 4, putative receptor-type adenylate cyclase	813										8	2	1
Tb05.5K5.190	GRESAG 4, putative receptor-type adenylate cyclase	822					4
Tb05.5K5.190	GRESAG 4, putative receptor-type adenylate cyclase	831										6	3	4	2
Tb05.5K5.190	GRESAG 4, putative receptor-type adenylate cyclase	837	6					2
Tb05.5K5.190	GRESAG 4, putative receptor-type adenylate cyclase	852		3								2			1
Tb05.5K5.190	GRESAG 4, putative receptor-type adenylate cyclase	867	2		1				1
Tb05.5K5.190	GRESAG 4, putative receptor-type adenylate cyclase	873										4	6	3	1
Tb05.5K5.190	GRESAG 4, putative receptor-type adenylate cyclase	879										19	27	20	2
Tb05.5K5.190	GRESAG 4, putative receptor-type adenylate cyclase	882		2		1
Tb05.5K5.190	GRESAG 4, putative receptor-type adenylate cyclase	885		8		1						9	6	16	3
Tb05.5K5.190	GRESAG 4, putative receptor-type adenylate cyclase	888	1		2		16	14	20	1
Tb05.5K5.190	GRESAG 4, putative receptor-type adenylate cyclase	891											1
Tb05.5K5.190	GRESAG 4, putative receptor-type adenylate cyclase	948					30	40	48	2
Tb05.5K5.190	GRESAG 4, putative receptor-type adenylate cyclase	951										1
Tb05.5K5.190	GRESAG 4, putative receptor-type adenylate cyclase	969		2		1	4	2	1				2
Tb05.5K5.190	GRESAG 4, putative receptor-type adenylate cyclase	1011											1
Tb05.5K5.190	GRESAG 4, putative receptor-type adenylate cyclase	1059		1		12
Tb05.5K5.190	GRESAG 4, putative receptor-type adenylate cyclase	1062					1	1				16	23	25	2
Tb05.5K5.190	GRESAG 4, putative receptor-type adenylate cyclase	1098		1
Tb05.5K5.190	GRESAG 4, putative receptor-type adenylate cyclase	1107					4	3	4
Tb05.5K5.190	GRESAG 4, putative receptor-type adenylate cyclase	1116		1
Tb05.5K5.190	GRESAG 4, putative receptor-type adenylate cyclase	1119		3		1
Tb05.5K5.190	GRESAG 4, putative receptor-type adenylate cyclase	1155		6
Tb05.5K5.190	GRESAG 4, putative receptor-type adenylate cyclase	1173		1
Tb05.5K5.190	GRESAG 4, putative receptor-type adenylate cyclase	1194	1		5							3	4	1
Tb05.5K5.190	GRESAG 4, putative receptor-type adenylate cyclase	1290											1
Tb05.5K5.190	GRESAG 4, putative receptor-type adenylate cyclase	1293				1
Tb05.5K5.190	GRESAG 4, putative receptor-type adenylate cyclase	1314	6		1		18	17	3
Tb05.5K5.190	GRESAG 4, putative receptor-type adenylate cyclase	1350		4		2
Tb05.5K5.190	GRESAG 4, putative receptor-type adenylate cyclase	1356		1
Tb05.5K5.190	GRESAG 4, putative receptor-type adenylate cyclase	1365					31	47	33			8	11	4	1
Tb05.5K5.190	GRESAG 4, putative receptor-type adenylate cyclase	1380	7		3		5	9	3
Tb05.5K5.190	GRESAG 4, putative receptor-type adenylate cyclase	1413	9		8		16	6	20
Tb05.5K5.190	GRESAG 4, putative receptor-type adenylate cyclase	1434					1	2	1			3	1
Tb05.5K5.190	GRESAG 4, putative receptor-type adenylate cyclase	1440					9	8	12
Tb05.5K5.190	GRESAG 4, putative receptor-type adenylate cyclase	1443										6	1
Tb05.5K5.190	GRESAG 4, putative receptor-type adenylate cyclase	1458		3		8
Tb05.5K5.190	GRESAG 4, putative receptor-type adenylate cyclase	1488		5		2
Tb05.5K5.190	GRESAG 4, putative receptor-type adenylate cyclase	1539										2	10	1	1
Tb05.5K5.190	GRESAG 4, putative receptor-type adenylate cyclase	1560										1
Tb05.5K5.190	GRESAG 4, putative receptor-type adenylate cyclase	1605					2	1	4
Tb05.5K5.190	GRESAG 4, putative receptor-type adenylate cyclase	1611			1							3	1	3	2
Tb05.5K5.190	GRESAG 4, putative receptor-type adenylate cyclase	1620					2	2	3			6	2	6
Tb05.5K5.190	GRESAG 4, putative receptor-type adenylate cyclase	1662										1
Tb05.5K5.190	GRESAG 4, putative receptor-type adenylate cyclase	1683										1
Tb05.5K5.190	GRESAG 4, putative receptor-type adenylate cyclase	1695										1	1
Tb05.5K5.190	GRESAG 4, putative receptor-type adenylate cyclase	1698										1		2
Tb05.5K5.190	GRESAG 4, putative receptor-type adenylate cyclase	1701											2	6
Tb05.5K5.190	GRESAG 4, putative receptor-type adenylate cyclase	1725										1		1
Tb05.5K5.190	GRESAG 4, putative receptor-type adenylate cyclase	1743		18
Tb05.5K5.190	GRESAG 4, putative receptor-type adenylate cyclase	1770												1
Tb05.5K5.190	GRESAG 4, putative receptor-type adenylate cyclase	1806											5	2
Tb05.5K5.190	GRESAG 4, putative receptor-type adenylate cyclase	1830			1
Tb05.5K5.190	GRESAG 4, putative receptor-type adenylate cyclase	1851			1
Tb05.5K5.190	GRESAG 4, putative receptor-type adenylate cyclase	1944												1
Tb05.5K5.190	GRESAG 4, putative receptor-type adenylate cyclase	1950		5		3
Tb05.5K5.190	GRESAG 4, putative receptor-type adenylate cyclase	1959			11							4	11	14	1
Tb05.5K5.190	GRESAG 4, putative receptor-type adenylate cyclase	2007										9		2
Tb05.5K5.190	GRESAG 4, putative receptor-type adenylate cyclase	2019		4
Tb05.5K5.190	GRESAG 4, putative receptor-type adenylate cyclase	2046												2
Tb05.5K5.190	GRESAG 4, putative receptor-type adenylate cyclase	2058											2	1
Tb05.5K5.190	GRESAG 4, putative receptor-type adenylate cyclase	2061					14	15	16	2		6	11	16	3
Tb05.5K5.190	GRESAG 4, putative receptor-type adenylate cyclase	2112												1
Tb05.5K5.190	GRESAG 4, putative receptor-type adenylate cyclase	2121	4		3			3	1			12	4	8	1
Tb05.5K5.190	GRESAG 4, putative receptor-type adenylate cyclase	2124											1
Tb05.5K5.190	GRESAG 4, putative receptor-type adenylate cyclase	2127			1
Tb05.5K5.190	GRESAG 4, putative receptor-type adenylate cyclase	2145	2				1
Tb05.5K5.190	GRESAG 4, putative receptor-type adenylate cyclase	2187	5		1				2
Tb05.5K5.190	GRESAG 4, putative receptor-type adenylate cyclase	2205	3		2							13	5	12
Tb05.5K5.190	GRESAG 4, putative receptor-type adenylate cyclase	2208			2		2
Tb05.5K5.190	GRESAG 4, putative receptor-type adenylate cyclase	2217					1		4
Tb05.5K5.190	GRESAG 4, putative receptor-type adenylate cyclase	2220	3									21	1	9
Tb05.5K5.190	GRESAG 4, putative receptor-type adenylate cyclase	2238												1
Tb05.5K5.190	GRESAG 4, putative receptor-type adenylate cyclase	2244	1
Tb05.5K5.190	GRESAG 4, putative receptor-type adenylate cyclase	2265		2
Tb05.5K5.190	GRESAG 4, putative receptor-type adenylate cyclase	2304							2				3
Tb05.5K5.190	GRESAG 4, putative receptor-type adenylate cyclase	2361	19		40			9				79	86	101	8
Tb05.5K5.190	GRESAG 4, putative receptor-type adenylate cyclase	2373				1
Tb05.5K5.190	GRESAG 4, putative receptor-type adenylate cyclase	2382		1		1
Tb05.5K5.190	GRESAG 4, putative receptor-type adenylate cyclase	2430		26		7
Tb05.5K5.190	GRESAG 4, putative receptor-type adenylate cyclase	2448										10	1	13	1
Tb05.5K5.190	GRESAG 4, putative receptor-type adenylate cyclase	2460										1
Tb05.5K5.190	GRESAG 4, putative receptor-type adenylate cyclase	2499		7		2
Tb05.5K5.190	GRESAG 4, putative receptor-type adenylate cyclase	2502	3				2	2	1
Tb05.5K5.190	GRESAG 4, putative receptor-type adenylate cyclase	2535	3									1	7	15
Tb05.5K5.190	GRESAG 4, putative receptor-type adenylate cyclase	2541										29	12	36	8
Tb05.5K5.190	GRESAG 4, putative receptor-type adenylate cyclase	2550		2
Tb05.5K5.190	GRESAG 4, putative receptor-type adenylate cyclase	2580		1
Tb05.5K5.190	GRESAG 4, putative receptor-type adenylate cyclase	2607		4								1	4	8	1
Tb05.5K5.190	GRESAG 4, putative receptor-type adenylate cyclase	2610										1	1	4
Tb05.5K5.190	GRESAG 4, putative receptor-type adenylate cyclase	2613		4
Tb05.5K5.190	GRESAG 4, putative receptor-type adenylate cyclase	2655							3	2
Tb05.5K5.190	GRESAG 4, putative receptor-type adenylate cyclase	2661		1
Tb05.5K5.190	GRESAG 4, putative receptor-type adenylate cyclase	2685				1
Tb05.5K5.190	GRESAG 4, putative receptor-type adenylate cyclase	2697		1
Tb05.5K5.190	GRESAG 4, putative receptor-type adenylate cyclase	2700												1
Tb05.5K5.190	GRESAG 4, putative receptor-type adenylate cyclase	2757	1				1		1			2			1
Tb05.5K5.190	GRESAG 4, putative receptor-type adenylate cyclase	2814	11		10		14	31	24
Tb05.5K5.190	GRESAG 4, putative receptor-type adenylate cyclase	2820	1
Tb05.5K5.190	GRESAG 4, putative receptor-type adenylate cyclase	2826	1									1		1
Tb05.5K5.190	GRESAG 4, putative receptor-type adenylate cyclase	2850				9	8	8	9
Tb05.5K5.190	GRESAG 4, putative receptor-type adenylate cyclase	2865	23		20		11	3	7	2
Tb05.5K5.190	GRESAG 4, putative receptor-type adenylate cyclase	2886										1
Tb05.5K5.190	GRESAG 4, putative receptor-type adenylate cyclase	2898		1		1								1	1
Tb05.5K5.190	GRESAG 4, putative receptor-type adenylate cyclase	2910				1
Tb05.5K5.190	GRESAG 4, putative receptor-type adenylate cyclase	2946											1
Tb05.5K5.190	GRESAG 4, putative receptor-type adenylate cyclase	2955						3	1
Tb05.5K5.190	GRESAG 4, putative receptor-type adenylate cyclase	2967										1
Tb05.5K5.190	GRESAG 4, putative receptor-type adenylate cyclase	2970											1
Tb05.5K5.190	GRESAG 4, putative receptor-type adenylate cyclase	2976										1	5	1	3
Tb05.5K5.190	GRESAG 4, putative receptor-type adenylate cyclase	2985					3							1
Tb05.5K5.190	GRESAG 4, putative receptor-type adenylate cyclase	3015	2					8	2			8	8	17	1
Tb05.5K5.190	GRESAG 4, putative receptor-type adenylate cyclase	3048	5						5
Tb05.5K5.190	GRESAG 4, putative receptor-type adenylate cyclase	3087										20	28	26	3
Tb05.5K5.190	GRESAG 4, putative receptor-type adenylate cyclase	3096	1
Tb05.5K5.190	GRESAG 4, putative receptor-type adenylate cyclase	3129										6	7	13
Tb05.5K5.190	GRESAG 4, putative receptor-type adenylate cyclase	3132	8		7		16	13	7			1	5
Tb05.5K5.190	GRESAG 4, putative receptor-type adenylate cyclase	3147	1
Tb05.5K5.190	GRESAG 4, putative receptor-type adenylate cyclase	3153											1
Tb05.5K5.190	GRESAG 4, putative receptor-type adenylate cyclase	3174			4			5
Tb05.5K5.190	GRESAG 4, putative receptor-type adenylate cyclase	3192										2
Tb05.5K5.190	GRESAG 4, putative receptor-type adenylate cyclase	3231					1	2	7			2		2
Tb05.5K5.190	GRESAG 4, putative receptor-type adenylate cyclase	3276					1
Tb05.5K5.190	GRESAG 4, putative receptor-type adenylate cyclase	3351		4	5		4	11	1			3
Tb05.5K5.190	GRESAG 4, putative receptor-type adenylate cyclase	3366	5		4		2		3			2	2	7
Tb05.5K5.190	GRESAG 4, putative receptor-type adenylate cyclase	3402		1		5
Tb05.5K5.190	GRESAG 4, putative receptor-type adenylate cyclase	3420										1
Tb05.5K5.190	GRESAG 4, putative receptor-type adenylate cyclase	3447							1
Tb05.5K5.190	GRESAG 4, putative receptor-type adenylate cyclase	3537	2		3		27	34	24	2		5	4	7
Tb05.5K5.190	GRESAG 4, putative receptor-type adenylate cyclase	3558										1
Tb05.5K5.190	GRESAG 4, putative receptor-type adenylate cyclase	3561				1
Tb05.5K5.190	GRESAG 4, putative receptor-type adenylate cyclase	3564	2		1							7	4	19	1
Tb05.5K5.190	GRESAG 4, putative receptor-type adenylate cyclase	3591											1		1
Tb05.5K5.190	GRESAG 4, putative receptor-type adenylate cyclase	3606										1
Tb05.5K5.190	GRESAG 4, putative receptor-type adenylate cyclase	3621	2
Tb05.5K5.190	GRESAG 4, putative receptor-type adenylate cyclase	3639										3	9	2
Tb05.5K5.190	GRESAG 4, putative receptor-type adenylate cyclase	3672		5		3
Tb05.5K5.190	GRESAG 4, putative receptor-type adenylate cyclase	3675										1	1
Tb05.5K5.190	GRESAG 4, putative receptor-type adenylate cyclase	3702			2
Tb05.5K5.20	hypothetical protein, conserved	-3	1				2	2
Tb05.5K5.20	hypothetical protein, conserved	9										1
Tb05.5K5.20	hypothetical protein, conserved	18							1
Tb05.5K5.20	hypothetical protein, conserved	24	2		5				1			17	17	7
Tb05.5K5.20	hypothetical protein, conserved	69											3	3
Tb05.5K5.20	hypothetical protein, conserved	75		25
Tb05.5K5.20	hypothetical protein, conserved	93				42
Tb05.5K5.20	hypothetical protein, conserved	117										2
Tb05.5K5.20	hypothetical protein, conserved	126												1
Tb05.5K5.20	hypothetical protein, conserved	141		4
Tb05.5K5.20	hypothetical protein, conserved	159				3
Tb05.5K5.20	hypothetical protein, conserved	177												2
Tb05.5K5.20	hypothetical protein, conserved	180			1
Tb05.5K5.20	hypothetical protein, conserved	198						1	1					1
Tb05.5K5.20	hypothetical protein, conserved	228	2				2	3	2
Tb05.5K5.20	hypothetical protein, conserved	234		4
Tb05.5K5.20	hypothetical protein, conserved	249		8
Tb05.5K5.20	hypothetical protein, conserved	282										23	9	3	2
Tb05.5K5.20	hypothetical protein, conserved	414										1
Tb05.5K5.20	hypothetical protein, conserved	423					1
Tb05.5K5.20	hypothetical protein, conserved	438	2	1	3		2	2	1			2		1
Tb05.5K5.20	hypothetical protein, conserved	456			2			3
Tb05.5K5.20	hypothetical protein, conserved	561							1				5	2
Tb05.5K5.20	hypothetical protein, conserved	573										9	3
Tb05.5K5.20	hypothetical protein, conserved	609				1
Tb05.5K5.20	hypothetical protein, conserved	639												1
Tb05.5K5.20	hypothetical protein, conserved	717			1		1	1	1
Tb05.5K5.20	hypothetical protein, conserved	729			2			8						2
Tb05.5K5.20	hypothetical protein, conserved	759										1
Tb05.5K5.20	hypothetical protein, conserved	813					1	2
Tb05.5K5.20	hypothetical protein, conserved	825											1
Tb05.5K5.20	hypothetical protein, conserved	861			1
Tb05.5K5.20	hypothetical protein, conserved	891										5	2
Tb05.5K5.20	hypothetical protein, conserved	894	4		6		15	11	8	1		4	2	6	2
Tb05.5K5.20	hypothetical protein, conserved	906			1		2	3
Tb05.5K5.20	hypothetical protein, conserved	1110	1
Tb05.5K5.20	hypothetical protein, conserved	1146						5	1			1	1
Tb05.5K5.20	hypothetical protein, conserved	1212	1
Tb05.5K5.20	hypothetical protein, conserved	1260					1
Tb05.5K5.200	guanine deaminase, putative	-3	8		2
Tb05.5K5.200	guanine deaminase, putative	6						2				4	4	9
Tb05.5K5.200	guanine deaminase, putative	12						4	1	44	44	4	2
Tb05.5K5.200	guanine deaminase, putative	18								18	2			1
Tb05.5K5.200	guanine deaminase, putative	84										18	11	14	3
Tb05.5K5.200	guanine deaminase, putative	126		2
Tb05.5K5.200	guanine deaminase, putative	135										7	6	10	2
Tb05.5K5.200	guanine deaminase, putative	150		9		1
Tb05.5K5.200	guanine deaminase, putative	186											3	2
Tb05.5K5.200	guanine deaminase, putative	255							1
Tb05.5K5.200	guanine deaminase, putative	264	1		1			1
Tb05.5K5.200	guanine deaminase, putative	273		1
Tb05.5K5.200	guanine deaminase, putative	297										9	2
Tb05.5K5.200	guanine deaminase, putative	309												1
Tb05.5K5.200	guanine deaminase, putative	327												1
Tb05.5K5.200	guanine deaminase, putative	390		14		3
Tb05.5K5.200	guanine deaminase, putative	399											1
Tb05.5K5.200	guanine deaminase, putative	411												2
Tb05.5K5.200	guanine deaminase, putative	432				1
Tb05.5K5.200	guanine deaminase, putative	438		1
Tb05.5K5.200	guanine deaminase, putative	450										4		1	3
Tb05.5K5.200	guanine deaminase, putative	495					1					1
Tb05.5K5.200	guanine deaminase, putative	552					23	18	8			1
Tb05.5K5.200	guanine deaminase, putative	567			1								2	5
Tb05.5K5.200	guanine deaminase, putative	582	12		5		10	4	9
Tb05.5K5.200	guanine deaminase, putative	615							1
Tb05.5K5.200	guanine deaminase, putative	618	2				1								1
Tb05.5K5.200	guanine deaminase, putative	624										16	10	17	3
Tb05.5K5.200	guanine deaminase, putative	672		14		4
Tb05.5K5.200	guanine deaminase, putative	675										1
Tb05.5K5.200	guanine deaminase, putative	705					5	2	1					1
Tb05.5K5.200	guanine deaminase, putative	756					1	5				2	4	4
Tb05.5K5.200	guanine deaminase, putative	804				2
Tb05.5K5.200	guanine deaminase, putative	849	3				1		1
Tb05.5K5.200	guanine deaminase, putative	855	3		4		3	4	10	39	3	4	2	2
Tb05.5K5.200	guanine deaminase, putative	915			1		3
Tb05.5K5.200	guanine deaminase, putative	1002						1
Tb05.5K5.200	guanine deaminase, putative	1050		2
Tb05.5K5.200	guanine deaminase, putative	1149			1
Tb05.5K5.200	guanine deaminase, putative	1191												1
Tb05.5K5.200	guanine deaminase, putative	1203										2	2
Tb05.5K5.200	guanine deaminase, putative	1254											1
Tb05.5K5.200	guanine deaminase, putative	1269	6		15		5	11	2			8	1	5	1
Tb05.5K5.200	guanine deaminase, putative	1305										4	3	3	1
Tb05.5K5.200	guanine deaminase, putative	1416			1							20	7	22	4
Tb05.5K5.200	guanine deaminase, putative	1530											1
Tb05.5K5.210	hypothetical protein	-9	1		6		6	4	4			1			1
Tb05.5K5.210	hypothetical protein	6			1			1
Tb05.5K5.210	hypothetical protein	36										1
Tb05.5K5.210	hypothetical protein	93		4
Tb05.5K5.210	hypothetical protein	171													1
Tb05.5K5.210	hypothetical protein	177						1
Tb05.5K5.210	hypothetical protein	183										21	21	14	2
Tb05.5K5.210	hypothetical protein	210					5	5	3
Tb05.5K5.210	hypothetical protein	273	5		2			3
Tb05.5K5.210	hypothetical protein	282										1
Tb05.5K5.210	hypothetical protein	291										1
Tb05.5K5.210	hypothetical protein	387		3		3
Tb05.5K5.210	hypothetical protein	405												1
Tb05.5K5.210	hypothetical protein	420			1
Tb05.5K5.210	hypothetical protein	432												1
Tb05.5K5.210	hypothetical protein	447										2	2	1
Tb05.5K5.210	hypothetical protein	492												1
Tb05.5K5.210	hypothetical protein	543										13	15	17	1
Tb05.5K5.210	hypothetical protein	573										1
Tb05.5K5.210	hypothetical protein	666		4		3
Tb05.5K5.210	hypothetical protein	669					1					10	3	4	4
Tb05.5K5.210	hypothetical protein	759				1
Tb05.5K5.210	hypothetical protein	813										3	2
Tb05.5K5.210	hypothetical protein	834										2
Tb05.5K5.210	hypothetical protein	972			1
Tb05.5K5.210	hypothetical protein	1011												1
Tb05.5K5.210	hypothetical protein	1029	5									30	16	14	4
Tb05.5K5.210	hypothetical protein	1044	2		1							7	6	6
Tb05.5K5.210	hypothetical protein	1110	6	5				1				14	18	14	3
Tb05.5K5.210	hypothetical protein	1131										6	9	10
Tb05.5K5.210	hypothetical protein	1179											1
Tb05.5K5.210	hypothetical protein	1200	1		1
Tb05.5K5.210	hypothetical protein	1203	3		1		8					56	50	67	9	1
Tb05.5K5.210	hypothetical protein	1227		1
Tb05.5K5.210	hypothetical protein	1257	2		4		3	13	7
Tb05.5K5.210	hypothetical protein	1290	1					4				19	11	6	2
Tb05.5K5.210	hypothetical protein	1317		1								1
Tb05.5K5.210	hypothetical protein	1326					1	14	6					1
Tb05.5K5.210	hypothetical protein	1413												2
Tb05.5K5.210	hypothetical protein	1419										1
Tb05.5K5.210	hypothetical protein	1458							1
Tb05.5K5.210	hypothetical protein	1497												1
Tb05.5K5.210	hypothetical protein	1521											1
Tb05.5K5.210	hypothetical protein	1530		3
Tb05.5K5.210	hypothetical protein	1578											2
Tb05.5K5.210	hypothetical protein	1599		2
Tb05.5K5.210	hypothetical protein	1698						5	8
Tb05.5K5.210	hypothetical protein	1701												1
Tb05.5K5.210	hypothetical protein	1749										5	7	1
Tb05.5K5.210	hypothetical protein	1752			1							8	9	4
Tb05.5K5.210	hypothetical protein	1770										1
Tb05.5K5.210	hypothetical protein	1809	4		7							2		1
Tb05.5K5.210	hypothetical protein	1818		10
Tb05.5K5.210	hypothetical protein	1881		20		2
Tb05.5K5.210	hypothetical protein	1887		2									1
Tb05.5K5.210	hypothetical protein	1941										1
Tb05.5K5.210	hypothetical protein	1959	1
Tb05.5K5.210	hypothetical protein	2253												1
Tb05.5K5.210	hypothetical protein	2265											1
Tb05.5K5.210	hypothetical protein	2271	1
Tb05.5K5.210	hypothetical protein	2337												1
Tb05.5K5.210	hypothetical protein	2346											1
Tb05.5K5.220	hypothetical protein	-9	1		6		6	4	4			1			1
Tb05.5K5.220	hypothetical protein	6			1			1
Tb05.5K5.220	hypothetical protein	36										1
Tb05.5K5.220	hypothetical protein	93		4
Tb05.5K5.220	hypothetical protein	210											1	1
Tb05.5K5.220	hypothetical protein	273	5		2			3
Tb05.5K5.220	hypothetical protein	282										1
Tb05.5K5.220	hypothetical protein	291										1
Tb05.5K5.220	hypothetical protein	387		3		3
Tb05.5K5.220	hypothetical protein	405												1
Tb05.5K5.220	hypothetical protein	420			1
Tb05.5K5.220	hypothetical protein	444					1	2				5	5		1
Tb05.5K5.220	hypothetical protein	456		4		1
Tb05.5K5.220	hypothetical protein	468										2	3	5
Tb05.5K5.220	hypothetical protein	474		12		5
Tb05.5K5.220	hypothetical protein	492						1
Tb05.5K5.220	hypothetical protein	513						4	1
Tb05.5K5.220	hypothetical protein	519										1
Tb05.5K5.220	hypothetical protein	543										13	15	17	1
Tb05.5K5.220	hypothetical protein	561		2		2
Tb05.5K5.220	hypothetical protein	585		2
Tb05.5K5.220	hypothetical protein	666		4		3
Tb05.5K5.220	hypothetical protein	669					1					10	3	4	4
Tb05.5K5.220	hypothetical protein	708										1
Tb05.5K5.220	hypothetical protein	759				1
Tb05.5K5.220	hypothetical protein	813										3	2
Tb05.5K5.220	hypothetical protein	834										2
Tb05.5K5.220	hypothetical protein	837		4		2
Tb05.5K5.220	hypothetical protein	936		1		5
Tb05.5K5.220	hypothetical protein	957	14		16		26	14	17			3	1	1
Tb05.5K5.220	hypothetical protein	1011												1
Tb05.5K5.220	hypothetical protein	1029	5									30	16	14	4
Tb05.5K5.220	hypothetical protein	1044	2		1							7	6	6
Tb05.5K5.220	hypothetical protein	1110	6	5				1				14	18	14	3
Tb05.5K5.220	hypothetical protein	1131										6	9	10
Tb05.5K5.220	hypothetical protein	1197										2	2	1
Tb05.5K5.220	hypothetical protein	1200	3
Tb05.5K5.220	hypothetical protein	1227		1
Tb05.5K5.220	hypothetical protein	1257	2		4		3	13	7
Tb05.5K5.220	hypothetical protein	1290	1					4				19	11	6	2
Tb05.5K5.220	hypothetical protein	1317		1								1
Tb05.5K5.220	hypothetical protein	1326					1	14	6					1
Tb05.5K5.220	hypothetical protein	1413												2
Tb05.5K5.220	hypothetical protein	1419										1
Tb05.5K5.220	hypothetical protein	1458							1
Tb05.5K5.220	hypothetical protein	1497												1
Tb05.5K5.220	hypothetical protein	1521											1
Tb05.5K5.220	hypothetical protein	1530		3
Tb05.5K5.220	hypothetical protein	1578											2
Tb05.5K5.220	hypothetical protein	1599		2
Tb05.5K5.220	hypothetical protein	1698						5	8
Tb05.5K5.220	hypothetical protein	1701												1
Tb05.5K5.220	hypothetical protein	1749										5	7	1
Tb05.5K5.220	hypothetical protein	1752			1							8	9	4
Tb05.5K5.220	hypothetical protein	1761					4	6	3			10	7	7
Tb05.5K5.220	hypothetical protein	1809	4		7							2		1
Tb05.5K5.220	hypothetical protein	1818		10
Tb05.5K5.220	hypothetical protein	1872	1				6	3	3
Tb05.5K5.220	hypothetical protein	1881		20		2
Tb05.5K5.220	hypothetical protein	1887		2									1
Tb05.5K5.220	hypothetical protein	1941										1
Tb05.5K5.220	hypothetical protein	1959	1
Tb05.5K5.220	hypothetical protein	2253												1
Tb05.5K5.220	hypothetical protein	2265											1
Tb05.5K5.220	hypothetical protein	2271	1
Tb05.5K5.220	hypothetical protein	2337												1
Tb05.5K5.220	hypothetical protein	2346											1
Tb05.5K5.240	ESAG3, putative	3	11		3		3		2
Tb05.5K5.240	ESAG3, putative	9		4		1
Tb05.5K5.240	ESAG3, putative	24		40		13
Tb05.5K5.240	ESAG3, putative	81	1				2	8				21	28	12	1
Tb05.5K5.240	ESAG3, putative	138												1
Tb05.5K5.240	ESAG3, putative	222										2	6		1
Tb05.5K5.240	ESAG3, putative	276					3	1	1
Tb05.5K5.240	ESAG3, putative	288		6		3
Tb05.5K5.240	ESAG3, putative	294		13		2
Tb05.5K5.240	ESAG3, putative	309	8		14		1	5	7	442	177
Tb05.5K5.240	ESAG3, putative	423										3	3	1
Tb05.5K5.240	ESAG3, putative	429		1
Tb05.5K5.240	ESAG3, putative	438		3		4
Tb05.5K5.240	ESAG3, putative	465												1
Tb05.5K5.240	ESAG3, putative	483										4	4
Tb05.5K5.240	ESAG3, putative	561													1
Tb05.5K5.240	ESAG3, putative	645					1					6	1	2
Tb05.5K5.240	ESAG3, putative	660										1
Tb05.5K5.240	ESAG3, putative	669	1
Tb05.5K5.240	ESAG3, putative	678	4
Tb05.5K5.240	ESAG3, putative	744										10	3	1
Tb05.5K5.240	ESAG3, putative	870										1	1	1
Tb05.5K5.240	ESAG3, putative	873	5		2				1				2	2
Tb05.5K5.240	ESAG3, putative	876		3
Tb05.5K5.240	ESAG3, putative	888			2
Tb05.5K5.240	ESAG3, putative	894										1
Tb05.5K5.240	ESAG3, putative	897					2	3
Tb05.5K5.240	ESAG3, putative	900	4		5			4
Tb05.5K5.240	ESAG3, putative	945										1
Tb05.5K5.240	ESAG3, putative	1002			3		1		2
Tb05.5K5.240	ESAG3, putative	1047	9		5		8	4	4			13	3	10	2
Tb05.5K5.240	ESAG3, putative	1113		1		1
Tb05.5K5.240	ESAG3, putative	1125										1
Tb05.5K5.240	ESAG3, putative	1128			1							13	3	3
Tb05.5K5.250	hypothetical protein	-12		1		1
Tb05.5K5.250	hypothetical protein	-9		15		5
Tb05.5K5.250	hypothetical protein	3		33		10
Tb05.5K5.250	hypothetical protein	6				4
Tb05.5K5.250	hypothetical protein	12	11		12		6	10	16			5		2	1
Tb05.5K5.250	hypothetical protein	21										4
Tb05.5K5.250	hypothetical protein	24	2
Tb05.5K5.250	hypothetical protein	27					1					22	16	12	2
Tb05.5K5.250	hypothetical protein	69		4		2
Tb05.5K5.250	hypothetical protein	72	1					1
Tb05.5K5.250	hypothetical protein	84				1
Tb05.5K5.250	hypothetical protein	177		2		3
Tb05.5K5.250	hypothetical protein	198										1
Tb05.5K5.250	hypothetical protein	216										1
Tb05.5K5.250	hypothetical protein	249										8	7	3
Tb05.5K5.250	hypothetical protein	318										1
Tb05.5K5.250	hypothetical protein	351						1
Tb05.5K5.250	hypothetical protein	354	1
Tb05.5K5.250	hypothetical protein	402		3			3	4	2			5	8	10
Tb05.5K5.250	hypothetical protein	405	1
Tb05.5K5.250	hypothetical protein	420							1
Tb05.5K5.250	hypothetical protein	429			3
Tb05.5K5.250	hypothetical protein	435	5
Tb05.5K5.260	variant surface glycoprotein (VSG), putative	-6										1
Tb05.5K5.260	variant surface glycoprotein (VSG), putative	12							1			2	1	3
Tb05.5K5.260	variant surface glycoprotein (VSG), putative	15	3		13		7	2	5			7	8	7	1
Tb05.5K5.260	variant surface glycoprotein (VSG), putative	24	1
Tb05.5K5.260	variant surface glycoprotein (VSG), putative	51												2
Tb05.5K5.260	variant surface glycoprotein (VSG), putative	60		1
Tb05.5K5.260	variant surface glycoprotein (VSG), putative	75										1
Tb05.5K5.260	variant surface glycoprotein (VSG), putative	78	1									3	4	4
Tb05.5K5.260	variant surface glycoprotein (VSG), putative	87											1
Tb05.5K5.260	variant surface glycoprotein (VSG), putative	99										1	1
Tb05.5K5.260	variant surface glycoprotein (VSG), putative	117										1
Tb05.5K5.260	variant surface glycoprotein (VSG), putative	126												1
Tb05.5K5.260	variant surface glycoprotein (VSG), putative	147										1
Tb05.5K5.260	variant surface glycoprotein (VSG), putative	156			1
Tb05.5K5.260	variant surface glycoprotein (VSG), putative	204			1			11	4
Tb05.5K5.260	variant surface glycoprotein (VSG), putative	231			1
Tb05.5K5.260	variant surface glycoprotein (VSG), putative	237										3
Tb05.5K5.260	variant surface glycoprotein (VSG), putative	261	5		2		3	2	1
Tb05.5K5.260	variant surface glycoprotein (VSG), putative	270				4
Tb05.5K5.260	variant surface glycoprotein (VSG), putative	279	8		14		3	1						2
Tb05.5K5.260	variant surface glycoprotein (VSG), putative	300				2
Tb05.5K5.260	variant surface glycoprotein (VSG), putative	303		3		1
Tb05.5K5.260	variant surface glycoprotein (VSG), putative	327		6
Tb05.5K5.260	variant surface glycoprotein (VSG), putative	333										6	3	4
Tb05.5K5.260	variant surface glycoprotein (VSG), putative	360												1
Tb05.5K5.260	variant surface glycoprotein (VSG), putative	399			1							2
Tb05.5K5.260	variant surface glycoprotein (VSG), putative	438											1
Tb05.5K5.260	variant surface glycoprotein (VSG), putative	525										1
Tb05.5K5.260	variant surface glycoprotein (VSG), putative	561											3
Tb05.5K5.260	variant surface glycoprotein (VSG), putative	579						1	1			25	12	10	3
Tb05.5K5.260	variant surface glycoprotein (VSG), putative	582											1
Tb05.5K5.260	variant surface glycoprotein (VSG), putative	636		1								67	41	32
Tb05.5K5.260	variant surface glycoprotein (VSG), putative	639				29
Tb05.5K5.260	variant surface glycoprotein (VSG), putative	693				1
Tb05.5K5.260	variant surface glycoprotein (VSG), putative	705										1	1
Tb05.5K5.260	variant surface glycoprotein (VSG), putative	726		4
Tb05.5K5.260	variant surface glycoprotein (VSG), putative	729	2		1		13	7	4
Tb05.5K5.260	variant surface glycoprotein (VSG), putative	744		2
Tb05.5K5.260	variant surface glycoprotein (VSG), putative	762										1
Tb05.5K5.260	variant surface glycoprotein (VSG), putative	792													1
Tb05.5K5.260	variant surface glycoprotein (VSG), putative	828											1
Tb05.5K5.260	variant surface glycoprotein (VSG), putative	837		1
Tb05.5K5.260	variant surface glycoprotein (VSG), putative	843	3		7			5
Tb05.5K5.260	variant surface glycoprotein (VSG), putative	879										2	4	4
Tb05.5K5.260	variant surface glycoprotein (VSG), putative	882										1
Tb05.5K5.260	variant surface glycoprotein (VSG), putative	909	10		5		2		1
Tb05.5K5.260	variant surface glycoprotein (VSG), putative	936					1
Tb05.5K5.260	variant surface glycoprotein (VSG), putative	951					2	2	3
Tb05.5K5.260	variant surface glycoprotein (VSG), putative	957	1		5		3	4	2			5	2	5
Tb05.5K5.260	variant surface glycoprotein (VSG), putative	978										1
Tb05.5K5.260	variant surface glycoprotein (VSG), putative	993										1	1	1
Tb05.5K5.260	variant surface glycoprotein (VSG), putative	999					2
Tb05.5K5.290	hypothetical protein	-27										1
Tb05.5K5.290	hypothetical protein	18												1
Tb05.5K5.290	hypothetical protein	30					1		1			4		2
Tb05.5K5.290	hypothetical protein	33		1										1
Tb05.5K5.290	hypothetical protein	36	3		1		1	3				36	14	12	8
Tb05.5K5.290	hypothetical protein	39			3		1		2
Tb05.5K5.290	hypothetical protein	45												1
Tb05.5K5.290	hypothetical protein	48		6			3		1			15	5	18
Tb05.5K5.290	hypothetical protein	51		2
Tb05.5K5.290	hypothetical protein	57								1
Tb05.5K5.290	hypothetical protein	105		1			1
Tb05.5K5.290	hypothetical protein	108		4
Tb05.5K5.290	hypothetical protein	111	6		2
Tb05.5K5.290	hypothetical protein	120											1
Tb05.5K5.290	hypothetical protein	126				1
Tb05.5K5.290	hypothetical protein	156					1
Tb05.5K5.290	hypothetical protein	213	7		6		1	3	1
Tb05.5K5.290	hypothetical protein	240					11	4	6					3
Tb05.5K5.290	hypothetical protein	249	4		2			2
Tb05.5K5.290	hypothetical protein	264				1
Tb05.5K5.290	hypothetical protein	270	20		24		6	11	1			13	3	4	1
Tb05.5K5.290	hypothetical protein	309		6
Tb05.5K5.290	hypothetical protein	312			4		3	7	7			1		2
Tb05.5K5.290	hypothetical protein	315	4	1
Tb05.5K5.290	hypothetical protein	324										3	2	2
Tb05.5K5.290	hypothetical protein	327				2
Tb05.5K5.290	hypothetical protein	459										4	1	4	1
Tb05.5K5.290	hypothetical protein	468	19		11		49	107	83	1		3	5	7
Tb05.5K5.290	hypothetical protein	471					3	3	1
Tb05.5K5.290	hypothetical protein	591		5
Tb05.5K5.290	hypothetical protein	594						1
Tb05.5K5.290	hypothetical protein	609				7
Tb05.5K5.30	serine/threonine protein phosphatase, putative	-6										4	3	11
Tb05.5K5.30	serine/threonine protein phosphatase, putative	15	2		2
Tb05.5K5.30	serine/threonine protein phosphatase, putative	21					8
Tb05.5K5.30	serine/threonine protein phosphatase, putative	27	3		6		6	3	5				1
Tb05.5K5.30	serine/threonine protein phosphatase, putative	135	1
Tb05.5K5.30	serine/threonine protein phosphatase, putative	174			2
Tb05.5K5.30	serine/threonine protein phosphatase, putative	192												1
Tb05.5K5.30	serine/threonine protein phosphatase, putative	222	1						3
Tb05.5K5.30	serine/threonine protein phosphatase, putative	252											1
Tb05.5K5.30	serine/threonine protein phosphatase, putative	270					1	3	3			6	2		1
Tb05.5K5.30	serine/threonine protein phosphatase, putative	294		3
Tb05.5K5.30	serine/threonine protein phosphatase, putative	312				2
Tb05.5K5.30	serine/threonine protein phosphatase, putative	327		2
Tb05.5K5.30	serine/threonine protein phosphatase, putative	330	5		7				2
Tb05.5K5.30	serine/threonine protein phosphatase, putative	345				1
Tb05.5K5.30	serine/threonine protein phosphatase, putative	396		1
Tb05.5K5.30	serine/threonine protein phosphatase, putative	423		2
Tb05.5K5.30	serine/threonine protein phosphatase, putative	462					7	1	1
Tb05.5K5.30	serine/threonine protein phosphatase, putative	576										1	7	3
Tb05.5K5.30	serine/threonine protein phosphatase, putative	588	1
Tb05.5K5.30	serine/threonine protein phosphatase, putative	624										10	2	2
Tb05.5K5.30	serine/threonine protein phosphatase, putative	627										1	1		1
Tb05.5K5.30	serine/threonine protein phosphatase, putative	630										4	1	2
Tb05.5K5.30	serine/threonine protein phosphatase, putative	642	1				6	6	7
Tb05.5K5.30	serine/threonine protein phosphatase, putative	648				3
Tb05.5K5.30	serine/threonine protein phosphatase, putative	690												1
Tb05.5K5.30	serine/threonine protein phosphatase, putative	768			1
Tb05.5K5.30	serine/threonine protein phosphatase, putative	819	4		3		1	1
Tb05.5K5.30	serine/threonine protein phosphatase, putative	864	1				3	3	1
Tb05.5K5.30	serine/threonine protein phosphatase, putative	888		8
Tb05.5K5.30	serine/threonine protein phosphatase, putative	903										1
Tb05.5K5.30	serine/threonine protein phosphatase, putative	906				10
Tb05.5K5.30	serine/threonine protein phosphatase, putative	909			1
Tb05.5K5.30	serine/threonine protein phosphatase, putative	1089		4
Tb05.5K5.30	serine/threonine protein phosphatase, putative	1098	6		7		6	16	2			3	12	10
Tb05.5K5.30	serine/threonine protein phosphatase, putative	1125										1
Tb05.5K5.30	serine/threonine protein phosphatase, putative	1131											4	10	2
Tb05.5K5.30	serine/threonine protein phosphatase, putative	1149	2				2	2
Tb05.5K5.30	serine/threonine protein phosphatase, putative	1167	5		1							3		2
Tb05.5K5.30	serine/threonine protein phosphatase, putative	1269											1
Tb05.5K5.30	serine/threonine protein phosphatase, putative	1335		4
Tb05.5K5.30	serine/threonine protein phosphatase, putative	1350										3	4	1
Tb05.5K5.30	serine/threonine protein phosphatase, putative	1353		3
Tb05.5K5.30	serine/threonine protein phosphatase, putative	1371		6								4	5	8	1
Tb05.5K5.30	serine/threonine protein phosphatase, putative	1389				2
Tb05.5K5.30	serine/threonine protein phosphatase, putative	1419												1
Tb05.5K5.30	serine/threonine protein phosphatase, putative	1434					1
Tb05.5K5.30	serine/threonine protein phosphatase, putative	1449										4	4	4
Tb05.5K5.30	serine/threonine protein phosphatase, putative	1458		3
Tb05.5K5.30	serine/threonine protein phosphatase, putative	1614											1
Tb05.5K5.30	serine/threonine protein phosphatase, putative	1716		10
Tb05.5K5.30	serine/threonine protein phosphatase, putative	1734				2
Tb05.5K5.30	serine/threonine protein phosphatase, putative	1770		6
Tb05.5K5.30	serine/threonine protein phosphatase, putative	1842				3
Tb05.5K5.320	variant surface glycoprotein (VSG), putative	-12	1									1	4	4
Tb05.5K5.320	variant surface glycoprotein (VSG), putative	12	1										1	1
Tb05.5K5.320	variant surface glycoprotein (VSG), putative	15						4
Tb05.5K5.320	variant surface glycoprotein (VSG), putative	18		5								1
Tb05.5K5.320	variant surface glycoprotein (VSG), putative	48	1									9	3	8	1
Tb05.5K5.320	variant surface glycoprotein (VSG), putative	93	2						4
Tb05.5K5.320	variant surface glycoprotein (VSG), putative	150										1
Tb05.5K5.320	variant surface glycoprotein (VSG), putative	177												1
Tb05.5K5.320	variant surface glycoprotein (VSG), putative	204												1
Tb05.5K5.320	variant surface glycoprotein (VSG), putative	255	3
Tb05.5K5.320	variant surface glycoprotein (VSG), putative	258	3		5		24	34	30	1
Tb05.5K5.320	variant surface glycoprotein (VSG), putative	270	1
Tb05.5K5.320	variant surface glycoprotein (VSG), putative	285	2				9	7	4	1		10	4	11	3
Tb05.5K5.320	variant surface glycoprotein (VSG), putative	309			10		2	1
Tb05.5K5.320	variant surface glycoprotein (VSG), putative	315										1
Tb05.5K5.320	variant surface glycoprotein (VSG), putative	318		1
Tb05.5K5.320	variant surface glycoprotein (VSG), putative	327					43	45	38			1		1
Tb05.5K5.320	variant surface glycoprotein (VSG), putative	333					3		5
Tb05.5K5.320	variant surface glycoprotein (VSG), putative	348												1
Tb05.5K5.320	variant surface glycoprotein (VSG), putative	369										4	2	2
Tb05.5K5.320	variant surface glycoprotein (VSG), putative	384	1
Tb05.5K5.320	variant surface glycoprotein (VSG), putative	432											3
Tb05.5K5.320	variant surface glycoprotein (VSG), putative	462										3	1
Tb05.5K5.320	variant surface glycoprotein (VSG), putative	468										1
Tb05.5K5.320	variant surface glycoprotein (VSG), putative	486		1
Tb05.5K5.320	variant surface glycoprotein (VSG), putative	504				15
Tb05.5K5.320	variant surface glycoprotein (VSG), putative	552										1
Tb05.5K5.320	variant surface glycoprotein (VSG), putative	564	5
Tb05.5K5.320	variant surface glycoprotein (VSG), putative	570		10
Tb05.5K5.320	variant surface glycoprotein (VSG), putative	573		8
Tb05.5K5.320	variant surface glycoprotein (VSG), putative	588				2		2				5		3
Tb05.5K5.320	variant surface glycoprotein (VSG), putative	591				3
Tb05.5K5.320	variant surface glycoprotein (VSG), putative	651										2		4
Tb05.5K5.320	variant surface glycoprotein (VSG), putative	654												6
Tb05.5K5.320	variant surface glycoprotein (VSG), putative	696	1
Tb05.5K5.320	variant surface glycoprotein (VSG), putative	741	5									29	34	27	5
Tb05.5K5.320	variant surface glycoprotein (VSG), putative	765										1
Tb05.5K5.320	variant surface glycoprotein (VSG), putative	777										1
Tb05.5K5.320	variant surface glycoprotein (VSG), putative	789					1		1
Tb05.5K5.320	variant surface glycoprotein (VSG), putative	810			10
Tb05.5K5.320	variant surface glycoprotein (VSG), putative	846			1
Tb05.5K5.320	variant surface glycoprotein (VSG), putative	882							1
Tb05.5K5.320	variant surface glycoprotein (VSG), putative	888			1		3	1	1
Tb05.5K5.320	variant surface glycoprotein (VSG), putative	927	2		3
Tb05.5K5.320	variant surface glycoprotein (VSG), putative	936										2
Tb05.5K5.320	variant surface glycoprotein (VSG), putative	981			2				1
Tb05.5K5.320	variant surface glycoprotein (VSG), putative	1014										1
Tb05.5K5.320	variant surface glycoprotein (VSG), putative	1113			1
Tb05.5K5.320	variant surface glycoprotein (VSG), putative	1119			1
Tb05.5K5.320	variant surface glycoprotein (VSG), putative	1140							2			7	3	5
Tb05.5K5.320	variant surface glycoprotein (VSG), putative	1212												1
Tb05.5K5.320	variant surface glycoprotein (VSG), putative	1230		1
Tb05.5K5.320	variant surface glycoprotein (VSG), putative	1248				1
Tb05.5K5.320	variant surface glycoprotein (VSG), putative	1251	3	1	3			3	4			1		4
Tb05.5K5.320	variant surface glycoprotein (VSG), putative	1257						1	5			1
Tb05.5K5.320	variant surface glycoprotein (VSG), putative	1260	1
Tb05.5K5.320	variant surface glycoprotein (VSG), putative	1278						1
Tb05.5K5.320	variant surface glycoprotein (VSG), putative	1287					1
Tb05.5K5.320	variant surface glycoprotein (VSG), putative	1293	1		10
Tb05.5K5.320	variant surface glycoprotein (VSG), putative	1308					2	3	1				1
Tb05.5K5.320	variant surface glycoprotein (VSG), putative	1323		5
Tb05.5K5.320	variant surface glycoprotein (VSG), putative	1326	5		8		1	3	12			1	2
Tb05.5K5.320	variant surface glycoprotein (VSG), putative	1356										3	2
Tb05.5K5.320	variant surface glycoprotein (VSG), putative	1359				1
Tb05.5K5.40	hypothetical protein, conserved	60											1
Tb05.5K5.40	hypothetical protein, conserved	63	1		2		6	4	5
Tb05.5K5.40	hypothetical protein, conserved	99												1
Tb05.5K5.40	hypothetical protein, conserved	120				1
Tb05.5K5.40	hypothetical protein, conserved	156											1
Tb05.5K5.40	hypothetical protein, conserved	186	4		8							1	3	1
Tb05.5K5.40	hypothetical protein, conserved	204	9		8		4	21	26			12	5	5	1
Tb05.5K5.40	hypothetical protein, conserved	285		16
Tb05.5K5.40	hypothetical protein, conserved	288										1		1
Tb05.5K5.40	hypothetical protein, conserved	303	10		4	7	6	2	2			17	13	31	2
Tb05.5K5.40	hypothetical protein, conserved	306	5		9		4	5	7			6	5	7
Tb05.5K5.40	hypothetical protein, conserved	372										5	12	16
Tb05.5K5.430	variant surface glycoprotein (VSG), putative	-15	1		1
Tb05.5K5.430	variant surface glycoprotein (VSG), putative	0		3
Tb05.5K5.430	variant surface glycoprotein (VSG), putative	3				1
Tb05.5K5.430	variant surface glycoprotein (VSG), putative	6					1	3	6
Tb05.5K5.430	variant surface glycoprotein (VSG), putative	15			1
Tb05.5K5.430	variant surface glycoprotein (VSG), putative	18				2
Tb05.5K5.430	variant surface glycoprotein (VSG), putative	36											2	1
Tb05.5K5.430	variant surface glycoprotein (VSG), putative	42	4		4									1
Tb05.5K5.430	variant surface glycoprotein (VSG), putative	57	1		8		2	8	2			4		1
Tb05.5K5.430	variant surface glycoprotein (VSG), putative	63	2				2	1	1			1
Tb05.5K5.430	variant surface glycoprotein (VSG), putative	84					1
Tb05.5K5.430	variant surface glycoprotein (VSG), putative	87	9		6		4	12	2			8	3	10
Tb05.5K5.430	variant surface glycoprotein (VSG), putative	99			3
Tb05.5K5.430	variant surface glycoprotein (VSG), putative	111	1		6		10	7	5			14	3	10
Tb05.5K5.430	variant surface glycoprotein (VSG), putative	114		1
Tb05.5K5.430	variant surface glycoprotein (VSG), putative	117	5	1				6						2	1
Tb05.5K5.430	variant surface glycoprotein (VSG), putative	132				3
Tb05.5K5.430	variant surface glycoprotein (VSG), putative	135		1
Tb05.5K5.430	variant surface glycoprotein (VSG), putative	150	13				7	3	1					7
Tb05.5K5.430	variant surface glycoprotein (VSG), putative	153				1								1	1
Tb05.5K5.430	variant surface glycoprotein (VSG), putative	156	2		3							1
Tb05.5K5.430	variant surface glycoprotein (VSG), putative	159	7		1		3
Tb05.5K5.430	variant surface glycoprotein (VSG), putative	168				71
Tb05.5K5.430	variant surface glycoprotein (VSG), putative	189										3	1	1
Tb05.5K5.430	variant surface glycoprotein (VSG), putative	192	4		2		15	30	5
Tb05.5K5.430	variant surface glycoprotein (VSG), putative	201	4		9		6					2	4		1
Tb05.5K5.430	variant surface glycoprotein (VSG), putative	207	5		1		2	17	3			2	16	13	4
Tb05.5K5.430	variant surface glycoprotein (VSG), putative	210		3			1		1				1
Tb05.5K5.430	variant surface glycoprotein (VSG), putative	222										1	3
Tb05.5K5.430	variant surface glycoprotein (VSG), putative	225					36	14	21			3	1		2
Tb05.5K5.430	variant surface glycoprotein (VSG), putative	231	1		1		4							4
Tb05.5K5.430	variant surface glycoprotein (VSG), putative	240	2				3	10	4
Tb05.5K5.430	variant surface glycoprotein (VSG), putative	243	19		32		18	15	13
Tb05.5K5.430	variant surface glycoprotein (VSG), putative	246							2			8	4	4
Tb05.5K5.430	variant surface glycoprotein (VSG), putative	270	4		4		7	1	6				3	11
Tb05.5K5.430	variant surface glycoprotein (VSG), putative	273				2
Tb05.5K5.430	variant surface glycoprotein (VSG), putative	297		1
Tb05.5K5.430	variant surface glycoprotein (VSG), putative	315				1
Tb05.5K5.430	variant surface glycoprotein (VSG), putative	321	13		11		2	13	4	35	4		1	1
Tb05.5K5.430	variant surface glycoprotein (VSG), putative	333												1
Tb05.5K5.430	variant surface glycoprotein (VSG), putative	348		18			1	2				2	3
Tb05.5K5.430	variant surface glycoprotein (VSG), putative	363		12								6	9	4
Tb05.5K5.430	variant surface glycoprotein (VSG), putative	366										7	12	23	1
Tb05.5K5.430	variant surface glycoprotein (VSG), putative	375	6		2
Tb05.5K5.430	variant surface glycoprotein (VSG), putative	381		2		1						2
Tb05.5K5.430	variant surface glycoprotein (VSG), putative	387	1	1	1		63	31	32					4
Tb05.5K5.430	variant surface glycoprotein (VSG), putative	411			2		1
Tb05.5K5.430	variant surface glycoprotein (VSG), putative	414	3
Tb05.5K5.430	variant surface glycoprotein (VSG), putative	423						2	3			29	32	23	2
Tb05.5K5.430	variant surface glycoprotein (VSG), putative	426		5
Tb05.5K5.430	variant surface glycoprotein (VSG), putative	429	11		5		7	1	14
Tb05.5K5.430	variant surface glycoprotein (VSG), putative	444				2
Tb05.5K5.430	variant surface glycoprotein (VSG), putative	456		3
Tb05.5K5.430	variant surface glycoprotein (VSG), putative	459										1
Tb05.5K5.430	variant surface glycoprotein (VSG), putative	462	1
Tb05.5K5.430	variant surface glycoprotein (VSG), putative	465					1							3
Tb05.5K5.430	variant surface glycoprotein (VSG), putative	471										27	21	19	3
Tb05.5K5.430	variant surface glycoprotein (VSG), putative	501					6	14					1	5
Tb05.5K5.430	variant surface glycoprotein (VSG), putative	507										12	3	5	1
Tb05.5K5.430	variant surface glycoprotein (VSG), putative	534		3
Tb05.5K5.430	variant surface glycoprotein (VSG), putative	537										1
Tb05.5K5.430	variant surface glycoprotein (VSG), putative	549										1
Tb05.5K5.430	variant surface glycoprotein (VSG), putative	552						1
Tb05.5K5.430	variant surface glycoprotein (VSG), putative	555	1		1		1	2
Tb05.5K5.430	variant surface glycoprotein (VSG), putative	558	3		9		30	32	20
Tb05.5K5.430	variant surface glycoprotein (VSG), putative	564										1
Tb05.5K5.430	variant surface glycoprotein (VSG), putative	570	1		2		16	6	7
Tb05.5K5.430	variant surface glycoprotein (VSG), putative	573					6	3	5			6	1	1	1
Tb05.5K5.430	variant surface glycoprotein (VSG), putative	576		2
Tb05.5K5.430	variant surface glycoprotein (VSG), putative	582	1									1
Tb05.5K5.430	variant surface glycoprotein (VSG), putative	585												1
Tb05.5K5.430	variant surface glycoprotein (VSG), putative	594	1									1
Tb05.5K5.430	variant surface glycoprotein (VSG), putative	600		2
Tb05.5K5.430	variant surface glycoprotein (VSG), putative	618		11		3
Tb05.5K5.430	variant surface glycoprotein (VSG), putative	624										2
Tb05.5K5.430	variant surface glycoprotein (VSG), putative	630		8
Tb05.5K5.430	variant surface glycoprotein (VSG), putative	636				12
Tb05.5K5.430	variant surface glycoprotein (VSG), putative	639					4	4	3			9	5
Tb05.5K5.430	variant surface glycoprotein (VSG), putative	648				1
Tb05.5K5.430	variant surface glycoprotein (VSG), putative	663					14	26	34
Tb05.5K5.430	variant surface glycoprotein (VSG), putative	666		1
Tb05.5K5.430	variant surface glycoprotein (VSG), putative	684				2
Tb05.5K5.430	variant surface glycoprotein (VSG), putative	705	3		3
Tb05.5K5.430	variant surface glycoprotein (VSG), putative	735		2
Tb05.5K5.430	variant surface glycoprotein (VSG), putative	744										1
Tb05.5K5.430	variant surface glycoprotein (VSG), putative	750												2
Tb05.5K5.430	variant surface glycoprotein (VSG), putative	753										1	6	2
Tb05.5K5.430	variant surface glycoprotein (VSG), putative	768		5
Tb05.5K5.430	variant surface glycoprotein (VSG), putative	771					1		1
Tb05.5K5.430	variant surface glycoprotein (VSG), putative	777	7		1		5	9	8
Tb05.5K5.430	variant surface glycoprotein (VSG), putative	786	1			2
Tb05.5K5.430	variant surface glycoprotein (VSG), putative	798	1
Tb05.5K5.430	variant surface glycoprotein (VSG), putative	813					6	4	1			4		2
Tb05.5K5.430	variant surface glycoprotein (VSG), putative	834			5		4	3	13		1		4		1
Tb05.5K5.430	variant surface glycoprotein (VSG), putative	840		3
Tb05.5K5.430	variant surface glycoprotein (VSG), putative	849		2	1
Tb05.5K5.430	variant surface glycoprotein (VSG), putative	858				1
Tb05.5K5.430	variant surface glycoprotein (VSG), putative	861					1	4	1				1	2
Tb05.5K5.430	variant surface glycoprotein (VSG), putative	864	2		12		1		8	7		1
Tb05.5K5.430	variant surface glycoprotein (VSG), putative	867												1
Tb05.5K5.430	variant surface glycoprotein (VSG), putative	888					1	1
Tb05.5K5.430	variant surface glycoprotein (VSG), putative	891					17	11	25	4
Tb05.5K5.430	variant surface glycoprotein (VSG), putative	927				3
Tb05.5K5.430	variant surface glycoprotein (VSG), putative	930		1		14
Tb05.5K5.430	variant surface glycoprotein (VSG), putative	936												1
Tb05.5K5.430	variant surface glycoprotein (VSG), putative	942					1	1	2
Tb05.5K5.430	variant surface glycoprotein (VSG), putative	951			1			1	1			1		3	1
Tb05.5K5.430	variant surface glycoprotein (VSG), putative	966					1
Tb05.5K5.430	variant surface glycoprotein (VSG), putative	978					1	1	3			1	4	1
Tb05.5K5.430	variant surface glycoprotein (VSG), putative	1023										1	3	2	1
Tb05.5K5.430	variant surface glycoprotein (VSG), putative	1032											1
Tb05.5K5.430	variant surface glycoprotein (VSG), putative	1035							2
Tb05.5K5.430	variant surface glycoprotein (VSG), putative	1047										5	4	4
Tb05.5K5.430	variant surface glycoprotein (VSG), putative	1050	3				5	11	3					1
Tb05.5K5.430	variant surface glycoprotein (VSG), putative	1053											1
Tb05.5K5.430	variant surface glycoprotein (VSG), putative	1059										1
Tb05.5K5.430	variant surface glycoprotein (VSG), putative	1062					1
Tb05.5K5.430	variant surface glycoprotein (VSG), putative	1122	3		2		8		4
Tb05.5K5.430	variant surface glycoprotein (VSG), putative	1125										4	1		1
Tb05.5K5.430	variant surface glycoprotein (VSG), putative	1128										1	2	2
Tb05.5K5.430	variant surface glycoprotein (VSG), putative	1134										1
Tb05.5K5.430	variant surface glycoprotein (VSG), putative	1140										13	13	13	2
Tb05.5K5.430	variant surface glycoprotein (VSG), putative	1149	2	5	1		3		3
Tb05.5K5.430	variant surface glycoprotein (VSG), putative	1152						2				4	10	4	1
Tb05.5K5.430	variant surface glycoprotein (VSG), putative	1158												1
Tb05.5K5.430	variant surface glycoprotein (VSG), putative	1161	5		3
Tb05.5K5.430	variant surface glycoprotein (VSG), putative	1164		2
Tb05.5K5.430	variant surface glycoprotein (VSG), putative	1170					1
Tb05.5K5.430	variant surface glycoprotein (VSG), putative	1176											1
Tb05.5K5.430	variant surface glycoprotein (VSG), putative	1179							1
Tb05.5K5.430	variant surface glycoprotein (VSG), putative	1185										2
Tb05.5K5.430	variant surface glycoprotein (VSG), putative	1194												1
Tb05.5K5.430	variant surface glycoprotein (VSG), putative	1197					15	26	9			3	1	5
Tb05.5K5.430	variant surface glycoprotein (VSG), putative	1203										5	9	14	3
Tb05.5K5.430	variant surface glycoprotein (VSG), putative	1206				1								1	1
Tb05.5K5.430	variant surface glycoprotein (VSG), putative	1215					2	2	9
Tb05.5K5.430	variant surface glycoprotein (VSG), putative	1221											1
Tb05.5K5.430	variant surface glycoprotein (VSG), putative	1230				1
Tb05.5K5.430	variant surface glycoprotein (VSG), putative	1257	2		1			2				6		2	1
Tb05.5K5.430	variant surface glycoprotein (VSG), putative	1260						1	1
Tb05.5K5.430	variant surface glycoprotein (VSG), putative	1263	1				3	2	5	2				1
Tb05.5K5.430	variant surface glycoprotein (VSG), putative	1266	2	3	3							1	1
Tb05.5K5.430	variant surface glycoprotein (VSG), putative	1272											1
Tb05.5K5.430	variant surface glycoprotein (VSG), putative	1275			1		3	1				2	1	5	1
Tb05.5K5.430	variant surface glycoprotein (VSG), putative	1278				1								1
Tb05.5K5.430	variant surface glycoprotein (VSG), putative	1281										1	2	5	4
Tb05.5K5.430	variant surface glycoprotein (VSG), putative	1293				1						1
Tb05.5K5.430	variant surface glycoprotein (VSG), putative	1302						1
Tb05.5K5.430	variant surface glycoprotein (VSG), putative	1386							1
Tb05.5K5.430	variant surface glycoprotein (VSG), putative	1401										2	1	3
Tb05.5K5.430	variant surface glycoprotein (VSG), putative	1413												1
Tb05.5K5.460	variant surface glycoprotein (VSG), putative	-18		4
Tb05.5K5.460	variant surface glycoprotein (VSG), putative	-6		2
Tb05.5K5.460	variant surface glycoprotein (VSG), putative	0				1
Tb05.5K5.460	variant surface glycoprotein (VSG), putative	12				1
Tb05.5K5.460	variant surface glycoprotein (VSG), putative	21										44	50	67	4
Tb05.5K5.460	variant surface glycoprotein (VSG), putative	45	1
Tb05.5K5.460	variant surface glycoprotein (VSG), putative	48					1	1
Tb05.5K5.460	variant surface glycoprotein (VSG), putative	63	11		6		2	16	13				2	2
Tb05.5K5.460	variant surface glycoprotein (VSG), putative	66		2
Tb05.5K5.460	variant surface glycoprotein (VSG), putative	69												1
Tb05.5K5.460	variant surface glycoprotein (VSG), putative	72						2	1
Tb05.5K5.460	variant surface glycoprotein (VSG), putative	78												5	1
Tb05.5K5.460	variant surface glycoprotein (VSG), putative	84				1
Tb05.5K5.460	variant surface glycoprotein (VSG), putative	105				1
Tb05.5K5.460	variant surface glycoprotein (VSG), putative	138	3		3				1			33	24	31	2
Tb05.5K5.460	variant surface glycoprotein (VSG), putative	141					1					4	3	4
Tb05.5K5.460	variant surface glycoprotein (VSG), putative	147					4	6	2
Tb05.5K5.460	variant surface glycoprotein (VSG), putative	150						1				5	1	10
Tb05.5K5.460	variant surface glycoprotein (VSG), putative	165	4		31		16	10	18			11	15	19
Tb05.5K5.460	variant surface glycoprotein (VSG), putative	168	2
Tb05.5K5.460	variant surface glycoprotein (VSG), putative	189			1		4		1
Tb05.5K5.460	variant surface glycoprotein (VSG), putative	216		2
Tb05.5K5.460	variant surface glycoprotein (VSG), putative	219												2	1
Tb05.5K5.460	variant surface glycoprotein (VSG), putative	234				2
Tb05.5K5.460	variant surface glycoprotein (VSG), putative	246		4
Tb05.5K5.460	variant surface glycoprotein (VSG), putative	261		3
Tb05.5K5.460	variant surface glycoprotein (VSG), putative	264				2
Tb05.5K5.460	variant surface glycoprotein (VSG), putative	270	2		6		4	8	8			3	2	2
Tb05.5K5.460	variant surface glycoprotein (VSG), putative	273				1
Tb05.5K5.460	variant surface glycoprotein (VSG), putative	279				1
Tb05.5K5.460	variant surface glycoprotein (VSG), putative	282										2	6	3
Tb05.5K5.460	variant surface glycoprotein (VSG), putative	318		1
Tb05.5K5.460	variant surface glycoprotein (VSG), putative	327		3
Tb05.5K5.460	variant surface glycoprotein (VSG), putative	339		1
Tb05.5K5.460	variant surface glycoprotein (VSG), putative	342							1
Tb05.5K5.460	variant surface glycoprotein (VSG), putative	357				1
Tb05.5K5.460	variant surface glycoprotein (VSG), putative	384			1
Tb05.5K5.460	variant surface glycoprotein (VSG), putative	405											1
Tb05.5K5.460	variant surface glycoprotein (VSG), putative	414	10		3		9		2						1
Tb05.5K5.460	variant surface glycoprotein (VSG), putative	423	1		1		9		2
Tb05.5K5.460	variant surface glycoprotein (VSG), putative	426						4	4
Tb05.5K5.460	variant surface glycoprotein (VSG), putative	438					24	34	25	2			4	5
Tb05.5K5.460	variant surface glycoprotein (VSG), putative	444										6	1	5	2
Tb05.5K5.460	variant surface glycoprotein (VSG), putative	546			2		4	16	22			6	1	7
Tb05.5K5.460	variant surface glycoprotein (VSG), putative	639		6
Tb05.5K5.460	variant surface glycoprotein (VSG), putative	645										1	3
Tb05.5K5.460	variant surface glycoprotein (VSG), putative	663				3
Tb05.5K5.460	variant surface glycoprotein (VSG), putative	684										1
Tb05.5K5.460	variant surface glycoprotein (VSG), putative	708												1
Tb05.5K5.460	variant surface glycoprotein (VSG), putative	735		37
Tb05.5K5.460	variant surface glycoprotein (VSG), putative	744	6		25		4	46	29			32	35	46	4
Tb05.5K5.460	variant surface glycoprotein (VSG), putative	750		3
Tb05.5K5.460	variant surface glycoprotein (VSG), putative	753				113
Tb05.5K5.460	variant surface glycoprotein (VSG), putative	756										2	1	3
Tb05.5K5.460	variant surface glycoprotein (VSG), putative	759										1
Tb05.5K5.460	variant surface glycoprotein (VSG), putative	765	3		4		10	7	4			4	1	3
Tb05.5K5.460	variant surface glycoprotein (VSG), putative	780	4		13		5	3	9			3	1
Tb05.5K5.460	variant surface glycoprotein (VSG), putative	810			2		1	1
Tb05.5K5.460	variant surface glycoprotein (VSG), putative	825	2		1
Tb05.5K5.460	variant surface glycoprotein (VSG), putative	831											1
Tb05.5K5.460	variant surface glycoprotein (VSG), putative	840	3		2
Tb05.5K5.460	variant surface glycoprotein (VSG), putative	867	4		11		12	18	7
Tb05.5K5.460	variant surface glycoprotein (VSG), putative	873	1
Tb05.5K5.460	variant surface glycoprotein (VSG), putative	882						1
Tb05.5K5.460	variant surface glycoprotein (VSG), putative	888										1
Tb05.5K5.460	variant surface glycoprotein (VSG), putative	891			5			2	3	1				4
Tb05.5K5.460	variant surface glycoprotein (VSG), putative	906					1	4				3		2	6	31
Tb05.5K5.460	variant surface glycoprotein (VSG), putative	909											7	3
Tb05.5K5.460	variant surface glycoprotein (VSG), putative	912					3	1	2
Tb05.5K5.460	variant surface glycoprotein (VSG), putative	921					1	2	1
Tb05.5K5.460	variant surface glycoprotein (VSG), putative	933		2
Tb05.5K5.460	variant surface glycoprotein (VSG), putative	951				1
Tb05.5K5.460	variant surface glycoprotein (VSG), putative	960												1
Tb05.5K5.460	variant surface glycoprotein (VSG), putative	972			3		1	2	4			11	21	27	1
Tb05.5K5.460	variant surface glycoprotein (VSG), putative	975	7		5		3	4	4
Tb05.5K5.460	variant surface glycoprotein (VSG), putative	993										3	3
Tb05.5K5.460	variant surface glycoprotein (VSG), putative	1011										2
Tb05.5K5.460	variant surface glycoprotein (VSG), putative	1020							1
Tb05.5K5.460	variant surface glycoprotein (VSG), putative	1023					6
Tb05.5K5.460	variant surface glycoprotein (VSG), putative	1032												1
Tb05.5K5.460	variant surface glycoprotein (VSG), putative	1047		1
Tb05.5K5.460	variant surface glycoprotein (VSG), putative	1050		1
Tb05.5K5.460	variant surface glycoprotein (VSG), putative	1068				1
Tb05.5K5.460	variant surface glycoprotein (VSG), putative	1080		1
Tb05.5K5.460	variant surface glycoprotein (VSG), putative	1098			1
Tb05.5K5.460	variant surface glycoprotein (VSG), putative	1110		9
Tb05.5K5.460	variant surface glycoprotein (VSG), putative	1128				10		2
Tb05.5K5.460	variant surface glycoprotein (VSG), putative	1140			1							5	6	5
Tb05.5K5.460	variant surface glycoprotein (VSG), putative	1152						1
Tb05.5K5.460	variant surface glycoprotein (VSG), putative	1161				3
Tb05.5K5.460	variant surface glycoprotein (VSG), putative	1173	9		12		13	18	17
Tb05.5K5.460	variant surface glycoprotein (VSG), putative	1176											1
Tb05.5K5.460	variant surface glycoprotein (VSG), putative	1188											1
Tb05.5K5.460	variant surface glycoprotein (VSG), putative	1227					1	1	1			1
Tb05.5K5.460	variant surface glycoprotein (VSG), putative	1230	2				4	4	4
Tb05.5K5.460	variant surface glycoprotein (VSG), putative	1245	1									1
Tb05.5K5.460	variant surface glycoprotein (VSG), putative	1251										1		1
Tb05.5K5.460	variant surface glycoprotein (VSG), putative	1263		14
Tb05.5K5.460	variant surface glycoprotein (VSG), putative	1275				3
Tb05.5K5.460	variant surface glycoprotein (VSG), putative	1281				6
Tb05.5K5.460	variant surface glycoprotein (VSG), putative	1290		11
Tb05.5K5.460	variant surface glycoprotein (VSG), putative	1293					3	2	3
Tb05.5K5.460	variant surface glycoprotein (VSG), putative	1305			1							1
Tb05.5K5.460	variant surface glycoprotein (VSG), putative	1311												1
Tb05.5K5.460	variant surface glycoprotein (VSG), putative	1332	2		1			1
Tb05.5K5.460	variant surface glycoprotein (VSG), putative	1350										6		1	1
Tb05.5K5.460	variant surface glycoprotein (VSG), putative	1353											1
Tb05.5K5.460	variant surface glycoprotein (VSG), putative	1359					1
Tb05.5K5.460	variant surface glycoprotein (VSG), putative	1374							3			3	1	6
Tb05.5K5.460	variant surface glycoprotein (VSG), putative	1392												2
Tb05.5K5.460	variant surface glycoprotein (VSG), putative	1401				18
Tb05.5K5.460	variant surface glycoprotein (VSG), putative	1407										2
Tb05.5K5.460	variant surface glycoprotein (VSG), putative	1413										1
Tb05.5K5.460	variant surface glycoprotein (VSG), putative	1434					2	1
Tb05.5K5.460	variant surface glycoprotein (VSG), putative	1455					1	1
Tb05.5K5.460	variant surface glycoprotein (VSG), putative	1467												1
Tb05.5K5.460	variant surface glycoprotein (VSG), putative	1470										7	2	4
Tb05.5K5.460	variant surface glycoprotein (VSG), putative	1473	2		2		6	7	7			22	8	8	1
Tb05.5K5.460	variant surface glycoprotein (VSG), putative	1476												1
Tb05.5K5.460	variant surface glycoprotein (VSG), putative	1485							4
Tb05.5K5.460	variant surface glycoprotein (VSG), putative	1491				1		1				3
Tb05.5K5.460	variant surface glycoprotein (VSG), putative	1518			3		20	8	8			1	4	2
Tb05.5K5.460	variant surface glycoprotein (VSG), putative	1521		1
Tb05.5K5.460	variant surface glycoprotein (VSG), putative	1545											1
Tb05.5K5.460	variant surface glycoprotein (VSG), putative	1599						1	5			1	2	1	1
Tb05.5K5.460	variant surface glycoprotein (VSG), putative	1605			12			2	4			8	9	9
Tb05.5K5.460	variant surface glycoprotein (VSG), putative	1611						2	1
Tb05.5K5.460	variant surface glycoprotein (VSG), putative	1629				1		1
Tb05.5K5.460	variant surface glycoprotein (VSG), putative	1668										2		1
Tb05.5K5.460	variant surface glycoprotein (VSG), putative	1671	1		3			1				3	2	1	1
Tb05.5K5.50	hypothetical protein, conserved	21												1
Tb05.5K5.50	hypothetical protein, conserved	24											1
Tb05.5K5.50	hypothetical protein, conserved	57										1
Tb05.5K5.50	hypothetical protein, conserved	93										3	1
Tb05.5K5.50	hypothetical protein, conserved	201										1
Tb05.5K5.50	hypothetical protein, conserved	234	1			1
Tb05.5K5.50	hypothetical protein, conserved	237						1
Tb05.5K5.50	hypothetical protein, conserved	240											1
Tb05.5K5.50	hypothetical protein, conserved	258											1
Tb05.5K5.50	hypothetical protein, conserved	282		1
Tb05.5K5.50	hypothetical protein, conserved	288					3					1		1
Tb05.5K5.50	hypothetical protein, conserved	300		11
Tb05.5K5.50	hypothetical protein, conserved	318				1
Tb05.5K5.50	hypothetical protein, conserved	339			1		1	5	2
Tb05.5K5.50	hypothetical protein, conserved	345	2
Tb05.5K5.50	hypothetical protein, conserved	435											1	3
Tb05.5K5.50	hypothetical protein, conserved	462										4	3	1
Tb05.5K5.50	hypothetical protein, conserved	483												1
Tb05.5K5.50	hypothetical protein, conserved	486										9	5	3
Tb05.5K5.50	hypothetical protein, conserved	489										9	7	7	2
Tb05.5K5.50	hypothetical protein, conserved	528			1		1	1				3		1
Tb05.5K5.50	hypothetical protein, conserved	582	5				2		2
Tb05.5K5.50	hypothetical protein, conserved	660	1
Tb05.5K5.50	hypothetical protein, conserved	687		3
Tb05.5K5.50	hypothetical protein, conserved	705				1
Tb05.5K5.50	hypothetical protein, conserved	882						3
Tb05.5K5.50	hypothetical protein, conserved	891							1			6	3
Tb05.5K5.50	hypothetical protein, conserved	909							1
Tb05.5K5.50	hypothetical protein, conserved	924	5		3		3	13	5			1
Tb05.5K5.50	hypothetical protein, conserved	927										4	3	5
Tb05.5K5.50	hypothetical protein, conserved	963		1
Tb05.5K5.50	hypothetical protein, conserved	981										7	12	8
Tb05.5K5.50	hypothetical protein, conserved	1005										1
Tb05.5K5.50	hypothetical protein, conserved	1017											1
Tb05.5K5.50	hypothetical protein, conserved	1026										1
Tb05.5K5.50	hypothetical protein, conserved	1050				4
Tb05.5K5.50	hypothetical protein, conserved	1053										1
Tb05.5K5.50	hypothetical protein, conserved	1113											1
Tb05.5K5.50	hypothetical protein, conserved	1119						1						1
Tb05.5K5.50	hypothetical protein, conserved	1122												1
Tb05.5K5.50	hypothetical protein, conserved	1203											1	1
Tb05.5K5.50	hypothetical protein, conserved	1242			2
Tb05.5K5.50	hypothetical protein, conserved	1248			1
Tb05.5K5.50	hypothetical protein, conserved	1251												1
Tb05.5K5.50	hypothetical protein, conserved	1263	1		2							3	2
Tb05.5K5.50	hypothetical protein, conserved	1278	1
Tb05.5K5.530	variant surface glycoprotein (VSG), putative	57										1
Tb05.5K5.530	variant surface glycoprotein (VSG), putative	132										1
Tb05.5K5.530	variant surface glycoprotein (VSG), putative	330										2		4
Tb05.5K5.530	variant surface glycoprotein (VSG), putative	336			2			1
Tb05.5K5.530	variant surface glycoprotein (VSG), putative	486														1
Tb05.5K5.530	variant surface glycoprotein (VSG), putative	531											3
Tb05.5K5.530	variant surface glycoprotein (VSG), putative	540												1
Tb05.5K5.530	variant surface glycoprotein (VSG), putative	687										18	5	13
Tb05.5K5.530	variant surface glycoprotein (VSG), putative	705												1
Tb05.5K5.530	variant surface glycoprotein (VSG), putative	717										1	1	1
Tb05.5K5.530	variant surface glycoprotein (VSG), putative	726										1
Tb05.5K5.530	variant surface glycoprotein (VSG), putative	762		4								5	2	1	1
Tb05.5K5.530	variant surface glycoprotein (VSG), putative	816											1
Tb05.5K5.530	variant surface glycoprotein (VSG), putative	825			2
Tb05.5K5.530	variant surface glycoprotein (VSG), putative	855			1
Tb05.5K5.530	variant surface glycoprotein (VSG), putative	924										1
Tb05.5K5.530	variant surface glycoprotein (VSG), putative	942	1		1		1	1	1
Tb05.5K5.530	variant surface glycoprotein (VSG), putative	966	1									2		2
Tb05.5K5.530	variant surface glycoprotein (VSG), putative	1002			6
Tb05.5K5.530	variant surface glycoprotein (VSG), putative	1083										3	8	1
Tb05.5K5.530	variant surface glycoprotein (VSG), putative	1101		7
Tb05.5K5.530	variant surface glycoprotein (VSG), putative	1119				5
Tb05.5K5.530	variant surface glycoprotein (VSG), putative	1146			1							2		2
Tb05.5K5.530	variant surface glycoprotein (VSG), putative	1161										5		1
Tb05.5K5.530	variant surface glycoprotein (VSG), putative	1203					10	1	6			40	31	29
Tb05.5K5.530	variant surface glycoprotein (VSG), putative	1206					1
Tb05.5K5.530	variant surface glycoprotein (VSG), putative	1224										7	4	3
Tb05.5K5.530	variant surface glycoprotein (VSG), putative	1251										1	1
Tb05.5K5.530	variant surface glycoprotein (VSG), putative	1266					1						1	2
Tb05.5K5.530	variant surface glycoprotein (VSG), putative	1278												1
Tb05.5K5.530	variant surface glycoprotein (VSG), putative	1302					1					1		2	1
Tb05.5K5.530	variant surface glycoprotein (VSG), putative	1347										1
Tb05.5K5.530	variant surface glycoprotein (VSG), putative	1362							1
Tb05.5K5.530	variant surface glycoprotein (VSG), putative	1368	1		4
Tb05.5K5.60	hypothetical protein, conserved	-18		15
Tb05.5K5.60	hypothetical protein, conserved	0				6
Tb05.5K5.60	hypothetical protein, conserved	27				1
Tb05.5K5.60	hypothetical protein, conserved	48	1		2
Tb05.5K5.60	hypothetical protein, conserved	141												1
Tb05.5K5.60	hypothetical protein, conserved	156											1
Tb05.5K5.60	hypothetical protein, conserved	171										8	5	9
Tb05.5K5.60	hypothetical protein, conserved	222										2
Tb05.5K5.60	hypothetical protein, conserved	261												1
Tb05.5K5.60	hypothetical protein, conserved	288						1				8	3	5
Tb05.5K5.60	hypothetical protein, conserved	300					5	5	14			8	4	9
Tb05.5K5.60	hypothetical protein, conserved	486					1	1	3
Tb05.5K5.60	hypothetical protein, conserved	525										1
Tb05.5K5.60	hypothetical protein, conserved	543										2
Tb05.5K5.60	hypothetical protein, conserved	549				1
Tb05.5K5.60	hypothetical protein, conserved	582					1	2
Tb05.5K5.60	hypothetical protein, conserved	591										1
Tb05.5K5.70	nucleolar RNA helicase II, putative,nucleolar RNA helicase Gu, putative	-6										1
Tb05.5K5.70	nucleolar RNA helicase II, putative,nucleolar RNA helicase Gu, putative	69										1
Tb05.5K5.70	nucleolar RNA helicase II, putative,nucleolar RNA helicase Gu, putative	72										1
Tb05.5K5.70	nucleolar RNA helicase II, putative,nucleolar RNA helicase Gu, putative	189										1
Tb05.5K5.70	nucleolar RNA helicase II, putative,nucleolar RNA helicase Gu, putative	285					6	12	9	28	12	6	2
Tb05.5K5.70	nucleolar RNA helicase II, putative,nucleolar RNA helicase Gu, putative	300	4		10							44	32	17
Tb05.5K5.70	nucleolar RNA helicase II, putative,nucleolar RNA helicase Gu, putative	336				2
Tb05.5K5.70	nucleolar RNA helicase II, putative,nucleolar RNA helicase Gu, putative	342	7		17		1	5	2
Tb05.5K5.70	nucleolar RNA helicase II, putative,nucleolar RNA helicase Gu, putative	381						1				156	175	90	28
Tb05.5K5.70	nucleolar RNA helicase II, putative,nucleolar RNA helicase Gu, putative	396		1
Tb05.5K5.70	nucleolar RNA helicase II, putative,nucleolar RNA helicase Gu, putative	429										1
Tb05.5K5.70	nucleolar RNA helicase II, putative,nucleolar RNA helicase Gu, putative	435										1			2
Tb05.5K5.70	nucleolar RNA helicase II, putative,nucleolar RNA helicase Gu, putative	477										7	1	8	2
Tb05.5K5.70	nucleolar RNA helicase II, putative,nucleolar RNA helicase Gu, putative	489	6		6		4	2	1
Tb05.5K5.70	nucleolar RNA helicase II, putative,nucleolar RNA helicase Gu, putative	495					4	4
Tb05.5K5.70	nucleolar RNA helicase II, putative,nucleolar RNA helicase Gu, putative	498		6
Tb05.5K5.70	nucleolar RNA helicase II, putative,nucleolar RNA helicase Gu, putative	507	2		1
Tb05.5K5.70	nucleolar RNA helicase II, putative,nucleolar RNA helicase Gu, putative	516												1
Tb05.5K5.70	nucleolar RNA helicase II, putative,nucleolar RNA helicase Gu, putative	519	8		5		10	10	14			6	1
Tb05.5K5.70	nucleolar RNA helicase II, putative,nucleolar RNA helicase Gu, putative	582										6	2	1
Tb05.5K5.70	nucleolar RNA helicase II, putative,nucleolar RNA helicase Gu, putative	606	1				1	4				4	2	1
Tb05.5K5.70	nucleolar RNA helicase II, putative,nucleolar RNA helicase Gu, putative	654		1
Tb05.5K5.70	nucleolar RNA helicase II, putative,nucleolar RNA helicase Gu, putative	702	3		2							1	3
Tb05.5K5.70	nucleolar RNA helicase II, putative,nucleolar RNA helicase Gu, putative	708											4	2
Tb05.5K5.70	nucleolar RNA helicase II, putative,nucleolar RNA helicase Gu, putative	759											1
Tb05.5K5.70	nucleolar RNA helicase II, putative,nucleolar RNA helicase Gu, putative	762												1
Tb05.5K5.70	nucleolar RNA helicase II, putative,nucleolar RNA helicase Gu, putative	792		8								1
Tb05.5K5.70	nucleolar RNA helicase II, putative,nucleolar RNA helicase Gu, putative	810				5
Tb05.5K5.70	nucleolar RNA helicase II, putative,nucleolar RNA helicase Gu, putative	933				3
Tb05.5K5.70	nucleolar RNA helicase II, putative,nucleolar RNA helicase Gu, putative	996	13		2		15	21	10		1
Tb05.5K5.70	nucleolar RNA helicase II, putative,nucleolar RNA helicase Gu, putative	1002		3
Tb05.5K5.70	nucleolar RNA helicase II, putative,nucleolar RNA helicase Gu, putative	1020				1
Tb05.5K5.70	nucleolar RNA helicase II, putative,nucleolar RNA helicase Gu, putative	1026											1
Tb05.5K5.70	nucleolar RNA helicase II, putative,nucleolar RNA helicase Gu, putative	1083					9	2	1
Tb05.5K5.70	nucleolar RNA helicase II, putative,nucleolar RNA helicase Gu, putative	1176												1
Tb05.5K5.70	nucleolar RNA helicase II, putative,nucleolar RNA helicase Gu, putative	1251		6
Tb05.5K5.70	nucleolar RNA helicase II, putative,nucleolar RNA helicase Gu, putative	1347												1
Tb05.5K5.70	nucleolar RNA helicase II, putative,nucleolar RNA helicase Gu, putative	1356												1
Tb05.5K5.70	nucleolar RNA helicase II, putative,nucleolar RNA helicase Gu, putative	1419										6	15	27
Tb05.5K5.70	nucleolar RNA helicase II, putative,nucleolar RNA helicase Gu, putative	1443	10		6		3	6		32	11			1
Tb05.5K5.70	nucleolar RNA helicase II, putative,nucleolar RNA helicase Gu, putative	1449					1			1				1
Tb05.5K5.70	nucleolar RNA helicase II, putative,nucleolar RNA helicase Gu, putative	1464		2
Tb05.5K5.70	nucleolar RNA helicase II, putative,nucleolar RNA helicase Gu, putative	1536					7	1	5	51	3
Tb05.5K5.70	nucleolar RNA helicase II, putative,nucleolar RNA helicase Gu, putative	1782											1
Tb05.5K5.70	nucleolar RNA helicase II, putative,nucleolar RNA helicase Gu, putative	1815					6	6	4			2	1	3
Tb05.5K5.70	nucleolar RNA helicase II, putative,nucleolar RNA helicase Gu, putative	1830					3	2
Tb05.5K5.70	nucleolar RNA helicase II, putative,nucleolar RNA helicase Gu, putative	1833										1
Tb05.5K5.70	nucleolar RNA helicase II, putative,nucleolar RNA helicase Gu, putative	1839											1
Tb05.5K5.80	protein kinase, putative	-12	1				3	8	2
Tb05.5K5.80	protein kinase, putative	-3		6
Tb05.5K5.80	protein kinase, putative	96												1
Tb05.5K5.80	protein kinase, putative	126										9	5		1
Tb05.5K5.80	protein kinase, putative	132												1
Tb05.5K5.80	protein kinase, putative	189		5
Tb05.5K5.80	protein kinase, putative	207				3
Tb05.5K5.80	protein kinase, putative	243			1				1			5	3		1
Tb05.5K5.80	protein kinase, putative	261		1
Tb05.5K5.80	protein kinase, putative	312			1
Tb05.5K5.80	protein kinase, putative	315	1					4				7
Tb05.5K5.80	protein kinase, putative	372												1
Tb05.5K5.80	protein kinase, putative	378										1	1
Tb05.5K5.80	protein kinase, putative	423			1
Tb05.5K5.80	protein kinase, putative	486			2		20	24	23		54
Tb05.5K5.80	protein kinase, putative	591			1
Tb05.5K5.80	protein kinase, putative	600												1
Tb05.5K5.80	protein kinase, putative	711												1
Tb05.5K5.80	protein kinase, putative	753											1
Tb05.5K5.80	protein kinase, putative	831		3
Tb05.5K5.90	dynein light chain, putative	117												1
Tb05.5K5.90	dynein light chain, putative	141											1
Tb05.5K5.90	dynein light chain, putative	144												1
Tb05.5K5.90	dynein light chain, putative	231												1
Tb06.3A7.270	hypothetical protein, conserved	-21		1
Tb06.3A7.270	hypothetical protein, conserved	36		2
Tb06.3A7.270	hypothetical protein, conserved	45	1				1	2					1
Tb06.3A7.270	hypothetical protein, conserved	51					1		1			4	1
Tb06.3A7.270	hypothetical protein, conserved	54				1
Tb06.3A7.270	hypothetical protein, conserved	63		1
Tb06.3A7.270	hypothetical protein, conserved	72										1
Tb06.3A7.270	hypothetical protein, conserved	93	8		13		2		2
Tb06.3A7.270	hypothetical protein, conserved	117		5
Tb06.3A7.270	hypothetical protein, conserved	138				2
Tb06.3A7.270	hypothetical protein, conserved	147				1
Tb06.3A7.270	hypothetical protein, conserved	165	4		1		9	5	17
Tb06.3A7.270	hypothetical protein, conserved	171										31	35	26	8
Tb06.3A7.270	hypothetical protein, conserved	174							1
Tb06.3A7.270	hypothetical protein, conserved	192										1
Tb06.3A7.270	hypothetical protein, conserved	282										2	1
Tb06.3A7.270	hypothetical protein, conserved	297										7	1	1
Tb06.3A7.270	hypothetical protein, conserved	303		3
Tb06.3A7.270	hypothetical protein, conserved	318										1		2
Tb06.3A7.270	hypothetical protein, conserved	345	2				1							2	1
Tb06.3A7.270	hypothetical protein, conserved	417		4
Tb06.3A7.270	hypothetical protein, conserved	444												1
Tb06.3A7.270	hypothetical protein, conserved	447											1
Tb06.3A7.270	hypothetical protein, conserved	450	1
Tb06.3A7.270	hypothetical protein, conserved	528		7
Tb06.3A7.270	hypothetical protein, conserved	537						1
Tb06.3A7.270	hypothetical protein, conserved	546				1
Tb06.3A7.270	hypothetical protein, conserved	600	1
Tb06.3A7.270	hypothetical protein, conserved	603										3	10	6
Tb06.3A7.270	hypothetical protein, conserved	639				1
Tb06.3A7.270	hypothetical protein, conserved	660										1
Tb06.3A7.270	hypothetical protein, conserved	678										10	25	12	2
Tb06.3A7.270	hypothetical protein, conserved	687						2	2
Tb06.3A7.270	hypothetical protein, conserved	696		1
Tb06.3A7.270	hypothetical protein, conserved	699	1
Tb06.3A7.270	hypothetical protein, conserved	705		1
Tb06.3A7.270	hypothetical protein, conserved	732		1
Tb06.3A7.270	hypothetical protein, conserved	750				2
Tb06.3A7.270	hypothetical protein, conserved	780					1
Tb06.3A7.270	hypothetical protein, conserved	798	1				1
Tb06.3A7.270	hypothetical protein, conserved	894	5		3		1	4	2
Tb06.3A7.270	hypothetical protein, conserved	897				1
Tb06.3A7.270	hypothetical protein, conserved	912										14	6		3
Tb06.3A7.270	hypothetical protein, conserved	927					1	6	2			3		2
Tb06.3A7.270	hypothetical protein, conserved	954				1
Tb06.3A7.270	hypothetical protein, conserved	957	1				3	7	7			1		2	1
Tb06.3A7.270	hypothetical protein, conserved	1011										6	5	3
Tb06.3A7.270	hypothetical protein, conserved	1029										5	2	1
Tb06.3A7.270	hypothetical protein, conserved	1086	2				2	1	1
Tb06.3A7.270	hypothetical protein, conserved	1125	1		3		9	4	8	1		30	35	46	3
Tb06.3A7.270	hypothetical protein, conserved	1170		2
Tb06.3A7.270	hypothetical protein, conserved	1173		21
Tb06.3A7.270	hypothetical protein, conserved	1179										1		1
Tb06.3A7.270	hypothetical protein, conserved	1188				1
Tb06.3A7.270	hypothetical protein, conserved	1191				16
Tb06.3A7.270	hypothetical protein, conserved	1203		1										1
Tb06.3A7.270	hypothetical protein, conserved	1215			1							11	2	6
Tb06.3A7.270	hypothetical protein, conserved	1221				2
Tb06.3A7.270	hypothetical protein, conserved	1239		1
Tb06.3A7.270	hypothetical protein, conserved	1248	4		13			10				4	1	1
Tb06.3A7.270	hypothetical protein, conserved	1257				6
Tb06.3A7.270	hypothetical protein, conserved	1260				1
Tb06.3A7.270	hypothetical protein, conserved	1269	9	3	6		2	7	4			6		2
Tb06.3A7.270	hypothetical protein, conserved	1272										3
Tb06.3A7.270	hypothetical protein, conserved	1275										7	4
Tb06.3A7.270	hypothetical protein, conserved	1287	4		5	1	16	7	14
Tb06.3A7.270	hypothetical protein, conserved	1293					4	14	11			1
Tb06.3A7.270	hypothetical protein, conserved	1299	1				1
Tb06.3A7.270	hypothetical protein, conserved	1347			1
Tb06.3A7.270	hypothetical protein, conserved	1374					1	2
Tb06.3A7.270	hypothetical protein, conserved	1383											1
Tb06.3A7.270	hypothetical protein, conserved	1425		1
Tb06.3A7.270	hypothetical protein, conserved	1446		1
Tb06.3A7.270	hypothetical protein, conserved	1464				3
Tb06.3A7.270	hypothetical protein, conserved	1497					13	16
Tb06.3A7.270	hypothetical protein, conserved	1503				1
Tb06.3A7.270	hypothetical protein, conserved	1509										1
Tb06.3A7.270	hypothetical protein, conserved	1518	7		3
Tb06.3A7.270	hypothetical protein, conserved	1548										3
Tb06.3A7.270	hypothetical protein, conserved	1554		1
Tb06.3A7.270	hypothetical protein, conserved	1557		9
Tb06.3A7.270	hypothetical protein, conserved	1575				3
Tb06.3A7.270	hypothetical protein, conserved	1596		5
Tb06.3A7.270	hypothetical protein, conserved	1602						2				4	1	2
Tb06.3A7.270	hypothetical protein, conserved	1617										1
Tb06.3A7.270	hypothetical protein, conserved	1629		1
Tb06.3A7.270	hypothetical protein, conserved	1686													1
Tb06.3A7.270	hypothetical protein, conserved	1701		3
Tb06.3A7.270	hypothetical protein, conserved	1704											1
Tb06.3A7.270	hypothetical protein, conserved	1713		7
Tb06.3A7.270	hypothetical protein, conserved	1731				1
Tb06.3A7.270	hypothetical protein, conserved	1737	25		21		29	14	18
Tb06.3A7.270	hypothetical protein, conserved	1746							1
Tb06.3A7.270	hypothetical protein, conserved	1770										1
Tb06.3A7.270	hypothetical protein, conserved	1788											3
Tb06.3A7.270	hypothetical protein, conserved	1791					4	13	6
Tb06.3A7.270	hypothetical protein, conserved	1794											1
Tb06.3A7.270	hypothetical protein, conserved	1797					6		1
Tb06.3A7.270	hypothetical protein, conserved	1818						1	1
Tb06.3A7.270	hypothetical protein, conserved	1860	1				1
Tb06.3A7.270	hypothetical protein, conserved	1881		2
Tb06.3A7.270	hypothetical protein, conserved	1896										1	4
Tb06.3A7.270	hypothetical protein, conserved	1908	4				6	6	14
Tb06.3A7.270	hypothetical protein, conserved	1914		6
Tb06.3A7.270	hypothetical protein, conserved	1917											1
Tb06.3A7.270	hypothetical protein, conserved	1920										1
Tb06.3A7.270	hypothetical protein, conserved	1932				1
Tb06.3A7.270	hypothetical protein, conserved	1947	9				19	10	4
Tb06.3A7.270	hypothetical protein, conserved	2100		1
Tb06.3A7.270	hypothetical protein, conserved	2118	3		1			1				1
Tb06.3A7.270	hypothetical protein, conserved	2151		3
Tb06.3A7.270	hypothetical protein, conserved	2160										18	24	23
Tb06.3A7.270	hypothetical protein, conserved	2172		1								1	1
Tb06.3A7.270	hypothetical protein, conserved	2175			4							6	10	7
Tb06.3A7.270	hypothetical protein, conserved	2187	4		8		7	3	6
Tb06.3A7.270	hypothetical protein, conserved	2190				4
Tb06.3A7.270	hypothetical protein, conserved	2199		2
Tb06.3A7.270	hypothetical protein, conserved	2217				2
Tb06.3A7.270	hypothetical protein, conserved	2268							2			2	1
Tb06.3A7.270	hypothetical protein, conserved	2295	12		1		3	3	5
Tb06.3A7.270	hypothetical protein, conserved	2310											1
Tb06.3A7.270	hypothetical protein, conserved	2355		1
Tb06.3A7.270	hypothetical protein, conserved	2361										2	1
Tb06.3A7.270	hypothetical protein, conserved	2373				5
Tb06.3A7.270	hypothetical protein, conserved	2382				1
Tb06.3A7.270	hypothetical protein, conserved	2394							1
Tb06.3A7.270	hypothetical protein, conserved	2451						1
Tb06.3A7.270	hypothetical protein, conserved	2496										1
Tb06.3A7.270	hypothetical protein, conserved	2505			3				1			1	1
Tb06.3A7.270	hypothetical protein, conserved	2538												2
Tb06.3A7.270	hypothetical protein, conserved	2556												1
Tb06.3A7.270	hypothetical protein, conserved	2559	5		1
Tb06.3A7.270	hypothetical protein, conserved	2628				2
Tb06.3A7.270	hypothetical protein, conserved	2631	1
Tb06.3A7.270	hypothetical protein, conserved	2658										1
Tb06.3A7.270	hypothetical protein, conserved	2694				1						1
Tb06.3A7.270	hypothetical protein, conserved	2721		5
Tb06.3A7.270	hypothetical protein, conserved	2742											1
Tb06.3A7.270	hypothetical protein, conserved	2751				2
Tb06.3A7.270	hypothetical protein, conserved	2781					1		2			2
Tb06.3A7.270	hypothetical protein, conserved	2784											1
Tb06.3A7.270	hypothetical protein, conserved	2799										1
Tb06.3A7.270	hypothetical protein, conserved	2820										8	7		1
Tb06.3A7.270	hypothetical protein, conserved	2826												4
Tb06.3A7.270	hypothetical protein, conserved	2841				5
Tb06.3A7.270	hypothetical protein, conserved	2853	1		3
Tb06.3A7.270	hypothetical protein, conserved	2883										1	1
Tb06.3A7.270	hypothetical protein, conserved	2895	4		3
Tb06.3A7.270	hypothetical protein, conserved	2898	6		1		2	1	1			3	3	1
Tb06.3A7.270	hypothetical protein, conserved	2901										1
Tb06.3A7.270	hypothetical protein, conserved	2967	1
Tb06.3A7.270	hypothetical protein, conserved	3045										1		3
Tb06.3A7.270	hypothetical protein, conserved	3078	29		7		19	29	14			7	6	6	1
Tb06.3A7.270	hypothetical protein, conserved	3096		4
Tb06.3A7.270	hypothetical protein, conserved	3102	12		20		4	13	4
Tb06.3A7.270	hypothetical protein, conserved	3114	1		1		11	8	4
Tb06.3A7.270	hypothetical protein, conserved	3147		20
Tb06.3A7.270	hypothetical protein, conserved	3150										3
Tb06.3A7.270	hypothetical protein, conserved	3165				2
Tb06.3A7.270	hypothetical protein, conserved	3213												3
Tb06.3A7.270	hypothetical protein, conserved	3225		1
Tb06.3A7.270	hypothetical protein, conserved	3243	23		4	1	6	44	22			9
Tb06.3A7.270	hypothetical protein, conserved	3252										24	18	29
Tb06.3A7.270	hypothetical protein, conserved	3303												1
Tb06.3A7.270	hypothetical protein, conserved	3312										8	5	11	1
Tb06.3A7.270	hypothetical protein, conserved	3315		2
Tb06.3A7.270	hypothetical protein, conserved	3333				1
Tb06.3A7.270	hypothetical protein, conserved	3348										3	3	5
Tb06.3A7.270	hypothetical protein, conserved	3363			1
Tb06.3A7.270	hypothetical protein, conserved	3375					6	9	7
Tb06.3A7.960	hypothetical protein	0	3		6		7	1	7			15	16	21	5	1
Tb06.3A7.960	hypothetical protein	3					29	16	16
Tb06.3A7.960	hypothetical protein	6										1	3	6
Tb06.3A7.960	hypothetical protein	24					1	2				10	1	2
Tb06.3A7.960	hypothetical protein	27	1
Tb06.3A7.960	hypothetical protein	90		20
Tb06.3A7.960	hypothetical protein	96	2		4							10	1	3
Tb06.3A7.960	hypothetical protein	105		5		2
Tb06.3A7.960	hypothetical protein	138										1	1	1
Tb06.3A7.960	hypothetical protein	156		1
Tb06.3A7.960	hypothetical protein	180		1		1
Tb06.3A7.960	hypothetical protein	189				1
Tb06.3A7.960	hypothetical protein	201					2	5	3
Tb06.3A7.960	hypothetical protein	204		5		1
Tb06.3A7.960	hypothetical protein	297										3	5	7
Tb06.3A7.960	hypothetical protein	300		1
Tb06.3A7.960	hypothetical protein	309	1
Tb06.3A7.960	hypothetical protein	312											3	1
Tb06.3A7.960	hypothetical protein	324			3							4	9	3	1
Tb06.3A7.960	hypothetical protein	339		1
Tb06.3A7.960	hypothetical protein	351	1		1		8	13	3
Tb06.3A7.960	hypothetical protein	387											1
Tb06.3A7.960	hypothetical protein	396	2		3			1
Tb06.3A7.960	hypothetical protein	420										1		1
Tb06.3A7.960	hypothetical protein	516		7								2
Tb06.3A7.960	hypothetical protein	519	5	2	2	1	4	1	1
Tb06.3A7.960	hypothetical protein	540				1
Tb06.3A7.960	hypothetical protein	570			1		3	6	2			18	20	20	2
Tb06.3A7.960	hypothetical protein	618		8		7
Tb06.3A7.960	hypothetical protein	633	10		1		2	4	1
Tb06.3A7.960	hypothetical protein	651		2
Tb06.3A7.960	hypothetical protein	654				1
Tb06.3A7.960	hypothetical protein	732										1	2
Tb06.3A7.960	hypothetical protein	744	11		1		14	7
Tb06.3A7.960	hypothetical protein	768	4
Tb06.3A7.960	hypothetical protein	771											1
Tb06.3A7.960	hypothetical protein	834			1							2	1
Tb06.3A7.960	hypothetical protein	867										2	1	1
Tb06.3A7.960	hypothetical protein	894	1
Tb06.3A7.960	hypothetical protein	909		4		3
Tb07.11L3.100	hypothetical protein, conserved	-3	5		3
Tb07.11L3.100	hypothetical protein, conserved	24		2
Tb07.11L3.100	hypothetical protein, conserved	30						1						1
Tb07.11L3.100	hypothetical protein, conserved	153	4		1
Tb07.11L3.100	hypothetical protein, conserved	189		4
Tb07.11L3.100	hypothetical protein, conserved	207				17
Tb07.11L3.100	hypothetical protein, conserved	210										16	29	13	2
Tb07.11L3.100	hypothetical protein, conserved	228	1		1		2
Tb07.11L3.100	hypothetical protein, conserved	252	2		2
Tb07.11L3.100	hypothetical protein, conserved	477												1
Tb07.11L3.100	hypothetical protein, conserved	480					1	4
Tb07.11L3.100	hypothetical protein, conserved	492	5		3
Tb07.11L3.100	hypothetical protein, conserved	570						1
Tb07.11L3.100	hypothetical protein, conserved	651			1
Tb07.11L3.100	hypothetical protein, conserved	654					5	18	19	1
Tb07.11L3.100	hypothetical protein, conserved	666	6				2	3
Tb07.11L3.100	hypothetical protein, conserved	687		6
Tb07.11L3.100	hypothetical protein, conserved	705				1
Tb07.11L3.100	hypothetical protein, conserved	711										1	1
Tb07.11L3.100	hypothetical protein, conserved	732		2
Tb07.11L3.100	hypothetical protein, conserved	750												1
Tb07.11L3.100	hypothetical protein, conserved	762	2		4		7		3			1
Tb07.11L3.100	hypothetical protein, conserved	792												1
Tb07.11L3.100	hypothetical protein, conserved	843												3
Tb07.11L3.100	hypothetical protein, conserved	858												1
Tb07.11L3.100	hypothetical protein, conserved	879						1
Tb07.11L3.100	hypothetical protein, conserved	924				1
Tb07.11L3.100	hypothetical protein, conserved	978										8	11	12	1
Tb07.11L3.100	hypothetical protein, conserved	1029						1
Tb07.11L3.100	hypothetical protein, conserved	1062										1
Tb07.11L3.100	hypothetical protein, conserved	1104										1		6
Tb07.11L3.100	hypothetical protein, conserved	1131												1
Tb07.11L3.100	hypothetical protein, conserved	1158					1
Tb07.11L3.100	hypothetical protein, conserved	1176												1
Tb07.11L3.100	hypothetical protein, conserved	1233											2
Tb07.11L3.100	hypothetical protein, conserved	1242	1		1
Tb07.11L3.100	hypothetical protein, conserved	1278										20	16	16
Tb07.11L3.100	hypothetical protein, conserved	1383					1	2
Tb07.11L3.100	hypothetical protein, conserved	1491					30	45	50			50	17	47	2
Tb07.11L3.100	hypothetical protein, conserved	1542	6					3	6
Tb07.11L3.100	hypothetical protein, conserved	1587					1
Tb07.11L3.100	hypothetical protein, conserved	1650												1
Tb07.11L3.100	hypothetical protein, conserved	1656					1	1				10	13	7	2
Tb07.11L3.100	hypothetical protein, conserved	1695					13	14	6			1	3	1
Tb07.11L3.100	hypothetical protein, conserved	1800										7		1
Tb07.11L3.100	hypothetical protein, conserved	1806	2
Tb07.11L3.100	hypothetical protein, conserved	1824		2
Tb07.11L3.100	hypothetical protein, conserved	1842				2
Tb07.11L3.100	hypothetical protein, conserved	1890		2
Tb07.11L3.100	hypothetical protein, conserved	1959										4	9	1
Tb07.11L3.100	hypothetical protein, conserved	1962		1
Tb07.11L3.100	hypothetical protein, conserved	1971	6		1
Tb07.11L3.100	hypothetical protein, conserved	2025												1
Tb07.11L3.100	hypothetical protein, conserved	2064	13		4		10	10	4			9	4	14
Tb07.11L3.100	hypothetical protein, conserved	2106	1									29	7	9	5
Tb07.11L3.100	hypothetical protein, conserved	2151		5
Tb07.11L3.100	hypothetical protein, conserved	2220												1
Tb07.11L3.100	hypothetical protein, conserved	2247	1									3
Tb07.11L3.100	hypothetical protein, conserved	2268	1		1
Tb07.11L3.100	hypothetical protein, conserved	2280										1
Tb07.11L3.100	hypothetical protein, conserved	2304										1
Tb07.11L3.100	hypothetical protein, conserved	2445											1
Tb07.11L3.100	hypothetical protein, conserved	2463			3		16	10	3
Tb07.11L3.100	hypothetical protein, conserved	2514										3	2	1	1
Tb07.11L3.100	hypothetical protein, conserved	2526												1
Tb07.11L3.100	hypothetical protein, conserved	2559						1
Tb07.11L3.100	hypothetical protein, conserved	2568				2
Tb07.11L3.100	hypothetical protein, conserved	2673										2	8	18
Tb07.11L3.100	hypothetical protein, conserved	2739							1
Tb07.11L3.100	hypothetical protein, conserved	2790						1	1
Tb07.11L3.100	hypothetical protein, conserved	2793	1									1
Tb07.11L3.100	hypothetical protein, conserved	2826		1
Tb07.11L3.100	hypothetical protein, conserved	2829					4	6	4
Tb07.11L3.100	hypothetical protein, conserved	2991												1
Tb07.11L3.100	hypothetical protein, conserved	3018			10			1
Tb07.11L3.100	hypothetical protein, conserved	3069										1
Tb07.11L3.100	hypothetical protein, conserved	3093											4	5
Tb07.11L3.100	hypothetical protein, conserved	3096		5
Tb07.11L3.100	hypothetical protein, conserved	3114				1
Tb07.11L3.100	hypothetical protein, conserved	3123										1
Tb07.11L3.100	hypothetical protein, conserved	3363		4
Tb07.11L3.100	hypothetical protein, conserved	3468												1
Tb07.11L3.100	hypothetical protein, conserved	3498											7	16
Tb07.11L3.100	hypothetical protein, conserved	3561										1
Tb07.11L3.100	hypothetical protein, conserved	3573												1
Tb07.11L3.100	hypothetical protein, conserved	3603					3	9	1	1		7	9	18	20
Tb07.11L3.100	hypothetical protein, conserved	3645												1
Tb07.11L3.100	hypothetical protein, conserved	3672										1
Tb07.11L3.100	hypothetical protein, conserved	3678											1
Tb07.11L3.100	hypothetical protein, conserved	3702					3	1	1
Tb07.11L3.100	hypothetical protein, conserved	3717					1	16	1	1		3	1
Tb07.11L3.100	hypothetical protein, conserved	3756					1	3
Tb07.11L3.90	ZC3H18	-3											1
Tb07.11L3.90	ZC3H18	0				1
Tb07.11L3.90	ZC3H18	42	2				2	1	11	44	22
Tb07.11L3.90	ZC3H18	63										1
Tb07.11L3.90	ZC3H18	66		10								2	7	12	3
[truncated: 479,345+ more rows]
