# Supplementary material for: A Genome-Wide Tethering Screen Reveals Novel Potential Post-Transcriptional Regulators in Trypanosoma brucei
Source: PLoS Pathog. 2014 Jun 12;10(6):e1004178. doi: 10.1371/journal.ppat.1004178 (PMC4055773; doi:10.1371/journal.ppat.1004178)
Supplement: Table S2 — Selection of clones with blasticidin: reads per open reading frame. Sheet 1: For each open reading frame, the total number of reads is shown (sum of reads from all in-frame locations in Supplementary Table S1). Experiments A and B were done in a cell line in which 5 boxB sequences were in the 3′-UTR. In experiment C (negative control) the BoxB sequences were absent. Tet-: no tetracycline; Bla_0x: with tetracycline, without blasticidin. Other samples are grown with multiples of the normal (1x = 5 µg/mL) amount of Blasticidin for four days, before harvesting and amplification of the inserts. Note that some sample libraries were sequenced twice to increase read depth. Sheet 2: Only unique genes (or a single copy of repeated genes) are included. Results are shown as reads per million reads (RPM). Sheet 3: Calculations. 1 was added to each RPM value to eliminate zero values. For each selection with BLA, there were two controls: −tet, and +tet. To find genes giving increased blasticidin resistance: The value for A_BLA_6x was divided by those for A_Tet- and A_BLA_0 (columns R and S) and the smaller value was chosen (column X). Similarly, the values for B_BLA_10x were divided by those for B_Tet- and B_BLA_0 (columns T and U) and the smaller value was chosen (column Y). As control, the values for C_BLA_10x were divided by those for C_Tet- and C_BLA_0 (columns V and W) and again the smaller value was chosen (column Z). To find locations with at least three-fold increase after selection, a similar procedure was used with Table S1. (These calculations have been deleted to reduce the file size.) The number of locations with such an increase was then counted. The result is in column AJ. To find genes giving increased blasticidin susceptibility: The value for A_BLA_1x was divided by those for A_Tet- and A_BLA_0 (columns AA and AB) and the larger value was chosen (column AG). Similarly, the values for B_BLA_2x were divided by those for B_Tet- and B_BLA_0 (columns AC and AD) and the [file ppat.1004178.s008.xlsx]

## Sheet: all genes reads
Gene	ORF length	Strand	A_Tet-	A_BLA_0x	A_BLA_1x	A_BLA_6x RPM	B_Tet-	B_Tet-	B_BLA_0x	B_BLA_0x	B_BLA_2x	B_BLA_2x	B_BLA_10x	B_BLA_20x	C_Tet-	C_Tet-	C_BLA_0x	C_BLA_0x	C_BLA_2x	C_BLA_2x	C_BLA_10x RPM	C_BLA_20x RPM
Tb05.5K5.130	1739	-	17	76	22	68	8	13	6	17	3	15	25	2	13	52	11	28	13	43	5
Tb07.11L3.90	1130	-	12	126	2	270	2	4		4	7	6	438	285	1	13	4	7	4	13	3
Tb10.v4.0033	1718	-	79	29	50	8	75	93	32	98	8	19	2		14	81	22	56	24	61	12
Tb10.v4.0035	773	-	62	21	28	320	11	11	15	40	6	16	164	35	8	41	8	25	18	35	9
Tb10.v4.0045	887	-	33	48	46	11	19	25	24	51	13	26			11	50	18	39	15	33	4
Tb11.02.5400	1088	+	39	26	32	5	13		10		2				19		14		22		11
Tb927.1.10	333	+	9		2	5		1	2	3	2					1		6		7
Tb927.1.1000	1262	+	40	36	57	13	13	16	9	37	16	30			14	84	22	49	31	68	15
Tb927.1.1010	2159	+	37	99	36	20	66	75	31	101	26	62	1		41	127	44	100	61	127	19	1
Tb927.1.1020	1280	+	24	24	22	7	12	32	18	38	11	43			23	113	20	57	24	72	19
Tb927.1.1030	1373	+	17	19	20	5	5	19	12	34	6	9			14	60	7	26	18	57	9	1
Tb927.1.1040	509	+	7	24	11	1	1	3							12	37	9	19	13	34	9
Tb927.1.1050	3356	+	134	66	157	24	113	123	63	170	54	123	5	2	64	212	92	191	92	233	54
Tb927.1.1060	917	+	24	27	9		20	28	14	40	11	5			5	18	13	17	6	10	3
Tb927.1.1080	1457	+	21	31	29	12	9	15	7	31	28	33			3	28	5	10	6	10	2
Tb927.1.1100	2912	+	82	55	46	404	18	20	17	57	26	45	1214	414	63	229	91	222	78	229	33
Tb927.1.1120	1109	+	9	10	21	5	8	9	3	7	3	7			2	19	6	24	11	18	2
Tb927.1.1130	1853	+	22	26	27	4	19	44	23	96	8	16	1		7	37	9	23	10	24	12
Tb927.1.1140	1073	+	1	5	3	3	2	3	2						7	13	6	6	9	23	4
Tb927.1.1150	1442	+	4	28	7	4	14	23	13	40	9	23	1		8	48	21	44	23	38	5	20
Tb927.1.1160	1595	+	59	62	20	9	12	37	21	27	12	33			7	48	19	43	21	32	5
Tb927.1.1170	248	+		2		1									1	3	1	5	2	1	3
Tb927.1.1200	1289	+	37	24	15	4	22	20	9	32	11	30		1	19	48	34	55	22	75	14
Tb927.1.1210	434	+	14	6	5		10	6	5	19	4	10			4	7	6	13	4	10	1
Tb927.1.1220	683	+	25	35	10	2	18	19	13	29	20	27			9	16	10	35	8	31	1
Tb927.1.1230	1443	+	30	20	21	1	3	8	4	6					4	36	2	30	3	36
Tb927.1.1240	1769	+	102	26	76	32	13	11	8	31	8	11	3		20	86	23	75	19	79	15
Tb927.1.1270	1301	+	24	2	14	34	6	5	2	5	2	1			8	59	24	48	19	52	9
Tb927.1.1300	923	+	20	3	24	20	3	8		29	1	30				46	8	44	2	38	2
Tb927.1.1310	1292	+	12	4	7	4	48	93	37	109	37	125	967	108	8	39	15	28	11	20	5	1
Tb927.1.1330	1220	+	13	46	28	10	1	3	5	9	4	4			7	30	9	17	10	12	2
Tb927.1.1340	2228	+	58	21	34	13	17	24	16	41	15	42	1		38	175	41	139	68	143	25	2
Tb927.1.1350	2660	+	39	53	25	61	11	20	8	37	8	28	11		14	72	25	56	23	59	10	53
Tb927.1.1370	2039	+	58	38	63	70	31	28	26	66	22	47	19	2	18	48	8	34	10	36	4
Tb927.1.1380	1721	+	10	28	13	11	6	6		2	1	5			2	18		13	4	21	2
Tb927.1.1390	738	+	9		12	2				3		2						2		1
Tb927.1.1400	582	+	1		1	2	3	3		1	1	2				18		9	1	10
Tb927.1.1420	1991	+	37	27	60	17	22	64	36	76	15	54	2		8	134	16	133	15	139	5
Tb927.1.1470	1757	+	37	41	26	55	6	25	14	39	3	15			22	76	20	50	26	93	26
Tb927.1.1500	1994	+	24	37	24	10	13	16	3	6		2			17	80	18	46	14	67	4
Tb927.1.1530	5228	+	179	89	138	51	61	57	27	98	34	65	1		25	123	27	100	19	92	7
Tb927.1.1540	1955	+	81	79	70	13	42	41	21	60	13	19			30	103	27	71	36	108	17
Tb927.1.1550	2072	+	44	53	39	21	49	41	28	72	33	77	6	1	49	201	68	142	65	148	36
Tb927.1.1560	2177	+	83	52	63	58	31	38	19	49	22	63	28	4	20	54	30	61	19	53	13
Tb927.1.1580	906	+	7		2	1	1	1	2	6		2				6		4		1
Tb927.1.1600	4571	+	117	181	93	34	82	124	61	178	35	124			50	166	45	109	50	118	23
Tb927.1.1610	812	+	25	10	18	3	16	19	3	16	12	14			3	22	9	16	8	27	5
Tb927.1.1620	2219	+	75	41	58	383	83	84	50	105	58	102	370	29	7	75	23	55	26	60	21
Tb927.1.1630	483	+	20	1	16	19	20	16	10	44	11	23	2		2	6		7		2
Tb927.1.1640	1052	+	11	30	9	6	11	15	16	28	2	17	1		10	38	9	33	12	32	7
Tb927.1.1660	887	+	2	14	8	1	2	4	7	13	2	4			11	37	17	40	16	53	6
Tb927.1.1670	3245	+	160	101	155	57	49	39	34	94	49	81	182	33	34	87	40	78	44	99	23
Tb927.1.1680	714	+	6	29	3	11	3	3	6	5		3			2	11	2	5	3	6
Tb927.1.1690	2453	+	71	66	30	16	15	23	13	45	6	22			33	148	35	85	35	114	24	1
Tb927.1.1700	1481	+	12	27	7	5	10	13	4	19	4	15			16	106	26	88	18	57	12
Tb927.1.1710	5360	+	133	134	121	309	114	163	78	224	77	170	16		38	171	45	130	42	146	11
Tb927.1.1720	1226	+	20	18	21	9	9	5	4	16	7	7			14	52	15	52	33	79	24
Tb927.1.1730	2081	+	72	26	32	56	19	34	26	57	15	51	4		18	64	19	68	37	100	7
Tb927.1.1750	1412	+	13	18	11	14	15	15	10	22	12	22	11		9	28	4	22	11	38	2
Tb927.1.1760	441	+	3	6	20	3		1	2	1		3				3		3	2	7
Tb927.1.1770	324	+		1			7	7	2	15	3	9			1	1		1	2	1
Tb927.1.1790	683	+	2		8	1		3		6	2	3			5	19	3	10	2	15	2
Tb927.1.1820	1145	+	43	8	43	9	21	30	8	38	16	36			1	23		8		8	1
Tb927.1.1840	1646	+	24	57	64	2	54	48	32	98	24	58	2		24	80	25	66	18	63	11
Tb927.1.1850	1883	+	27	14	32	10	6	8	4	24	2	10	6	2	14	64	18	50	13	41	4
Tb927.1.1880	4331	+	147	97	133	29	76	95	41	120	27	85	1	1	34	127	45	128	36	127	28
Tb927.1.1890	3524	+	99	66	117	69	70	85	46	140	47	121	4		29	93	38	84	37	105	20	102
Tb927.1.1910	3776	+	164	99	107	47	57	78	27	86	33	66	3		50	184	57	114	48	144	34	1
Tb927.1.1920	1325	+	38	43	41	62	17	20	9	30	16	29			16	84	27	66	20	77	7
Tb927.1.1930	8711	+	246	145	170	257	141	172	84	270	92	218	17	1	135	455	164	353	196	422	79	20
Tb927.1.1960	1976	+	18	34	38	123	40	44	29	53	28	78	43	3	20	70	12	57	22	92	21
Tb927.1.1980	902	+	49	51	41	45	6	14	4	11	8	23	3	2	11	44	8	28	11	38	19
Tb927.1.1990	596	+	44	3	17	17	49	31	38	24	27	37		1	21	18	35	15	37	7	20	1
Tb927.1.2110	2048	+	64	81	30	3	58	74	64	109	41	81			29	121	42	60	39	70	9
Tb927.1.2120	2198	+	142	43	131	14	41	65	24	75	19	51			51	212	43	116	69	160	45
Tb927.1.2150	422	+	3	8	6	1	1	1				3			2	4	1	8	1	6	4
Tb927.1.2160	393	+		1	4	6	1						10	1	1	3		3		1
Tb927.1.2190	5243	+	170	97	134	68	105	121	90	253	49	129	4		92	265	105	233	105	258	78	6
Tb927.1.2200	258	+	4	1	12	4		4			1					1	4	5	4	6
Tb927.1.2210	957	+	7	9	5	15	2	3	4	2		3	1		1	3	1	4		3
Tb927.1.2310	269	+	1	1	2				1						3	3	2	3		4		2
Tb927.1.2320	857	+	8	1	4	2	4	7	4	11	2	5			5	15	3	2	4	10	1
Tb927.1.2330	1328	+	337	268	416	225	149	193	111	321	96	247	18		104	529	156	393	161	517	60	1
Tb927.1.2340	1355	+	516	462	395	874	341	457	316	844	201	462	374	15	203	662	237	622	304	769	154	64
Tb927.1.2420	530	+	3	42	9	1	23	25	7	32	14	26	1	1	2	31	6	26	2	25	2
Tb927.1.2430	401	+	31	4	27	29	20	19	20	34	16	23	6	1	20	63	19	43	16	46	5
Tb927.1.2570	2948	+	83	34	72	61	55	49	31	64	36	79	1	2	20	80	20	60	29	60	19	1
Tb927.1.2580	1193	+	32	43	65	9	37	36	24	83	21	42	2		9	43	8	40	10	53	20
Tb927.1.2600	2003	+	114	12	171	3595	26	56	18	120	19	38	228	60	21	48	37	45	38	55	6
Tb927.1.2640	957	+	7	9	9	19	1	8		12	2	2	10	5		7	2	6		5
Tb927.1.2670	1542	+	5	5	4	1	3		2	5	1	1				9	1	6	2	3
Tb927.1.2700	1232	+	30	21	22	1	8	6	3	11	3	1			20	91	18	63	24	73	7
Tb927.1.2710	2141	+	42	32	60	13	11	30	16	32	14	34			6	49	19	56	14	51	9
Tb927.1.2730	1064	+	64	9	24	10	12	16	3	18	7	20			1	18	11	22	2	17	3
Tb927.1.2740	1619	+	47	8	23	49	15	19	12	30	6	20	1		8	61	18	41	11	34	3
Tb927.1.2750	506	+	4	13	3	3	5	11	3	10	2	6	1		10	29	4	23	9	20	2
Tb927.1.2760	114	+		18	1	2		1							2	5	2	7	1	2
Tb927.1.2770	1211	+	15	46	29	11	4	10	3	12	2	10			1	27	3	13	4	19	4
Tb927.1.2820	1958	-	121	111	92	743	45	52	26	72	29	53	325	40	38	131	33	118	41	117	16
Tb927.1.2970	740	+	9	6	6	3	14	21	8	26	19	23	8		13	33	9	32	12	45	5
Tb927.1.2980	3416	+	95	67	73	19	32	32	27	75	24	45			20	95	24	61	32	56	12
Tb927.1.2985	296	+	9	17	2		3	6	1	4	2	2			2	13	3	5	4	8	2
Tb927.1.2990	3074	+	144	54	86	26	76	100	60	147	25	88	1		65	185	53	179	56	177	26
Tb927.1.30	707	+			2											11		9		3		1
Tb927.1.3000	1208	+	35	60	43	1	22	36	16	37	3	12			59	203	48	114	76	178	33
Tb927.1.3010	1118	+	84	14	31	10	21	14	23	50	12	19	1		10	69	21	47	17	58	22
Tb927.1.3030	1250	+	63	54	45	10	34	24	15	46	18	40	1	1	2	15		4	3	5	3
Tb927.1.3040	812	+	24	29	42	8	9	19	13	26	8	9			6	24	16	28	24	46	10
Tb927.1.3050	1679	+	70	73	60	22	27	21	23	64	10	37	1		27	76	28	59	24	71	9	34
Tb927.1.3070	1241	+	38	32	51	3169	51	38	23	43	71	156	16368	21284	19	73	26	49	21	50	8
Tb927.1.3110	845	+	57	12	54	21	21	21	13	41	21	22	2		23	83	21	58	24	82	16
Tb927.1.3120	3479	+	150	93	233	86	130	193	91	234	70	179	28		48	215	55	182	57	174	22	1
Tb927.1.3130	1499	+	58	19	43	3	41	62	46	144	26	59			10	92	15	73	8	56	5
Tb927.1.3150	917	+	14	28	9	11	15	20	9	19	7	19	1		23	76	31	87	37	95	23
Tb927.1.3170	918	+	19	24	15	8	3	7	2	11	2	2			6	26	11	28	9	37
Tb927.1.3200	666	+	8		3	1		2							2	11		3	2	13
Tb927.1.3220	1601	+	82	64	80	29	32	37	18	49	20	34	2		31	108	24	55	20	60	17	38
Tb927.1.3230	2147	+	99	67	64	30	34	44	53	143	41	75	1		23	81	23	85	41	73	13
Tb927.1.3250	5306	+	141	110	162	502	83	109	77	234	39	126	363	68	45	175	59	121	74	169	26	3
Tb927.1.3260	5660	+	253	98	223	82	125	133	94	263	95	187	9	1	38	133	41	154	46	139	54
Tb927.1.3270	2735	+	198	85	212	85	123	130	87	209	76	170	4		45	154	69	151	60	146	38	1
Tb927.1.3280	755	+	7	1	2				1	2	1	4			1	2			1	3	1
Tb927.1.3290	2966	+	75	36	40	33	19	31	16	43	17	24	77	49	12	51	11	42	11	39	3	89
Tb927.1.3300	2618	+	26	55	23	12	11	17	6	26	9	14			24	170	26	124	19	130	11
Tb927.1.3310	758	+	12	8	5	2	8	11	5	9		3			7	11		5	3	8		1
Tb927.1.3320	1049	+	62	25	76	24	51	45	28	72	34	61			7	66	8	34	11	46	10
Tb927.1.3350	471	+						1		1						1		3		4
Tb927.1.3390	489	-	8		7	45	1		2	6	1	5	3			6		1	3	4
Tb927.1.3400	1049	-	13	7	21	4	13	17	13	30	11	18			8	30	3	12	4	19	1
Tb927.1.3410	1313	-	11	41	6	2		3	3	7	1	3	3	1	10	45	9	37	13	46	3
Tb927.1.3450	2375	-	37	37	51	19	39	46	19	69	19	47	1		38	150	46	119	44	151	24	1
Tb927.1.3550	1091	-	71	4	29	18	11	18	6	27	8	15			15	47	14	68	10	37	4
Tb927.1.3560	2597	-	77	86	63	118	32	47	28	49	18	52	19		17	83	35	47	20	63	14
Tb927.1.3670	2141	+	61	34	68	20	31	45	34	88	17	22	7	5	18	86	22	63	25	61	13
Tb927.1.3800	545	+	67	1	43	26	9	18	7	23	17	26	1		13	33	14	28	5	28	4
Tb927.1.3810	362	+		3			1	2								1	1	1	1	2	2
Tb927.1.3820	402	+	8	4	4	1	4	3	1	7	4	4			5	11	3	11	1	6
Tb927.1.3830	1823	+	40	51	42	5	20	19	13	40	10	22			6	23	4	31	7	27	1
Tb927.1.3840	1970	+	93	51	30	15	78	81	42	112	22	72	10		22	114	26	69	22	62	17	117
Tb927.1.3850	162	+	7	2	2		5	5		2						5				2
Tb927.1.3860	3548	+	156	7	105	58	97	128	91	241	98	201	5		54	250	74	139	40	143	44	22
Tb927.1.3880	5213	+	242	117	268	643	91	111	89	221	69	165	485	64	58	278	101	277	75	259	44
Tb927.1.3890	485	+	22	2	8	1	8	8	3	15	3	7			7	15	7	13	9	27	1
Tb927.1.3910	2723	+	114	81	102	12	80	116	66	146	61	119	1		38	91	60	98	36	88	16	39
Tb927.1.3940	2738	+	179	78	55	216	115	163	82	262	25	55	49	5	67	214	79	217	74	186	27
Tb927.1.3950	1514	+	86	18	29	5	19	19	19	51	13	11			33	104	37	105	40	72	13
Tb927.1.40	326	-	23	63	36	6	7	7	4	5	3	8			4	35	8	24	10	28	5
Tb927.1.4010	3749	+	28	90	49	36	33	33	17	82	16	37	2		37	125	39	74	26	83	19	1
Tb927.1.4020	536	+	6	3	7	94	2	2	3	5	1	10	150	73	3	25	2	20	5	21	2
Tb927.1.4040	1619	+	63	15	69	51	43	46	20	51	30	67	25	2	25	68	12	37	9	35	6
Tb927.1.4050	2777	+	89	78	107	46	19	33	31	63	22	36	1		25	113	50	80	43	71	10
Tb927.1.4100	1062	+	27	50	26	1	11	18	5	24	4	6			8	15	17	25	8	26
Tb927.1.4140	1109	+	17	23	20	2	20	30	11	23	6	14			15	61	22	24	21	35	14
Tb927.1.4160	500	+	1				1	1							5	30	5	21	11	31	4
Tb927.1.4180	2234	+	56	90	60	19	64	72	52	97	32	79			28	117	49	91	38	88	13
Tb927.1.4220	1199	+	26	24	56	48	15	23	3	37	2	12			10	27	10	36	13	33	5
Tb927.1.4230	1280	+	21	26	28	2	8	6	6	14	4	6	2		24	78	26	44	24	47	13
Tb927.1.4250	2369	+	80	71	97	24	34	45	42	101	25	51	3		46	166	61	126	68	139	26
Tb927.1.4280	2096	+	42	2	54	1142	25	40	28	91	35	68	3040	2660	5	39	7	29	13	28	1
Tb927.1.4300	1475	+	9	2	4	4	2	4	2	8		1	2	1	11	37	6	26	25	56	4
Tb927.1.4310	4916	+	97	114	145	552	138	135	94	279	79	154	24	3	57	246	80	221	75	239	43
Tb927.1.4340	2150	+	26	40	35	4	53	71	36	98	12	52			25	114	17	83	18	90	21	1
Tb927.1.4370	1802	+	23	35	32	4	10	14	9	18	8	9			13	50	19	46	16	55	12
Tb927.1.4380	1592	+	34	15	39	15	19	26	22	57	7	35			6	51	26	57	24	68	7
Tb927.1.4400	866	+	16	5	11	41	9	6	4	10	5	8	1		7	21	5	14	1	10	2
Tb927.1.4410	2336	+	70	70	41	71	48	63	32	106	30	87	150	2	37	132	27	79	25	78	8
Tb927.1.4420	2837	+	166	59	119	69	77	110	79	179	57	134	2	1	26	134	33	118	34	107	17	1
Tb927.1.4440	635	+	16	20	9	5	4	5	1	4		9			8	41	8	9	9	25	2
Tb927.1.4450	3503	+	199	76	156	73	75	80	44	114	33	89	4		45	205	54	116	49	126	41
Tb927.1.4470	1331	+	18	30	10	8	21	26	21	64	10	19	4	1	9	26	8	16	9	13	4
Tb927.1.4480	4454	+	170	58	105	124	154	203	133	326	152	273	468	41	33	182	40	146	63	158	22
Tb927.1.4490	518	+	1	10	4	3		5	3	13	3	10			3	7		3	2	5	1
Tb927.1.4500	887	+	22	11	29	11	10	16	6	19	8	7			22	78	26	61	19	53	9
Tb927.1.4520	2195	+	34	40	93	1331	35	39	30	68	28	60	304	41	28	128	25	73	37	103	8
Tb927.1.4680	995	+	14	12	17	1	8	13	15	32	3	17			3	31	1	26	2	18	1
Tb927.1.4690	1037	+	9	9	4	20	7	9	5	13	1	4	159	42	12	35	6	17	7	14	3
Tb927.1.4700	959	+	56	16	9	11	4	6	3	13	12	13			1	9		8		3	1	33
Tb927.1.4710	537	+	4	23	3	1	6	4	2	3		5			1	39		30	2	30
Tb927.1.4720	1895	+	36	7	15	2	12	25	13	30	5	16			27	65	37	81	35	100	15
Tb927.1.4730	476	+	5		8	6		2	1	2			1			9	2	4		9	1
Tb927.1.4740	3179	+	127	49	108	40	89	100	60	158	20	54	21	14	46	291	83	237	88	296	45
Tb927.1.4760	3086	+	30	63	59	15	28	28	31	53	34	69	63	15	31	116	42	110	54	115	32
Tb927.1.4780	2012	+	103	46	64	14	20	33	24	70	12	44	1		37	112	34	89	28	69	26
Tb927.1.4800	1403	+	27	38	27	20	13	18	9	12	3	14	1		54	143	31	81	60	112	21
Tb927.1.4830	903	+	3	4	3	1	1			4		2				23	2	12		20
Tb927.1.4970	477	+	4	5	4	1		1	2	1	1	4			1	7		3	2	4
Tb927.1.5000	815	+	8	34	15	474	3	1	3	9	3	7	97	4	2	18	1	17	8	16	5
Tb927.1.5030	2207	+	76	34	108	22	76	74	31	107	49	92	8		9	57	10	45	12	38	7
Tb927.1.5080	779	+	15	32	16	31	27	29	23	73	21	51	66	24	17	38	8	24	10	23	2
Tb927.1.5180	143	+	7	14	10	1	23	35	14	36	9	32						1		2	1
Tb927.1.5220	893	+	2		13	197	1	1		4		2			1	4	1	5		4	2
Tb927.1.5250	177	-			1	1				1								2		3
Tb927.1.5260	540	+	1													7		4
Tb927.1.560	1328	-	23	24	7		19	22	11	34	7	11	1		13	66	19	54	13	28	11	1
Tb927.1.570	827	-	28	21	33	5	78	112	55	130	23	76			8	43	5	27	5	17	4
Tb927.1.580	1550	-	34	42	34	15	42	61	24	68	39	95	4		22	82	47	84	41	112	27
Tb927.1.610	908	-	11	15	37	50	10	14	11	18	9	21	1		9	28	15	28	9	34	21	1
Tb927.1.630	515	-	28	3	10	7	16	15	7	24	3	7			5	43	2	21	8	14	4
Tb927.1.650	600	-	28	37	9	2	17	33	13	28	6	23			6	26	3	10		15
Tb927.1.670	1844	-	50	47	18	3	24	35	13	35	9	33	5	1	1	41	5	25	4	29	1	1
Tb927.1.690	731	-	14	37	16	1	13	15	9	35	13	17			15	45	11	18	21	50	5
Tb927.1.710	1262	-	50	59	59	41	47	52	36	77	12	38	19		27	97	26	57	38	72	12
Tb927.1.730	1710	-	34	9	30	15	23	35	29	57	17	60	3		3	64	6	25	3	37
Tb927.1.740	1307	-	15	35	32	8	17	20	15	48	8	22			3	32		9	3	13	2
Tb927.1.760	2285	-	88	31	74	25	49	49	24	58	18	48	2		52	196	47	95	57	130	23
Tb927.1.780	1142	-	38	25	19	13	5	11	9	20	5	20	1		5	12	8	17	3	17	1
Tb927.1.790	2405	-	108	75	86	74	35	51	17	57	23	62	47	14	33	189	50	179	47	168	26	1
Tb927.1.820	1280	-	12	14	33	35	11	13	4	25	5	11	3		22	75	31	72	25	80	11
Tb927.1.830	2846	-	109	26	85	15	111	132	99	278	84	173	2		22	106	26	64	34	78	22
Tb927.1.840	719	-	36	11	17	5	21	36	16	46	8	16			6	18	10	12	2	15	8
Tb927.1.860	806	-	8	31	16	1	18	8	10	19	8	13			5	25	4	10	1	12	1
Tb927.1.870	1029	-	7	19	8	47	6	4	3	11	7	14	15	3	1	13	1	25	2	11
Tb927.1.880	13778	-	414	330	402	491	278	356	168	542	157	386	37	2	200	791	265	607	273	659	119
Tb927.1.890	770	-	8	20	15	1	7	10	6	18	4	3			13	43	13	21	13	35	8
Tb927.1.990	1124	+	38	12	55	73	19	11	10	16	8	14	3		6	22	16	16	19	17	2
Tb927.10.1000	483	+	7	1	9	7	1	9		1	1	2	1		2	7	1	9	1	6
Tb927.10.10000	1223	+	20	44	17	10	23	27	10	20	6	19	1		3	41	3	14	7	28	3
Tb927.10.10010	680	+	45	24	27	5	85	87	39	93	44	87	22	1	5	29	9	17	4	24	2
Tb927.10.10020	1805	+	32	44	24	63	16	12	11	25	15	32	87	15	30	125	55	126	69	152	44
Tb927.10.10030	302	+	2	11	9	48							15		2	12	6	13	9	12	6
Tb927.10.10050	3665	+	161	61	137	1430	87	105	53	148	45	92	247	38	50	204	34	130	55	128	25
Tb927.10.10070	1667	+	66	41	53	35	21	24	28	61	26	48	1	1	17	86	24	73	16	53	9	1
Tb927.10.10080	440	+	7	11	5	77	3	7	5	7	3	3	11			16	3	11	3	11	3
Tb927.10.10090	3260	+	97	103	76	78	60	66	30	103	24	43	7		23	114	44	104	37	87	14
Tb927.10.1010	495	+	38	7	39	11	4	5	4	4	1	2	2		1	19	1	7	1	3
Tb927.10.10100	2468	+	97	90	89	178	48	89	47	140	47	111	10		27	101	26	58	29	87	17
Tb927.10.10110	446	+	10		8	3	2		1	7	3	1			9	22	6	11	6	14	1
Tb927.10.10120	1724	+	39	68	58	7	25	29	18	99	18	31			28	118	36	95	34	110	30
Tb927.10.10130	1637	+	51	25	35	14	28	20	19	29	19	35			21	94	29	44	28	59	24
Tb927.10.10140	995	+	18	10	31	11	10	21	18	37	3	7				14		6		12	1	1
Tb927.10.10150	1985	+	77	15	62	14	46	54	33	82	16	32	2		23	101	33	91	33	75	14
Tb927.10.10170	1334	+	73	28	34	5	52	30	29	113	19	48			12	93	16	68	21	94	4
Tb927.10.10180	902	+	54	23	36	14	16	46	12	62	6	31			5	51	16	41	3	17	8
Tb927.10.10190	2540	+	52	69	52	14	69	89	54	140	63	133	3		19	71	18	56	23	91	11
Tb927.10.1020	473	+	5	7	12	1	17	28	10	34	16	20			8	21	5	25	3	17	31
Tb927.10.10200	1409	+	21	8	16	4	3	5	5	14	7	10	12	6	4	20	12	27	9	26	3
Tb927.10.10210	1121	-	9	10	6	2	6	8	4	11	6	13			5	50	14	42	11	32	13	7
Tb927.10.10220	1256	-	25	15	50	20	17	36	15	50	16	49			15	41	16	25	7	18	3
Tb927.10.10250	389	-	21	99	24	726	5	20	4	10	3	19	299	100	5	33	4	17	6	25	2
Tb927.10.10270	341	-	4	2	11	1	11	15	4	17	4	12			10	23	9	15	13	26	4
Tb927.10.10300	1781	-	72	59	59	23	16	22	18	37	13	20	1		25	114	18	104	16	80	9	1
Tb927.10.10310	1445	-	68	38	85	16	90	105	67	176	54	102			16	41	11	44	20	60	5
Tb927.10.10320	329	-	3	1			1	1							4	18	4	9	5	8	1
Tb927.10.10330	1673	-	109	28	77	16	55	57	48	126	10	38		2	29	117	16	69	24	64	10	1
Tb927.10.10340	3527	-	140	95	116	36	46	39	22	79	28	65	3		27	153	34	116	33	131	15
Tb927.10.10350	1820	-	44	24	39	6	23	23	12	44	5	8			11	40	15	41	20	54	10
Tb927.10.10370	548	-	61	20	28	80	16	14	7	18	11	33	20		44	150	59	114	67	119	13
Tb927.10.10380	1562	-	13	43	39	15	46	76	36	120	26	84	2		20	83	30	100	29	80	17
Tb927.10.10390	1478	-	38	59	16	6	4	3	3	8	2	4			15	41	3	36	10	35	2	1
Tb927.10.10400	980	-	32	26	35	39	32	42	17	48	17	45	1		21	45	21	49	14	41	9
Tb927.10.10410	2135	-	143	58	122	35	27	45	40	60	31	56	2		15	98	19	68	24	78	7	7
Tb927.10.10420	395	-	3	2	13	5	1	2		1					1	1	2	2	1	1	3
Tb927.10.10430	1034	-	42	31	8	1	31	40	29	93	10	21			3	17	17	22	9	15	3
Tb927.10.10440	1142	-	47	4	47	50	17	12	18	36	14	26	5		8	49	12	29	16	31	6	49
Tb927.10.1060	1610	-	69	29	69	38	28	46	14	51	13	40			17	68	24	49	15	43	3
Tb927.10.10600	336	-	5		15	3		2	1	5	1	3				10		7		10
Tb927.10.10610	689	-	64	30	45	7	12	19	14	41	11	37	7		4	74	4	57	10	54	5
Tb927.10.10620	890	-	9	3	14	18	6	10	4	19		3			8	27	5	29	10	20	13
Tb927.10.10630	782	-	10	18	3	13	3	2	2	3	3	6			2	17	2	18	2	15	1
Tb927.10.10640	290	-	2	5		5	8	9	7	10	8	5			12	20	3	21	20	40	7	1
Tb927.10.10650	1427	-	18	43	18	7	2	4	6	10	6	3	2		5	30	18	26	18	34	4	1
Tb927.10.10670	599	-	66	25	34	40	9	10	4	14	4	17	1		8	20	12	23	4	23	1
Tb927.10.10680	2981	-	133	42	117	33	44	88	48	128	32	62			22	164	46	107	44	168	14	1
Tb927.10.10690	1151	-	47	1	13	3	19	25	15	15	3	7		1	6	36	30	59	10	35	9
Tb927.10.1070	905	-	48	4	30	40	17	26	12	32	12	27	2		11	58	26	47	32	63	18
Tb927.10.10700	1068	-	1	52	3	1										7		10		11
Tb927.10.10710	1073	-	41	15	42	5	40	57	35	74	41	127	3		17	66	22	43	7	31	9
Tb927.10.10720	906	-	4	41	13	2	8	16	5	9	3	6				3		2		2
Tb927.10.10730	4529	-	190	92	218	83	72	75	65	213	59	112	4	1	63	261	61	187	83	227	33	1
Tb927.10.10740	1934	-	61	34	57	18	15	15	13	29	10	9	1		33	101	19	85	37	115	14
Tb927.10.10750	4712	-	159	115	136	112	94	116	88	209	46	103	2	1	74	296	124	263	106	268	53
Tb927.10.10770	1856	-	50	32	37	3	57	63	68	172	36	88	3		23	77	34	84	16	58	16
Tb927.10.10780	644	-	12	10	6	15	12	21	7	19	16	22	9		6	16	4	7	1	9	3
Tb927.10.10800	1358	-	17	44	18	8	14	23	7	18	5	18			4	25	5	11	4	8	3
Tb927.10.10810	1856	-	22	54	19	8	15	7	7	33	11	15			21	83	24	87	22	76	27
Tb927.10.10820	1001	-	19	8	18	3	1	9	9	26		2			4	33	11	36	11	29	4
Tb927.10.10830	962	-	63	16	98	337	30	31	22	64	33	49	56	2	5	27	9	17	12	25	2
Tb927.10.10840	1710	-	23	38	10	2	9	6	8	18	8	21			3	31	6	19	6	12
Tb927.10.10850	2711	-	63	46	60	22	43	58	40	121	16	26	2		19	80	18	57	22	71	11
Tb927.10.10870	1712	-	33	44	13	7	12	18	6	12	3	9			4	19	4	21	2	21	3
Tb927.10.10880	2054	-	74	25	86	579	24	26	19	49	35	62	289	35	17	35	14	34	6	29	2
Tb927.10.1090	432	-	12	36	8	2	10	11	13	33	19	21	1			3		1	2	5
Tb927.10.10980	2114	-	220	463	228	3228	135	208	114	284	152	343	5698	2483	166	545	199	466	249	625	90
Tb927.10.10990	1742	-	28	13	6	2	7	21	8	37	1	1	1		31	102	22	76	30	132	12	1
Tb927.10.11000	1016	-	33	15	28	179	8	28	9	34	6	15	34	2	6	38	14	30	9	33	5
Tb927.10.11010	896	-	29	24	47	48	52	56	32	45	41	87	3		1	17	14	26	15	22	5
Tb927.10.11020	2855	-	58	68	58	17	81	104	70	167	39	120			57	171	62	116	43	125	34	1
Tb927.10.11030	303	-	5	3	1		3	2	4	5	3	6	1					1
Tb927.10.11040	2312	-	122	42	105	156	60	75	51	97	62	95	3		7	50	15	56	21	54	11
Tb927.10.11050	938	-	19	54	6	2	11	19	7	26	4	17			28	57	16	66	32	71	17
Tb927.10.11060	221	-	12		6	2	7	3	2	14	3	7			1	9	3	17	4	13	4
Tb927.10.11070	1253	-	149	21	85	42	36	32	24	65	21	56	5		6	38	13	35	8	34	4	1
Tb927.10.11080	3494	-	667	60	442	26023	202	332	285	601	515	1184	26546	7316	5	98	15	74	46	80	41	2
Tb927.10.11090	2054	-	40	61	31	84	56	60	45	96	49	148	118	7	13	61	16	48	31	58	10	1
Tb927.10.1110	5396	-	49	147	83	13	82	108	94	251	91	198	11		55	192	53	156	47	168	27
Tb927.10.11100	1706	-	98	40	74	10	21	31	29	67	13	28	2		19	89	23	70	16	54	14
Tb927.10.11110	2321	-	63	44	50	17	49	54	30	103	32	69	1	1	50	195	42	106	51	126	19
Tb927.10.11120	656	-	22	32	19	12	3	10	7	16	3	6			8	35	4	34	4	24	2
Tb927.10.11130	2933	-	58	72	89	29	82	105	69	192	77	166	4	2	64	227	83	187	67	192	19
Tb927.10.11140	4625	-	174	98	94	25	56	76	32	115	14	48			42	164	48	100	45	141	14	1
Tb927.10.11150	680	-	34	13	7	2	10	26	8	34	1	7			6	26	12	13	7	26	1
Tb927.10.11160	731	-	33	36	7	6	4	6	6	10	2	14			11	49	17	31	13	40	8
Tb927.10.11170	5423	-	224	118	255	99	119	140	107	245	73	161	8		74	281	98	272	100	303	41
Tb927.10.11180	2264	-	18	80	19	9	17	16	13	26	11	38			38	203	40	160	59	177	18	78
Tb927.10.11190	1460	-	67	38	36	12	15	53	19	43	14	33			18	46	14	39	24	32	8	1
Tb927.10.1120	1841	-	9	5	8		17	11	4	17	3	10			6	36	4	31	11	45	5	3
Tb927.10.11200	357	-	31	10	12	8	14	12	4	15	10	17				2		3	2	2
Tb927.10.11210	1416	-	42	32	14	7	17	33	20	43	15	27			7	23	3	16	4	32
Tb927.10.11220	1277	-	114	37	74	544	31	55	32	87	16	73	141	16	6	41	11	21	7	55	12	65
Tb927.10.11230	971	-	59	27	48	5	53	59	31	87	15	51	2	1	3	17	21	45	27	44	11
Tb927.10.11240	1193	-	23	30	7	8	7	10	2	11	8	7	3		18	49	9	20	1	12	4	1
Tb927.10.11250	2618	-	102	69	159	449	18	28	11	41	14	29	59	20	44	158	43	114	40	100	21
Tb927.10.11260	563	-	9	1	9	6	5	6	3	5	1	10	1		9	19	5	6	4	9	6
Tb927.10.11270	728	-	4	18	33	925	13	12		11	8	10	988	1085	11	34	25	42	12	28	5
Tb927.10.11280	443	+	4	18	8		9	14	8	15	2	17			1	17		6	12	24	1
Tb927.10.11290	1044	+	15	4	22	6	21	17	8	31	13	38	1		7	40	6	28	9	20
Tb927.10.1130	824	-	26	4	8	17	12	8	12	20	4	16	1		9	43	25	50	36	71	15
Tb927.10.11300	381	+		3		1	3	3	3	3										1
Tb927.10.11310	1241	+	47	5	28	12	31	40	12	42	15	36	3		29	141	35	146	30	147	15
Tb927.10.11330	686	+	5		7	3	9	9	6	6	5	4			7	72	26	47	38	61	19
Tb927.10.11340	4160	+	60	92	98	600	59	68	18	97	40	125	244	24	27	163	36	111	33	91	16	1
Tb927.10.11350	402	+	7	6	10	2	2	4	5	13	3	6			2	7	1	6	2	7
Tb927.10.11360	1697	+	50	44	33		20	15	10	40	12	14			7	53	6	19	5	26	2
Tb927.10.11370	441	+	42	6	54	636	14	6	11	11	13	19	3594	3096	2	5	2	5		1
Tb927.10.11380	1172	+	35	41	31	8	23	29	16	73	10	19			31	101	45	82	22	89	17
Tb927.10.11390	579	+	3	38	3	1		1	1	1		3			1	2	3	4	2	3
Tb927.10.1140	1463	-	46	33	75	5	19	18	7	10	1	2			22	83	27	62	34	54	17
Tb927.10.11400	1238	+	91	14	55	76	52	63	52	146	36	84	15		10	37	7	22	11	22	2
Tb927.10.11410	1115	+	25	23	18	12	6	3		9	1	6			18	62	18	42	10	27	9
Tb927.10.11420	2180	+	41	6	32	2	55	59	42	115	18	64			50	151	65	136	76	169	34
Tb927.10.11430	921	+		7	1	3	1									11	1	5		5
Tb927.10.11440	2699	+	84	63	54	17	12	19	21	66	10	39	1		36	106	39	120	56	131	19	6
Tb927.10.11450	2189	+	77	28	76	19	34	42	24	67	25	52	6		16	44	21	43	22	42	9	1
Tb927.10.11470	4085	+	101	116	118	26	58	55	33	96	22	62	5		58	229	68	152	78	192	64	204
Tb927.10.11480	1823	+	34	44	12		16	21	10	23	4	10			10	62	30	59	30	71	10
Tb927.10.1150	3002	-	81	57	73	26	71	66	49	120	36	89	32	4	31	143	25	82	25	100	14
Tb927.10.11500	647	+	10	4	17	29	10	14	10	26	11	31			4	16	3	11	5	18	3
Tb927.10.11510	1070	+	3	17	2	4	6	10		4	2	8			17	63	10	22	18	39	20
Tb927.10.11520	353	+	2	1		1		1	3	8					4	26	4	6	9	19	4
Tb927.10.11530	306	+			2	7	5	7	9	18	4	7	1		1	12		11		9
Tb927.10.11550	2228	+	57	16	44	7	24	33	20	62	20	47	2	1	32	96	35	84	39	108	25
Tb927.10.11560	1199	+	34	19	25	48	5	12	6	24	11	24	15		15	59	18	49	25	60	10
Tb927.10.11570	2159	+	38	72	46	18	17	26	15	53	15	40			8	48	20	59	11	55	4
Tb927.10.11580	4991	+	142	60	112	84	101	125	79	254	64	142	9	1	55	236	64	139	62	180	39
Tb927.10.11590	1286	+	84	79	110	24	16	15	17	32	9	16	4		7	25	5	20	10	18	1
Tb927.10.1160	447	-	5	4	7	3	1	2	4	4	2	6				13		9		8
Tb927.10.11600	1799	+	29	29	24	371	16	17	19	39	4	21	1357	3232	32	118	53	125	44	109	14
Tb927.10.11610	416	+	35	20	17	8	15	15	4	10	5	6	1		2	4	1	7	1	4	4
Tb927.10.11620	3302	+	153	85	148	314	90	88	52	185	68	189	7	2	37	151	68	174	63	154	37	1
Tb927.10.11630	1904	+	82	37	57	3177	30	27	28	52	15	37	1679	1471	13	59	23	47	21	47	7
Tb927.10.11640	1286	+	17	15	14	8	9	7	2	15	8	21			9	45	12	31	6	39	6	1
Tb927.10.11650	485	+	1	24	2	3	12	15	12	25	29	59	195	10	8	25	6	10	7	19	2
Tb927.10.11660	1202	+	54	28	62	4	22	37	19	57	5	13	7	5	26	68	33	74	26	84	14
Tb927.10.11670	758	+	48	17	25	11	11	16	14	37	8	18	1		15	55	13	50	13	44	2
Tb927.10.11680	2825	+	110	56	108	23	43	62	27	78	37	54		1	16	104	32	78	23	83	16	1
Tb927.10.11690	1455	+	26	45	31	2	9	11	14	25	3	14			1	48	4	30	4	36
Tb927.10.1170	5243	-	190	126	171	31	97	105	58	147	32	100	9		70	315	79	213	102	218	39	1
Tb927.10.11700	536	+	15	4	9	1	4	7	2	9	2	13			1	8	2	7	6	22	2
Tb927.10.11710	566	+	10	2	20	6	3	4	1	2	5	5			8	9	5	11	7	7	3
Tb927.10.11720	2342	+	112	40	118	725	25	39	18	67	43	107	243	20	38	161	29	58	43	91	61	3
Tb927.10.11730	2270	+	54	39	80	55	15	20	14	27	11	19	1		17	70	25	58	21	56	7	1
Tb927.10.11750	669	+	4	30	6	3	22	29	26	61	18	44			6	9	4	7	2	6
Tb927.10.11760	2531	+	62	52	47	218	18	33	10	33	11	21	215	39	11	38	7	42	10	45	7
Tb927.10.11770	390	+	26		25	8	10	9	10	18	6	6			3	16	4	12	8	14
Tb927.10.11780	3491	+	59	49	38	13	33	38	29	69	32	63	5		27	95	29	43	31	81	10
Tb927.10.1180	1445	-	15	41	17	6	9	17	7	26	15	17	15	21	6	27	7	20	5	25	8
Tb927.10.11800	1121	+	83	67	57	31	72	117	63	178	56	129	7		18	45	26	58	20	45	7
Tb927.10.11810	1916	+	92	54	86	8	18	29	17	48	20	39			7	58	9	45	14	40	3
Tb927.10.11820	1004	+	43	22	43	3	11	20	12	54	22	50	2		14	36	19	42	19	56	4
Tb927.10.11830	1046	+	11	11	6	2	4	10	5	29	4	5	1		14	27	12	30	26	42	5	1
Tb927.10.11870	932	+	19	10	44	4	30	31	9	25	14	18			20	55	28	48	21	42	9
Tb927.10.11880	2129	+	55	27	51	67	18	26	10	23	12	34	5		43	121	24	80	35	93	21
Tb927.10.11890	950	+	23	27	3		8	15	6	37	2	5			8	29	3	8	7	26	5
Tb927.10.1190	2153	-	11	9	13	6	5	19	3	17	5	4			18	76	14	37	19	44	11
Tb927.10.11900	503	+			1	1	13	12	12	29	11	25			8	24	9	25	6	16	4
Tb927.10.11910	1301	+	49	28	56	18	15	21	18	42	5	34			21	69	21	80	14	68	21
Tb927.10.11920	467	+	19	1	8	6	10	12	3	10	6	15	2		10	22	7	10	6	14	5
Tb927.10.11930	782	+	5	12	2		8	6	4	6	2	3			13	42	7	30	19	46	6
Tb927.10.11940	1964	+	140	44	138	34	96	109	67	162	60	161			39	148	39	117	45	124	19	171
Tb927.10.11950	609	+	4	7	5	5	18	20	11	26	7	11	2		6	31	4	13	3	22
Tb927.10.11960	978	+	7	9	6	1	2	2	1	3						6	1	4		5
Tb927.10.11970	1289	+	23	44	19	2	16	24	11	45	9	7			40	116	56	117	35	104	14
Tb927.10.11980	857	+	22	64	15	5	15	17	2	17		16	1		12	73	8	23	12	23	6
Tb927.10.11990	647	+	4	21	12	1			1	2		2			8	53	10	27	14	29	2
Tb927.10.1200	1037	-	10	9	12	25	11	12	10	24	5	28	1	2	11	75	14	40	16	44	11
Tb927.10.12000	300	+	5		2	1	2	2				1			1	11	4	3	3	8
Tb927.10.12010	395	+		4	4	1									5	17	1	13	7	31	4
Tb927.10.12020	1139	+	17	15	4	3	8	21	19	34	6	18			5	11	2	14	6	25	3
Tb927.10.12030	752	+	7	4	13	9	1	5			1	2			3	17	4	22	4	15	2
Tb927.10.12040	1241	+	12	24	13	25	9	11	6	18	10	14	38	1	8	21	2	8	1	23	3
Tb927.10.12050	869	+	43	29	59	12	42	36	24	60	15	30	1		16	57	24	53	24	59	7
Tb927.10.12060	4481	+	133	42	144	21	70	140	46	225	39	144	3		66	249	68	206	69	201	28
Tb927.10.12080	782	+	24	20	44	10	10	7	15	23	4	12	2		10	35	6	25	9	21	6
Tb927.10.12090	350	+	12	46	25	346	15	12	9	15	1	9	62	125	3	7		3	1			1
Tb927.10.1210	2042	-	87	51	97	140	22	40	17	41	21	39	237	85	26	112	9	69	21	91	10
Tb927.10.12100	351	+	26	8	27	356	11	12	11	18	5	14	62	124	2	11	2	6	2	7
Tb927.10.12110	353	+	2	2	1	36	1		2	2	2	3	176	107		2		1	1	2	4
Tb927.10.12120	6578	+	219	156	273	87	79	113	85	202	70	116	7		64	262	51	152	71	205	33
Tb927.10.12130	2351	+	65	116	30	503	32	44	54	185	20	68	1	1	14	91	25	127	35	150	18
Tb927.10.12140	2375	+	112	29	76	40	35	47	32	85	26	72	1		34	105	48	132	54	129	29
Tb927.10.12150	1355	+	35	21	33	19	11	9	12	36	17	26	1	1	15	49	18	25	13	43	9
Tb927.10.12160	1112	+	15	4	15	4	10	21	12	43	5	27	2		7	19	5	12	3	21	2
Tb927.10.12170	684	+	24	4	36	9	12	15	8	25	3	11			2	16	5	7	5	17
Tb927.10.12180	2108	+	67	57	26	30	34	42	30	92	31	73	1		23	55	14	34	10	45	11
Tb927.10.12190	638	+	20	18	13	29			1			1			19	24	15	51	23	46	11
Tb927.10.12200	677	+	36	11	39	7	9	13	7	23	11	14			15	52	17	42	19	61	9
Tb927.10.12210	740	+	29	42	38	560	14	20	15	39	18	35	421	118	7	43	9	39	8	22	2
Tb927.10.12220	1109	+	41	10	49	11	21	30	26	84	12	30			2	13	4	9	4	1	1
Tb927.10.12230	1301	+	75	38	56	19	55	51	39	94	22	67			27	87	31	76	37	82	12
Tb927.10.12240	983	+	30	25	19	5	13	15	6	27	10	10			2	7	10	26	3	13	6
Tb927.10.12250	2378	+	91	72	81	89	30	38	32	87	10	40	9		32	102	35	83	46	88	10
Tb927.10.12260	1427	+	43	37	39	4	56	56	46	125	37	53	147	81	16	109	21	78	12	71	12
Tb927.10.12270	807	+	61	20	32	9	15	21	2	10	1	13			4	21	2	12		11
Tb927.10.12280	395	+	12	7	11	18	10	8		4	7	10			3	10	7	10	8	14	3
Tb927.10.12290	1115	-	51	37	30	3	9	12	8	24	5	14			20	62	35	77	22	57	11
Tb927.10.1230	1028	-	66	43	38	18	39	40	18	32	22	47	4		3	33	7	17	10	34	1
Tb927.10.12300	401	-	10	14	9	10	1	2	3	3	5	4			1	2		5	2	9	1
Tb927.10.12310	2768	-	72	54	44	339	34	43	8	36	19	58	3		14	84	18	58	16	80	12	1
Tb927.10.12320	1211	-	16	43	13	2	1	2			2	4	5		11	38	20	34	4	23	8
Tb927.10.12330	608	-	23	36	39	1263	14	8	7	7	9	14	916	571	9	30	12	19	19	31	5	1
Tb927.10.12340	2678	-	75	39	93	17	26	37	13	28	9	31	1	1	32	136	52	124	47	128	34
Tb927.10.12350	371	-	1	8	3		1			3	3	1			3	26	2	34	3	32	4
Tb927.10.12360	512	-	16	2	18	11	8	11	13	18	4	7			1	12		15	3	26	1
Tb927.10.12370	2039	-	33	25	41	10	49	60	40	89	27	50	1		16	105	19	71	17	65	6
Tb927.10.12380	1742	-	80	35	74	687	45	43	22	83	44	104	341	63	25	66	34	61	22	48	9
Tb927.10.12390	777	-	18	18	13	5	6	9	2	8	5	9				27	2	13	2	12
Tb927.10.1240	759	-	20	10	7	1	6	3	1	2		1				7	1	7		6
Tb927.10.12400	1448	-	35	28	58	29	29	54	21	82	20	60	3		10	38	10	25	11	39	5
Tb927.10.12410	686	-	23	32	28	105	17	24	8	34	13	16	1		1	20	10	20	13	21	4
Tb927.10.12420	428	-	9	6	4		6	6	2	3	1	3			10	38	3	25	11	31	2
Tb927.10.12430	1949	-	19	56	24	9	11	23	7	29	13	34			16	47	13	52	19	51	6
Tb927.10.12440	2498	-	54	91	78	20	56	62	21	72	32	65	1		20	84	36	87	37	108	23
Tb927.10.12450	617	-	10	9	7	3	10	8	3	10	2	5	1			6	3	2	5	13	2
Tb927.10.12460	444	-	1	1												3		1	2	8
Tb927.10.12470	1583	-	67	20	27	14	26	32	10	24	10	26			14	74	11	44	15	37	4
Tb927.10.12480	1052	-	61	14	60	38	4	12	1	15	3	14			14	45	9	33	18	45	6	47
Tb927.10.12490	3398	-	179	62	125	45	71	78	40	122	39	84	1	1	27	111	32	62	11	69	6	1
Tb927.10.1250	786	-	27	12	26	453	20	18	7	25	14	19	195	59	5	18	5	29	4	14
Tb927.10.12520	2552	-	77	51	76	38	34	36	7	52	20	32	10		19	85	27	70	27	85	3	2
Tb927.10.12530	500	-	2	28	1	2	1	1		6	3	5			11	84	23	57	15	62	3
Tb927.10.12540	911	-	28	12	26	10	14	14	4	20	11	9			7	50	11	17	3	8	19
Tb927.10.12550	890	-	26	60	14	5	5	3	4	10	2	1			4	10	4	9	4	5	2
Tb927.10.12560	362	+	2	21	1		6	8	1	3	4	5			14	43	9	18	16	41	5
Tb927.10.12570	338	-	30	8	12	4	4	4	5	1	2	7	17	45	3	12	4	9	6	8	1
Tb927.10.12580	375	+	4	2	8	7	1	15		7		10				4		1
Tb927.10.1260	1625	-	76	13	52	20	29	30	38	82	24	55			42	155	59	117	62	139	26	2
Tb927.10.12600	1787	-	83	25	53	17	82	109	75	190	72	162	7		18	65	20	39	12	56	5
Tb927.10.12610	335	-		4		1			1	1						3		5		3	1
Tb927.10.12620	3362	-	151	69	143	723	82	87	36	79	39	76	1387	943	22	96	31	111	30	100	16	1
Tb927.10.12630	656	-	4	6	1	1		6	1	9	1	1			1	4	4	4	1	1	2
Tb927.10.12640	1892	-	37	36	44	272	20	33	31	71	29	59	106	19	13	69	11	54	12	45	3	1
Tb927.10.12650	593	-	14	1	15	2	9	4	7	5	3	8				24	1	18	1	29	2
Tb927.10.12660	2543	-	63	23	34	32	44	50	33	66	12	28	3		10	76	9	35	24	76	12
Tb927.10.12670	1610	-	69	11	11	11	7	11	13	21	2	7			14	77	10	25	8	32	3
Tb927.10.12690	1047	-	11	15	11	5	8	2	5	13	3	5				27		25	1	11
Tb927.10.1270	3497	-	109	39	115	42	44	51	32	76	25	38	3		27	123	33	107	25	94	22
Tb927.10.12700	1136	-	19	26	15	18	14	14	6	25		2			23	64	16	48	19	39	8
Tb927.10.12710	2435	-	36	38	13	187	8	9	13	29	4	32	114	12	10	57	10	39	16	51	2
Tb927.10.12720	2708	-	99	76	124	961	35	47	15	69	40	102	786	264	16	85	20	49	29	67	5
Tb927.10.12740	1424	-	17	24	1		9	5	4	22		3			10	38	15	38	18	47	5
Tb927.10.12760	951	-	2	2	11	209	5	7	4	7	10	11	1139	1974		2		2	2	4
Tb927.10.12780	860	-	35	59	14	1199	22	12	11	24	24	39	6232	6713	17	47	7	14	7	25	5
Tb927.10.12790	495	-	19		16	3	4	2	3	2	2		1		7	11	4	6	7	11	1
Tb927.10.1280	521	-	68	9	47	51	16	23	17	34	6	12	2	1	26	94	21	55	19	36	8
Tb927.10.12800	842	-	31	74	25	1253	33	20	24	35	36	75	7208	7294	16	41	10	12	9	27	4
Tb927.10.12810	1520	-	29	39	35	14	22	15	12	26	9	17	2		9	34	13	26	16	47	5
Tb927.10.12820	3041	-	57	63	44	29	22	28	34	82	14	68			34	171	36	98	27	108	22	31
Tb927.10.12830	920	-	43	9	29	2	16	18	12	20	9	19	4	2	28	74	31	77	38	93	13	1
Tb927.10.12840	914	-	35	11	42	8	39	40	45	104	19	41	1		3	15	7	25	12	15	3
Tb927.10.12850	1148	-	19	24	9	1	11	21	6	17	17	32		1	3	47	7	35	6	26	4
Tb927.10.12860	2084	-	43	31	122	1036	20	26	19	44	16	47	19	2	1	22	1	12		16	1
Tb927.10.12870	3263	-	78	66	55	313	20	22	8	41	9	22	32	4	16	89	30	58	15	66	8	1
Tb927.10.12880	1322	-	50	37	26	22	16	18	5	15		7			9	42	15	27	14	39	7
Tb927.10.12890	2426	-	102	27	83	1104	59	67	48	105	46	91	139	61	12	68	16	43	22	44	3	1
Tb927.10.1290	251	-	10	4	3	2	6	4	5	12	2	13			5	16	8	13	5	9	3
Tb927.10.12900	470	-	12	10	15	2	11	12	9	31	10	19			5	37	1	19	1	20	2
Tb927.10.12910	2816	-	75	70	59	6	110	100	51	134	38	89	1		10	53	8	39	27	63	25
Tb927.10.12920	2915	-	42	67	28	160	35	41	22	60	14	31	8		18	67	21	68	20	47	15
Tb927.10.12930	623	-	4	28	8	2	1	2	1	1		1			11	57	14	42	25	77	10
Tb927.10.12940	974	-	18	21	8	15	4	7	7	14	8	17	1		22	71	29	76	33	88	17	1
Tb927.10.12950	2879	-	125	72	88	181	47	57	39	129	50	115	16		41	135	40	124	40	125	19	1
Tb927.10.12960	692	-	39	14	33	76	6	5	4	17		4	10	1	2	45	2	39	5	58	3
Tb927.10.12970	911	-	5	17	11	20	3	3	5	11		4			5	20	3	14	4	12	6
Tb927.10.12980	2420	-	82	40	93	19	41	59	38	110	22	28	1		32	158	45	112	34	115	36	1
Tb927.10.12990	890	-	22	13	19	82	2	2	2	4	1				12	37	8	31	20	42	11
Tb927.10.1300	1268	-	26	7	22	10	14	11	2	9	2	4	2	1	15	83	15	68	32	89	10
Tb927.10.13000	1862	-	45	53	56	20	49	46	50	113	54	94	6		27	87	21	72	28	69	13
Tb927.10.13010	1013	-	8	27	10	6	7	10	7	8	3	3		1	8	27	13	17	7	15	4
Tb927.10.13020	2747	-	51	54	45	13	28	23	23	51	11	20			39	136	36	113	41	92	50
Tb927.10.13030	2036	-	46	25	26	6	16	16	10	15	9	14	1		15	52	28	48	31	66	5
Tb927.10.13040	3629	+	163	121	128	130	105	95	72	235	68	179	12		40	185	72	171	57	141	39
Tb927.10.13060	425	-	5	2	6	5	4	2		2		2			1	18	2	7	3	15	2
Tb927.10.13070	3755	-	164	75	179	45	60	68	34	95	23	71	3	1	57	207	73	166	63	150	26	2
Tb927.10.13090	1763	-	52	26	62	9	11	6	8	12	10	34	1		25	71	13	66	27	52	4
Tb927.10.1310	2834	-	120	63	66	39	62	87	60	171	42	104	161	28	48	222	66	176	62	185	30
Tb927.10.13100	1316	-	24	19	29	18	9	27	9	52	10	29			8	22	5	19	5	19	3
Tb927.10.13110	356	-	5	7	2	1	1	1	3	12						3		4		3	1
Tb927.10.13120	1034	-	7	12	10	5	7	15	14	25	8	18			2	55	17	33	10	53	11
Tb927.10.13130	1457	-	20	46	15	15	6	11	6	16	4	13			10	31	11	22	16	36	7
Tb927.10.13140	546	-	18	28	13		2	3		5	2	3			1	4		3		2
Tb927.10.13150	2558	-	33	40	29	12	25	27	27	61	28	36	1		38	122	38	106	38	101	19
Tb927.10.13160	1592	-	8	12	6	3	7	13	2	17	1	9			9	63	6	22	15	30	4
Tb927.10.13170	1031	-	87	3	60	31	59	59	56	146	43	98	1		14	53	12	26	13	39	4
Tb927.10.13180	3710	-	105	100	85	280	91	125	75	192	65	119	35	2	47	136	37	117	38	96	13
Tb927.10.13190	1157	-	90	14	29	6	14	16	18	57	12	30			6	56	6	40	6	37	2
Tb927.10.1320	2147	-	79	40	65	22	26	25	18	49	11	39	16	1	24	88	43	78	33	78	11
Tb927.10.13200	2786	-	80	52	59	15	31	49	55	111	31	71			19	132	43	92	22	91	26	1
Tb927.10.13210	1832	-	49	34	56	3	6	7	7	22	7	14			3	34	8	40	14	28	15
Tb927.10.13220	2741	-	144	51	71	32	52	69	42	128	21	61	33	10	30	172	34	109	39	124	30
Tb927.10.13230	1370	-	57	29	51	16	26	39	25	83	30	49	4	1	10	37	18	47	21	34	3
Tb927.10.13240	1787	-	19	47	32	4	2	6	3	18	2	6	3		4	28	5	18	10	45	4
Tb927.10.13250	5732	-	242	168	138	36	85	101	73	202	33	62	5		61	222	71	171	88	250	69	14
Tb927.10.13260	3473	-	81	33	57	16	67	77	35	92	60	115	1		20	78	23	71	23	85	8
Tb927.10.13270	2819	-	60	34	47	13	55	86	46	148	35	82	2		22	99	45	84	29	72	19
Tb927.10.13280	7820	-	167	215	133	46	177	212	107	388	90	270	4	2	122	436	137	336	120	344	70	1
Tb927.10.13290	1238	-	23	1	44	47	10	15	17	37	19	27	11		15	64	14	44	14	44	6
Tb927.10.1330	1808	-	86	23	80	15	56	67	30	92	37	70			36	135	25	83	37	120	19
Tb927.10.13300	848	-	39	21	23	3	27	27	17	47	11	37		1	6	24	16	13	16	25	10
Tb927.10.13310	899	-	30	56	13	9	10	15	11	24	9	27			14	58	10	37	15	32	12
Tb927.10.13320	659	-	6	3	13	2	13	7	11	28	1	2			7	22	1	9	6	12	2
Tb927.10.13330	4046	-	124	118	90	19	97	124	71	186	37	106		2	60	228	54	193	65	182	31
Tb927.10.13340	431	-	7	2	12		1		1	1	4		1		4	8	2	4	5	10	7
Tb927.10.13350	3353	-	91	79	48	45	91	106	80	155	51	140	36		21	151	40	103	56	155	31	48
Tb927.10.13360	1412	-	99	39	36	362	50	49	40	73	31	72	476	61	27	53	24	44	32	67	12
Tb927.10.13370	599	-	23	23	22	1	25	23	16	38	9	17	5		1	24	5	26	5	27	6
Tb927.10.13380	2141	-	133	38	113	34	30	36	31	88	16	59	1		37	187	56	122	45	135	50	1
Tb927.10.1340	1625	-	43	19	59	526	36	31	21	45	8	34	7		62	190	83	167	95	207	102	258
Tb927.10.13410	387	-	8		11	8	3	3	1	5	2	6	1		1		7	5	2	10
Tb927.10.13430	1454	-	27	24	36	17	9	8	5	17	2	17			6	62	9	46	7	38	11	27
Tb927.10.13440	1568	-	4	43	23	9	8	18	6	17	5	20			13	34	18	36	11	22	4
Tb927.10.13450	1802	-	76	34	45	16	25	35	26	47	14	49	6		12	56	15	57	21	66	10
Tb927.10.13460	395	-	2		3	4				8		1			2	3		2			1
Tb927.10.13470	2648	-	46	71	39	11	27	33	22	41	13	33	1		38	129	26	64	24	88	18
Tb927.10.1350	1952	-	42	32	42	221	38	60	35	107	32	96	59	8	24	109	33	80	28	106	10	1
Tb927.10.13500	645	-	20	45	47	29	46	36	20	65	25	47	1		8	16	10	20	1	5
Tb927.10.13510	1709	-	19	66	39	10	26	30	11	35	15	21	1		9	46	6	31	10	55	3	17
Tb927.10.13520	1607	-	57	66	70	911	9	14	23	67	8	25	26	2	14	97	15	65	15	62	6
Tb927.10.13530	344	+	5	17	11	3	1	2		2	1	2			10	23	14	12	4	18	3
Tb927.10.13540	1103	-	9	35	7	1	9	10	4	10		1			17	76	27	53	13	60	8	1
Tb927.10.13550	3140	-	96	33	86	32	34	67	37	108	31	74			24	77	29	69	36	103	12
Tb927.10.13560	1148	-	76	22	89	227	33	36	22	62	25	74	33	4	43	128	37	106	53	106	19	1
Tb927.10.13570	1025	-	39	47	34	12	33	57	25	71	15	41	1		34	113	18	49	22	59	9
Tb927.10.13590	2831	-	137	114	133	30	52	51	29	87	40	70			26	84	41	97	40	103	10
Tb927.10.13600	476	-	21	17	33	13	26	33	20	33	12	39		1	7	8	4	18	7	24	3
Tb927.10.13610	2198	-	107	53	92	987	39	33	29	67	30	81	533	72	24	133	30	86	37	116	16	1
Tb927.10.13620	1457	-	14	24	23	3	9	13	9	19	6	12			5	24	12	24	10	20	4	1
Tb927.10.13630	2423	-	98	48	81	13	64	71	31	98	23	59	4	1	17	61	14	35	22	67	6	1
Tb927.10.13640	1370	-	74	16	53	41	67	65	44	99	24	53	7	1	6	32	19	51	19	54	13	1
Tb927.10.13660	2219	-	86	44	70	19	47	60	21	76	20	52	1		18	73	33	82	40	93	21
Tb927.10.13670	1419	-	81	13	73	13	22	18	17	48	21	36			11	43	7	45	8	36
Tb927.10.13680	2090	-	31	62	16	5	52	59	30	80	16	32			16	84	20	56	39	97	16
Tb927.10.13690	2054	-	52	58	55	10	37	52	42	93	34	69	1		19	117	35	63	36	76	16
Tb927.10.1370	851	-	20	15	26	3	5	8	4	5	7	22	1		13	59	6	27	7	33	4
Tb927.10.13710	995	-	4	41	5	4		3	1	5	7	17	4		4	33	9	28	11	36	38	1
Tb927.10.13720	1133	-	12	12	13	325	10	14	6	18	5	15	333	167	13	33	15	34	4	12	3
Tb927.10.13730	896	-	37	6	35	25	30	34	21	43	26	49	22	1	20	90	34	81	40	108	15
Tb927.10.13740	1784	-	73	61	44	13	23	25	13	35	12	32	1		17	51	16	37	30	55	9
Tb927.10.13750	887	-	14	26	6	2	13	13	9	24	4	19			3	8	1	12	10	19	1
Tb927.10.13760	512	-	18	8	9	3	4		5	8	4	17			5	17	7	5	2	9	4
Tb927.10.13770	342	-		8					1						1	2		1	1	1
Tb927.10.13780	1058	-	27	17	6		8	18	4	26		3	1		1	24	8	22	6	43	7
Tb927.10.13790	2042	-	42	18	27	39	5	18	19	33	16	33	5		11	76	10	69	21	78	3
Tb927.10.1380	2963	-	41	58	53	144	16	29	9	31	21	34	10		10	90	21	66	26	74	9
Tb927.10.13800	971	-	41	24	52	757	17	12	15	34	14	24	312	159	8	36	14	26	11	20	8
Tb927.10.13810	342	-	3		1							2				4	1	1		3
Tb927.10.13820	785	-	16	7	12	2	8	6	3	17	6	10			13	61	4	20	7	39	1
Tb927.10.13830	722	-	1	4	11	1	12	23	4	39	16	67	18			7	5	9	3	32	1
Tb927.10.13840	1028	-	25	14	21	4	3	5	4	17	1	5	1		4	33	3	25	5	17	7	2
Tb927.10.13850	1142	-	16	36	20	14	9	4	7	29	7	12			18	61	17	56	13	48	2
Tb927.10.13860	960	-	17	19	20	1	12	11	6	18	4	6			1	34		24		18
Tb927.10.13870	1304	-	27	73	28	6	12	23	1	17	4	16			8	25		18	10	19	2
Tb927.10.13880	3260	-	68	73	82	24	18	19	14	34	12	27	36		37	111	38	70	54	129	17	1
Tb927.10.13890	1811	-	27	35	23	8	25	47	22	64	19	42	2		11	61	9	41	12	61	3
Tb927.10.1390	705	-	6	6	4	1	2	3	3	7	1	1			1	23	2	19		27
Tb927.10.13900	1079	-	43	27	33	6	9	13	2	14	7	16			2	13	20	23	22	27	11
Tb927.10.13910	602	-	5	8	7	8	7		2	3	8	8			5	19	6	11	10	24	3	15
Tb927.10.13920	371	-	2	19								1				3	2	2	4	12	1
Tb927.10.13930	998	-	34	2	23	27	13	8	8	17	5	22	3			3	2	7	3	5	2
Tb927.10.13950	698	-	22	3	47	230	13	13	8	28	10	16	38	2	10	61	9	43	8	27	1
Tb927.10.13960	1770	-	79	47	17	28	46	58	54	102	2	13	2		3	19	10	17	10	37
Tb927.10.13970	893	-	66	29	51	26	13	17	8	22	9	13	5		8	55	17	45	13	29	3
Tb927.10.13980	620	-	36	43	90	1024	24	35	22	40	27	91	1826	1151	4	24	2	10	8	13	2
Tb927.10.13990	1085	-	29	46	19	6	32	27	10	36	11	14			12	39	16	40	21	51	24
Tb927.10.14000	2693	-	82	103	64	35	20	32	27	58	15	38			10	73	17	51	25	71	6
Tb927.10.14010	1391	-	7	20	14	43	8	17	6	19	8	17	36		8	40	4	15	8	23	3	1
Tb927.10.14020	1289	-	25	7	24	9	20	37	2	19	22	39			4	26	6	15	3	10	1
Tb927.10.14030	1349	-	16	17	11	4	11	12	12	19	9	12			8	50	6	39	9	38	6	1
Tb927.10.14040	1142	-	16	16	16	12	51	35	22	54	5	24	1		18	84	19	50	42	104	14	1
Tb927.10.14050	392	-	7	5	14	2	10	4	1	3	2	12	1		6	12	8	28	1	17	2
Tb927.10.14060	225	-														3		7
Tb927.10.1410	734	-	6	24	20	4	8	10	5	14	8	25			11	73	21	59	27	59	9
Tb927.10.14110	359	-	37	3	16	537	2	1	4	9	7	23	179	26	16	37	8	19	10	23	5
Tb927.10.14130	458	-	9	5	5		3	3		7	4	14			7	22	5	14	7	13	6
Tb927.10.14140	1499	-	130	51	96	73	49	73	34	104	36	67	11	1	26	107	24	87	37	83	29
Tb927.10.14150	1439	-	42	22	38	322	13	15	8	16	12	35	1145	973	7	24	10	24	6	13	2
Tb927.10.14180	1124	-	39	70	7	9	11	21	12	58		4			12	55	16	40	23	72	9	1
Tb927.10.14190	1382	-	36	62	25	20	71	110	62	186	55	143	5	1	27	103	49	105	39	100	37
Tb927.10.1420	1391	-	27	26	34	273	21	34	10	51	12	33	108	27	15	46	8	46	15	40	5	7
Tb927.10.14200	983	-	34	50	72	18	7	18	5	19	1	24	1		8	26	8	18	3	27	6
Tb927.10.14210	480	-	7	23	2	5	6	9	1	5		8			1	26	1	16	1	30
Tb927.10.14220	1025	-	15	33	47	7	16	22	21	41	8	33	2		4	29	9	24	7	19	3
Tb927.10.14230	4115	-	140	150	135	40	38	56	36	132	25	70	5	1	49	158	29	80	40	124	12
Tb927.10.14240	1340	-	40	45	35	3	10	10	8	28	3	5		1	23	123	25	60	30	101	13
Tb927.10.14250	869	-	32	1	19	4	16	31	9	28	11	25	1		6	15	7	19	3	18	1
Tb927.10.14260	533	-	14	7	11	4	35	19	25	50	16	30			10	55	13	49	20	46	10
Tb927.10.14270	2033	-	45	36	28	37	16	22	7	44	14	15			29	208	34	162	17	100	10	19
Tb927.10.14280	570	-	7	11	19	11	17	15	15	34	4	16	1		1	4		2		6
Tb927.10.14290	344	-	5			3	1	2	2	2	2	3				17	2	9		10	1
Tb927.10.1430	737	-	11	31	24	6	3	4	5	7	2	1			8	15	4	22	4	26	1
Tb927.10.14300	3251	-	68	70	48	7	81	129	86	212	76	197	1	6	29	134	26	89	26	82	17
Tb927.10.14310	1013	-	23	18	24	6	21	21	30	47	8	17	1		7	18	5	12	1	8	2
Tb927.10.14320	3401	-	93	95	76	91	32	38	27	53	17	43	7	2	25	126	43	120	42	128	18
Tb927.10.14330	3122	-	87	50	62	36	41	55	40	99	25	63	2		29	132	54	96	45	117	26
Tb927.10.14340	3521	-	44	90	64	188	64	73	31	88	29	72	36	6	18	89	18	71	17	64	9
Tb927.10.14350	294	-	3	2	8	3						3				2
Tb927.10.14360	977	-	24	25	15	17	8	7	5	9	5	9	7			6	1	8	2	10	2
Tb927.10.14370	362	-	8		15	1		1	3	2	2	1			1	10	4	7	4	4	4
Tb927.10.14380	2585	-	123	58	73	10	46	49	22	72	37	64	3		11	45	9	38	7	24	3	10
Tb927.10.14390	1667	-	62	42	59	47	9	17	9	40	8	38	2		14	53	14	43	15	54	5
Tb927.10.1440	647	-		4	2		7	3	4	8	3	8			10	30	6	21	7	24	2
Tb927.10.14400	3341	-	206	85	190	784	58	80	28	87	39	106	319	85	14	125	28	101	36	123	8	1
Tb927.10.14410	3875	-	71	78	62	15	37	46	36	87	29	72	142	7	45	213	49	130	45	107	75	89
Tb927.10.14420	4520	-	194	112	168	690	65	109	57	137	118	245	533	45	57	196	59	160	72	204	54	20
Tb927.10.14430	2762	-	69	86	41	16	20	43	16	44	18	38		1	20	89	24	89	58	112	11	2
Tb927.10.14440	860	-	13	16	9	6	23	31	5	59	9	27			18	44	12	37	15	54	5
Tb927.10.14450	1226	-	20	23	13	16	22	8	15	33	8	25	18		13	65	16	52	25	52	9
Tb927.10.14460	3038	-	86	63	123	56	61	43	34	105	29	44			74	220	71	134	69	140	27
Tb927.10.14470	5090	-	125	116	125	56	70	95	60	137	51	119	5	1	101	343	99	297	127	321	100
Tb927.10.14480	2597	-	73	48	69	59	45	49	22	75	8	46	4	1	31	117	32	82	32	115	14
Tb927.10.14490	1262	-	71	39	41	14	7	17	4	13	7	11			2	26	7	17	11	20	3
Tb927.10.14500	1013	-	67	39	45	19	21	23	9	41	8	22			13	57	20	56	22	52	7
Tb927.10.14510	2564	-	41	44	33	67	32	52	13	50	19	55	32	7	16	98	23	66	18	89	8
Tb927.10.14520	1400	-	58	19	93	901	9	26	13	51	32	54	158	25	13	68	14	55	9	44	4
Tb927.10.14530	1145	-	31	18	19	5	20	49	12	60	13	30			25	63	18	60	28	41	10
Tb927.10.14550	1982	-	55	31	53	57	38	60	19	67	23	79	38	3	18	74	27	39	31	75	13
Tb927.10.14560	2009	-	34	76	18	5	24	36	25	80	23	33	4	4	16	59	11	39	18	35	12
Tb927.10.14570	2156	-	39	42	39	5	54	62	29	100	30	50	3	1	8	29	19	43	11	30	9
Tb927.10.14590	935	-	22	3	26	4	18	28	29	49	12	25	1	1	5	41	13	29	12	27	1
Tb927.10.1460	2540	-	66	65	104	111	50	63	44	99	37	113	17	1	15	57	14	44	18	43	17	84
Tb927.10.14610	3311	-	116	95	105	56	49	66	20	91	33	96	1089	305	54	185	78	164	68	164	30	1
Tb927.10.14640	662	-	14	6	18	10	1	6	3	3	3	9			8	19	9	29	11	27	3
Tb927.10.14650	374	-	1	6											2	11		8	1	5	2
Tb927.10.14660	1175	-	39	27	30	897	15	22	5	18	26	43	1389	365	2	34	7	18	9	16	5
Tb927.10.14680	923	-	20	8	12	5	10	12	3	14	1	9	2		15	80	30	68	39	100	19
Tb927.10.14690	971	-	10	13	4	9	7	13	4	13	4	9	7		4	39	10	11	7	37	13
Tb927.10.1470	632	-	30	9	16	3	16	13	11	27	11	24	42	40	33	81	35	90	29	82	13
Tb927.10.14700	1028	-	1	8		2			1	1					6	29	3	23	11	35	2
Tb927.10.14710	800	-	5	20	8	17	22	42	22	61	21	32	8		15	60	18	42	14	50	11
Tb927.10.14720	1175	-	10		3	433	11	6	2	2	3	2	610	601	1	12	1	7		6	1
Tb927.10.14730	1331	-	74	43	33	197	20	39	15	43	23	42	11		8	38	9	13	4	12	6
Tb927.10.14740	1157	-	112	26	90	8	75	91	42	126	39	73	4		44	97	41	80	36	73	25
Tb927.10.14750	914	-	56	29	22	62	12	15	8	20	8	21	62		5	49	2	22	10	45	2
Tb927.10.14760	570	-			7	144					1	5	60	20		1		1		1
Tb927.10.14770	1922	-	67	28	65	571	63	77	37	160	72	125	1081	265	12	71	9	46	9	67	5
Tb927.10.14780	854	-	17	2	13	1	9	10	3	8	3	5			4	16	5	6		11	3
Tb927.10.14790	1148	-	38	58	33	101	23	24	11	38	9	24	1		27	68	27	46	26	51	10
Tb927.10.14800	1163	-	62	35	43	2	13	32	10	33	8	21			25	50	22	49	27	67	3
Tb927.10.14810	482	-	12	15	14	219	7	13	6	31	16	32	804	155	2	14	11	16	14	19	3
Tb927.10.14840	923	-	45	47	51	40	48	41	26	83	20	45	4		18	67	15	58	28	82	7
Tb927.10.14860	2141	+	41	79	33	14	9	13	3	12	6	14	1	1	23	105	17	65	21	69	14
Tb927.10.14870	2045	+	59	59	48	270	24	28	13	35	19	37	247	59	12	67	25	57	20	56	7
Tb927.10.14880	2552	+	91	39	93	397	24	34	12	40	12	34	47	13	11	68	10	71	9	94	3
Tb927.10.14890	2462	+	47	21	55	129	57	81	56	99	45	116	83	5	8	55	13	49	12	49	12
Tb927.10.1490	3662	-	110	121	119	219	97	116	73	180	51	118	18	189	20	101	26	111	21	98	14	2
Tb927.10.14900	1721	+	38	14	20	35	14	17	13	37	4	12	7		13	40	4	34	8	35	7
Tb927.10.14910	1553	+	22	22	24	10	3	27	8	40		20		1	5	39	15	49	15	43	6
Tb927.10.14920	3722	+	210	100	139	84	72	112	67	196	36	88	3	2	55	214	70	218	99	243	35	1
Tb927.10.14930	857	+	9	14	6	125			1	1	3	7	30	5	1	8	1	18	3	8	3
Tb927.10.14940	366	-	4	2					2	3	1					6	3	2	4	4
Tb927.10.14950	1298	+	50	37	74	2030	17	25	19	44	26	64	650	631	15	49	13	38	17	41	6
Tb927.10.14980	1967	+	57	73	38	84	60	81	37	109	34	90	271	55	34	113	24	85	37	90	11
Tb927.10.14990	2348	+	140	54	89	75	60	56	51	126	20	66			47	129	47	118	47	103	31
Tb927.10.150	603	+	9	5	10	7	12	16	6	16	5	10			1	12	1	6		5
Tb927.10.1500	2321	-	90	27	75	30	24	33	29	38	17	38	3		28	89	31	66	31	82	15
Tb927.10.15000	1268	+	55	21	19	18	18	21	9	26	15	25			20	77	23	59	22	61	17
Tb927.10.15010	1229	+	31	31	20	4	7	5	8	22	8	10	1		34	112	22	54	30	48	13
Tb927.10.15020	3287	+	110	41	122	22	54	54	41	120	28	71			37	127	37	110	40	104	19
Tb927.10.15040	1568	+	31	19	17	12	46	71	25	70	30	80	5	1	18	70	19	66	22	47	14
Tb927.10.15070	405	+	6							2		1			1	16	1	5		10
Tb927.10.15080	4904	+	160	69	203	134	146	150	101	255	90	147	73	25	83	247	94	204	86	213	40
Tb927.10.1510	6980	-	226	160	160	632	137	184	131	338	114	278	1102	385	72	363	78	271	78	304	57
Tb927.10.15130	767	+	17	12	33	6	13	18	3	11	5	9			6	23	6	14	6	20	2
Tb927.10.15140	374	+	14	7	6		9	6	3	12		4				9		5	4	5	2
Tb927.10.15150	381	+	4	34	3		4	7	1	3			2		1			1		2
Tb927.10.15160	2633	+	61	114	67	22	31	47	35	79	20	61	2		34	132	61	97	40	108	21
Tb927.10.15170	2087	+	63	45	30	41	35	37	21	50	16	39	4		17	97	32	82	26	80	27
Tb927.10.15180	1100	+	12	44	27	11	35	53	34	130	19	57	31		7	31	5	27	11	22	6
Tb927.10.15190	1982	+	19	44	20	12	6	6	5	13	6	14			15	57	11	45	14	49	3
Tb927.10.1520	810	-	24	21	18	11	12	12	5	18	8	14	1		3	20	19	25	11	22
Tb927.10.15200	719	+	3	4	9	23	7	9	5	19	9	19	14		5	17		3	2	7	2
Tb927.10.15210	812	+	37	5	7		13	21	5	26		1			11	33	4	34	8	41	2
Tb927.10.15220	584	+	2	5	16	2	3	5	7	4	1	3				2		1	2	2	1
Tb927.10.15230	812	+	20	16	12	8	21	16	5	15	7	22	1		1	4	6	6	7	12	1
Tb927.10.15240	3644	+	133	71	86	35	63	65	43	114	16	36	1		35	161	47	101	29	82	11
Tb927.10.15250	1457	+	103	51	103	282	34	29	25	46	31	86	98	15	5	51	13	49	12	56	4
Tb927.10.15260	2255	+	60	51	35	6	20	16	7	17	5	20			10	80	18	61	20	44	4
Tb927.10.15270	1187	+	35	15	21	13	17	22	12	24	3	12			13	61	9	32	17	30	8
Tb927.10.15280	3593	+	82	77	61	51	51	85	28	74	29	99	32	1	42	191	64	184	56	165	25
Tb927.10.15290	4937	+	122	137	90	10	27	31	16	48	9	35	1		57	220	67	161	75	161	47	5
Tb927.10.1530	2447	-	89	46	64	14	27	43	23	62	16	43	2		39	111	67	118	46	144	30
Tb927.10.15300	3464	+	79	60	60	28	33	35	16	46	24	55	1		33	136	40	111	48	124	16
Tb927.10.15310	1355	+	35	43	64	2892	40	32	14	29	42	88	7864	9183	21	78	19	62	34	87	19	1
Tb927.10.15320	314	+		8				1							11	25	4	17	8	20	7
Tb927.10.15330	1817	+	9	38	9	1	9	7	5	13	5	10			5	34	15	30	12	16	4
Tb927.10.15350	420	+	2		2			2		1						13		18		18
Tb927.10.15370	1013	+	8	44	7	5	2	1	6	13	1	4	1		3	18	6	9	1	9	1
Tb927.10.15380	1040	+	7	9	19	9	19	15	8	18	14	20			2	14	2	14	8	17	2
Tb927.10.15390	3287	+	95	122	76	878	50	74	51	91	57	103	197	15	30	164	35	100	27	113	30
Tb927.10.1540	1694	-	74	51	41	365	33	51	43	130	28	68	41	2	15	60	21	58	16	47	6
Tb927.10.15400	5048	+	118	135	131	2485	46	93	49	129	43	122	1248	470	47	148	41	101	27	119	18
Tb927.10.15410	971	+	6	44	2		3	3	1	4	1	2			10	56	10	38	11	39	12
Tb927.10.15420	1172	+	26	23	20	4	9	25	19	21	8	12			10	12	4	15	2	13	1
Tb927.10.15430	1664	+	14	72	12	4	17	36	12	29	18	33	1		11	50	11	40	8	28	8
Tb927.10.15440	857	+	18	10	11	11	8	7	8	14	4	14			10	49	4	40	8	35	1
Tb927.10.15450	1448	+	25	23	21	4	8	16	11	34	15	36	1		8	44	7	33	5	47	1
Tb927.10.15460	1349	+	45	20	46	3	44	50	17	55	19	46	2		11	54	12	34	14	44	10
Tb927.10.15470	1445	+	11	21	28	9	31	39	25	47	19	38	5		14	63	10	36	8	37	11
Tb927.10.15480	1415	+	41	7	33	25	10	22	11	38	13	36	3		10	37	10	29	22	40	5
Tb927.10.15490	1088	+	44	52	19	4	2	7	8	12		2			28	98	26	82	21	76	66
Tb927.10.1550	1448	-	56	44	39	13	27	39	22	60	24	54	54	1	12	44	13	30	16	66	15
Tb927.10.15500	713	+	2	11	36	3				1					6	26	5	14	5	7	5
Tb927.10.15510	605	+	27	23	22	2				5	2	3			1	19	2	11	2	9	1
Tb927.10.15520	2030	+	70	89	49	33	21	36	16	48	11	25	1		20	82	32	80	23	53	12	1
Tb927.10.15530	1809	+	30	37	28	18	28	41	18	33	32	61	2		3	32	11	25	2	21
Tb927.10.15540	2507	+	119	52	75	34	24	35	10	39	21	44	2		44	181	51	131	49	141	19	4
Tb927.10.15550	3521	+	66	95	65	84	41	40	30	84	17	56	3		70	143	72	158	43	138	28	1
Tb927.10.15570	1691	+	42	64	59	8	11	9	10	32	6	18			30	113	33	89	45	81	17
Tb927.10.15580	393	+	30		33	5	17	35	12	30	16	37				4		3		1
Tb927.10.15590	591	+	7	3	3	33	2	5		7	5	3	25	5	2	13	5	14		7
Tb927.10.1560	2483	-	76	29	63	22	32	38	27	56	17	37			17	64	6	24	14	35	5
Tb927.10.15600	1002	+	7	9	11	4	10	15	5	18	5	16	1	1	1	10	5	9	5	13
Tb927.10.15610	2114	+	61	21	45	8	55	83	28	93	52	98			38	110	42	114	47	105	22
Tb927.10.15640	2114	+	71	40	56	28	50	77	43	95	34	68	14		23	91	38	98	36	130	42
Tb927.10.15650	1739	+	53	41	33	8	32	32	28	58	16	38			27	100	37	100	36	86	13
Tb927.10.15660	2339	+	60	26	78	280	30	40	29	67	37	68	69	9	36	89	24	55	21	55	10	1
Tb927.10.15670	2054	+	51	48	72	23	47	49	47	119	30	80			14	67	17	55	11	70	11
Tb927.10.15690	707	+	5	10	17	2	12	4	11	35	10	28	4		11	29	10	20	12	20	7
Tb927.10.15710	971	+	21	22	28	6	11	11	15	22	7	22			7	12	9	18	16	19	6
Tb927.10.15720	1217	+	24	53	22	16	9	9	4	5	6	5	2		2	8	4	18	6	20	3
Tb927.10.15730	10382	+	327	179	372	364	186	242	139	355	114	303	17	2	100	311	82	229	80	221	35	1
Tb927.10.15740	1553	+	17	32	12	2	6	8	4	8	1	2			8	35	10	16	2	18	3
Tb927.10.15760	947	+	30	5	8	60	4	3	3	9	6	8	12	3	2	12		1	5	10	28
Tb927.10.15770	1394	+	40	16	44	234	15	18	8	32	10	24	66		27	54	45	72	42	79	41
Tb927.10.15780	2342	+	60	45	60	53	20	30	20	50	16	32	34	2	6	42	10	44	13	42	9
Tb927.10.15790	438	+	21	1	13	26	1	7	3	16	2	8	1		8	20	2	13	3	9
Tb927.10.1580	345	-		9	4		1		2	4										2
Tb927.10.15800	1202	+	11	20	12	4	6	14	4	15	3	10			5	32	10	25	11	31	2
Tb927.10.15810	623	+	23	56	18	9	6	10		3	2	5			3	79	3	49	5	91	1	1
Tb927.10.15820	794	+	24	14	17	25	10	6	5	18	5	14	1		5	29	14	36	9	32	8	299
Tb927.10.15830	800	+	23	12	23	5	8	13	11	17	2	6			9	22	10	23	9	16	3
Tb927.10.15840	2594	+	99	54	60	52	36	80	56	139	28	135	4		30	137	36	110	45	134	20
Tb927.10.15850	1187	+	68	26	43	72	22	40	10	44	23	46	299	35	21	49	16	32	23	48	4
Tb927.10.15860	471	+	33	1	38	1	20	22	16	45	6	27	1		2	11		11	7	17
Tb927.10.15870	725	+	17	16	15	72	16	17	14	30	10	21	6		6	35	13	34	8	34	5
Tb927.10.15880	2438	+	42	43	36	19	35	38	43	120	10	59			30	110	34	81	24	69	11
Tb927.10.15890	1253	+	2	12	8	1	9	17	14	23	6	6	1		5	24	4	13	3	13	1
Tb927.10.1590	330	-		5						3			1	1	2	25		7	5	4
Tb927.10.15910	1829	+	45	13	45	17	23	31	14	52	20	29			26	47	25	50	26	57	7	2
Tb927.10.15930	1457	+	9	13	6	3	3	6	4	12		8			3	39	1	21	1	40	3
Tb927.10.15940	1100	+	45	47	44	9	9	18	11	23	8	27			12	52	18	35	4	18	7
Tb927.10.15950	789	+	16	9	12	4	8	5		10		1			7	49	10	21	2	15
Tb927.10.15960	692	+	2	10	2	1	10	12	11	20	6	16			1	13	4	14	1	7	1
Tb927.10.15970	1694	+	13	12	13	4	29	29	17	56	19	38	1	8	14	90	30	63	25	82	16
Tb927.10.15980	393	+	10	16	17	846	10	6	9	18	31	57	4395	5389	1	3	1	8	2	3
Tb927.10.160	1127	+	22	25	23	10	23	9	17	31	10	16			3	53		30	1	39	1
Tb927.10.1600	1073	-	68	18	46	83	17	15	14	33	14	30	1		6	26	9	26	8	13	1	1
Tb927.10.16010	575	+	4	6	2	1	3	3	3	10	4	7			3	6		1	5	10	8
Tb927.10.16020	941	+	11	13	19	230	8	4	10	15	12	17	51	13	16	50	18	34	13	25	2
Tb927.10.16030	1097	+	21	16	9	4	1			4	1	2			4	28	14	22	7	31	2
Tb927.10.16040	1865	+	59	37	18	25	15	14	13	29	7	13			12	52	9	33	5	25	8	29
Tb927.10.16050	539	+	28		7	5	8	10	1	7	9	8			10	24	11	21	5	21	23
Tb927.10.16060	348	+	10	47	2	3			1	1	2				3	12	2	1	1	9
Tb927.10.16070	755	+	6	24	9	1	12	9	2	9	5	2			2	22	7	21	9	19	1
Tb927.10.16080	377	+	9	19	29	3	1	2	13	31	3	4	1		7	35	7	14	8	17	2
Tb927.10.16090	2411	+	12	46	29	14	8	6	12	32	10	16	2		16	75	28	68	19	66	10	1
Tb927.10.1610	443	-	21	11	14	13	8	5	7	30	9	11			5	4	2	5	3	9	1
Tb927.10.16100	1277	+	14	12	10	21	18	29	16	38	19	50	7	3	6	23	4	10	5	13	3
Tb927.10.16110	1160	+	22		22	6	1	3	1	10	2	2	1		4	31	1	19	2	16	2
Tb927.10.16120	1343	+	16	25	26	12	7	19	8	33	6	20			18	49	19	40	19	63	5	1
Tb927.10.16140	800	+	13	17	10	69	15	19	9	28	15	23	16		11	44	30	48	14	37	9
Tb927.10.16150	1733	+	46	64	59	23	41	78	31	119	16	53			15	41	11	21	13	39	4
Tb927.10.16160	902	+	40	16	25	13	35	46	30	68	24	39			23	90	43	88	31	78	35
Tb927.10.16170	923	+	15	32	17	10	24	47	17	48	10	26			8	26	14	34	15	32	6
Tb927.10.16180	830	+	4	32	6	15	5	9	6	21	11	26			3	4	2	6	5	10	4
Tb927.10.1620	1667	-	14	4	11	34	8	9	9	20	20	28	14	1	20	59	20	46	18	57	34
Tb927.10.1630	1895	-	51	13	28	3	12	15	5	17	2	22	2		25	94	43	83	29	69	12
Tb927.10.1650	519	-	2		7	1	5	3	4	8		5	1		2	3
Tb927.10.1660	887	-	2	14	1		2	5		5		4			4	36	8	17	3	34	5
Tb927.10.1670	377	-	12	2	11		3	1	2	4		1			4	14	2	8	4	4	1
Tb927.10.1680	1166	+	29	31	21	4	29	47	36	78	20	63			6	22	11	24	20	31	6
Tb927.10.1690	939	+	29	23	43		4	4	1	9	5	10			1	30	4	25	4	17
Tb927.10.170	1283	+	41	17	45	12	6	11	2	13	9	12	1	1	4	36	4	19	8	27	2
Tb927.10.1700	1595	+	31	31	31	10	44	47	38	70	12	40	1		5	11	2	22	4	19	3
Tb927.10.1710	1577	+	42	37	44	37	38	30	27	66	30	54	3		16	64	11	47	17	54	11
Tb927.10.1720	1790	+	25	44	27	31	22	18	12	41	15	28	2		18	62	11	33	16	38	10
Tb927.10.1730	1073	+	19	17	17	10	24	16	6	18	5	9			14	52	15	32	12	39	8	5
Tb927.10.1740	1148	+	30	53	21	10	39	35	14	46	30	60			4	46	7	30	4	21	5
Tb927.10.1750	729	+	31	5	22	3	47	46	41	98	43	60	1		1	8	1	2	2	3
Tb927.10.1760	494	+	7	1	15		9	12	9	28	13	24	903	280	1	6	3	2		8	1
Tb927.10.1770	794	-	3	21	8	69	12	5	3	5	5	13	49	4	7	51	4	29	8	51	2
Tb927.10.1780	221	-	1													1			1	1		1
Tb927.10.180	917	+	39	24	46	8	11	11	15	28	7	19			7	17	5	32	10	15	6
Tb927.10.1800	1026	+	7		9	1	3			1		1			2	13	4	13	2	18
Tb927.10.1810	320	+	12	7	11	2	3	4	7	19	1	4			7	14	4	9	2	14	3	2
Tb927.10.1820	794	+	20	13	21	7	12	14	14	39	10	27			14	87	25	43	23	54	18
Tb927.10.1830	692	+	34	3	17	27	18	17	10	44	3	18	2		19	49	14	26	20	50	16
Tb927.10.1840	1550	+	42	13	32		35	33	28	57	21	39	2	1	20	52	18	66	15	55	8
Tb927.10.1850	1301	+	9	7	18	3	5	3		5		3			20	45	13	40	20	56	4
Tb927.10.1860	1082	+	20	21	36	366	15	14	11	37	17	44	618	74	18	63	21	54	20	60	7
Tb927.10.1870	546	+	6	17	38	17	3	9	3	10	5	4			2	16	4	9	4	14
Tb927.10.1880	575	+	10	27	25	3	1	2		10	2	6	1		13	39	30	38	19	49	13
Tb927.10.1890	4784	+	175	101	79	11	53	67	39	119	26	49			50	195	54	159	58	186	23
Tb927.10.1900	2420	+	37	28	33	25	14	21	9	48	7	24			9	40	9	37	13	43	5
Tb927.10.1910	4604	+	113	51	68	630	69	76	56	169	60	173	580	340	43	219	74	178	79	231	33	1
Tb927.10.1930	1943	+	52	26	58	16	37	42	22	51	14	33			10	37	11	20	13	41	1
Tb927.10.1940	1037	+	32	14	48	7	11	12	7	25	5	13	1		18	88	32	58	12	58	15
Tb927.10.1950	2135	+	103	9	127	40	49	66	22	77	22	65			33	112	15	72	24	75	13	1
Tb927.10.1960	2246	+	121	37	77	44	45	50	40	93	16	56	2	1	42	168	53	108	51	99	26
Tb927.10.1970	4217	+	178	135	150	176	69	82	62	161	59	112	2		77	268	85	185	88	247	48	1
Tb927.10.1980	2120	+	114	80	51	21	46	49	33	86	20	49			34	102	51	124	57	148	26	1
Tb927.10.1990	2591	+	176	102	83	20	85	109	65	223	26	96	1		41	158	65	116	73	136	20
Tb927.10.200	576	+	9		3	20	2		2	4		2	4			2	1			3
Tb927.10.2000	1676	+	31	32	31	16	19	17	8	26	4	9			9	67	8	68	8	81	8
Tb927.10.2020	1415	+	54	28	26	42	66	78	50	125	43	75	7		29	101	36	85	51	103	22
Tb927.10.2030	1841	+	41	28	47	99	51	46	40	108	54	81	2	1	24	103	37	84	37	112	8
Tb927.10.2040	2621	+	53	143	40	3	65	71	44	94	32	105	507	779	27	107	35	86	39	90	48	90
Tb927.10.2050	1238	+	45	19	27	7	20	17	4	19	8	20		1	10	37	7	29	10	32	7
Tb927.10.2060	2900	+	136	84	100	36	56	58	40	107	11	60	13		15	93	23	84	28	100	15
Tb927.10.2070	599	+	13	39	19	4	21	26	18	57	15	49	2		10	34	13	21	15	52	7
Tb927.10.2080	750	+	17	2	2	1		1	1	4		1	1		4	9	6	7	2	3
Tb927.10.210	1385	+	43	19	44	14	10	16	10	26	5	9			10	45	11	32	17	35	6
Tb927.10.2110	1349	+	597	448	371	819	325	369	355	840	364	845	2651	501	169	596	223	512	229	575	119	33
Tb927.10.2120	584	+	4	15	2				1						7	46	17	31	7	28	4
Tb927.10.2130	2729	+	98	70	124	361	31	45	30	56	23	68	41	23	42	151	69	135	55	144	28
Tb927.10.2150	645	+	4	36		1	2	8		4		1				3		6	3	3
Tb927.10.2160	515	+	21	2	14	32	7	11	3	14	6	11	8		11	39	4	16	6	22	4
Tb927.10.2170	191	+						7		15	2	9	1		1	7	1	5	4	5	1
Tb927.10.2180	1424	+	14	51	12	1	11	25	11	35	4	24	14	3	13	80	11	48	13	48	11	1
Tb927.10.2190	884	+	37	25	69	1941	9	12	2	10	9	10	357	28	2	18	1	6	2	3	1
Tb927.10.2200	1016	+	29	3	19	7	25	35	15	40	13	33			11	16	2	8	4	12	1
Tb927.10.2210	1988	+	40	25	46	17	43	80	34	81	24	74	1		17	66	13	42	17	55	7
Tb927.10.2220	3308	+	80	111	101	50	58	65	46	127	23	79	34	1	23	105	33	78	24	101	22	4
Tb927.10.2230	1802	+	50	44	62	22	34	42	30	69	13	41	1		12	69	25	71	25	73	23
Tb927.10.2240	1766	+	22	12	18	569	32	31	20	59	40	104	1516	234	15	47	28	49	25	59	9	1
Tb927.10.2250	899	+	23	14	12	8	3	5	7	13	4	7	1		6	20	2	15	4	23	5
Tb927.10.2260	2354	+	77	70	53	68	47	52	46	116	29	82	11		10	80	29	100	13	99	12
Tb927.10.2270	2801	+	89	99	56	42	86	82	68	177	74	121	4		52	149	58	163	50	121	29
Tb927.10.2280	1523	+	42	17	36	12	15	25	21	57	4	26	1	1	6	46	7	38	7	35	11
Tb927.10.2290	1250	+	34	22	39	9	46	58	35	91		2			6	20	6	21	12	40	2
Tb927.10.230	740	+	40	9	10	1	4	3		3		1			12	42	3	13	6	18	1
Tb927.10.2300	578	+	27	11	13	5	4	6	5	12	4	11		2	4	19		6	3	8	2
Tb927.10.2310	1445	+	98	38	101	305	40	47	40	75	11	42	41	7	53	181	38	125	39	137	27	2
Tb927.10.2320	1145	+	44	20	17	1	20	23	11	28	2	6			36	113	33	62	21	75	7
Tb927.10.2330	830	+	16	4	37	58	4	2		2					3	24	8	18	2	22	1
Tb927.10.2340	294	+			1												2	5		2
Tb927.10.2350	782	+	8	3	9	5	10	7	9	7	11	6	2		8	23	6	14	12	26	1
Tb927.10.2360	569	+	6	2	12	8	13	9	6	9	3	8		1	1	5		6		7	1
Tb927.10.2370	1007	+	23	19	4	6	18	23	21	57	17	39	22		17	70	22	58	26	78	6
Tb927.10.2380	2750	+	157	119	117	51	97	110	100	256	58	104	4		51	150	52	92	55	107	22	1
Tb927.10.2390	1139	+	33	22	31	182	13	19	13	24	8	15	2	2	2	7	10	13	2	6	3
Tb927.10.240	1100	+	12	30	21	1318	5	5	5	15	7	17	1244	434	10	45	9	15	16	35	5
Tb927.10.2400	422	-	8	6	4	3		1			1				2	14	1	6		9		1
Tb927.10.2410	1775	-	52	39	41	10	42	43	19	56	15	36			17	74	19	66	23	65	14
Tb927.10.2430	3728	-	82	65	76	19	44	52	29	94	33	70	4		59	180	43	115	55	146	55
Tb927.10.2440	1061	-	18	33	22	14	9	14	4	14	4	6	2	8	4	19	13	24	1	22	1
Tb927.10.2450	369	-	22	11	5	2	5	6	2	3	3	11			2	6	1	7	4	11
Tb927.10.2460	2153	+	53	94	36	14	11	16	4	19	9	14			11	76	16	73	21	60	19
Tb927.10.2470	1652	+	28	34	39	9	24	18	15	50	14	30	1		18	86	15	44	10	40	16
Tb927.10.2480	2858	+	69	99	55	31	39	51	12	53	29	47	2		52	188	52	128	67	170	18	1
Tb927.10.2490	1676	+	31	44	27	8	14	15	4	8	5	7			12	43	5	21	9	31	3
Tb927.10.250	2171	+	75	23	73	55	16	14	24	48	18	50			20	99	26	56	24	85	15
Tb927.10.2500	1064	+	7	24	16	8	22	20	13	31	11	25		1	13	33	5	24	11	36	7
Tb927.10.2510	1577	+	22	36	22	2	7	4	2	5	2	6			7	43	21	32	10	48	3
Tb927.10.2520	2198	+	45	132	72	12	43	37	19	27	25	25			28	90	22	75	40	80	11
Tb927.10.2530	668	+	27	18	37	8	12	15	8	22	9	16	1		9	25	12	16	11	23	2
Tb927.10.2540	689	+	20	1	15	5	7	2	7	16	5	10	2		10	27	7	4	4	14	1
Tb927.10.2550	1073	+	41	12	57	21	21	22	9	34	7	19	1		6	24	8	10	13	18	4
Tb927.10.2560	956	+	47	29	38	93	11	11	5	26	5	22	9	2	5	45	7	25	8	23	7
Tb927.10.2570	2993	+	252	128	156	38	123	156	113	297	84	196			78	228	80	179	106	187	75	3
Tb927.10.2580	884	+	82	32	28	20	25	40	17	39	22	41	1		30	101	47	86	34	77	13	1
Tb927.10.2590	2435	+	116	69	82	19	52	57	52	123	33	68	3		25	104	41	92	33	72	7
Tb927.10.260	233	+	6	11	11	4	1	4							16	59	23	33	27	65	19
Tb927.10.2600	1754	+	18	26	26	7	7	15	17	39	10	23	1		19	82	23	59	29	45	7
Tb927.10.2610	1454	+	44	23	58	62	9	9	9	22	5	17	4	1	52	29	18	25	27	38	2983	33856
Tb927.10.2620	579	+		2				1												2
Tb927.10.2630	834	+	12	9	6		5	5	3	7	1	4	3		5	26	3	18	9	27
Tb927.10.2640	2222	+	84	56	53	33	41	73	16	64	20	38	14	2	11	88	20	69	30	54	11	45
Tb927.10.2650	3527	+	131	92	77	207	55	73	34	103	28	61	10		65	248	77	178	120	187	39	2
Tb927.10.2660	567	+	23	1	7	5	3	6	6	11	7	7	6			4	1	4	3	4
Tb927.10.2670	365	+	13		6	6	2		1	8		8			1	20	2	13	2	21	2
Tb927.10.2680	1728	+	66	45	59	3	24	37	18	84	16	35			5	55	3	30	11	38
Tb927.10.2690	2012	+	45	115	32	7	63	72	39	105	36	108	10		23	77	30	54	35	72	33	2
Tb927.10.2700	2090	+	30	33	39	110	12	26	8	31	15	27	3	1	17	63	25	70	17	43	9
Tb927.10.2710	194	+	8	1	12	17	15	17	12	30	15	17	18		4	22	8	23	9	17	1
Tb927.10.2720	1205	+	63	3	43	18	19	48	32	70	18	63			8	55	16	40	15	39	17
Tb927.10.2730	884	+	23	5	41	748	19	29	9	38	25	44	111	2	11	28	13	19	3	21	3
Tb927.10.2750	1385	+		16	6	4						2	19	9	2	11	5	26	9	10	2
Tb927.10.2760	2168	+	82	19	46	22	22	33	17	44	17	25			17	57	20	59	11	42	10
Tb927.10.2770	1148	+	34	57	13	15	27	26	15	45	13	48	5		7	42	4	11	5	13	4
Tb927.10.2780	4592	+	103	74	122	31	96	105	84	192	48	137	2		16	108	25	84	23	70	4
Tb927.10.2790	3206	+	116	89	157	176	51	60	24	90	35	86	5		28	170	48	128	53	132	19
Tb927.10.280	476	+	24	1	28	13	25	25	20	42	13	34			8	18	17	20	6	15	6
Tb927.10.2800	482	+	65	5	35	12	17	14	13	23	2	5	1		44	141	38	74	34	73	25
Tb927.10.2810	1016	+	19	7	18	5	13	42	20	83	14	38			7	48	13	42	15	36	3
Tb927.10.2820	1490	+	5	22	17	1	8	7	3	13	1	6			7	39	11	35	19	38	3
Tb927.10.2830	410	+	2	2	3	4									2	24	3	6	7	28	2
Tb927.10.2850	1136	+	23	14	31	4	17	23	17	28	11	25			8	25	17	44	23	32	11	9
Tb927.10.2860	2342	+	48	51	59	198	57	74	42	121	7	12	30	1	14	77	24	52	20	47	12
Tb927.10.2870	2489	+	122	50	131	171	49	73	40	106	69	103	41	4	24	117	27	84	50	97	28	1
Tb927.10.2880	8081	+	308	163	289	471	115	130	60	196	83	196	552	109	58	242	76	217	89	215	40
Tb927.10.2890	1289	+	24	23	20	2	22	42	18	49	14	19			18	63	9	29	21	50	9
Tb927.10.290	695	+	62	14	59	9	8	4	6	18	10	10	1		7	40	10	39	8	20	8
Tb927.10.2900	2600	+	77	50	69	46	53	60	38	85	27	67	1		35	145	53	131	48	108	30	25
Tb927.10.2910	1136	+	39	24	9	5	6	13	6	6	2	8		1	9	76	23	93	15	40	11
Tb927.10.2920	3170	+	92	46	55	10	62	79	59	141	34	78	7	1	48	160	48	152	42	125	27
Tb927.10.2930	2249	+	63	45	68	286	30	60	24	72	14	46	22		12	117	18	79	21	103	11
Tb927.10.2940	1064	+	13	28	19	4	27	35	11	41	10	26	2	1	20	76	23	44	27	45	10
Tb927.10.2950	5603	+	135	197	138	49	100	120	71	164	47	101	1		54	258	99	188	100	220	37	3
Tb927.10.2960	2306	+	132	32	91	25	67	100	52	132	58	141	106	8	28	119	38	87	47	94	18	30
Tb927.10.2970	348	+	3	3	4	2		2		2		1				9		11	1	5
Tb927.10.2990	3014	+	252	163	191	80	133	185	89	295	116	270	89		88	328	143	375	183	390	47	1
Tb927.10.300	764	+	21	31	6	4	33	27	20	44	17	41	5		19	87	27	55	20	51	15
Tb927.10.3000	2357	+	183	107	59	52	54	76	53	144	31	79	27	3	52	188	46	163	60	195	40
Tb927.10.3010	3671	+	242	171	176	372	173	221	119	372	69	168	63	2	84	278	76	211	73	236	47	1
Tb927.10.3020	2321	+	159	72	165	52	131	179	110	240	63	167	4	1	47	176	75	162	65	181	28	3
Tb927.10.3030	917	+	19	84	22	16	32	30	10	41	11	29	1		35	100	19	65	31	59	10
Tb927.10.3040	407	+	9	12	8		15	14	9	26	8	22			3	33	10	29	17	38	2
Tb927.10.3050	479	-	23	24	20	5	11	16	6	12	6	10			26	46	8	43	16	43	9
Tb927.10.3070	716	+	19	10	29	8	8	6	1	11	4	10			3	22	1	15	6	19	4
Tb927.10.3080	1184	+	8	47	5	2			1			2			2	18	2	11	1	10	2
Tb927.10.3090	2501	+	110	64	61	14	61	58	53	133	54	112	4	26	31	113	28	79	32	119	14
Tb927.10.310	1676	+	33	14	47	69	43	83	38	118	25	77	2		30	89	38	74	26	86	16	7
Tb927.10.3100	2096	+	71	72	74	99	17	25	14	21	18	16	7		17	69	16	60	23	36	7
Tb927.10.3110	1733	+	27	35	29	61	14	19	7	21	16	25	1		15	75	27	61	19	62	11
Tb927.10.3120	698	+	30	14	26	5	2	4	6	9		2			4	17	13	29	1	8	5
Tb927.10.3130	2354	+	110	79	94	84	87	130	57	165	32	65	98	5	37	169	56	152	56	160	22	1
Tb927.10.3140	1893	+	75	38	69	484	95	117	74	156	109	217	1372	241	4	41	6	26	7	32
Tb927.10.3150	617	+	9	9	1	80	10	10	7	19	10	10	5		11	41	16	51	16	40	10
Tb927.10.3160	392	+	19	3	9	2	10	17	11	20	5	13			8	14	6	13	1	3	2
Tb927.10.3170	2171	+	47	29	38	206	18	29	10	20	13	13	6	2	20	51	28	59	8	45	7
Tb927.10.3180	1346	+	48	36	44	30	17	14	11	33	11	24	1		17	78	18	56	24	64	10
Tb927.10.3190	569	+	19	6	18	3	2	3	2	6	4	1	1		4	25	3	14	3	16	3
Tb927.10.320	395	+	10	8	11	68	11	18	6	12	22	36	32	1	2	13	2	3	1	4	2
Tb927.10.3200	743	+	6	8	3	2	20	23	11	22	8	15			3	23	8	10	10	32	5
Tb927.10.3210	1685	+	58	26	29	4	39	46	26	57	8	10			11	69	10	48	12	60	9
Tb927.10.3230	1122	+	4	8	7	1	1	2	4	6	1	1		1		8	1	7		8
Tb927.10.3250	923	+	15	23	11	4	6	13	9	18	3	14			12	39	14	37	11	34	3	1
Tb927.10.3260	2111	+	51	57	37	12	19	35	11	31	15	43			4	49	8	49	5	46	3
Tb927.10.3270	464	+	1		1	2	8	8	1	1	2	5			2	9	1	8	1	4	3
Tb927.10.3280	249	+	9		9	5	11	7	5	7		3			1	5		3	1	3
Tb927.10.3290	821	+	17	99	20	17	6	14	5	18	13	18	2		15	58	7	17	2	23	3
Tb927.10.330	1307	+	48	20	45	7	11	24	11	47	13	42			13	90	9	60	22	83	6
Tb927.10.3300	1625	+	17	11	15	10	11	17	14	13	8	16	1		21	93	37	70	40	75	12
Tb927.10.3310	2840	+	66	51	62	422	42	54	24	64	26	57	51	8	30	90	18	65	25	95	18
Tb927.10.3320	1670	+	22	22	11	6	8	18	5	7	3	7			3	66	5	31	7	45	5
Tb927.10.3330	1050	+			2		1	1		5		5			1	20		18	1	29
Tb927.10.3340	2675	+	34	64	24	14	20	26	12	35	12	26			14	94	23	83	19	95	15
Tb927.10.3350	1637	+	37	10	50	4	13	14	11	32	6	26			13	62	14	58	10	34	6
Tb927.10.3360	2822	+	59	74	48	19	150	249	150	438	104	264			14	69	16	48	15	58	11	1
Tb927.10.3380	345	+	2	28	1	1	4	4	2	4		1			4	14	6	10	1	4
Tb927.10.3390	3818	+	89	64	68	293	35	38	26	68	36	60	24	2	26	117	25	91	24	83	27	3
Tb927.10.340	887	+	12	38	10	11	2	2	4	8	5	2	1		9	38	8	20	11	20	2
Tb927.10.3400	1361	+	63	34	39	33	17	39	14	31	11	20	1		9	48	20	62	24	87	32	15
Tb927.10.3410	323	+	2		1			1		4	1					4			1
Tb927.10.3420	468	+	1		6	2	2	1		1						8		12	1	12
Tb927.10.3430	1853	+	32	43	42	92	21	27	32	50	18	51	5		31	129	53	113	60	153	98	79
Tb927.10.3470	2427	+	77	65	39	23	11	15	13	44	11	28			9	28	9	31	14	45
Tb927.10.3480	2066	+	135	110	93	56	23	33	19	42	22	51	13		38	142	40	94	62	105	25
Tb927.10.3490	1883	+	34	54	44	49	11	8	3	13	8	14	1		15	72	15	47	15	60	4	1
Tb927.10.350	1538	+	25	20	8	10	12	7	7	23	6	7	1		27	134	39	78	26	69	11	1
Tb927.10.3500	2636	+	52	55	48	54	27	37	28	79	36	90	111	21	20	112	26	103	49	130	17
Tb927.10.3510	5408	+	129	106	134	53	80	88	75	160	69	216	3		73	269	81	227	94	280	63	4
Tb927.10.3520	1199	+	22	23	22	9	7	5	12	17	3	9	3		7	15	3	10	5	10	6
Tb927.10.3530	1148	+	5	19	10	10	5	5	1	8	2	3	2		17	50	18	39	16	44	5
Tb927.10.3540	681	+	3	4	4	1	2	4			2	5	4		1	4		1	2	5
Tb927.10.3550	3170	+	77	76	69	72	68	85	39	103	38	70	2		36	96	32	100	26	102	29	19
Tb927.10.3560	1169	+	23	40	19	50	24	35	16	37	4	8	1		13	68	23	53	13	49	5
Tb927.10.3570	2723	+	89	60	77	11	50	70	27	106	28	75	3		51	214	44	134	88	192	41
Tb927.10.3580	974	+	24	39	24	9	22	15	16	32	4	21	26	12	13	50	18	37	23	48	6
Tb927.10.3590	1679	+	69	23	90	35	25	29	16	33	9	24		1	25	134	24	103	25	112	19	2
Tb927.10.360	911	+	38	23	40	9	13	21	4	21	8	19			2	7	4	16	1	5	3
Tb927.10.3600	1619	+	34	3	14	3	15	26	10	32	22	35			9	37	12	29	10	43	11	1
Tb927.10.3610	1496	+	106	40	91	15	16	20	14	48	16	24			14	40	17	52	15	48	2
Tb927.10.3620	926	+	33	1	20	22	30	28	27	76	24	74	3		8	35	12	31	5	24	6
Tb927.10.3630	651	-	7	22	16	2	14	11	4	10	3	10			2	6	2	2		3
Tb927.10.3640	855	-	7	1	7	1	30	35	22	38	14	52				75	2	68		74
Tb927.10.3650	3698	-	109	121	87	97	50	75	40	106	35	76	5		65	252	65	169	71	189	29
Tb927.10.3660	1211	-	3	29	9	2	1	4	5	3	3	2	1		19	109	24	67	14	40	21	1
Tb927.10.3670	1466	-	59	52	59	21	42	53	26	59	7	41	2		12	99	20	70	25	83	12	1
Tb927.10.3680	866	-	11	7	20	15	3	2		8		7			17	73	24	70	38	82	12
Tb927.10.3690	1403	-	6	18	2	6	5	4	5	12	1	17			5	35	10	28	14	40	6
Tb927.10.370	540	+	2	9	12	2	6	7		1	1	4				2				2
Tb927.10.3700	1508	-	22	69	11	39	12	15	13	29	9	26			10	38	6	22	10	16	7
Tb927.10.3710	695	-	8	48	1	6	1	1			2	1			11	19	10	9	7	21	5
Tb927.10.3720	1526	-	27	10	5		15	22	19	48	15	23			7	30	4	23	4	19	5
Tb927.10.3730	2018	-	70	40	69	18	40	60	26	75	11	54			6	27	13	27	10	30	3	1
Tb927.10.3740	1442	-	34	13	35	4	31	30	12	59	18	40			19	67	20	37	27	65	10
Tb927.10.3750	1556	-	32	21	27	16	2	8	5	6	2	12	1		10	22	14	16	7	24	6
Tb927.10.3760	851	-	47	14	35	40	13	38	8	50	10	28		3	9	33	19	32	17	37	5
Tb927.10.3770	2102	-	141	47	107	25	33	47	36	107	39	69			11	65	10	39	18	33	6
Tb927.10.3780	3068	-	101	55	67	59	80	109	42	90	46	116	11	2	36	120	21	90	31	137	12
Tb927.10.3790	11705	-	400	248	372	515	292	330	200	531	213	462	1213	2143	142	572	173	436	202	540	81	8
Tb927.10.380	1028	+	54	13	83	17	54	45	34	95	40	77			14	41	12	23	10	34	228	89
Tb927.10.3800	3026	-	56	15	43	59	118	115	61	174	64	128	13		47	237	53	239	67	262	37	9
Tb927.10.3810	1787	-	57	21	37	47	13	14	14	26	5	21	1		8	43	21	58	17	43	12
Tb927.10.3820	6443	-	226	112	204	77	149	180	99	292	80	159	2		96	360	99	223	113	301	42
Tb927.10.3850	1910	-	61	43	40	33	22	28	16	47	14	34	1		17	26	20	38	21	56	6
Tb927.10.3860	662	-	48	2	39	51	26	36	20	51	21	41	4		21	66	18	36	10	37	5
Tb927.10.3870	6455	-	124	148	87	34	95	89	69	176	44	114	2		54	218	50	182	57	180	34
Tb927.10.3880	2285	-	75	53	55	16	16	23	9	31	8	16	1		27	91	18	85	36	73	22
Tb927.10.3890	2519	-	45	69	25	11	51	38	19	82	28	40			30	105	34	94	54	112	16
Tb927.10.390	450	+	1	1	6	4	7	6	5	15	5	11	1		1	17	2	5	1	10
Tb927.10.3900	2222	-	117	25	86	23	28	29	25	61	20	63	25	17	26	94	21	50	21	63	15
Tb927.10.3910	1439	-	40	37	38	39	67	61	44	146	51	128	9		4	29	6	17	13	32	9
Tb927.10.3920	1466	-	4	70	5				1	3					8	42	1	15	4	10		1
Tb927.10.3940	770	-	65	38	107	165	53	66	34	105	41	81	21	3	31	83	18	61	39	77	13
Tb927.10.3950	1043	-	26	8	18	3	8	13	7	24	6	13			8	32	13	36	7	28	3
Tb927.10.3960	468	-	2		1	3	1		1	4		3		2	1	4	2	6	3	2
Tb927.10.3970	1550	-	27	17	39	18	6	16	7	25	9	12			5	34	5	26	6	28	5
Tb927.10.3980	563	-	98	12	17	59	6	5	4	6	1	6			7	21	1	30	5	37	7
Tb927.10.3990	1220	-	5	48	2	8	6	4	2	2	2	9			7	42	10	31	21	36	4	1
Tb927.10.400	479	+	15	24	15	1	6	2		4	1	2	1			22	5	15		20	1
Tb927.10.4000	833	-	10	3	3	3		1	1	12	1	1			7	8	4	8		11	1
Tb927.10.4010	2048	-	98	70	38	14	46	68	32	79	20	55	2		48	105	44	113	33	121	20
Tb927.10.4020	630	-	48	14	28	6	5	3	8	20	5	9			2	11		4	2	5
Tb927.10.4030	863	-	31	13	22	6	10	18	5	12	10	18			5	36	6	17	9	24	2
Tb927.10.4040	1046	-	15	5	11	1	10	5	8	24	3	9			5	36	12	27	12	29	3
Tb927.10.4050	1673	-	75	26	50	41	28	24	9	36	22	34			9	50	12	41	23	45	2
Tb927.10.4060	1106	-	36	34	10	4	19	28	10	39	14	37	1		16	59	16	57	11	40	8
Tb927.10.4070	992	-	10	24	8	3	8	6	3	16	7	18	1		11	70	14	61	14	56	6
Tb927.10.4090	240	-	2		2		2	1	2	2		1			2	1		4
Tb927.10.410	1433	+	6	17	19	5	13	15	3	26	1	19			10	29	12	31	4	39	6
Tb927.10.4100	2075	-	52	68	46	22	21	25	15	38	11	26	1		23	87	23	68	23	56	75	50
Tb927.10.4120	317	-	16	22	14		24	32	15	29	18	31	2		5	27		7		4	1
Tb927.10.4130	797	-	2	2	1	1	13	13	2	11	3	9	1		4	12	1	13	8	12	2
Tb927.10.4140	221	-	21	14	32	20	17	20	35	64	9	19			18	73	27	52	20	64	25	1
Tb927.10.4160	1163	-	72	13	34	31	21	35	11	33	12	25			17	51	21	44	13	51	10
Tb927.10.4170	7619	-	286	137	232	812	201	216	138	349	94	192	344	928	107	452	141	388	109	388	69	1
Tb927.10.4180	743	-	35	6	14	17	6	3	2	6	1	1	7	4	16	81	30	68	18	42	10
Tb927.10.4190	302	+	4	19	7	2	3	5		3	1	1				4		4		7	1
Tb927.10.420	2729	+	62	23	54	7	26	30	16	32	8	29	1	2	29	105	24	57	23	65	15
Tb927.10.4200	2594	+	97	61	130	323	26	28	17	49	22	52	27	1	43	163	43	126	45	106	12
Tb927.10.4210	983	+	44	45	17	5	55	78	87	183	66	125	2		6	42	12	30	11	35	13
Tb927.10.4220	929	+	18	25	17	5	16	13	6	16	4	9			6	14	7	20	6	14	3
Tb927.10.4230	863	+	34	23	32	22	15	11	1	14	2	10			16	36	13	47	25	53	16
Tb927.10.4240	363	+					2	4	1			3				4	1	1	1	3
Tb927.10.4250	560	+	9	2	3	1		1		3		1			2	13	1	18		13	9
Tb927.10.4260	1412	+	58	31	85	151	27	43	19	73	25	57	54	1	11	31	4	16	10	27	2
Tb927.10.4270	551	+	45	11	103	12	9	15	19	40	4	14	2		10	26	13	21	15	17	8
Tb927.10.4280	605	+	41	20	31	2	7	9	14	32	11	30	20		3	22	6	7	1	2	1
Tb927.10.4290	827	+	33	22	20	2	5	14	3	19	3	7			11	20	15	25	8	20	6
Tb927.10.430	1121	+	9	19	3	1		2	1	1					2	20	4	12	6	20	1
Tb927.10.4300	1799	+	90	71	104	28	51	55	41	99	35	75	2		21	75	23	56	20	44	8
Tb927.10.4310	887	+	32	48	43	11	19	24	24	50	13	26			11	50	18	39	15	33	4
Tb927.10.4320	1992	+	8	36	8	1	6	13	1	12	3	7		1		21	4	35	5	36
Tb927.10.4330	1106	+	14	29	14	4	10	12	14	33	3	8	1		19	76	16	38	22	35	6
Tb927.10.4350	182	-		3	2						1
Tb927.10.4360	338	+	7	4	6	11	3	1	3	2	1	6				4	1	3		4	1
Tb927.10.4370	1352	-	30	36	33	5	10	7	8	19	7	3			5	38	16	46	9	35	4
Tb927.10.440	405	+		2	2					1	2					15		4		15
Tb927.10.4400	492	-	6		14	5				1		2			5	22		18	1	12
Tb927.10.4410	461	-	9	5	21	3	4	9	1	26	7	22			5	14	2	18	1	12	1
Tb927.10.4430	1718	-	79	29	50	8	75	93	32	98	8	19	2		14	81	22	56	24	61	12
Tb927.10.4440	863	-	24	14	18	9	1	2		5	1	3			31	80	29	49	26	59	4	1
Tb927.10.4450	773	-	62	21	28	320	11	11	15	40	6	16	164	35	8	41	8	25	18	35	9
Tb927.10.4460	903	-	12	13	26	36	9	19	11	9	3	13	3		5	27	6	10	10	17
Tb927.10.4470	3155	-	114	81	97	340	61	75	82	185	71	190	18	2	50	188	40	128	63	145	25
Tb927.10.4480	1841	-	82	52	90	37	23	13	17	59	9	47	3		22	84	26	61	43	70	16
Tb927.10.4490	2972	-	109	63	108	338	81	129	71	161	62	154	241	55	38	158	43	94	50	117	86	79
Tb927.10.450	1757	+	41	46	44	720	39	38	21	59	37	72	994	313	50	188	90	181	53	113	34
Tb927.10.4500	938	-	24	58	47	5		4	5	4		3			18	42	16	43	20	42	12
Tb927.10.4510	1077	-	21	35	14	7	2		1	1	2	2			4	18	2	8	3	11
Tb927.10.4520	1436	-	38	18	59	17	16	26	15	54	11	25			27	84	22	57	14	46	10
Tb927.10.4530	863	-	33	14	51	7	1	1		3	1	1			12	40	32	60	6	29	2
Tb927.10.4540	552	-	16	1	11	2	8	3	1	15	7	6				1		3		1
Tb927.10.4550	470	-	11	21	12	3	6	15	9	22	7	16	3		5	22	4	17	7	26	4
Tb927.10.4570	2540	-	270	196	128	99	136	152	106	286	66	126	16		78	313	106	274	121	240	42
Tb927.10.4580	1136	-	40	51	43	4	16	16	6	24	7	12			5	36	7	19	10	28	4
Tb927.10.4590	623	-	2		7		6	4	2	7	3	8			7	22	15	21	7	35	6
Tb927.10.460	2294	+	66	35	27	289	27	21	14	32	21	49	135	9	18	71	16	39	20	56	16
Tb927.10.4600	1373	-	47	43	54	182	15	28	6	16	10	24			29	118	20	48	31	77	17
Tb927.10.4610	779	-	33	8	30	15	34	26	14	43	11	44			4	16	5	13	5	11	1
Tb927.10.4620	326	-	7	7	4	1	1	7	4	8	3	3			7	17	2	4	7	14	3
Tb927.10.4630	641	-	11	3	11	4	11	20	7	30	3	14	87	18	6	36	13	30	28	44	6
Tb927.10.4640	1466	-	16	26	22	14	6	8	8	26	12	14			16	80	11	48	18	80	13
Tb927.10.4650	2294	-	135	54	139	38	28	35	24	76	20	44		1	26	125	22	76	34	100	32
Tb927.10.4660	566	-	4	14	1	1	12	6	7	20	8	17	1		1	2	1	7	1	5	1
Tb927.10.4670	914	-	36	18	19	2	8	13	6	36	3	16			5	41	7	15	17	31	8
Tb927.10.4680	896	-	5	67	18		25	39	16	43	10	23			4	26	8	24	19	43	1
Tb927.10.4690	339	-	2	6			16	21	13	39	18	31	1	11		3	1	7		2
Tb927.10.470	1577	+	7	39	4	3	12	14	3	23	6	23			2	28	4	16	5	18	3
Tb927.10.4700	704	-	4	6	12	3	2	6	7	19	3	14			1	16	3	9	9	17	8
Tb927.10.4710	620	-	8	23	3	9	9	5	3	5	4	3			3	10	9	29	16	30	3
Tb927.10.4720	1082	-	20	52	39	10	16	10	12	21	4	23		1	1	9	6	8	3	12	2
Tb927.10.4730	1433	-	52	38	31	9	32	39	17	55	23	56	3		14	37	15	37	13	44	6	1
Tb927.10.4740	192	-	3	5	1				2			1				2		6	1	7
Tb927.10.4750	1172	-	17	41	11	8	43	54	17	52	21	41	3		5	31	6	15	2	11	1
Tb927.10.4760	729	-	14	12	14	4	8	12	5	11	5	9			1	8	1	1		6
Tb927.10.4770	1340	-	12	10	27	15	3	10	11	20	8	18		1	12	45	1	25		29	9
Tb927.10.4780	1676	-	20	23	33	4	14	10	9	22	3	11	1		6	29	13	24	5	24	3
Tb927.10.4790	410	-	4		6	2	2	2		6		5	8	1	3	7	1	20	6	26	1
Tb927.10.480	1301	+	27	27		14	12	13	7	13		3			13	43	9	12	12	20	2
Tb927.10.4800	1745	-	59	10	72	28	17	19	13	44	21	40	1	1	13	74	9	65	19	58	12
Tb927.10.4810	413	-	12	5	28	6	7	16	9	15	8	14			13	42	23	44	25	33	11
Tb927.10.4820	1025	-	43	15	11	4	5	5	8	22	1	9			7	24	2	20	8	32	4
Tb927.10.4830	605	-	4	3				1		1		1				27		18		24	4
Tb927.10.4840	542	-	15	12	15	2	4	6	2	10	2	4			18	42	8	45	9	25	9
Tb927.10.4850	1418	-	74	18	49	107	45	65	39	103	24	52	8		24	99	29	97	46	93	18	16
Tb927.10.4860	1178	-	29	1	27	107	6	11	4	18	8	18	25		3	17	5	19	5	27	1
Tb927.10.4870	1307	-	68	64	49	55	21	20	17	36	10	18	6	2	59	154	55	96	49	90	20
Tb927.10.4880	675	-		7			1	1			1				3	10	7	14	9	28
Tb927.10.4890	905	-	14	48	7	98	6	10	7	13	3	10	6	2	12	33	12	32	9	35	2
Tb927.10.4900	1499	-	41	33	47	48	13	22	3	29	4	27	1		21	68	9	40	17	41	13
Tb927.10.4910	2114	-	57	45	45	44	14	14	9	27	6	16			30	119	29	75	30	65	20
Tb927.10.4920	1340	-	41	31	43	11	15	25	13	35	12	37			15	44	21	44	23	43	7
Tb927.10.4930	881	-	36	13	12	4	12	12	10	14	4	4	2		4	13	5	5	2	3	2
Tb927.10.4940	1314	-	6		25	36	14	10	10	24	5	30	6	1	2	24	1	13		25
Tb927.10.4950	396	-	6	5	1	3		1	1	4	2	3			4	15	4	4	3	3
Tb927.10.4960	239	-	5	1	11	7	1	6		4	10	12			6	31	1	9	5	26	6
Tb927.10.4970	611	+	2	4	8	1	9	7	4	13	3	5			6	23	2	8	4	12	1
Tb927.10.4980	908	+	44	29	15	1	7	2	1	5	3	4			5	18	8	27	13	38	6
Tb927.10.4990	936	+	25	3	20	5	18	27	13	35	6	25			2	24		9	3	14
Tb927.10.5000	737	+	15	17	25	14	6	7	8	16	10	42	1		15	72	19	42	12	54	9
Tb927.10.5010	2240	+	43	121	50	38	47	82	39	104	21	68			27	88	26	85	45	68	13	1
Tb927.10.5020	587	+	15	9	5	88	2	8		16	2	26	68		7	12	7	21		10	2
Tb927.10.5040	872	+	44	22	45	61	49	58	18	59	38	75	2		11	42	5	21	5	13	3
Tb927.10.5050	227	+		6
Tb927.10.5060	567	+	32	8	26	320	12	8	17	28	7	22	1			9	2	4	2	5
Tb927.10.5070	980	+	41	7	29	13	7	7	4	25	3	12			11	38	6	22	4	19	1
Tb927.10.5080	1232	+	52	33	43	10	22	32	23	38	15	38	1		15	58	12	46	10	83	3	1
Tb927.10.5090	557	+		4	1	1		1	2	3		4			13	50	16	45	25	51	2
Tb927.10.510	1004	+	10		5	4	3	7	6	22	3	2			13	58	20	40	20	46	3
Tb927.10.5110	656	+	31	3	65	10	2	8	3	14	13	23			10	55	15	32	26	63	13
Tb927.10.5120	494	+	41	11	18	27	15	13	4	13	6	18	3		17	71	21	50	14	66	8
Tb927.10.5130	827	+	20	12	31	445	24	19	15	38	53	109	3166	1106	20	76	19	41	37	60	14
Tb927.10.5140	1328	+	106	14	118	943	46	51	35	97	46	97	415	71	21	51	25	55	16	50	5
Tb927.10.5150	1544	+	48	36	51	442	43	56	27	69	28	58	501	33	11	43	20	41	15	37	6
Tb927.10.5170	3281	+	98	98	65	20	45	45	40	91	25	72	2		18	157	35	146	44	140	13
Tb927.10.5180	2921	+	71	22	53	76	27	37	35	75	29	63	56	19	17	53	5	26	17	34	3
Tb927.10.5190	947	+	8	3	24	7	4	3	2	9	2	5			8	38	10	15	7	33	6
Tb927.10.520	1190	+	18	20	22	8	13	11	5	23	4	10			9	42	6	31	13	26	4	1
Tb927.10.5200	1295	+	50	26	22	2	30	37	21	53	9	26			13	37	17	30	21	50	4
Tb927.10.5210	1502	+	24	26	21	5	18	16	10	20	12	19			8	35	7	19	8	31	8
Tb927.10.5220	1343	+	18	26	15	6	35	43	29	96	19	59	3		8	53	10	34	22	35	2
Tb927.10.5230	812	+	11	5	13	24	3	2	4	8	2	7	5	1	1	11	2	10	3	8	12
Tb927.10.5240	5108	+	72	100	63	12	48	60	43	79	26	56	1		38	184	47	130	50	136	54
Tb927.10.5250	1967	+	30	10	27	180	14	20	12	32	3	13	147	102	12	29	8	30	11	19	7
Tb927.10.5260	3407	+	75	61	173	1241	46	55	30	70	32	84	359	40	20	88	51	115	35	109	25
Tb927.10.5270	1137	+	16	24	15	63	4	2	3	4	1	2	14			14	2	18	2	20
Tb927.10.5280	2642	+	162	64	120	131	48	70	27	67	47	86	14		37	142	53	100	41	117	18	1
Tb927.10.5290	785	+	28	13	6	4	11	17	11	24	13	5			6	27	5	12	5	25	11
Tb927.10.530	2066	+	38	27	25	11	11	14	10	36	9	25	23	57	5	20	6	41	8	41	1
Tb927.10.5300	746	+	13	12	27	4	17	23	13	45	3	24			5	33	10	15	5	23	3
Tb927.10.5310	2189	+	18	38	17	2	62	61	43	89	29	72	2		2	30	3	25	7	20	2
Tb927.10.5320	1790	+	46	42	40	18	68	78	45	122	63	92	2		29	141	54	119	43	105	22
Tb927.10.5340	461	+	12	5	10	6	8	10	5	17	7	16	3		2	19	5	17	2	9	3
Tb927.10.5350	12428	+	485	395	468	952	214	263	152	376	146	295	1105	812	157	567	189	436	185	489	88	375
Tb927.10.5360	518	+	1	3	2	50	4	1	5	12	4	6	427	84	3	13	7	13	2	7	7
Tb927.10.5380	3728	+	78	81	75	31	53	67	45	130	35	68	34		41	171	48	141	59	145	37	1
Tb927.10.5390	4100	+	117	85	150	97	40	56	29	80	30	80	6		29	110	30	98	17	99	8
Tb927.10.540	1310	+	29	45	34	35	15	24	8	29	11	18	2		29	88	21	76	27	74	9
Tb927.10.5400	1724	+	51	89	50	7	26	35	8	60	19	25	1		15	59	17	30	20	38	10
Tb927.10.5420	4085	+	100	62	132	348	75	66	52	124	49	112	229	13	41	202	51	113	52	203	19
Tb927.10.5430	846	+	56	18	55	254	15	25	22	32	17	34	37		5	21	4	14	2	23
Tb927.10.5440	1616	+	32	38	50	15	10	14		15	9	10			3	27	8	19	7	21	6
Tb927.10.5450	2873	+	33	44	62	27	42	60	22	57	30	73	13		28	99	37	81	36	93	28
Tb927.10.5470	1412	+	49	13	41	14	3	11	5	12	6	13			7	26	10	24	10	41	3
Tb927.10.5480	377	+	6	4	2	5	21	15	11	31	9	15			9	29	4	7	8	17	3
Tb927.10.5490	1271	+	42	9	10	11	50	57	35	55	32	60	2	1	14	63	16	52	20	38	2
Tb927.10.550	1094	+	47	23	48	31	9	9	4	10	6	5	1	1	9	20	4	12	2	19	5
Tb927.10.5500	1040	+	7	19	10	23	5	7		10		3	2		1	22	3	19	7	27	1	1
Tb927.10.5510	1694	+	36	61	32	22	35	31	16	41	22	49	1		41	98	42	92	43	125	21	1
Tb927.10.5520	971	+	24	34	13	2	12	12	15	38	3	20			20	78	17	43	13	60	7
Tb927.10.5530	1562	+	16	59	14	3	24	30	7	35	8	21	2		17	68	23	53	23	48	18
Tb927.10.5540	815	+	5	16	4		11	6	7	11		8			3	11	1	2		17	5
Tb927.10.5550	419	+	5	5	5		5	8	2	11	3	10	1		3	14	4	16	2	9	2	25
Tb927.10.5560	1676	+	63	38	35	10	17	21	16	49	11	23	1		18	53	21	79	23	71	5
Tb927.10.5570	698	+	3	7	4	1	22	24	15	40	11	34			4	21	10	37	20	28	4
Tb927.10.5580	1040	+	11	31	12	10	10	9	5	13		1			5	27	9	23	10	13	6
Tb927.10.5590	1796	+	9	47	6	3	2	2	4	12	2	7			27	81	16	53	20	62	15
Tb927.10.5600	1805	+	69	17	68	18	15	21	10	29	2	13			15	68	16	36	16	34	6
Tb927.10.5620	1118	+	30	32	23	3	53	72	33	88	32	67			31	69	25	60	20	47	21	11
Tb927.10.5630	558	+	31	33	27	16	11	18	10	12	5	8			1	8	1	2	1	1
Tb927.10.5640	1487	+	101	38	85	59	45	39	18	81	21	68	1		18	64	10	32	18	37	6
Tb927.10.5650	698	+	106	8	59	2	5	8	3	9	2	8			2	11	3	7		10	1	1
Tb927.10.5660	1008	+	3		9	4	8	8	9	22	10	15	3	1		9	1	10		8
Tb927.10.5670	2135	+	60	29	49	150	32	42	18	54	36	75	8	1	10	32	12	36	16	35	23
Tb927.10.5680	1184	+	17	13	18	4	4	7	5	13	2	9			8	47	8	25	10	30	5
Tb927.10.5690	1164	+	11	29	9	8	5	14	3	4	9	8			3	7	10	10	8	14
Tb927.10.570	5057	+	161	103	124	64	81	79	50	133	47	97	2		45	247	55	150	53	190	34
Tb927.10.5720	507	-	8	14	10	2		3	2	3		4			1	12	2	9	1	3
Tb927.10.5730	593	-	5	9	17	4	19	14	11	23	7	15	1		5	28	3	20	9	24	3
Tb927.10.5740	587	-	24	17	9	5	11	11	5	28	5	6			4	22	12	20	3	10	2
Tb927.10.5750	810	-	37	9	36	14	16	19	10	15	6	13			3	30	6	14	2	19
Tb927.10.5760	648	-	5		6	3		1		2		1				8		6		3
Tb927.10.5770	2342	-	35	60	48	4	18	34	13	16	11	34	1		7	73	11	57	6	61	3
Tb927.10.5780	1730	-	55	50	66	20	21	21	12	28	8	23		2	21	64	14	40	12	36	11
Tb927.10.5790	1610	-	44	36	67	10	22	21	13	41	18	30	1		29	129	43	76	28	65	34
Tb927.10.580	716	+	23	3	22	53	7	6	3	3	2	3	1		6	40	3	20	8	27	7
Tb927.10.5800	414	-	2	6				1		1		1				16	1	11		23
Tb927.10.5810	1301	-	20	33	37	106	14	19	5	12	29	42	22	3	8	43	11	37	7	25	12	1
Tb927.10.5820	3011	-	84	72	107	1442	42	64	37	114	53	138	468	433	42	158	52	103	77	134	23	1
Tb927.10.5830	1640	-	38	44	60	442	5	10	2	14	9	20	156	27	10	26	22	37	17	32	5
Tb927.10.5850	14231	-	392	479	272	195	192	367	157	430	113	390	13	7	180	638	178	540	185	553	69	8
Tb927.10.5860	428	-	7	23	6	54	19	21	12	37	20	57	31	1	10	37	6	14	9	34	2
Tb927.10.5870	1370	-	31	22	11	9	13	12	11	47	9	27			14	52	16	21	16	31	4
Tb927.10.5880	1880	-	31	67	57	970	46	63	25	50	74	139	694	65	51	172	27	117	37	131	27	1
Tb927.10.5890	2717	-	46	20	19	7	14	19	9	14	2	5			9	29	14	49	18	33	8
Tb927.10.590	2141	+	45	28	49	13	24	41	11	76	25	30			15	81	31	79	34	74	17
Tb927.10.5900	1403	-	101	22	86	13	55	67	59	112	26	53	2		35	144	44	95	39	130	24	1
Tb927.10.5910	2270	-	57	62	87	21	38	62	30	76	23	56			8	48	14	52	5	46	16	14
Tb927.10.5920	2375	-	37	7	38	9	31	29	13	46	11	37	3	1	21	78	13	43	15	42	6
Tb927.10.5950	1484	-	156	163	104	55	99	131	62	193	67	126	10		80	250	87	181	84	183	63	1
Tb927.10.5960	1379	-	48	39	57	19	15	25	20	28	12	15			9	51	21	63	16	56	14	12
Tb927.10.5970	1700	-	66	24	60	57	24	32	17	37	27	48	12		5	34	12	43	13	39	5	3
Tb927.10.5980	1280	-	28	23	26	6	11	13	4	11	4	15			14	50	6	30	10	35	3
Tb927.10.5990	1331	-	42	54	67	792	13	13	26	44	15	45	535	95	8	43	9	27	10	30	6
Tb927.10.600	1625	+	11	29	14	2	19	17	6	20	7	15			17	46	21	44	11	33	9	2
Tb927.10.6000	4607	-	130	143	131	60	46	66	39	72	20	41	12		60	198	44	136	49	153	24	1
Tb927.10.6010	3494	-	76	55	72	24	14	22	11	37	9	21	2		33	124	49	103	37	89	22	4
Tb927.10.6020	536	-	7	21	3	2	2	2		2				2		6	6	2	1	8	2
Tb927.10.6030	800	-	8	30	6	46	3	3		3		1	1		7	17	3	13	2	8	1
Tb927.10.6050	5111	-	204	90	178	45	109	140	90	189	77	135	12	1	41	211	64	162	67	165	31
Tb927.10.6080	932	-	27	9	7		76	83	42	105	20	58			4	20	5	11	4	18	1
Tb927.10.6090	2066	-	55	85	59	12	41	57	22	55	29	67			17	77	27	65	34	79	13
Tb927.10.610	974	+	27	12	18	7	19	27	23	65	17	38			6	47	17	42	25	55	3
Tb927.10.6100	1505	-	82	52	54	65	41	49	20	45	10	25	4		13	71	17	48	11	51	11
Tb927.10.6110	2147	-	95	61	73	40	36	64	48	121	52	94	5		17	46	22	63	17	65	21
Tb927.10.6120	741	-	10	1	4		2	3	1	3		3			4	17	1	1	2	4
Tb927.10.6130	1241	-	26	24	15	42	6	6	6	9	2	3	2	2	12	56	6	19	9	51	7
Tb927.10.6140	1028	-	25	23	29	10	13	8	6	14	5	10			11	55	20	56	13	34	8
Tb927.10.6150	9725	-	267	188	216	60	110	125	46	145	56	134	36	12	79	345	133	284	66	278	42	1
Tb927.10.6160	2195	-	95	56	111	30	51	77	41	123	48	130	2	1	31	96	35	102	35	87	9
Tb927.10.6170	4526	-	125	107	115	67	96	129	83	241	78	204	3		75	238	86	221	84	187	47	1
Tb927.10.6180	1499	-	61	29	28	4	37	46	20	46	15	31			33	102	38	60	35	100	24
Tb927.10.6190	1511	-	38	78	39	9	10	25	17	38	18	34			23	90	32	74	29	61	10
Tb927.10.620	1604	+	37	3	39	6	3	2	4	12	4	4			5	20	9	19	10	14	4
Tb927.10.6200	315	-	1	2	2	2				1						2		1		1
Tb927.10.6210	1835	-	81	13	70	26	46	41	23	65	26	55			21	85	29	84	35	83	9	1
Tb927.10.6220	2405	-	101	66	58	11	24	35	10	69	27	59	2		19	99	24	56	17	75	15
Tb927.10.6230	2072	-	169	58	102	137	47	64	23	90	32	64	33	3	49	198	58	135	77	136	42
Tb927.10.6240	1211	-	82	62	78	33	52	81	40	115	26	68	3		19	98	59	140	48	120	13
Tb927.10.6250	1745	-	54	37	28	2	25	34	29	63	13	35			10	41	17	28	12	49	9
Tb927.10.6260	1814	-	33	17	19	6	19	28	9	24	11	32	1		19	62	21	44	24	42	7	1
Tb927.10.6270	395	-	6	5	6	1	2	6	4	8	2	7			6	10	5	5	4	18	3
Tb927.10.6280	657	-	9	8	12	56	16	16	13	30	12	27	21	3	2	5	2	10	4	11
Tb927.10.6290	1538	-	115	36	56	2	8	13	6	14	2	10	1		18	77	34	72	27	59	11
Tb927.10.630	1973	+	40	29	47	106	44	50	21	88	31	84	26	3	23	84	47	80	30	78	25
Tb927.10.6300	1307	-	38	22	38	26	10	13	1	8	5	15			7	25	7	25	12	28	3
Tb927.10.6310	2588	-	139	62	98	18	47	75	37	162	35	117			16	60	11	56	22	56	15
Tb927.10.6320	1841	-	115	57	89	45	48	47	36	88	27	70	4		20	85	20	53	30	44	9
Tb927.10.6330	4784	-	176	125	174	110	140	151	98	216	67	157	10		60	202	73	176	95	201	38
Tb927.10.6340	1211	-	48	11	30	13	24	27	16	48	26	41	13		10	49	16	20	25	34	8
Tb927.10.6350	1361	-	29	27	17	4	33	44	17	33	20	37			10	32	9	12	5	21	4
Tb927.10.6360	1463	-	63	24	43	18	27	69	32	107	15	43	2		9	58	18	66	20	55	11
Tb927.10.6380	659	-	27	15	11	31	5	14	3	20	9	19	12		2	18	5	28		12	1
Tb927.10.6390	896	-	42	44	74	176	16	16	16	31	21	55	38		12	21	4	19	10	21	4
Tb927.10.640	2354	+	32	65	32	6	27	34	16	62	16	41			23	71	27	72	24	72	8
Tb927.10.6410	2993	-	62	41	62	22	75	88	51	145	49	90	3		18	85	21	66	17	88	13
Tb927.10.6420	536	-	28	1	61	917	7	13	2	17	6	13	11	2	2	5	2	5	3	5	7	1
Tb927.10.6430	377	+	11	13	3	2						1			4	22	6	14	10	25	3
Tb927.10.6440	737	+	5	29	1					1					3	30	7	25	1	20	2
Tb927.10.6450	914	+	15	11	15		5	5	4	10	1	1			20	50	23	39	16	61	5
Tb927.10.6460	1175	+	10	7	27	2	20	29	8	35	8	20			9	22	11	23	9	12	8
Tb927.10.6470	551	+	13	8	15	1	14	11	13	19	6	18			2	16	4	13	2	6	3
Tb927.10.6480	1020	+	8	7	6	89	4	7	3	15	6	11	40	7		8	1	1		4
Tb927.10.6490	485	+	29		25	87	3	5	2	20	3	8			2	7	5	17	3	11	1
Tb927.10.650	662	+	33	10	29	5	36	27	16	42	12	32			29	70	22	52	24	48	8
Tb927.10.6500	1361	+	49	7	39	24	16	34	6	81	3	45	1	2	7	28	7	26	8	23	18
Tb927.10.6510	1688	+	125	89	96	17	78	113	77	243	50	87	36	19	33	158	45	110	51	130	17
Tb927.10.6520	1793	+	78	56	62	14	153	209	109	321	79	209	3		6	62	11	31	11	50	3
Tb927.10.6530	1214	+	47	63	45	13	29	17	23	39	14	30			20	74	12	40	29	61	13
Tb927.10.6540	1913	+	129	45	99	10	78	74	58	147	16	30			34	122	29	77	32	132	20
Tb927.10.6550	722	+	78	42	61	91	50	73	28	85	30	77	4		8	30	9	27	2	25	1
Tb927.10.6560	1331	+	40		44	45	56	66	51	132	51	108	12		4	33	11	18	9	21	4
Tb927.10.6570	962	+	4	13	11	9	6	12	1	9	3	12	1		6	21	7	22	6	20	2
Tb927.10.6580	1649	+	88	32	59	57	23	26	16	53	10	30	12		10	43	7	32	3	25	2
Tb927.10.6590	2237	+	45	52	36	49	43	67	29	97	20	53	5	1	22	58	22	53	27	69	10
Tb927.10.660	1250	+	69	32	87	41	80	79	52	117	37	87	5		23	85	32	74	27	75	10	1
Tb927.10.6600	1046	+	16	24	24	23	29	22	12	25	9	28	16		5	22	3	18	6	13	5
Tb927.10.6610	824	+	15	13	13	10	1	1	4	5		4			3	52	7	40	4	35	8
Tb927.10.6620	1451	+	20	24	24	19	33	45	22	82	32	57	7		20	50	11	42	26	54	24
Tb927.10.6630	1706	+	59	73	24	30	19	46	20	57	9	22	7		24	97	31	54	23	93	13
Tb927.10.6640	761	+	21	13	22	13	5	6	1	14	1	8	2		2	9	3	7	5	13	1
Tb927.10.6650	725	+	43	32	22	36	17	43	19	41	17	47	2	1	11	38	21	36	25	35	12
Tb927.10.6670	377	+		3		2	1	1	1	2	4	2			8	20	5	6	3	11	1
Tb927.10.6680	2222	+	57	36	74	13	63	70	36	98	44	103	4		27	133	45	114	46	121	21
Tb927.10.6690	920	+	17	5	13	1	17	24	26	55	9	37			8	26	6	24	12	35	4
Tb927.10.670	681	+	7	13		2	6	7	3	12	2	6			2	2			1	4
Tb927.10.6700	1526	+	62	59	39	13	28	32	25	65	12	16	20	9	26	72	31	58	25	62	13
Tb927.10.6710	1190	+	60	34	79	21	16	11	18	39	4	13	1		20	205	23	96	15	115	8
Tb927.10.6770	653	+	22	11	15	4	5	4	5	7	3	7			4	33	4	17	10	37	5
Tb927.10.6780	1769	+	49	14	45	19	24	27	28	49	19	26	2		9	58	22	50	18	48	1
Tb927.10.6790	5183	+	98	62	111	57	65	85	43	102	40	77	2		16	103	20	83	35	120	16
Tb927.10.680	873	+	18	17	13	4	2	3	2	10	2	6			3	20	2	26	3	27
Tb927.10.6800	1106	+	21	20	19	17	9	13	10	25	14	24	1		4	15		13	2	9	1
Tb927.10.6810	794	+	11	4	22	7	5	20	9	30	11	28	3		7	36	6	42	6	31	5
Tb927.10.6820	944	+	24	58	36	10	7	12	3	7	6	16			3	17	5	15	4	20	5
Tb927.10.6830	1400	+	29	48	32	19	27	29	9	32	18	31			28	94	37	94	33	96	23	1
Tb927.10.6840	887	+	11	71	19	6	70	77	45	77	61	122	10		5	22	10	34	13	32	1
Tb927.10.6850	963	+	8	4	16	6	1	5		6	2	1			3	46	1	14		12
Tb927.10.6860	950	+	17	17	27	9	7	17		10	2	6			18	45	22	45	20	39	6
Tb927.10.6870	1098	+	63	28	33	13	31	33	26	52	16	34			5	8	3	10	1	4
Tb927.10.6880	995	+	5	15	8	1	4	8	3	9					10	40		36	13	41	5
Tb927.10.690	1005	+	16	2	12	4	8	6	2	14		4				9		3		6
Tb927.10.6950	1079	+	55	38	58	118	41	33	24	47	8	26			9	40	7	18	15	38	1
Tb927.10.6960	962	+	78	61	29	11	25	24	14	31	3	4			14	63	24	50	19	61	9
Tb927.10.6980	554	+	2	18	1		4	7	10	21	4	14			3	15	2	9	2	12	2
Tb927.10.6990	447	+	6	6	6	7	3	4		2	3	6	1		1	1		2		1
Tb927.10.7000	998	+	50	82	54	10	24	28	24	58	16	40			26	85	25	60	34	85	11	1
Tb927.10.7010	1916	+	28	39	25	6	27	22	33	74	29	43	5		20	58	20	61	26	67	11
Tb927.10.7020	1307	+	15	3	18	3	11	21	19	51	23	49				15	2	25	2	6	1
Tb927.10.7030	807	+	7	14	13	1	4	6	5	16	2	2			1	43	1	35	3	36
Tb927.10.7040	1379	+	34	7	33	13	17	21	11	27	14	30	3		22	119	29	72	24	98	15	31
Tb927.10.7050	1652	+	31	58	20	102	58	83	44	130	21	57	25	1	21	77	40	82	29	81	13
Tb927.10.7060	2651	+	74	39	76	22	44	72	38	102	32	69			9	77	6	56	11	70	4
Tb927.10.7070	704	+	13	26	12	3	19	19	17	41	20	36			8	33	2	15	4	30	6
Tb927.10.7080	1652	+	47	19	27	7	40	44	34	91	22	56	2		12	51	16	41	17	31	9
Tb927.10.7090	990	+	9	16	1	5	15	16	11	32	4	21				6		10		12
Tb927.10.710	860	+	7	25	2	5	7	15	4	17	7	16			19	67	18	52	23	56	19
Tb927.10.7100	1265	+	16	7	12	4	12	17	8	15	6	10			18	51	14	39	18	44	5	1
Tb927.10.7110	1586	+	61	23	23	20	16	19	7	12	3	14			14	61	12	36	6	26	11
Tb927.10.7120	978	+	11	19	14		2	1	6	4		2			5	23	6	17	6	26
Tb927.10.7130	2240	+	55	38	51	13	10	12	14	35	6	18	11	4	21	102	22	69	20	65	5
Tb927.10.7140	1505	+	40	27	21	2	15	14	9	44	10	22			14	72	13	46	15	56	9
Tb927.10.7150	275	+	13	8	37	9	8	7	5	20	2	10			3	10	1	3		6	4
Tb927.10.7170	338	-	8	1	22	3		1		1		2	1		4	16	3	7	3	10		1
Tb927.10.7190	455	-	20	49	13	1	7	6		3	1	2			12	57	18	44	29	51	13
Tb927.10.720	3251	+	55	65	99	595	29	41	22	54	28	54	323	232	52	243	68	227	85	236	43
Tb927.10.7200	2540	-	130	65	80	25	48	44	22	77	28	65	2		29	119	23	81	28	77	10
Tb927.10.7210	686	-	7	1	18	16	5	4	11	26	4	13	1		1	20	13	30	10	9	7
Tb927.10.7220	1361	-	67	16	67	12	32	27	35	87	8	37			9	36	6	22	7	29	12	71
Tb927.10.7230	7565	-	249	101	171	52	184	218	122	319	108	224	11		94	394	110	330	118	334	56	2
Tb927.10.7240	2057	-	111	22	47	11	84	142	73	178	41	119	5	2	13	60	25	53	17	65	15
Tb927.10.7250	1403	-	79	51	48	37	30	44	30	58	23	52	1		7	41	10	21	6	32	4
Tb927.10.7270	1577	-	43	43	27	6	26	34	13	42	19	44		1	15	68	18	51	22	71	7
Tb927.10.7280	3188	-	129	43	134	24	96	117	72	198	49	113	1		42	186	45	154	37	141	26
Tb927.10.7290	3467	-	114	95	53	24	39	54	34	79	29	73	4	2	23	76	22	79	38	80	13	1
Tb927.10.730	1406	+	23	13	45	58	8	19	18	40	11	27	4		16	78	22	50	15	39	5	1
Tb927.10.7300	288	-	2	12	5	42	4	1	1	2	2	5	2	1		15		3		8
Tb927.10.7310	2669	-	89	78	89	1101	26	28	30	71	34	84	225	46	15	62	16	49	12	57	8
Tb927.10.7320	612	-	5	13	12	4	10	12	7	25	6	26	2		8	18	10	22	3	12
Tb927.10.7340	413	-	11	9	17	1	4	6		6	1	2			8	30	4	10	5	12	1
Tb927.10.7350	5384	-	183	91	103	22	112	123	78	215	50	85			64	230	101	215	81	228	42
Tb927.10.7360	1940	-	39	44	27	9	16	16	16	38	4	13			13	82	28	63	14	50	6
Tb927.10.7370	2156	-	46	25	56	4	27	20	33	78	14	41	1		12	62	15	43	8	26	8
Tb927.10.7380	1049	-	78	34	63	29	39	43	21	72	6	17			9	48	12	19	4	26	1
Tb927.10.7390	332	-	8	6	8	6	12	20	7	19	20	51	1		5	13	7	12	5	8	3
Tb927.10.740	4100	+	149	103	134	121	104	115	65	158	83	204	8	1	27	100	33	73	22	79	10	1
Tb927.10.7400	1562	-	4	14	3	2	6	10	6	11	1	4	1		1	40	1	20	2	28	1
Tb927.10.7410	1259	-	54	71	35	5	16	15	16	42	10	19			6	37	19	36	17	34	5	2
Tb927.10.7420	674	-	21	13	16	10	18	28	11	28	9	27	1		5	11	1	5	3	12	1
Tb927.10.7430	1418	-	19	18	36	10	14	8	6	12	7	19			11	38	11	34	10	47	5
Tb927.10.7440	2852	-	51	33	24	21	32	50	36	71	24	33			50	141	44	97	32	95	70	108
Tb927.10.7450	759	-	6	1	6	1	15	23	8	17	12	18	1		4	85	16	71	16	108
Tb927.10.7470	353	-	9	7	4	1	7	9	2	2	6	7			7	15	15	37	20	37	10	1
Tb927.10.7480	590	-	33	4	31	2	24	36	14	46	18	36			8	23	9	28	7	28	3
Tb927.10.7490	2129	-	75	66	43	8	30	25	14	32	14	24	4		21	57	32	66	24	59	7
Tb927.10.750	381	+	1	3		1									2	4	1	5	4	6
Tb927.10.7500	902	-	41	24	30	32	20	36	15	57	14	34	9		10	45	12	26	8	16	3
Tb927.10.7510	1469	-	10	30	9	1	14	16	14	26	10	36		1	9	32	10	14	8	23	2
Tb927.10.7520	1502	-	40	26	20	34	40	55	37	106	41	91	1		26	96	30	94	18	87	18
Tb927.10.7530	449	-	9	6	12	7	6	6	2	18	1	6			1	7	2	14		10	4
Tb927.10.7540	2948	-	45	76	38	22	83	69	67	164	51	113			28	78	18	55	20	71	12
Tb927.10.7550	1670	-	38	37	19	13	20	21	26	60	19	35			25	126	48	99	32	92	42
Tb927.10.7560	854	-	20	11	31	9	23	26	21	48	14	30	2	1	5	33	4	17	13	33	5
Tb927.10.7570	1355	-	40	16	23	243	58	64	51	165	26	81	122	39	7	55	18	32	15	25	1
Tb927.10.7580	3032	-	111	62	68	29	96	130	59	179	45	112	4		44	184	34	156	41	176	12
Tb927.10.7590	840	-	19	9	30	2	11	13	9	32	9	40			2	16	2	6		10
Tb927.10.760	824	+	1		4				1	7					1	4	1	11	3	4	1
Tb927.10.7600	1097	-	27	7	48	13	11	14	9	27	7	14	1		6	23	10	19	10	19	4
Tb927.10.7610	4298	-	134	94	108	72	74	83	65	152	47	129	20		44	149	39	107	44	142	20
Tb927.10.7620	1973	-	45	61	30	20	27	26	14	40	13	45	6	3	13	71	24	64	18	61	14
Tb927.10.7630	2825	-	47	82	48	26	32	25	22	49	18	36			32	102	37	105	50	119	21
Tb927.10.7640	368	+	25	2	34	15	9	6	5	11	6	9			2	15	5	14	2	7	3
Tb927.10.7650	593	+	1	10	12	3	11	11	8	14	9	16			6	19	2	13	4	9	2
Tb927.10.7660	411	-	2	1	1	2						2			5	14	4	7	1	5
Tb927.10.7670	728	-	56	17	32	31	18	15	13	34	9	31	1		11	39	14	34	10	26	7
Tb927.10.7680	1592	-	42	22	38	58	41	59	25	56	35	72	33		9	37	13	27	9	36	4
Tb927.10.7690	2174	-	46	73	25	3	52	56	40	117	36	65			7	26	11	26	11	52	11
Tb927.10.770	1898	+	51	19	42	73	14	18	16	41	12	26	6		4	17	3	7	2	17	2	1
Tb927.10.7700	2006	-	29	33	40	14	54	66	51	113	31	63			13	71	10	42	9	40	14	1
Tb927.10.7710	782	-	17	7	34	40	29	34	15	41	10	18	1		5	19	2	15	6	36	4
Tb927.10.7720	395	-	8	12	23	3	8	7	3		1	3			4	3	1	1	1	1	4
Tb927.10.7730	1151	-	30	39	34	32	8	9	9	21	2	12		1	12	25	14	23	8	17	5
Tb927.10.7740	2234	-	70	139	66	14	38	43	37	70	24	55	4	7	28	103	25	60	33	64	13
Tb927.10.7750	755	-	23	15	37	41	14	25	22	62	12	45	53	1	8	30	22	32	20	37	4	1
Tb927.10.7760	593	-	22	2	13		6	7	2	12	6	3			7	13	3	6	3	12	1
Tb927.10.7770	692	-	39	1	30	48	21	22	10	43	6	32	3		9	36	9	29	3	35	1
Tb927.10.7780	1052	-	41	34	39	3	21	44	21	48	20	50	3	2	12	57	12	34	31	49	9	1
Tb927.10.7790	920	-	19	22	32	1106	5	18	16	27	19	40	1171	370	6	25	9	31	7	29	2
Tb927.10.780	522	+	2				1		1	1	1	3			1				1	2
Tb927.10.7800	1340	-	21	44	18	12	13	21	7	14	3	11	1		10	54	10	23	10	34	2
Tb927.10.7810	2138	-	39	42	23	12	104	104	55	191	56	117		2	17	80	25	67	17	78	19	1
Tb927.10.7820	422	-	15		17	3	6	3		4	1	7			4	13	8	13	8	29	7
Tb927.10.7830	1526	-	60	50	31	45	37	41	30	75	23	62	16		18	57	24	42	21	46	10	1
Tb927.10.7840	896	-	17	24	58		7	12	8	15		6			9	12	3	14	5	13	3
Tb927.10.7850	725	-	3	6	25	1	15	24	10	32	24	50			15	71	22	55	18	30	7
Tb927.10.7860	651	-	27	8	45	597		1	1	1	1				2	6	3	11	4	5
Tb927.10.7870	575	-	4	7	7	1	4	6	8	18	4	12			4	13	8	14	9	18	4
Tb927.10.7880	1955	-	60	26	102	608	64	64	40	115	33	82	130	23	19	64	31	54	28	84	11
Tb927.10.7890	2189	-	43	5	38	7	13	14	12	18	6	12			7	70	10	50	12	49	3
Tb927.10.790	719	+	3	13	2	4		1	1	1			2		25	64	20	48	26	38	6
Tb927.10.7900	1157	-	61	22	26	8	9	13	16	44	5	8			1	33	15	20	13	34	11	1
Tb927.10.7910	569	-	9	2	3	11	29	29	15	55	14	36	24		3	33	13	24	5	20	2
Tb927.10.7920	692	-	21	25	32	4	15	15	10	15	4	19			11	30	10	36	16	37	5
Tb927.10.7930	1655	-	48	5	30	15	33	63	38	115	27	62	1		20	103	29	81	30	125	11
Tb927.10.7940	1112	-	16	6	21	9	9	10	5	18	5	14			14	68	8	34	8	42	6
Tb927.10.7950	347	+	5	15	6	3		1	2	1	1	1			3	23	8	15	12	18	4
Tb927.10.7960	468	-		34			2	8	1	2	1				1	19		16		10
Tb927.10.7970	1100	-	22	47	32	189	11	4	7	10	5	7			22	55	22	50	21	71	15
Tb927.10.7980	1325	-	59	15	46	6	69	95	39	112	36	92	2		34	73	30	75	36	91	30
Tb927.10.7990	1049	-	44	7	28	136	25	30	11	33	8	14	1		12	94	11	42	6	67	8
Tb927.10.800	1220	+	13	5	9	11		1				8	6		4	12	4	10	10	20	3
Tb927.10.8000	3989	-	122	121	100	63	192	242	134	334	160	365	87	15	59	258	83	219	103	265	55
Tb927.10.8010	735	-	10	28	14	8	10	5	2	4	2	2				10	1	3	3	7
Tb927.10.8020	2096	-	84	64	33	19	37	56	32	70	12	37	3		11	69	20	54	12	49	6
Tb927.10.8030	767	-	4	49	4		2		2	3	1	1			1	3	5	5	9	9	5
Tb927.10.8040	2087	-	90	57	48	23	44	61	31	85	30	62			9	48	12	39	9	31	6
Tb927.10.8050	800	-	38	2	14	21	21	24	14	57	17	39			3	48	15	40	25	67	8
Tb927.10.8060	1373	-	8	44	11	13	7	10	5	14	1	13			11	56	14	50	29	75	8
Tb927.10.8070	1478	-	27	41	14	12	30	32	15	48	9	25		1	10	42	11	20	17	43	14
Tb927.10.8080	2222	-	55	25	30	37	29	23	26	76	11	24	3		28	130	36	101	64	138	25
Tb927.10.8090	470	-	3	25	6		9	8	1	25	6	10			8	68	19	37	17	47	10
Tb927.10.810	1811	+	107	16	85	69	37	44	26	44	36	51	23		18	69	29	53	19	55	10
Tb927.10.8100	1064	-	4	19	15	8				3		2			9	24	11	31	11	17	10
Tb927.10.8110	824	-	37	32	27	6	8	21	12	39	8	18	7		7	19	8	25	4	18	3
Tb927.10.8120	2612	-	118	35	64	9	35	53	32	87	15	42	2		31	78	32	63	29	86	20	1
Tb927.10.8130	1230	-	16	40	3	28	14	10	12	22	9	33	20	3		14		9	1	9
Tb927.10.8140	485	-	10		5	5	1		1	1		1			3	8	3	5	2	6	3
Tb927.10.8150	906	-	13	58	7	7	2	1				3			5	7	2	11	4	4
Tb927.10.8160	323	-	3	4	2	7	16	16	5	20	7	21	8	1		2		6		3	1
Tb927.10.8170	3977	-	87	69	92	27	68	88	51	136	53	100	2		49	189	61	164	84	183	23
Tb927.10.8190	1613	-	74	34	74	30	34	26	22	55	25	64	4		26	68	10	52	15	64	7
Tb927.10.820	1037	+	9	12	16	8		8	3	6	1	9			6	29	7	32	1	22	3
Tb927.10.8200	809	-	18	12	25	242	29	17	6	31	21	26	4		3	12	4	12	1	13	3
Tb927.10.8210	1764	-	21	32	20	1	4	8	8	25	1	4	1		6	19	2	14	1	19
Tb927.10.8220	521	-	66	18	9	7	40	95	35	161	27	101	2		2	23	3	7	1	8		1
Tb927.10.8230	1493	-	41	23	24	167	8	18	10	27	14	50	507	82	9	67	11	41	15	39	9
Tb927.10.8240	1124	-	18	31	28	29	16	9	6	16	1	5			16	74	17	88	20	77	10	1
Tb927.10.8250	794	-	31	47	15	1	8	19	4	17	9	14			7	40	7	21	6	19	4
Tb927.10.8260	566	-	1	22	4		3	2	4	6	2				7	26	8	19	13	26	4
Tb927.10.8290	2222	-	102	121	76	290	65	74	48	161	72	150	697	78	64	199	60	158	59	134	34
Tb927.10.830	782	+	12	2	7	3	1		2	5	1	2			9	30	14	20	9	22	9
Tb927.10.8300	491	-	28	11	32	28	25	21	8	19	6	21	1		30	126	35	92	32	73	17	1
Tb927.10.8310	851	-	22	19	61	9	13	20	5	22	6	16			10	56	6	29	8	34	4
Tb927.10.8320	374	-	7				3	1	1	4	1	1			7	27	12	29	6	24	5
Tb927.10.8330	707	-	5	10	14	3	1	1				1				14	2	28		10	3
Tb927.10.8340	596	-	34	2	43	13	25	38	16	35	22	36	4		5	40	17	31	8	30	8
Tb927.10.8350	195	+				1										2		1		1
Tb927.10.8360	1529	+	32	16	37	7	3	4	9	28	6	15	1		5	17	7	12	6	20	1
Tb927.10.8370	536	+	9	22	8	3	1	3							6	23	7	19	11	21	5
Tb927.10.8380	641	+	25	6	21	1	1	2	3	9	2	1			1	14	2	19	3	22	3
Tb927.10.8390	11165	+	354	260	307	257	175	216	140	375	94	225	10	1	125	508	133	383	112	402	66	72
Tb927.10.8400	884	+	25	25	8	1	6	12	3	22	1	4			9	42	7	36	20	33	4
Tb927.10.8410	716	+	14	13	11	6	3	7	3	8	7	5			3	21	10	19	12	22		1
Tb927.10.8420	7298	+	151	187	131	109	108	105	95	264	83	168	63	10	90	392	110	278	104	297	67	30
Tb927.10.8430	429	+		8												14		15		5
Tb927.10.8540	1010	+	12	12	3	164	6	2	2	4	1	6	108	32	8	26	7	20	10	22	5
Tb927.10.8560	680	+	7	4	9	3			2	1	1	1			5	55	5	36	10	54	2	1
Tb927.10.8570	1865	+	85	21	61	35	39	39	16	39	11	30	58		19	43	20	52	16	44	21	2
Tb927.10.8580	572	+	34	27	31	6	5	4	2	5	4	1			4	26	16	26	10	33	6
Tb927.10.8600	3269	+	181	93	120	57	52	65	59	139	33	98	1		47	155	36	120	45	128	15	1
Tb927.10.8610	2657	+	27	39	16	3	16	20	12	55	11	15			4	63	5	25	10	53	1
Tb927.10.8620	551	+	25	14	14	8	3	4	1	4	2	1	1		5	28	3	16	2	11	6
Tb927.10.8630	767	+	10	2	34	2	15	16	8	28	8	38	93	11	12	36	18	43	21	39	8
Tb927.10.8640	1100	+	16	33	16	3	18	27	14	64	6	34			9	38	16	38	6	29	2
Tb927.10.8650	1013	+	20	13	9	51	4	4	4	8		3	1	1	8	28	6	16	4	16	3	11
Tb927.10.8660	725	+	16	25	17	6	14	13	10	16	3	5	1		15	29	17	33	10	32	4
Tb927.10.8670	416	+	30		33	13	8	7	3	17	2	12			1	15		11		13	1
Tb927.10.8680	1340	+	37	41	59	24	8	19	15	26	12	35	3		12	58	12	25	21	45	35	2
Tb927.10.8690	1010	+	20	24	24	6	28	31	20	70	35	77			4	10	4	9	5	18	3
Tb927.10.870	4055	+	139	96	121	845	69	94	35	102	40	92	295	25	48	167	37	95	61	125	21
Tb927.10.8710	497	+	1	7	1		6	9	4	7		2			12	39	18	30	8	21	7
Tb927.10.8720	1667	+	85	26	66	13	27	28	11	45	11	29	1		7	59	4	51	16	46	5
Tb927.10.8730	1328	+	44	15	58	7	29	29	20	50	27	57	1		16	49	11	24	16	37	6
Tb927.10.8750	1022	+	81	23	53	19	37	37	9	14	14	34	1		5	21	2	18	7	13	5
Tb927.10.8760	1169	+	39	44	23	6	7	12	6	25	4	12	4		17	61	23	45	31	64	7
Tb927.10.8770	1256	+	21	4	17	50	15	27	5	18	6	15			3	33	10	23	10	29	2
Tb927.10.8780	6509	+	157	123	102	144	132	168	124	330	122	217	19	6	100	366	87	306	106	303	44
Tb927.10.8790	797	+	26	7	28	1	3	10	3	15	3	8			29	91	17	38	16	35	7
Tb927.10.8800	1760	+	37	28	36	22	37	29	25	57	17	35	8		9	45	10	20	10	25	1	17
Tb927.10.8810	2729	+	100	91	54	57	65	73	75	190	63	122	35		38	133	63	141	51	133	25
Tb927.10.8820	2300	+	73	64	85	130	41	51	32	69	15	46	2		17	232	15	176	21	194	6	1
Tb927.10.8830	1757	+	35	31	40	21	18	51	17	63	20	61	2		16	118	36	123	37	100	21	2
Tb927.10.8840	848	+	11	6	15	1	4	10	2	5		3			1	22	1	19	2	17	1
Tb927.10.8850	1757	+	36	10	35	16	16	22	30	73	10	43			18	54	12	38	17	43	11
Tb927.10.8860	1640	+	64	29	64	11	24	37	11	39	3	24			1	39	1	12	3	42		1
Tb927.10.8870	866	+	17	35	11	2	2	6	2	3	1	2			10	42	11	32	12	41	9
Tb927.10.8880	1712	+	29	37	9	14	4	5	8	13	3	3			12	51	14	37	12	46	5
Tb927.10.8890	629	+	10	9	16	107	4	5	3	10	11	9	25	6	3	21	8	13	7	14	3
Tb927.10.8900	1298	+	23	8	37	25	9	12	5	19	14	26			4	26	8	16	4	9	2
Tb927.10.8910	4994	+	191	77	181	182	102	114	55	137	48	116	23	2	74	277	92	271	114	232	250	135
Tb927.10.8920	1019	+	31	31	23	11	8	8	12	27	8	22			13	43	13	41	14	33	7	9
Tb927.10.8930	2132	+	44	29	51	16	28	27	8	34	5	27			20	78	26	47	23	47	5
Tb927.10.8940	1235	+	47	2	35	86	5	7	5	26	6	13	3	1	11	35	14	29	10	34	6
Tb927.10.8950	380	+	18	26	10	37	11	18	14	30	13	21	6		8	30	2	12	12	28	4
Tb927.10.8960	713	+	17	12	16	4		2	3	5	2	6			1	24	3	9	3	18	2
Tb927.10.8980	509	+	64	34	49	147	16	22	19	39	14	32	126	21	23	65	32	58	12	36	16	1
Tb927.10.8990	1256	+	55	53	61	488	17	29	6	34	5	25	1		16	26	19	25	19	38	6
Tb927.10.900	515	+	67	4	44	10	4	5	4	17	1	2			1	17	13	24	10	24	6
Tb927.10.9000	4925	+	197	70	174	65	73	85	51	193	47	127	3		52	186	60	153	61	147	39
Tb927.10.9010	681	+	12	5	9	1	6	11	4	10	3	11				12	3	6	5	7
Tb927.10.9020	1431	+	45	68	53	21	18	31	15	41	19	41	23	3	2	12	9	11	4	7
Tb927.10.9030	515	+	25	14	19	13	9	14	12	23	5	11			3	11	10	21		12	4
Tb927.10.9040	4622	+	166	96	138	48	52	62	44	105	29	55	3	1	59	221	57	174	68	189	110	2
Tb927.10.9050	2000	+	85	31	78	68	31	34	18	47	23	47	15	1	40	96	27	82	20	90	15
Tb927.10.9060	1415	+	27	24	14	7	20	16	10	22	8	15	1	1	6	42	10	45	7	28	2
Tb927.10.9070	1790	+	70	40	54	4	23	32	13	42	21	40	1		19	94	41	99	27	68	10
Tb927.10.9080	1922	+	42	50	46	18	24	20	20	64	24	56			13	102	30	58	26	91	13
Tb927.10.9090	725	+	18	30	21	7	10	9	4	10	5	18			4	24	5	17	3	14	2
Tb927.10.910	2390	+	53	55	44	71	21	33	15	28	20	30	702	480	7	41	11	30	6	37	4
Tb927.10.9100	2243	+	43	61	59	16	21	41	16	46	18	44	1		10	70	10	53	17	48	10
Tb927.10.9110	956	+	19	8	42	18	14	11	7	32	9	19	1		10	26	11	25	9	31	1
Tb927.10.9120	714	+	30	10	17	3	8	7	2	7	4	6			3	14	4	5	10	16
Tb927.10.9130	2069	+	58	28	63	120	21	13	14	57	22	49	2		22	90	14	54	36	74	2
Tb927.10.9140	1934	+	45	28	37	11	14	23	11	47	17	23	1	2	15	76	13	28	17	74	8	1
Tb927.10.9150	902	+	4	43	14	194	11	22	14	33	14	35	29	2	10	69	39	83	22	65	14
Tb927.10.9160	1919	+	43	29	63	102	29	37	13	40	5	8	3		18	58	19	71	10	57	4
Tb927.10.9170	545	+	22	13	33	14	7	13	11	26	12	21			6	16	7	27	11	21	3
Tb927.10.9180	1256	+	45	1	31	26	4	14	11	31	12	9			22	49	24	61	26	75	10	5
Tb927.10.9190	3431	+	57	106	66	124	54	56	29	68	34	94	51	5	22	74	19	42	24	49	11
Tb927.10.920	893	+	28	20	9	2	22	37	34	64	14	39			34	71	37	59	24	59	10
Tb927.10.9200	1241	+	26	37	73	7	29	36	26	48	8	28	1		13	40	18	48	16	44	9
Tb927.10.9210	1613	+	76	40	48	26	21	31	6	26	12	30	1		47	156	47	122	41	103	24
Tb927.10.9220	666	+	6	1	7	11	6	3		3	1	3	1		1	10	1	4		6
Tb927.10.9230	2309	+	127	24	108	212	45	70	16	59	28	67	1155	447	12	58	14	31	8	31	3
Tb927.10.9240	1098	+	15	7	20	744	15	9	16	32	11	28	518	190	3	20	10	11	3	9
Tb927.10.9250	810	+	15	25	18	396	9	15	11	29	27	66	2287	880	14	41	12	33	6	26
Tb927.10.9260	974	+	13	36	12	1	4	4	6	7	3	10			18	66	28	58	24	55	16
Tb927.10.9270	698	+	3	4	2		1			2		3	1	1	4	45	2	33	2	37	2
Tb927.10.9280	2873	+	54	120	38	19	36	30	19	53	11	34			50	142	61	121	69	171	35
Tb927.10.9290	1082	+	9	34	11	2	6	5	2	24	2	7			14	47	13	28	27	38	17
Tb927.10.930	1937	+	58	60	25	13	29	40	24	40	19	33	2	1	15	80	20	61	18	61	13	1
Tb927.10.9300	924	+	8	18	6	4	1	3				1				6	1	5		8
Tb927.10.9310	1049	+	2	7	3	5	3	4		1	1	4			10	51	12	39	14	30	4
Tb927.10.9320	917	+	31	5	28	12	21	23	17	40	12	33	4		10	46	8	34	10	37	1	1
Tb927.10.9330	1812	+	50	14	1	2	36	33	11	49	2	1			3	13	10	12	2	8
Tb927.10.9350	2567	+	53	36	59	18	55	67	49	118	42	101	10		19	101	35	98	36	108	16
Tb927.10.9360	1562	+	96	16	67	19	27	39	21	75	15	30			34	110	42	76	28	103	11
Tb927.10.9370	1034	+	15	14	21		19	32	12	41	18	47			20	57	14	52	28	63	15
Tb927.10.9380	1643	+	40	33	15	97	23	19	8	19	6	9	10	1	6	35	5	34	12	46	11
Tb927.10.9390	983	+	77	23	61	41	23	17	14	31	8	12			14	50	19	32	12	30	5
Tb927.10.940	626	+	10	8	4	4	56	59	44	119	17	33			6	34	6	26	10	24	1
Tb927.10.9400	815	+	31	10	27	25	15	11	6	9	6	21	10		21	61	25	47	25	75	15
Tb927.10.9410	1181	+	6	25	1	2	3	11		3	6	11			1	23	3	18	1	20	1
Tb927.10.9420	1598	+	18	14	24		5	7	16	26	4	11	1		9	17	7	23	7	16	2
Tb927.10.9430	1133	+	26	22	22	3	27	44	29	59	22	52			6	40	12	45	16	42	5
Tb927.10.9440	1475	+	24	2	15	4	3	3	2	14	1	1			8	57	19	47	14	39	12
Tb927.10.9450	752	+	13	6	10	6	3	7	5	27	4	11			8	35	7	10	6	12	4	1
Tb927.10.950	1406	+	158	1	83	34	24	34	21	73	13	31	2		11	39	15	33	8	35	3
Tb927.10.9500	1235	+	25	10	14	4	2	3	6	10	2	5			1	16	7	26	5	21	2
Tb927.10.9510	602	+	22	42	49	6	3	6	4	12	11	14			3	12		3	3	2	1
Tb927.10.9530	335	-	1	55	1	3	7	7	1	8	4	10	1	1	3	28	5	22	9	25	7
Tb927.10.9550	539	+	11	4	2	4	3	4	7	13	4	13			8	22	8	15	6	18	1
Tb927.10.9560	1005	+		16	1		2					1				7	1	6		8
Tb927.10.9570	3248	+	88	67	100	31	51	53	29	84	32	72	4		30	106	38	100	59	121	24
Tb927.10.9580	473	-	29	28	14	155	4	7	3	5	9	9	1		4	41	5	20	3	33	5
Tb927.10.9590	1301	+	14	37	17	3	14	14	20	35	3	8		2	25	83	27	47	27	61	18
Tb927.10.960	1829	+	67	93	34	211	34	48	15	42	6	14	44	3	52	175	72	158	66	183	23
Tb927.10.9600	1616	+	61	27	60	4	58	65	31	87	14	48	1		51	152	42	94	25	62	11
Tb927.10.9610	497	+	1	3				1				1				9		6		10		1
Tb927.10.9620	333	+	1		7	4		1	1	2					1	2	1	1	1	2
Tb927.10.9630	483	+	1				1								2	3	1	3		4
Tb927.10.9640	1025	+	18	43	13	24	15	20	13	34	6	21	7		12	26	11	31	32	49	11	1
Tb927.10.9650	4220	+	135	74	131	44	39	44	32	77	29	51	14		41	117	23	78	39	87	13
Tb927.10.9660	2330	+	31	56	21	8	17	24	8	30	11	16	3		20	119	32	51	31	86	19
Tb927.10.9670	2933	+	218	93	122	22	53	56	31	88	31	77			29	118	62	121	81	125	29	3
Tb927.10.9680	1403	+	37	13	34	10	16	19	14	27	11	22	4	4	26	77	20	58	28	77	16
Tb927.10.9690	5513	+	177	93	145	32	77	95	50	131	47	99	1	1	64	185	57	174	57	174	26
Tb927.10.970	5270	+	139	126	118	321	75	98	44	93	47	106	26	7	76	313	76	253	115	298	45	1
Tb927.10.9700	3545	+	124	66	168	46	64	73	57	142	46	88	1		34	167	60	175	54	150	28
Tb927.10.9730	1001	+	13	13	8	3	6	16	12	29	3	26	1		32	82	27	54	25	71	6
Tb927.10.9740	1226	+	16	11	24	1	16	16	6	23	9	22	2		10	50	24	60	8	43	8
Tb927.10.9750	5606	+	165	121	119	21	80	96	53	114	55	128	1		58	267	50	165	67	187	27	2
Tb927.10.9760	1055	+	29	51	31	223	35	46	19	40	43	107	737	144	7	39	8	21	4	27	2
Tb927.10.9770	2354	+	98	59	68	25	35	45	29	81	26	67	3		47	166	58	143	50	117	28
Tb927.10.9780	2636	+	54	119	15	69	22	34	16	38	16	38	1	1	13	77	7	42	22	44	10	1
Tb927.10.9790	545	+	10	14	9	12	10	16	11	26	7	36	4		4	29	7	19	2	7	3
Tb927.10.980	1943	+	61	34	55	7	12	20	20	39	12	13	1		10	55	26	50	24	51	7
Tb927.10.9810	905	+	25	11	23	2	16	16	9	24	4	9			11	51	20	38	17	52	67	2
Tb927.10.9820	2027	+	144	49	154	67	84	95	72	142	34	118			31	94	41	74	27	73	20	1
Tb927.10.9830	474	+	4		9	11	4	2	4	1	1	2				3		3		9
Tb927.10.9840	788	+	8	19	6	2	15	23	7	30	3	3			7	94	16	59	16	55	7
Tb927.10.9850	1688	+	31	22	99	30	20	28	18	39	13	31	1		27	104	24	46	14	52	7
Tb927.10.9860	1262	+	34	45	56	74	29	26	32	49	23	57	1		7	32	1	22	1	23	1
Tb927.10.9870	797	+	2	5	2		23	13	10	28	6	13	3		7	38	13	46	6	32	8	161
Tb927.10.9890	2615	+	70	75	62	17	9	15	8	29	7	20			14	54	8	40	16	44	6
Tb927.10.990	1154	+	31	28	16	3	14	20	9	22	10	15			14	44	7	32	9	36	4
Tb927.10.9900	1694	+	20	3	12	2	1			5		1			15	55	13	61	24	68	9
Tb927.10.9910	1349	+	134	6	34	18	38	56	15	43	11	23			20	94	22	98	15	75	6
Tb927.10.9920	1232	+	42	40	22	11	29	23	10	22	12	23			13	47	24	41	10	38	6
Tb927.10.9930	1772	+	85	66	102	61	53	45	18	66	32	61	4	1	28	122	17	116	19	121	7
Tb927.10.9940	485	+	17	3	17	2		9	2	16	1	6				23	4	8		6	1
Tb927.10.9950	1184	+	33	17	22	24	4	7	2	3	5	1			1	23	4	11	8	15	1
Tb927.10.9960	1379	+	36	10	36	6	21	29	25	72	12	38	1		13	81	19	40	13	58	6
Tb927.10.9970	3074	+	146	50	123	427	82	66	48	152	55	113	83	5	30	125	42	110	46	89	26
Tb927.10.9980	1025	+	24	1	13		8	15	9	30	3	14	1	1	16	80	12	34	22	65	10
Tb927.10.9990	606	+	5	9	5	2	4	4	5	7	2	6			3	19	4	16	4	15
Tb927.11.1000	426	+	14	40	3	5	11	12	8	20		6			4	19	3	7	2	9
Tb927.11.10000	659	+	15	13	12	3	14	23	15	53	15	39			8	16	6	13	3	17	1
Tb927.11.10010	1073	+	27	43	11	2	33	30	15	42	13	30			23	68	32	54	28	86	26
Tb927.11.10020	941	+	38	21	43	455	8	21	4	13	7	13	138	76	10	47	10	37	13	37	11
Tb927.11.10040	369	+	1	1	1	1	3	1	1	3		1			1	1		6		1
Tb927.11.10050	308	+	5	6	6	2	3	2	5	5	2	6	1		1	31	1	9		18	2
Tb927.11.10060	744	+	10	25	6	2	1	7		16	1	12				16	1	20	1	11
Tb927.11.10070	665	+	4	13	4		12	10	6	17	3	9			7	15	5	13	5	11	4
Tb927.11.10080	569	+	10	10	10	3	15	12	11	26	8	27	1		4	16	7	13	11	18	1
Tb927.11.10090	1247	+	19	45	17	7	8	7	13	31	8	18	30	31	16	61	17	58	21	51	6
Tb927.11.1010	1115	+	22	5	11	2	15	18	7	20	4	6	1		14	71	37	80	30	75	19
Tb927.11.10100	482	+	18	40	42	10	34	26	21	41	18	38			3	6	4	10	2	6	1
Tb927.11.10110	1184	+	27	43	32	6	35	35	20	50	11	28	1		14	45	18	31	16	26	8	2
Tb927.11.10120	2597	+	71	54	63	31	57	68	51	146	54	92	327	45	43	200	43	162	49	168	22
Tb927.11.10130	974	+	13	24	10		8	13	5	21	2	12			4	11	3	11	9	16	2
Tb927.11.10140	809	+	5	5	8	1				3	2	2			10	36	18	56	13	43	8
Tb927.11.10150	3635	+	108	76	82	16	40	51	34	83	21	52			53	151	39	109	44	105	12
Tb927.11.10170	641	+	16	6	28	2	7	9	8	21	9	7			21	65	12	44	6	28	7
Tb927.11.10180	1793	+	36	44	24	16	9	6	10	17	9	18	1		10	147	15	89	20	98	9
Tb927.11.10190	3578	+	36	102	36	10	39	49	26	77	28	57	4		23	107	38	98	32	74	15
Tb927.11.1020	1001	+	59	53	29	12	8	10	13	26	6	9			11	23	6	19	3	16	4
Tb927.11.10200	1472	+	45	52	38	390	38	45	32	90	65	118	328	45	1	22	4	27	1	37	2	1
Tb927.11.10210	2882	+	80	63	124	114	100	113	50	143	48	115	42		21	135	35	127	46	158	35
Tb927.11.10220	357	+	4	1	5	7		2	2	6		2			1	9	1	12		8
Tb927.11.10230	1175	+		6	1	2	4	2		2	3	3			1	6		12	1	11	1
Tb927.11.10240	629	+	11	11	43	22	1	5	7	20	7	13	3		5	16	2	8	1	6	1
Tb927.11.10250	626	+	25	12	7	14	10	13	12	18	2	14	1		25	88	17	55	14	38	38
Tb927.11.10260	1424	+	65	32	33	10	49	68	40	92	26	67	1		21	86	37	66	24	66	17
Tb927.11.10270	797	+	27	10	33	31	11	11	18	32	7	40	4		2	13	3	13	8	4	3
Tb927.11.10280	3578	+	77	142	44	11	27	37	26	84	23	46			36	148	41	151	40	143	23
Tb927.11.10290	630	+	5	3	4	3	10	6	4	16	3	9			1	5		6	1	6
Tb927.11.1030	1934	+	31	20	47	35	21	18	15	52	14	34	1		16	71	24	48	10	61	5	1
Tb927.11.10300	1235	+	62	92	77	50	35	54	41	102	30	76	4		47	125	43	71	44	88	19	1
Tb927.11.10320	1200	+	4	7	6	2	1	2	2	1						4	1	4		3
Tb927.11.10330	1940	+	31	51	31	5	13	22	9	17	3	8			1	21	9	11	7	21	3
Tb927.11.10340	914	+	10	8	5	4	6	4	4	12	4	4			1	7		9		1	1
Tb927.11.10350	1019	+	13	26	8	7	11	7	9	20	9	10			1	13	3	9	4	10	3
Tb927.11.10360	1385	+	60	11	33	10	23	27	9	26	10	19	1		5	22	5	12	3	9	1
Tb927.11.10370	3167	+	53	18	27	5	21	24	14	22	6	18			11	92	25	65	23	68	15
Tb927.11.10380	1154	+	32	17	29	4	31	28	14	46	14	25	1		6	34	7	25	7	14	5
Tb927.11.10390	2324	+	126	52	89	165	47	65	48	73	42	94	24		19	99	33	79	28	74	6	3
Tb927.11.1040	1709	+	23	33	15	14	8	17	5	14	7	17	1		8	37	7	26	1	17	6	3
Tb927.11.10400	539	+	36		36	4	6	10	7	21	11	18	3		5	15	3	11	8	13	4
Tb927.11.10410	569	+	18	1	16	6	12	13	10	24	3	17	1		1	5	4	3	3	2	1
Tb927.11.10420	456	+	21	3	12	75	2	3	2	2	5	5		1	1	17	2	18		17
Tb927.11.10430	1706	+	8	29	9	8	19	30	22	42	16	33	6		9	43	15	35	5	23	6
Tb927.11.10440	728	+	11	38	12	13	9	3	1	5	1	6	2		3	29	5	25	5	14	53
Tb927.11.10450	1181	+	25	25	27	16	12	16	17	35	13	28	5		11	48	21	24	14	19	1
Tb927.11.10460	932	+	31	11	54	92	22	18	11	27	9	17	1		4	27	6	22	11	31	2
Tb927.11.10470	1958	+	62	31	54	119	26	34	14	51	15	41	48	11	26	83	27	48	17	58	9
Tb927.11.10480	2927	+	92	94	78	19	34	33	26	73	16	32			25	115	32	79	55	132	21
Tb927.11.10490	1817	+	74	31	40	15	34	29	17	52	14	38			23	77	18	64	31	61	12
Tb927.11.1050	995	+	28	3	13	2	15	14	5	16	9	16			7	16	3	5	2	11	1
Tb927.11.10500	1292	+	33	13	7	6	22	26	23	53	2	4			5	35	20	38	12	41	6
Tb927.11.10510	866	+			1		3	3	1	3		4			12	26	7	24	11	39	2
Tb927.11.10520	3782	+	108	60	97	27	41	56	25	89	33	54	1		46	181	58	148	68	190	48	5
Tb927.11.10530	635	+	9	22	11	4	4	1	3	5	1	9			2	10	2	9	3	15	4
Tb927.11.10540	2567	+	57	88	46	82	28	28	21	44	21	53	4	1	26	124	25	69	48	99	10
Tb927.11.10550	2480	+	79	85	56	26	49	54	33	101	33	74			16	116	33	91	30	102	12	1
Tb927.11.10560	2093	+	68	63	86	3523	21	12	18	31	24	42	3253	3522	16	72	20	71	16	84	14
Tb927.11.10570	1001	+	30	4	20	1	10	5	11	25	5	9			4	24	10	22	8	18	1
Tb927.11.10580	2645	+	138	37	155	26	56	64	52	123	23	71	2		48	186	51	150	68	145	45
Tb927.11.10590	1721	+	73	39	66	20	33	38	30	42	17	40			14	79	19	56	30	54	6
Tb927.11.1060	1463	+	9	27	7	3				1					15	46	18	37	11	37	6
Tb927.11.10600	1088	+	12	60	23	8	12	16	5	19	5	9			4	41	13	40	13	32	3
Tb927.11.10610	2822	+	58	50	45	12	41	89	27	124	17	42			24	132	38	88	33	100	12
Tb927.11.10620	576	+	11	16	15	16	6	4		1	1	4			2	4	2	6	4	12
Tb927.11.10630	2696	+	80	83	60	17	46	49	44	106	38	68	1		23	122	26	86	26	80	17	1
Tb927.11.10640	1718	+	65	28	48	12	54	69	46	106	19	58	1		11	57	17	39	15	27	15
Tb927.11.10650	2756	+	101	65	93	25	84	92	52	136	70	116	9		77	219	94	245	95	219	32	2
Tb927.11.10670	3599	+	65	163	56	19	104	118	73	184	65	149	3		26	122	35	114	60	155	23
Tb927.11.10680	467	+	10	6	12	8	5	11	1	22	4	11			3	13	4	12	6	9	2	1
Tb927.11.10690	1226	+	18	27	14	4	37	37	37	100	24	47		1	14	38	7	24	6	31	3
Tb927.11.1070	2054	+	56	49	33	18	34	40	29	70	22	77	3		32	97	34	73	34	92	15
Tb927.11.10700	789	+	41	10	39	11	21	28	16	31	8	24			14	28	6	8	7	22
Tb927.11.10710	3548	+	98	64	102	95	62	86	49	98	21	50	2		58	199	71	184	78	207	29	1
Tb927.11.10720	2756	+	52	124	72	19	76	83	57	161	66	124	4		21	149	28	114	26	115	6	2
Tb927.11.10730	3635	+	114	96	63	28	93	129	74	150	51	117	3		18	92	27	93	22	75	11
Tb927.11.10740	656	+	45	6	37	6	17	23	5	16	9	19	2		23	75	28	64	34	88	15
Tb927.11.10750	1745	+	55	61	61	45	18	22	25	60	18	38			7	61	10	50	11	50	4	6
Tb927.11.10760	1853	+	69	15	48	22	17	34	12	46	24	42	6	2	19	67	11	30	26	56	12
Tb927.11.10770	1376	+	14	30	23	17	19	26	6	30	12	28	1		4	32	7	16	3	47	3
Tb927.11.10780	839	+	11	7	1	1	4	9	2	11		8	1		9	29	13	30	17	25	6
Tb927.11.1080	1637	+	31	50	13	7	24	27	18	54	18	57	6		39	145	45	130	50	132	38	28
Tb927.11.10800	788	+	14	55	10	3	4	7	6	20	6	15			14	38	12	32	15	32	10
Tb927.11.10820	884	+	30	21	27	66	20	17	6	11	18	32	4		13	44	13	34	8	30	6
Tb927.11.10830	482	+	18	8	10	6	12	14	7	53	15	30				12	3	11	4	27	2	1
Tb927.11.10840	1499	+	13	42	33	21	8	8	17	26	5	23			6	24	19	37	13	30	10	1
Tb927.11.10850	1259	+	37	14	20	1	10	17	7	35	9	23	1		4	16	7	23	5	24	2
Tb927.11.10860	1298	+	58	24	35	15	24	65	34	133	14	81	2		14	59	21	55	27	46	4
Tb927.11.10870	851	+	15	22	14	5	7	13	7	24	15	20	1	1	8	37	11	26	8	32	2
Tb927.11.10880	1412	+	53	45	38	2	17	31	14	35	6	12			22	75	24	59	43	84	21
Tb927.11.10890	1328	+	24	34	25	30	19	22	9	16	21	26	41	7	15	35	22	33	19	38	8	8
Tb927.11.10900	2546	+	83	89	46	97	49	44	23	74	16	38	6	2	63	183	50	128	37	115	23	1
Tb927.11.10910	833	+	68	50	70	16	11	18	11	39	8	27	2		13	54	17	55	27	66	10	1
Tb927.11.10920	953	+	7	9	4	4	6	6	3	5	4	7			2	14	12	22	6	18	2
Tb927.11.10930	1469	+	9	39	15	3	10	12	4	12	7	15			18	44	19	43	18	40	13
Tb927.11.10940	1100	+	6	28	1	123	3	4	5	5	1	4	109	37	6	54	4	33	6	25	4	1
Tb927.11.10950	989	+	16	29	12	16	10	11	3	12	2	5	1			4	1	5	1	5	1
Tb927.11.10960	1952	+	71	33	84	470	56	85	41	112	26	46	250	51	13	69	18	44	30	64	7
Tb927.11.10970	782	+	17	6	39	53	9	10	11	43	8	27	3		13	50	9	24	16	29	4
Tb927.11.10980	522	+	9	6	5		2	1				1			2	2	4	3		7
Tb927.11.10990	1160	+	99	26	37	67	23	44	21	51	13	49		1	9	37	11	39	14	35	9
Tb927.11.11000	1481	+	68	41	72	782	50	60	32	92	39	73	277	49	20	83	49	112	33	94	11
Tb927.11.11010	1046	+	79	102	60	7	21	28	17	47	15	18			4	48	5	42	6	27	3
Tb927.11.11020	5117	+	152	101	136	546	68	77	64	169	50	138	49	59	23	146	28	153	41	141	18
Tb927.11.11030	683	+	18	30	10	3	14	15	8	28	1	6			2	29	6	16	2	11	1
Tb927.11.11040	860	+	40	42	58	2	18	25	7	53	9	44		1	28	109	42	91	19	71	15
Tb927.11.11050	1004	+	33	9	30	7	10	12	7	8	3	5			10	45	17	29	12	32	7
Tb927.11.11100	443	+	1	8	2		2	1		1					1	6	3	5	3
Tb927.11.11110	1106	+	43	22	43	12	6	4	11	25	1	3		1	2	160	3	149	6	152	3	1
Tb927.11.11120	596	+	6	15		6	7	9	2	7	3	15	15	1	5	41	10	24	12	40	9
Tb927.11.11130	509	+	5		2					1					8	17	4	7	4	16	9
Tb927.11.11140	2978	+	92	95	101	921	37	50	37	111	33	76	429	113	32	87	15	55	20	57	17
Tb927.11.11150	980	+	34	28	21	9	21	24	12	34	13	40	1		4	29	5	22	5	16	1
Tb927.11.11160	2186	+	45	12	70	7	17	27	7	30	5	10		1	12	67	19	41	15	60	5
Tb927.11.11170	515	+	44	16	33	5	1	4	2	5		4			4	10	3	20	7	4	1
Tb927.11.11180	534	+	6		6	2	4	1		3					1	10	1	4	1	4
Tb927.11.11200	1565	+	37	19	20	2	22	43	34	79	19	40	1		16	100	6	66	14	72	10
Tb927.11.11210	1082	+	33	8	42	64	8	10	7	15	8	14	2		13	40	23	42	20	43	4
Tb927.11.11220	12728	+	355	307	309	234	202	229	126	351	124	241	8	5	141	525	139	372	159	403	82	1
Tb927.11.11240	639	+	40	6	43	14	15	29	15	43	10	18	1			38	9	29	3	37
Tb927.11.11250	986	+	13	36	12	1	8	4	5	13	4	6			20	69	15	35	14	45	11
Tb927.11.11260	1481	+	83	26	95	103	43	65	36	102	49	123	56	5	15	51	18	41	30	41	16
Tb927.11.11270	1709	+	27	18	29	9	24	47	30	78	16	31		5	16	73	21	35	21	37	9
Tb927.11.11280	3122	+	85	61	104	262	66	50	32	96	32	75	14		52	181	55	135	59	136	40
Tb927.11.11300	569	+	15	18	2	1	5	3	3	3	2	5			3	14	3	9	3	12	3
Tb927.11.11310	1496	+	88	75	59	649	14	5	6	22	6	28			26	59	19	46	27	54	12
Tb927.11.11320	800	+	32	16	17	6	16	15	12	19	3	5			7	32	5	14	4	11	2
Tb927.11.11330	1985	+	308	361	297	1104	226	306	232	612	221	452	1865	658	165	560	219	492	178	536	93	2
Tb927.11.11340	2399	+	51	29	65	15	45	42	39	109	52	112	1		12	54	26	37	23	54	16
Tb927.11.11350	1691	+	66	29	61	87	40	50	32	100	15	62			10	56	3	34	9	41	2
Tb927.11.11360	957	+	27	21	5		37	35	26	70	5	12			10	23	7	16	5	25
Tb927.11.11380	1652	+	13	30	14	2	11	20	12	36	5	5			12	56	21	41	14	34	6
Tb927.11.11390	818	+	22	28	14	4	1	6	7	17	2	11		1	10	25	8	22	7	22	4
Tb927.11.11410	2045	-	53	41	53	22	19	18	11	36	10	29			7	65	9	40	19	58	15
Tb927.11.11420	200	+	1				1	2				1					2			2	1
Tb927.11.11430	2417	+	70	68	65	26	45	48	28	78	34	76	2	1	35	98	35	90	27	66	17
Tb927.11.11440	1532	+	64	21	52	75	39	69	43	114	42	85	63	5	23	73	24	51	13	70	10
Tb927.11.11450	2048	+	48	23	43	4	21	24	14	38	6	23	1		9	41	11	26	19	29	7
Tb927.11.11460	1871	+	61	25	53	19	43	77	32	93	38	89	4		17	71	8	29	6	41	16
Tb927.11.11470	848	+	7	35	5	5	3	2	5	10	8	9			11	39	14	17	2	30	4
Tb927.11.11490	2243	+	49	115	37	14	24	32	11	46	15	31			20	103	31	68	27	89	17
Tb927.11.1150	998	+	6	8	2	19	6	5	4	10	8	19	16		2	19	4	10		8	2
Tb927.11.11500	1694	+	53	66	53	14	69	70	39	95	46	92	6		12	61	11	38	10	57	5
Tb927.11.11510	881	+	35	38	29	14	9	13	11	26	12	11	1		13	27	15	25	13	43	1
Tb927.11.11520	657	+														3		2		2
Tb927.11.11530	1814	+	35	68	58	258	17	21	14	20	3	22	4		10	38	8	28	11	33	4
Tb927.11.11540	4275	+						127		270		205				185		147		156
Tb927.11.11570	2402	+	79	48	60	14	39	55	34	77	28	54	2		23	107	35	70	34	89	9
Tb927.11.11580	1223	+	29	11	18	22	26	24	16	41	13	30			23	62	20	56	33	83	13
Tb927.11.11590	1241	+	33	36	11		13	26	20	58	8	18			7	64	6	30	4	29	9
Tb927.11.1160	3323	+	180	38	132	46	107	157	77	208	76	166	4		54	134	45	134	40	118	22	1
Tb927.11.11610	1718	+	165	40	142	33	62	93	41	106	29	86	1		19	59	25	54	27	74	13
Tb927.11.11620	716	+	11	3	17	6	27	38	33	73	13	17			4	28	9	23	5	16	3
Tb927.11.11630	728	+	10	11	5	4	5	5	4	10	2	9			9	47	11	32	8	31	4
Tb927.11.11640	2606	+	67	58	60	99	39	54	33	96	22	42	8	2	32	166	46	127	42	117	27
Tb927.11.11650	3020	+	162	58	111	65	65	87	61	146	43	94	9		25	97	20	76	31	66	11	1
Tb927.11.11660	1253	+	38	19	40	52	6	10	2	9	2	13			12	64	14	58	22	50	9
Tb927.11.11670	1796	+	79	100	86	63	39	49	42	131	29	74	5		13	58	12	52	18	45	5
Tb927.11.11680	1151	+	18	40	11	39	14	25	19	35	15	22	337	387	22	61	16	48	18	40	6
Tb927.11.11690	1487	+	75	30	88	10	20	13	14	50	6	15	5	1	14	79	18	72	15	48	12
Tb927.11.1170	2156	+	32	40	16	76	43	60	27	69	38	50	185	27	21	70	21	47	25	71	10
Tb927.11.11700	1757	+	18	25	21	2	22	49	22	63	23	54			9	39	6	15	9	23	8
Tb927.11.11710	1026	+	11	12	9		21	21	14	26	18	38				10		3		1
Tb927.11.11720	1868	+	34	40	41	13	28	23	11	37	13	22	2		8	54	19	39	15	31	5	1
Tb927.11.11730	855	+	32	23	52	7	23	46	29	67	10	49			8	42	8	17	6	26
Tb927.11.11740	1502	+	106	109	100	20	89	93	48	167	43	76	1		41	162	40	134	43	142	13
Tb927.11.11760	1037	+	32	6	23	17	25	36	32	83	30	74	3		24	60	21	66	21	37	6	91
Tb927.11.11770	1328	+	27	16	21	1337	9	3	10	14	18	34	4492	6405	7	182	9	156	14	171	3
Tb927.11.11780	1823	+	44	43	40	8	72	85	73	167	47	86	1	1	39	96	52	100	32	77	19	1
Tb927.11.11790	1661	+	103	48	115	73	82	88	66	124	59	124	12		20	83	29	68	35	95	14
Tb927.11.1180	977	+	15	24	5	2	4	8	7	8	4	6	1		9	28	2	15		6	1
Tb927.11.11800	2438	+	101	24	72	20	63	80	34	104	32	50			21	85	20	81	5	53	7
Tb927.11.11810	3284	+	92	91	64	45	62	62	37	109	45	95	2		34	146	33	115	36	103	15
Tb927.11.11820	428	+	21	15	20	44	16	26	4	18	8	19	4		13	29	14	26	32	56	9
Tb927.11.11840	368	+	3		13	8	28	28	10	30	15	28	4		5	13	5	7	2	6	1
Tb927.11.11850	3299	+	148	65	123	40	31	42	12	48	15	23	2		36	126	43	132	63	136	28	1
Tb927.11.11860	2147	+	45	57	48	862	22	34	23	67	30	38	2109	935	7	31	31	39	24	61	23
Tb927.11.11870	1049	+	7	2	8	4	10	17	5	22	11	17			17	41	14	43	5	17	13
Tb927.11.11880	4115	+	191	102	112	104	78	106	58	159	39	124	8	2	54	167	58	132	57	135	22	2
Tb927.11.11890	2627	+	109	63	71	97	42	47	33	93	25	88	6	2	23	79	22	65	31	58	13	1
Tb927.11.1190	1349	+	40	22	25	9	6	7	9	14	5	3			4	40	7	43	16	42	6
Tb927.11.11900	2636	+	69	60	94	31	122	174	82	302	83	207	4		35	98	54	76	41	84	26	1
Tb927.11.11910	546	+		24	8	2	11	12	6	12	5	6	1		1	7		1		2
Tb927.11.11920	2327	+	82	94	72	39	81	106	99	312	93	274	813	60	25	97	43	76	23	64	12	1
Tb927.11.11930	551	+	32	19	26	13	18	12	18	39	12	32	1	1	10	36	9	19	13	50	8
Tb927.11.11940	920	+	3	9	7	1	3	4		1		8			5	30	10	29	4	14	5	1
Tb927.11.11950	1181	+	23	32	24	12	17	26	13	28	13	24	10		43	162	41	108	51	142	27
Tb927.11.11960	965	+	28	13	18	7	10	10	3	9	5	10		1	12	37	13	32	28	40	5
Tb927.11.11970	333	+	4	6	1			1								1		1
Tb927.11.11990	483	-	11	6	7	2	14	12	5	17	11	28				4		4		1
Tb927.11.1200	1844	+	27	33	59	19	47	38	29	82	20	50	1	1	17	70	15	56	14	42	25	303
Tb927.11.12000	897	-	32	2	48	12	13	15	11	28	12	31	4		1	42		19		15
Tb927.11.12010	498	-						4		4		4	2			2	1	5		4
Tb927.11.12020	683	+	20	35	6	47	4	10	1	1	2	3	24			9	2	10	1	3	4
Tb927.11.12030	1169	+	10	18	10	3	1	5	7	11	5	6			19	52	23	59	21	48	17	1
Tb927.11.12040	479	+	4	8	8	1	2	5		3		1			5	21	12	16	5	10	9
Tb927.11.12050	1865	+	73	23	77	11	27	22	9	24	6	25			9	61	17	29	13	39	7
Tb927.11.12060	950	+	17	9	5	3	10	9	5	19	3	13			23	74	23	54	39	100	19
Tb927.11.12070	935	+	24	19	56	447	6	6	5	18	18	28	283	23	3	44	4	33	6	24	5
Tb927.11.12080	758	+	42	25	29	27	5	6	2	13	5	15	1		9	52	5	26	10	40	1
Tb927.11.12090	779	+	7	20	6	5		1	4	12	2	9			14	23	10	24	10	33	7
Tb927.11.1210	1691	+	32	16	65	10	11	11	7	29	7	20			20	72	31	51	21	59	12
Tb927.11.12100	393	+	1				1	1	1			1						3
Tb927.11.12110	3899	+	64	115	52	22	46	47	24	69	25	55	3	6	43	141	38	107	44	121	50	80
Tb927.11.12120	653	+	8	11			12	16		10					10	47	12	37	18	38	5
Tb927.11.12130	510	+	3	1	2	3				2		2			3	5		2	3	3
Tb927.11.12140	357	+	20		13	2	5	8	4	7	1	10			2	29		11		11
Tb927.11.12150	1763	+	67	38	63	165	36	56	37	101	30	73	14		11	58	12	42	12	35	2
Tb927.11.12160	602	+	3	5	18	11	10	12	5	12	3	11	1		13	15	3	5	1	6	3
Tb927.11.12170	1766	+	52	88	98	37	32	52	27	52	17	36	2		34	161	49	129	62	148	20
Tb927.11.12180	2750	+	60	71	67	41	20	16	17	65	14	41	167	32	28	128	42	92	42	136	23
Tb927.11.12190	1673	+	62	21	41	28	51	62	23	57	12	29	20	3	23	73	46	81	22	58	13
Tb927.11.1220	2342	+	48	36	65	25	27	40	22	49	26	54	3		31	129	45	115	34	100	24
Tb927.11.12200	279	+	12		9	4	3	3		1					1	3	1	1	1	1
Tb927.11.12210	875	+	24	1	27	19	43	54	17	60	39	75	4		13	51	20	55	9	35	3	15
Tb927.11.12220	2381	+	154	57	153	31	57	101	68	172	48	137	3	1	24	80	19	67	18	85	14
Tb927.11.12230	1490	+	49	33	44	9	11	11	6	24	10	17			22	70	39	73	24	59	12
Tb927.11.12240	2372	+	18	34	28	5	33	40	23	50	9	67	1	1	14	86	17	86	18	81	8
Tb927.11.12250	2510	+	70	70	84	111	78	97	87	186	38	94	2	1	9	37	19	42	27	35	1
Tb927.11.12260	1862	+	35	20	20	11	42	79	43	96	32	65			9	39	8	32	18	36	7
Tb927.11.12270	1475	+	63	23	47	15	27	41	31	70	33	62	3		10	43	7	51	17	41	4
Tb927.11.12280	1610	+	65	36	44	20	18	13	14	37	11	18	1		4	59	7	72	5	53	1	1
Tb927.11.12290	1511	+	104	37	91	27	26	47	20	60	7	24	1		11	58	19	60	20	63	10
Tb927.11.1230	1346	+	25	10	12	18	13	4	4	7	3	11	1		17	45	9	18	9	24	4
Tb927.11.12300	582	+	5		4	1		6	3	12	2				2	34	2	18	2	16
Tb927.11.12310	2309	+	52	57	76	40	38	39	26	63	23	38	1		8	103	17	50	28	95	15
Tb927.11.12320	2579	+	81	27	42	20	59	54	30	80	19	52	3		48	126	39	70	37	94	442	1634
Tb927.11.12330	447	+	26	12	20	14	2	2	2	7	5	10	1			2
Tb927.11.12340	836	+	5	5	3		42	35	14	32	8	30	1		3	34	10	16	4	23	2
Tb927.11.12350	2546	+	66	45	50	6	52	64	35	98	13	51			20	100	45	98	39	128	17
Tb927.11.12360	479	+	15	27	2		4	5	4	8	2	12			7	21	8	22	6	27	6
Tb927.11.12370	728	+	25	51	11	9	3	4	2	1		1			27	61	36	85	29	80	33	1
Tb927.11.12380	1244	+	18	34	12	345	9	7	8	16	9	22	76	9	27	92	14	51	20	59	13
Tb927.11.12390	3488	+	157	119	147	412	94	121	85	206	74	165	3		53	242	80	222	59	212	44	21
Tb927.11.1240	1247	+	6	55	4	5	6	17	9	16	5	20			12	48	21	58	21	58	14
Tb927.11.12400	1667	+	27	82	34	32	15	15	17	46	11	19	5		32	101	44	94	34	93	36
Tb927.11.12430	2456	+	107	51	72	20	57	70	27	86	16	55	1		19	73	20	69	26	57	12	56
Tb927.11.12440	1223	+	40	28	24	3	17	13	7	19		6			59	168	69	114	83	147	35
Tb927.11.12450	1706	+	56	13	44	9	8	19	5	10	1	4			9	47	7	24	10	20	3
Tb927.11.12460	3080	+	107	105	99	829	56	73	33	107	41	89	194	117	27	134	45	78	47	84	13
Tb927.11.12470	6587	+	249	58	196	316	178	209	116	287	168	356	1005	237	76	331	77	296	96	300	38
Tb927.11.12480	1913	+	75	31	52	140	34	44	42	95	27	72	7	3	20	62	30	70	29	63	16
Tb927.11.12490	1661	+	57	48	32	46	18	16	14	69	18	32	5		9	61	13	18	5	17	5
Tb927.11.1250	2624	+	84	78	92	25	60	48	39	107	36	80	2		28	294	49	181	45	154	20	2
Tb927.11.12500	1055	+	53	35	43	16	16	19	8	19	8	32	1		12	32	9	30	5	27	7	1
Tb927.11.12510	2753	+	95	38	78	42	81	106	60	198	36	107	29	1	41	173	65	123	49	120	14
Tb927.11.12520	1007	+	92	36	40	33	54	70	51	87	26	49	2		20	85	40	75	24	61	11
Tb927.11.12530	2420	+	107	124	108	41	52	67	43	117	56	117	5		15	52	10	43	7	46	6
Tb927.11.12540	3158	+	86	73	92	548	113	150	93	249	103	226	358	75	24	107	38	95	30	75	23
Tb927.11.12550	1934	+	45	33	42	34	33	48	19	67	24	60	3	1	10	71	26	61	15	51	12
Tb927.11.12570	842	+	19	21	29	8	24	25	28	88	20	47	5		4	25	9	27	26	55	7
Tb927.11.12580	1181	+	20	36	33	3	6	10	6	5	4	6	1		17	62	29	70	23	48	18
Tb927.11.12590	762	+											1			5		7		7
Tb927.11.1260	2885	+	41	33	41	18	58	62	20	85	30	67	44	23	29	103	53	103	43	107	23
Tb927.11.12600	2531	+	51	70	31	16	37	39	27	91	17	30	3	1	13	36	6	29	13	38	10	4
Tb927.11.12610	1166	+	15	3	13	5	4	2		1	1	6	1		5	37	17	22	9	42	9
Tb927.11.12620	2270	+	51	44	22	9	9	10	9	12	2	10		1	11	70	30	69	31	80	15
Tb927.11.12630	1580	+	39	27	36	13	42	61	50	115	41	79	2	1	14	80	38	71	23	75	15
Tb927.11.12640	2924	+	132	47	121	2109	90	121	65	170	84	227	2314	772	17	136	27	130	26	111	10
Tb927.11.12650	1358	+	5	50	4	4	48	60	45	83	59	89	5		14	97	12	77	32	86	20	2
Tb927.11.12660	2360	+	26	50	26	10	6	7	10	11	1	8			18	96	23	74	12	54	17
Tb927.11.12670	1070	+	12	33	21	302	18	16	19	37	29	68	1701	591	3	42	20	35	12	32	6
Tb927.11.12680	437	+	9	14	5	29	1	1	2		2	1	5	1	7	20	14	18	4	14	4
Tb927.11.12690	1127	+	32	29	43	31	36	43	20	55	26	62	2		10	44	13	50	12	44	11
Tb927.11.1270	509	+	3	9	2	1					1	1			9	15	5	20	9	25	3
Tb927.11.12700	453	+	18	5	27	2	12	14	2	10		1			11	26	15	34	6	20
Tb927.11.12720	1478	-	36	39	54	140	49	58	25	75	42	83	9	1	21	37	15	40	17	41	14
Tb927.11.12730	453	-	9	6	11	303	5	2	5	5	5	21	1554	1393	1	5		1		1
Tb927.11.12740	1049	-	14	33	40	7	10	11	3	16	4	16			18	88	24	92	23	62	10
Tb927.11.12750	833	-	26	50	15	151	2	7	10	22	9	29	42	3	16	40	6	21	13	31	2
Tb927.11.12760	782	-	18	21	16	1	13	10	2	7	1	2			7	45	18	34	23	41	12	1
Tb927.11.12770	5495	-	236	133	160	308	83	134	81	185	66	173	15		56	274	64	209	83	213	56	4
Tb927.11.1280	809	+	65	43	109	444	22	27	9	21	20	30	55	109	4	44	3	14	2	8	2
Tb927.11.12830	2336	-	106	84	72	26	41	44	32	97	16	43	2		25	74	21	70	28	62	15
Tb927.11.12840	11891	-	384	264	387	293	146	232	116	368	120	280	23	7	212	713	211	605	272	662	108	4
Tb927.11.12850	2147	-	72	48	31	4	29	46	30	93	16	44	2		28	156	40	96	35	149	8
Tb927.11.12860	908	-	13	9	25	4	18	35	14	30	9	22				13	2	7	5	14	1
Tb927.11.1290	1196	+	25	17	22	3	59	66	38	96	14	14			2	29	5	21	9	18	3
Tb927.11.12910	641	-	24	13	23	2	9	16	11	17	5	11			2	17	5	11	1	13	6
Tb927.11.12920	1292	-	24	70	26	12	12	13	12	35	2	11	1		5	34	6	29	6	37	2
Tb927.11.12940	1184	-	48	31	48	18	29	29	29	79	28	61	1		9	24	12	32	6	16	2
Tb927.11.12950	650	-	3	4	4		10	21	17	44	7	23			15	88	3	62	6	72	3
Tb927.11.12960	278	-	5	5	2	1	10	11	6	17	4	11			7	43	7	26	17	36	6	1
Tb927.11.12970	1337	-	95	23	96	628	205	328	123	259	203	387	6	1	60	194	140	298	55	143	44
Tb927.11.12980	1334	-	90	36	52	292	47	70	30	102	29	59	45		28	91	38	68	70	129	27	1
Tb927.11.12990	431	-	4	9	2		1		1	1					3	25	4	22	7	12	2	21
Tb927.11.1300	1463	+	15	2	7	4	8	11	2	17	5	15	1		8	24	9	25	9	27	7
Tb927.11.13000	4709	-	279	204	321	902	133	173	93	248	78	191	16	1	49	233	62	199	82	225	41
Tb927.11.13020	449	-	46	35	59	514	19	24	11	27	4	12	11	3	25	85	24	59	22	63	13
Tb927.11.13060	3302	-	61	137	63	296	64	83	34	107	29	75	88	4	39	171	45	114	33	91	15
Tb927.11.13070	1637	-	109	73	97	31	41	69	44	128	49	106			20	68	6	21	22	49	10
Tb927.11.13080	1580	-	20	63	18	3	24	23	10	48	8	20			17	81	22	74	22	46	6
Tb927.11.1310	977	+	1				5	10	7	8	4	11				3	3	8		1	1
Tb927.11.13100	1085	-	24	22	26	10	23	8	13	30	21	22	4		26	105	31	79	38	106	107	3
Tb927.11.13110	1793	-	78	22	45	10	49	49	44	106	13	19			20	76	29	74	25	57	28	1
Tb927.11.13120	938	-	15	43	20	3	27	21	15	54	39	54			6	18	1	10	3	4	1
Tb927.11.13130	1574	-	38	30	39	2	24	26	20	48	13	54	1		7	44	10	39	11	23	7
Tb927.11.13150	725	-	6	20	12		12	15	6	18	1	2			14	50	7	30	9	40	20
Tb927.11.13160	683	+	5	14	17	156	4	9	4	9		3			13	56	18	37	15	42	6
Tb927.11.13170	1325	-	46	53	58	10	27	35	29	64	19	46			4	19	4	7	1	9	1
Tb927.11.13180	1682	-	47	32	36	33	11	16	18	44	24	48		1	28	116	27	83	39	99	27
Tb927.11.13190	1598	-	205	77	200	1560	103	141	37	170	56	142	659	270	25	130	40	91	37	66	13
Tb927.11.1320	609	+	15	7	9		3	3	2	12	3	2			2	25	6	5	4	10
Tb927.11.13200	1412	-	54	31	49	11	43	33	17	37	19	39	110	26	5	32	17	26	9	30	7
Tb927.11.13210	1028	-	36	58	41	16	23	39	18	44	10	36	1		14	66	11	48	18	45	12
Tb927.11.13220	1919	-	45	22	18	3	21	21	7	32	8	19			23	103	20	74	35	105	7
Tb927.11.13230	650	-	30	130	20	49	15	21	11	46	5	9	3		3	7	1	3	1	4		1
Tb927.11.13240	743	-	33	1	4		15	17	10	26	2	3			5	39	6	18	8	30	6
Tb927.11.13250	1433	-	28	43	27	21	17	36	19	39	11	40	2	1	22	78	24	53	29	52	17
Tb927.11.13260	1004	-	15	11	18	1	28	32	18	49	13	23	11		12	47	10	25	9	30	4
Tb927.11.13270	812	-	10	3	25	133	2	9	3	18	4	19			1	11	10	17	3	17	3
Tb927.11.13280	674	-	14	12	8		16	8	1	4	3	4			10	30	10	20	11	26	4
Tb927.11.13290	458	-	17	5	4	1	23	34	26	64	20	36				5	2	6	3	12	3
Tb927.11.1330	336	+	2												2	1	2	5	1	5
Tb927.11.13300	471	-	27	2	19		14	15	4	26	12	25			3	6
Tb927.11.13310	908	-	12	39	7	1	1	3	1	7	1	8			9	53	15	35	16	39	29
Tb927.11.13320	2165	-	78	28	76	22	36	52	29	110	37	66	1		15	52	12	42	18	52	9	2
Tb927.11.13330	539	-	4	18	7	6	3	1	2	4		3			4	32	11	28	13	26	9
Tb927.11.13340	2459	-	92	50	63	230	26	40	41	137	26	60	69	4	23	104	23	68	41	95	13
Tb927.11.13350	1265	-	101	29	66	41	35	40	31	85	29	52	1		26	80	26	75	40	111	13
Tb927.11.13360	3845	-	165	120	137	135	97	122	69	160	54	131	146	41	66	200	80	212	78	218	33	7
Tb927.11.13370	932	-	29	22	7	12	22	8	13	34	22	36	5		2	14		6	4	10	1
Tb927.11.13390	593	-	6	13	14	2	4	4	3	15	7	6			13	51	15	42	14	41	8
Tb927.11.1340	3470	+	88	67	59	821	38	59	33	113	31	100	1589	1275	26	125	56	110	30	90	21
Tb927.11.13400	1982	-	41	118	43	690	30	67	34	64	47	98	2753	1522	9	62	19	70	22	61	11
Tb927.11.13410	846	-	27	9	20	44	18	27	24	53	27	67	61	2	3	23	7	20	2	32
Tb927.11.13420	1004	-	32	18	11	9	7	12	5	15	5	17	1		4	16	6	26	8	15	3
Tb927.11.13430	467	-	7	11	5	4	2	5	3	9	3	6			8	42	8	35	18	46	2
Tb927.11.13440	950	-	43	74	38	10	12	29	26	36	8	31	416	179	16	44	14	45	25	31	6
Tb927.11.13450	827	-	37	29	39	33	18	22	17	23	16	17	2		2	18	5	18	2	5	8
Tb927.11.13460	1559	-	8	28	10	165	5	5	4	6	3	16	14	1	8	32	8	30	11	39	2
Tb927.11.13470	710	-	10	8	9	3	2	5		2		1			5	18	5	10	4	15	3
Tb927.11.13480	758	-	21	51	16	18	29	31	31	77	11	21	1		8	56	14	60	16	43	8
Tb927.11.13490	1115	-	25	32	14		27	44	24	53	19	35			9	33	5	15	5	16	1
Tb927.11.1350	923	+	113	10	59	15	19	16	12	39	9	11			23	96	8	81	18	81	7
Tb927.11.13500	1778	-	57	46	43	24	8	16	9	30	7	23			25	86	20	61	25	61	19
Tb927.11.13510	543	-													1	4		1	1	5
Tb927.11.13520	2849	-	62	49	37	5	78	91	49	121	43	92	2		16	100	26	66	36	108	20	1
Tb927.11.13530	665	-	9	11	9	10	5	13	7	23	10	22	2		6	22	5	6	3	36	3
Tb927.11.13540	1514	-	40	51	27	7	44	52	35	83	22	73	2		19	68	18	29	18	78	11
Tb927.11.13550	1922	-	32	55	34	8	20	22	11	50	20	36			22	83	24	67	40	106	18
Tb927.11.13560	1805	-	27	72	20	12	17	25	15	46	18	38	1		15	73	28	73	30	91	17
Tb927.11.13570	392	-	12	5	11	15	3	6	3	4	5	21	169	16	2	6	4	13	2	11	2
Tb927.11.13580	1034	-	20	12	20	6	6	10	11	14	13	21	2	1	8	34	13	28	7	30	5
Tb927.11.13590	402	-	2	2	3		13	15	7	25	7	17			4	9	5	7	4	6
Tb927.11.1360	1706	+	60	41	31	49	15	14	10	28	13	20	3		34	90	50	85	36	102	23
Tb927.11.13600	1241	-	66	31	63	142	19	12	4	15	7	11	3		19	76	28	70	32	56	13
Tb927.11.13610	414	-		11	3	3	2	4		2	1					4	2	3	1	3
Tb927.11.13620	432	-	11	5	20	9	6	8	5	9	6	6			10	27	3	14	7	11
Tb927.11.13630	542	-	25	4	27	5	15	15	9	16	2	14	3	1	8	61	7	28	9	33	4
Tb927.11.13640	2519	-	91	58	71	15	23	33	21	49	20	38	1	1	22	125	32	70	46	113	12
Tb927.11.13650	360	-	2		1		1	1		6		3			3	7	3	3	1	8
Tb927.11.13660	407	-			1		2	7		3		3	2	1		6		4	3	9		5
Tb927.11.13670	4874	-	151	126	116	13	106	115	89	245	65	154	2		101	317	102	245	83	210	49
Tb927.11.13680	1019	-	30	9	14	2	23	34	9	30	9	13			14	63	24	62	23	54	13
Tb927.11.13690	590	-	24	56	29	72	20	26	6	29	9	26	3		11	22	13	25	6	21	10
Tb927.11.1370	287	+	3												6	28	2	6	3	8	2
Tb927.11.13700	2264	-	26	45	17	62	18	28	13	27	7	21	47	4	6	35	18	42	6	35	9
Tb927.11.13710	638	-	10	3	11	2	12	10	5	6	1	22			10	17	6	13	4	21	3
Tb927.11.13720	644	+	20	11	4		2	3	11	17	1	7			2	9	1	8	1	5	1
Tb927.11.13730	1337	+	11	20	11	19	4	9	2	8	1	4	52	8	2	13	3	13	2	14	1
Tb927.11.13740	3644	+	152	64	96	122	53	57	41	141	49	106	29	5	53	188	56	153	64	199	19
Tb927.11.13750	596	+	5	9	9	1	5	11	12	23	8	13	2		7	20	7	15	7	24	4
Tb927.11.13760	785	+	18	9	20	1	5	4	3	9	4	3			11	33	7	19	5	17	4
Tb927.11.13770	1073	+	50	22	26	7	15	24	17	37	5	17			25	72	25	61	10	39	10
Tb927.11.13780	452	+	4	22			2	2	2	4		2			4	23	8	16	6	5	3
Tb927.11.13790	428	+	32		42	7	12	6	6	16	20	14			3	19	2	9	7	15	46
Tb927.11.1380	8996	+	270	132	203	55	185	230	133	381	134	266	8	1	139	427	117	300	129	303	86	30
Tb927.11.13800	326	+	24	2	24	7	17	16	6	20	10	33			13	26	13	14	21	48	8	1
Tb927.11.13810	1670	+	82	20	57	212	41	44	26	63	30	40	1	1	12	54	12	37	10	32	9
Tb927.11.13820	1154	+	25	51	10	29	2	9	4	5	1	1	7		10	35	4	14	6	24	40	2
Tb927.11.13830	941	+	27	11	25	14	15	6	10	23	9	21			9	43	10	27	5	25	3
Tb927.11.13840	2162	+	102	50	79	44	56	89	73	151	42	81	1		24	84	24	74	15	69	11
Tb927.11.13850	971	+	12	11	17	9	25	39	15	30	7	17			22	114	27	53	27	86	7
Tb927.11.13860	797	+	70	32	72	144	19	22	17	52	29	65	103		5	36	11	29	8	22	2
Tb927.11.13870	569	+	24	4	16	3	2	2	3	4	1	1			4	16	18	28	7	18	2
Tb927.11.13880	1484	+	83	69	100	101	48	49	37	58	27	46	1		22	80	28	79	28	58	16
Tb927.11.13890	806	+	34	45	30	4	11	10	10	16	9	9			3	53	2	32	2	61	5
Tb927.11.1390	1398	+	5	61	2		2	14	4	15	1	15			3	77	2	76		54
Tb927.11.13900	560	+	7	6	17	3	17	19	14	34	21	35	1		18	29	12	11	9	19	7
Tb927.11.13910	797	+	10	16	13	4	28	23	18	63	16	26			16	76	15	37	10	33	8
Tb927.11.13920	3347	+	94	44	91	1023	49	56	45	139	53	125	717	83	27	123	45	129	31	110	21
Tb927.11.13930	680	+	1		2	2	3	4								9	1	8	1	4	1
Tb927.11.13940	651	+	12	9	12	24	1	2	1	6	6	8	4	1	3	13	5	10	1	12
Tb927.11.13950	816	+	49	12	14	16	8	15	6	35	6	33			5	17	3	29	4	20
Tb927.11.13960	383	+													3	6	1	3	4	6	6
Tb927.11.13970	1538	+	60	46	36	21	31	37	15	41	15	18			18	21	12	21	6	24	3
Tb927.11.13980	1322	+	60	13	92	14	20	44	22	39	16	30	3		15	43	7	23	19	24	1
Tb927.11.13990	1076	+	22	18	33	10	12	4	7	18	4	14			9	53	21	46	20	35	9	18
Tb927.11.1400	2537	+	66	50	106	33	40	45	27	71	30	46	21	3	37	131	41	117	37	109	22
Tb927.11.14010	758	+	44	8	18		20	26	7	23	2	20			16	63	15	46	26	56	6
Tb927.11.14020	839	+	26	15	21	320	13	15	6	7	6	10	115	53	14	36	8	41	13	40	3
Tb927.11.14030	845	+	45	14	46	37	12	6		4	2	12	6		18	57	13	36	20	40	3
Tb927.11.14040	3746	+	158	123	172	50	97	126	46	200	63	131	3		64	179	57	142	77	203	51
Tb927.11.14050	497	+	7	10	5	1	6	4		5					5	17	5	13	1	11	2
Tb927.11.14060	1301	+	37	23	20	11	55	65	41	125	17	30	1		18	102	30	89	26	70	18
Tb927.11.14070	3587	+	89	41	76	37	25	41	16	38	11	28	1		47	213	41	123	53	163	23
Tb927.11.14080	635	+		23			1	2		5					7	15	2	6	2	6	15
[truncated: 10,128 more rows]

## Sheet: unique RPM
Gene	ORF0length	Strand	description	A_Tet- RPM	A_BLA_0x RPM	A_BLA_1x RPM	A_BLA_6x RPM	B_Tet-_RPM	B_BLA_0x_RPM	B_BLA_2x_RPM	B_BLA_10x_RPM	B_BLA_20x_RPM	C_Tet-_RPM	C_BLA_0x RPM	C_BLA_2x RPM	C_BLA_10x RPM	C_BLA_20x RPM
Tb927.1.1140	1073	+	hypothetical protein, conserved	2.90289	19.2574	9.94547	4.82196	11.7894	3.84519	0	0	0	32.5201	22.4899	56.3364	34.9427	0
Tb927.1.1230	1443	+	chaperone protein DNAj, putative	87.0868	77.0297	69.6183	1.60732	25.9367	19.226	0	0	0	65.0402	59.9729	68.66	0	0
Tb927.1.2310	269	+	hypothetical protein	2.90289	3.85149	6.63031	0	0	1.9226	0	0	0	9.75603	9.37077	7.04206	0	6.32823
Tb927.1.3350	471	+	hypothetical protein	0	0	0	0	2.35788	1.9226	0	0	0	1.62601	5.62246	7.04206	0	0
Tb927.1.3850	162	+	hypothetical protein, conserved	20.3202	7.70297	6.63031	0	23.5788	3.84519	0	0	0	8.13003	0	3.52103	0	0
Tb927.1.4730	476	+	hypothetical protein, conserved	14.5145	0	26.5212	9.64391	4.71576	5.76779	0	1.5743	0	14.6341	11.2449	15.8446	8.73568	0
Tb927.1.5250	177	-	hypothetical protein	0	0	3.31516	1.60732	0	1.9226	0	0	0	0	3.74831	5.28154	0	0
Tb927.10.10420	395	-	monothiol glutaredoxin, putative	8.70868	7.70297	43.097	8.0366	7.07364	1.9226	0	0	0	3.25201	7.49662	3.52103	26.2071	0
Tb927.10.11300	381	+	paraflagellar rod component, putative (PFC16)	0	11.5545	0	1.60732	14.1473	11.5356	0	0	0	0	0	1.76051	0	0
Tb927.10.11520	353	+	hypothetical protein, conserved	5.80578	3.85149	0	1.60732	2.35788	21.1486	0	0	0	48.7802	18.7415	49.2944	34.9427	0
Tb927.10.11960	978	+	hypothetical protein, conserved	20.3202	34.6634	19.8909	1.60732	9.43152	7.69039	0	0	0	9.75603	9.37077	8.80257	0	0
Tb927.10.12610	335	-	hypothetical protein	0	15.4059	0	1.60732	0	3.84519	0	0	0	4.87802	9.37077	5.28154	8.73568	0
Tb927.10.13110	356	-	dynein light chain, putative,dynein light chain 2B, cytoplasmic, putative,predicted dynein modulator,roadblock/LC7 family member	14.5145	26.9604	6.63031	1.60732	4.71576	28.8389	0	0	0	4.87802	7.49662	5.28154	8.73568	0
Tb927.10.13770	342	-	hypothetical protein, conserved	0	30.8119	0	0	0	1.9226	0	0	0	4.87802	1.87415	3.52103	0	0
Tb927.10.14700	1028	-	hypothetical protein, conserved	2.90289	30.8119	0	3.21464	0	3.84519	0	0	0	56.9102	48.728	80.9836	17.4714	0
Tb927.10.15150	381	+	RNA polymerase III C11 subunit, putative,DNA-directed RNA polymerase III, putative,RNA polymerase subunit, putative (RPC11)	11.6116	130.951	9.94547	0	25.9367	7.69039	0	3.14859	0	1.62601	1.87415	3.52103	0	0
Tb927.10.15350	420	+	histone H3 variant (h3vaR)	5.80578	0	6.63031	0	4.71576	1.9226	0	0	0	21.1381	33.7348	31.6892	0	0
Tb927.10.15500	713	+	SNARE protein, putative	5.80578	42.3664	119.346	4.82196	0	1.9226	0	0	0	52.0322	35.6089	21.1262	43.6784	0
Tb927.10.1580	345	-	hypothetical protein, conserved	0	34.6634	13.2606	0	2.35788	11.5356	0	0	0	0	0	3.52103	0	0
Tb927.10.1590	330	-	ribosomal protein L36, putative	0	19.2574	0	0	0	5.76779	0	1.5743	2.22968	43.9022	13.1191	15.8446	0	0
Tb927.10.2120	584	+	U1 small nuclear ribonucleoprotein C, putative	11.6116	57.7723	6.63031	0	0	1.9226	0	0	0	86.1783	89.9594	61.618	34.9427	0
Tb927.10.2330	830	+	hypothetical protein, conserved	46.4463	15.4059	122.661	93.2245	14.1473	3.84519	0	0	0	43.9022	48.728	42.2523	8.73568	0
Tb927.10.3420	468	+	NADH-ubiquinone oxidoreductase c, putative	2.90289	0	19.8909	3.21464	7.07364	1.9226	0	0	0	13.008	22.4899	22.8867	0	0
Tb927.10.3920	1466	-	hypothetical protein, conserved	11.6116	269.604	16.5758	0	0	7.69039	0	0	0	81.3003	29.9865	24.6472	0	3.16412
Tb927.10.430	1121	+	hypothetical protein, conserved	26.126	73.1782	9.94547	1.60732	4.71576	3.84519	0	0	0	35.7721	29.9865	45.7734	8.73568	0
Tb927.10.6020	536	-	hypothetical protein, conserved	20.3202	80.8812	9.94547	3.21464	9.43152	3.84519	0	0	4.45937	9.75603	14.9932	15.8446	17.4714	0
Tb927.10.6200	315	-	hypothetical protein, conserved	2.90289	7.70297	6.63031	3.21464	0	1.9226	0	0	0	3.25201	1.87415	1.76051	0	0
Tb927.10.6440	737	+	phosphomannomutase, putative	14.5145	111.693	3.31516	0	0	1.9226	0	0	0	53.6582	59.9729	36.9708	17.4714	0
Tb927.10.6880	995	+	glyceraldehyde 3-phosphate dehydrogenase, cytosolic (GAP)	14.5145	57.7723	26.5212	1.60732	28.2945	23.0712	0	0	0	81.3003	67.4696	95.0677	43.6784	0
Tb927.10.760	824	+	hypothetical protein, conserved	2.90289	0	13.2606	0	0	15.3808	0	0	0	8.13003	22.4899	12.3236	8.73568	0
Tb927.10.790	719	+	vesicle-associated membrane protein, putative,synaptobrevin, putative (VAMP)	8.70868	50.0693	6.63031	6.42928	2.35788	3.84519	0	3.14859	0	144.715	127.442	112.673	52.4141	0
Tb927.10.9620	333	+	NADH-ubiquinone oxidoreductase c	2.90289	0	23.2061	6.42928	2.35788	5.76779	0	0	0	4.87802	3.74831	5.28154	0	0
Tb927.11.10320	1200	+	hypothetical protein, conserved	11.6116	26.9604	19.8909	3.21464	7.07364	5.76779	0	0	0	6.50402	9.37077	5.28154	0	0
Tb927.11.1060	1463	+	hypothetical protein, conserved	26.126	103.99	23.2061	4.82196	0	1.9226	0	0	0	99.1863	103.078	84.5047	52.4141	0
Tb927.11.11100	443	+	glucosamine 6-phosphate n-acetyltransferase (GNA1)	2.90289	30.8119	6.63031	0	7.07364	1.9226	0	0	0	11.382	14.9932	5.28154	0	0
Tb927.11.11130	509	+	hypothetical protein, conserved	14.5145	0	6.63031	0	0	1.9226	0	0	0	40.6501	20.6157	35.2103	78.6212	0
Tb927.11.11180	534	+	hypothetical protein, conserved	17.4174	0	19.8909	3.21464	11.7894	5.76779	0	0	0	17.8861	9.37077	8.80257	0	0
Tb927.11.12120	653	+	RNA-binding protein, putative (RBP9)	23.2231	42.3664	0	0	66.0206	19.226	0	0	0	92.6823	91.8336	98.5888	43.6784	0
Tb927.11.12200	279	+	hypothetical protein, conserved	34.8347	0	29.8364	6.42928	14.1473	1.9226	0	0	0	6.50402	3.74831	3.52103	0	0
Tb927.11.12990	431	-	hypothetical protein	11.6116	34.6634	6.63031	0	2.35788	3.84519	0	0	0	45.5282	48.728	33.4498	17.4714	66.4464
Tb927.11.14050	497	+	hypothetical protein, conserved	20.3202	38.5149	16.5758	1.60732	23.5788	9.61298	0	0	0	35.7721	33.7348	21.1262	17.4714	0
Tb927.11.14080	635	+	cyclin 2,G1 cyclin (CYC2)	0	88.5842	0	0	7.07364	9.61298	0	0	0	35.7721	14.9932	14.0841	131.035	0
Tb927.11.14220	1550	+	hypothetical protein, conserved	185.785	34.6634	46.4122	178.412	28.2945	26.9163	0	1.5743	0	71.5443	58.0988	93.3072	131.035	0
Tb927.11.15000	473	-	survival of motor neuron (SMN)-like protein (TbSMN)	17.4174	7.70297	6.63031	0	4.71576	7.69039	0	0	0	71.5443	50.6022	44.0128	17.4714	0
Tb927.11.15360	395	-	hypothetical protein, conserved	26.126	42.3664	6.63031	1.60732	47.1576	46.1423	0	0	0	1.62601	14.9932	1.76051	0	0
Tb927.11.15500	852	-	hypothetical protein, conserved	20.3202	19.2574	49.7273	470.944	14.1473	5.76779	0	0	0	22.7641	31.8606	10.5631	0	0
Tb927.11.15780	297	-	hypothetical protein, conserved	0	3.85149	0	0	0	1.9226	0	0	0	1.62601	1.87415	1.76051	0	0
Tb927.11.15880	401	-	60S ribosomal protein L27, putative	23.2231	204.129	6.63031	0	28.2945	15.3808	0	0	0	102.438	144.31	126.757	174.714	0
Tb927.11.16130	461	-	nucleoside diphosphate kinase (NDPK)	2.90289	80.8812	6.63031	0	2.35788	5.76779	0	0	0	19.5121	44.9797	3.52103	0	3.16412
Tb927.11.16710	357	-	hypothetical protein, conserved	0	0	0	0	0	1.9226	0	0	0	37.3981	28.1123	15.8446	0	0
Tb927.11.17010	323	-	hypothetical protein, conserved	0	50.0693	3.31516	0	0	1.9226	0	0	0	21.1381	33.7348	10.5631	0	15.8206
Tb927.11.17900	327	-	hypothetical protein, conserved	2.90289	0	3.31516	1.60732	0	1.9226	0	0	0	39.0241	91.8336	59.8575	0	0
Tb927.11.17910	459	-	hypothetical protein	2.90289	0	0	0	0	1.9226	0	0	0	21.1381	7.49662	12.3236	0	0
Tb927.11.2350	707	+	hypothetical protein, conserved	8.70868	34.6634	26.5212	3.21464	2.35788	7.69039	0	0	0	113.82	80.5886	153.165	34.9427	0
Tb927.11.320	272	-	unspecified product	69.6694	0	0	0	37.7261	32.6841	0	0	0	50.4062	28.1123	45.7734	8.73568	0
Tb927.11.3310	416	+	ubiquitin-conjugating enzyme, putative,ubiquitin-conjugating enzyme-like protein, putative	5.80578	0	6.63031	0	2.35788	5.76779	0	0	0	26.0161	13.1191	15.8446	8.73568	3.16412
Tb927.11.4870	663	+	hypothetical protein, conserved	8.70868	15.4059	19.8909	4.82196	0	3.84519	0	0	0	34.1461	5.62246	10.5631	0	0
Tb927.11.530	603	-	RNA-binding protein, putative (RBP3)	29.0289	0	9.94547	4.82196	0	3.84519	0	0	0	0	1.87415	1.76051	0	0
Tb927.11.550	842	-	hypothetical protein SCD6.10	116.116	53.9208	135.921	24.1098	11.7894	1.9226	0	6.29719	2.22968	66.6662	58.0988	38.7313	61.1498	0
Tb927.11.5830	732	+	hypothetical protein, conserved	5.80578	38.5149	0	0	7.07364	1.9226	0	0	0	8.13003	5.62246	7.04206	0	0
Tb927.11.6180	440	-	60S ribosomal protein L28, putative	34.8347	53.9208	0	0	66.0206	115.356	0	0	0	63.4142	89.9594	158.446	87.3568	0
Tb927.11.6330	800	-	splicing factor Prp31 (6PGL)	11.6116	188.723	13.2606	3.21464	2.35788	5.76779	0	1.5743	0	32.5201	35.6089	35.2103	26.2071	0
Tb927.11.6640	402	-	cytochrome b5, putative (CYB5)	5.80578	0	13.2606	0	0	3.84519	0	0	0	1.62601	1.87415	0	0	0
Tb927.11.6860	548	-	hypothetical protein	14.5145	19.2574	16.5758	1.60732	4.71576	1.9226	0	0	0	39.0241	41.2314	84.5047	17.4714	0
Tb927.11.8250	554	+	hypothetical protein, conserved	0	15.4059	3.31516	0	0	5.76779	0	0	0	32.5201	26.2382	26.4077	8.73568	0
Tb927.11.870	740	+	hypothetical protein, conserved	17.4174	88.5842	6.63031	0	2.35788	5.76779	0	0	0	45.5282	31.8606	26.4077	17.4714	0
Tb927.11.8970	467	+	ribose 5-phosphate isomerase, putative	26.126	77.0297	13.2606	0	16.5052	19.226	0	0	0	35.7721	37.4831	54.5759	87.3568	0
Tb927.11.9450	573	-	cyclophilin type peptidyl-prolyl cis-trans isomerase, putative (PPIase)	8.70868	34.6634	13.2606	0	18.863	48.0649	0	0	0	19.5121	13.1191	3.52103	0	0
Tb927.11.9500	413	-	hypothetical protein, conserved	55.155	0	56.3576	3.21464	16.5052	21.1486	0	0	0	39.0241	33.7348	28.1682	8.73568	0
Tb927.2.2460	596	-	ubiquitin-conjugating enzyme e2, putative	23.2231	15.4059	9.94547	1.60732	9.43152	15.3808	0	0	0	52.0322	46.8539	52.8154	8.73568	0
Tb927.2.2970	938	+	mitochondrial carrier protein (MCP13)	8.70868	23.1089	19.8909	1.60732	21.2209	7.69039	0	1.5743	0	19.5121	41.2314	38.7313	43.6784	0
Tb927.2.3160	1289	+	hypothetical protein, conserved	2.90289	38.5149	0	3.21464	25.9367	28.8389	0	0	0	55.2842	39.3572	38.7313	26.2071	0
Tb927.2.4410	675	-	hypothetical protein, conserved	2.90289	19.2574	6.63031	1.60732	0	1.9226	0	1.5743	0	11.382	7.49662	7.04206	0	0
Tb927.2.4445	401	-	hypothetical protein, conserved	14.5145	0	16.5758	1.60732	0	3.84519	0	0	0	24.3901	24.364	24.6472	26.2071	0
Tb927.2.5720	365	+	hypothetical protein	2.90289	3.85149	13.2606	0	2.35788	9.61298	0	0	0	22.7641	20.6157	17.6051	17.4714	0
Tb927.3.1050	1209	+	transposase of Tn10	8.70868	0	3.31516	3.21464	0	1.9226	0	0	0	50.4062	18.7415	35.2103	0	0
Tb927.3.2180	470	-	hypothetical protein, conserved	2.90289	42.3664	6.63031	0	0	1.9226	0	0	0	22.7641	14.9932	14.0841	8.73568	0
Tb927.3.2370	405	+	hypothetical protein, conserved	0	15.4059	6.63031	0	4.71576	1.9226	0	0	0	9.75603	13.1191	12.3236	0	0
Tb927.3.3010	224	-	hypothetical protein, conserved	60.9607	0	9.94547	1.60732	28.2945	24.9938	0	0	0	34.1461	20.6157	21.1262	34.9427	0
Tb927.3.3060	914	-	hypothetical protein, conserved	29.0289	46.2178	3.31516	1.60732	23.5788	15.3808	0	0	0	11.382	24.364	15.8446	34.9427	0
Tb927.3.3760	434	+	tryparedoxin (TRYP1)	0	119.396	9.94547	1.60732	0	9.61298	0	0	0	76.4223	39.3572	65.139	43.6784	0
Tb927.3.3880	414	+	hypothetical protein, conserved	0	0	0	0	0	3.84519	0	0	0	3.25201	7.49662	17.6051	0	0
Tb927.3.4810	851	-	DNA replication complex GINS protein SLD5, putative	14.5145	3.85149	3.31516	1.60732	2.35788	9.61298	0	0	0	34.1461	28.1123	28.1682	8.73568	0
Tb927.3.5560	332	+	hypothetical protein, conserved	66.7665	7.70297	43.097	8.0366	4.71576	1.9226	0	0	0	6.50402	14.9932	5.28154	8.73568	0
Tb927.3.650	188	-	hypothetical protein, conserved	0	46.2178	0	3.21464	2.35788	9.61298	0	0	0	16.2601	28.1123	42.2523	43.6784	0
Tb927.4.1040	500	-	hypothetical protein, conserved	2.90289	0	0	0	0	1.9226	0	0	0	1.62601	7.49662	5.28154	8.73568	0
Tb927.4.1370	455	-	hypothetical protein, conserved	11.6116	38.5149	9.94547	0	16.5052	7.69039	0	0	0	4.87802	35.6089	3.52103	8.73568	0
Tb927.4.1830	308	-	hypothetical protein, conserved	14.5145	30.8119	16.5758	6.42928	0	3.84519	0	0	0	14.6341	11.2449	1.76051	8.73568	0
Tb927.4.2520	735	+	NAD dependent deacetylase, putative,transcriptional regulator, Sir2 family protein, nicotinic acid mononucleotide 5,6-dimethylbenzimidazole (cobb) protein	58.0578	123.248	53.0425	0	42.4418	21.1486	0	0	0	45.5282	54.3505	31.6892	0	0
Tb927.4.2620	731	+	hypothetical protein, conserved	0	84.7327	9.94547	0	0	1.9226	0	0	0	11.382	7.49662	5.28154	0	3.16412
Tb927.4.2740	453	+	hypothetical protein, conserved	0	0	0	0	0	1.9226	0	0	0	1.62601	1.87415	0	0	0
Tb927.4.630	906	-	hypothetical protein, conserved	2.90289	0	0	0	11.7894	13.4582	0	0	0	13.008	9.37077	19.3657	0	0
Tb927.5.1960	1143	+	hypothetical protein, conserved	20.3202	0	26.5212	70.722	0	1.9226	0	3.14859	2.22968	52.0322	61.8471	38.7313	0	0
Tb927.5.2390	1028	+	hypothetical protein, conserved	23.2231	30.8119	3.31516	3.21464	2.35788	1.9226	0	0	0	21.1381	28.1123	40.4918	8.73568	0
Tb927.5.3190	627	-	hypothetical protein, conserved	46.4463	7.70297	0	0	9.43152	55.7553	0	0	0	58.5362	20.6157	21.1262	0	0
Tb927.5.3350	716	-	iron superoxide dismutase, putative	11.6116	23.1089	36.4667	117.334	16.5052	23.0712	0	18.8916	11.1484	71.5443	73.092	72.1811	52.4141	180.355
Tb927.5.4120	576	-	hypothetical protein, conserved	2.90289	7.70297	19.8909	0	0	5.76779	0	0	0	3.25201	14.9932	33.4498	0	0
Tb927.5.480	672	-	hypothetical protein, conserved	17.4174	11.5545	29.8364	1.60732	2.35788	3.84519	0	0	0	22.7641	22.4899	17.6051	0	0
Tb927.5.820	627	+	hypothetical protein, conserved	2.90289	26.9604	0	1.60732	0	1.9226	0	0	0	14.6341	14.9932	1.76051	0	0
Tb927.6.1710	330	-	hypothetical protein, conserved	5.80578	30.8119	0	1.60732	0	7.69039	0	0	0	22.7641	3.74831	8.80257	0	0
Tb927.6.3920	480	-	hypothetical protein, conserved	2.90289	0	0	1.60732	0	5.76779	0	4.72289	0	14.6341	16.8674	22.8867	0	0
Tb927.6.4140	348	-	paraflagellar rod component, putative (PFC4)	2.90289	0	3.31516	1.60732	0	1.9226	0	0	0	1.62601	3.74831	0	0	0
Tb927.6.4180	449	-	hypothetical protein, conserved	5.80578	42.3664	43.097	1.60732	23.5788	5.76779	0	28.3374	2.22968	24.3901	11.2449	19.3657	8.73568	0
Tb927.6.4470	977	-	prozyme,S-adenosylmethionine decarboxylaseregulator	43.5434	19.2574	16.5758	0	4.71576	7.69039	0	3.14859	4.45937	24.3901	5.62246	19.3657	8.73568	0
Tb927.6.4530	461	-	RNA-binding protein, putative (RBP17)	107.407	107.842	49.7273	0	25.9367	23.0712	0	0	0	102.438	78.7145	116.194	139.771	0
Tb927.6.4580	284	-	hypothetical protein, conserved	20.3202	0	13.2606	0	4.71576	5.76779	0	0	0	1.62601	3.74831	0	17.4714	0
Tb927.6.4720	617	+	hypothetical protein, conserved,zinc finger protein family member, putative (ZC3H15)	34.8347	42.3664	0	0	23.5788	13.4582	0	0	0	45.5282	43.1055	86.2652	43.6784	0
Tb927.7.1790	692	+	Adenine phosphoribosyltransferase, putative	20.3202	73.1782	3.31516	0	7.07364	5.76779	0	0	0	14.6341	50.6022	33.4498	122.3	0
Tb927.7.4010	237	+	hypothetical protein, conserved	0	0	0	0	0	3.84519	0	0	0	3.25201	3.74831	0	0	0
Tb927.7.4480	425	-	adenosine 5'-monophosphoramidase, putative	29.0289	19.2574	13.2606	4.82196	9.43152	7.69039	0	0	0	17.8861	14.9932	5.28154	8.73568	0
Tb927.7.4680	267	+	hypothetical protein, conserved	5.80578	73.1782	13.2606	6.42928	0	7.69039	0	0	0	9.75603	1.87415	3.52103	0	0
Tb927.7.5870	626	+	hypothetical protein, conserved	0	0	0	6.42928	4.71576	3.84519	0	0	0	4.87802	9.37077	7.04206	0	3.16412
Tb927.7.6190	630	-	hypothetical protein, conserved	23.2231	0	46.4122	4.82196	0	1.9226	0	1.5743	0	8.13003	3.74831	8.80257	0	0
Tb927.7.7020	555	-	hypothetical protein	5.80578	30.8119	23.2061	0	4.71576	5.76779	0	0	0	27.6421	43.1055	29.9287	0	0
Tb927.7.7060	500	-	hypothetical protein, conserved	2.90289	3.85149	3.31516	1.60732	0	1.9226	0	0	0	39.0241	37.4831	33.4498	26.2071	0
Tb927.7.7460	578	-	hypothetical protein, conserved	2.90289	38.5149	3.31516	3.21464	0	7.69039	0	29.9117	28.9859	76.4223	91.8336	73.9416	43.6784	6.32823
Tb927.8.1570	818	+	hypothetical protein, conserved	17.4174	7.70297	3.31516	0	2.35788	13.4582	0	0	0	92.6823	43.1055	68.66	26.2071	0
Tb927.8.1910	1185	-	acetylornithine deacetylase, putative,metallo-peptidase, Clan MH, Family M18 (ArgE)	8.70868	7.70297	6.63031	0	0	5.76779	0	0	0	4.87802	18.7415	8.80257	0	0
Tb927.8.3090	407	+	hypothetical protein, conserved	0	38.5149	6.63031	0	2.35788	3.84519	0	0	0	19.5121	26.2382	15.8446	17.4714	0
Tb927.8.3790	672	-	paraflagellar rod component, putative (PFC2)	17.4174	7.70297	13.2606	0	7.07364	17.3034	0	0	0	8.13003	7.49662	1.76051	0	0
Tb927.8.3990	873	-	hypothetical protein, conserved	8.70868	50.0693	0	4.82196	9.43152	21.1486	0	0	0	21.1381	13.1191	21.1262	0	0
Tb927.8.4280	374	-	nuclear transport factor 2, putative	84.1839	3.85149	69.6183	1.60732	0	11.5356	0	0	0	40.6501	86.2111	63.3785	43.6784	0
Tb927.8.4630	428	-	hypothetical protein, conserved	2.90289	34.6634	6.63031	0	14.1473	7.69039	0	0	0	55.2842	43.1055	31.6892	43.6784	0
Tb927.8.4910	344	+	hypothetical protein, conserved	2.90289	46.2178	9.94547	0	2.35788	1.9226	0	0	0	3.25201	5.62246	0	17.4714	0
Tb927.8.5040	837	+	hypothetical protein, conserved	0	3.85149	0	0	0	3.84519	0	0	0	1.62601	3.74831	5.28154	0	0
Tb927.8.6080	1001	+	hypothetical protein, conserved	8.70868	73.1782	33.1516	4.82196	9.43152	1.9226	0	0	0	19.5121	24.364	12.3236	8.73568	3.16412
Tb927.8.6650	2000	-	RNA-binding protein, putative (DRBD12)	185.785	103.99	16.5758	3.21464	212.209	184.569	0	4.72289	0	199.999	125.568	181.333	148.507	0
Tb927.8.7790	366	+	hypothetical protein, conserved	0	3.85149	0	0	0	3.84519	0	0	0	0	0	1.76051	0	0
Tb927.8.8020	945	+	monoglyceride lipase, putative	14.5145	77.0297	43.097	6.42928	16.5052	9.61298	0	0	0	138.21	174.296	96.8283	0	0
Tb927.8.900	987	-	splicing factor TSR1 (TSR1)	2.90289	19.2574	0	0	23.5788	15.3808	0	0	0	42.2761	20.6157	17.6051	0	0
Tb927.9.10950	864	-	chaperone protein DNAj, putative	26.126	69.3268	16.5758	3.21464	18.863	7.69039	0	0	0	9.75603	1.87415	12.3236	0	0
Tb927.9.11050	1637	-	4E-interacting protein, putative	319.318	161.762	0	6.42928	165.052	144.195	0	0	0	112.194	86.2111	105.631	52.4141	0
Tb927.9.14140	636	-	hypothetical protein, conserved	5.80578	46.2178	6.63031	0	2.35788	5.76779	0	0	0	3.25201	13.1191	21.1262	0	0
Tb927.9.15030	54	+	DNA polymerase epsilon subunit b, putative	17.4174	0	6.63031	0	0	1.9226	0	0	0	0	0	1.76051	0	0
Tb927.9.15060	756	+	rRNA processing protein, putative	11.6116	3.85149	9.94547	1.60732	14.1473	34.6067	0	0	0	14.6341	20.6157	35.2103	0	0
Tb927.9.16070	453	+	hypothetical protein	0	3.85149	0	3.21464	0	3.84519	0	0	0	29.2681	9.37077	14.0841	0	0
Tb927.9.16950	471	+	hypothetical protein	5.80578	23.1089	9.94547	4.82196	0	3.84519	0	0	0	3.25201	3.74831	3.52103	0	0
Tb927.9.1780	1883	-	sec1 family transport protein, putative (SLY1)	11.6116	42.3664	6.63031	0	4.71576	5.76779	0	0	0	110.568	133.065	105.631	78.6212	0
Tb927.9.2110	341	-	hypothetical protein, conserved	17.4174	30.8119	0	0	0	1.9226	0	0	0	53.6582	97.456	73.9416	34.9427	0
Tb927.9.2160	630	-	hypothetical protein, conserved	40.6405	61.6238	13.2606	0	44.7997	48.0649	0	0	0	21.1381	13.1191	14.0841	0	0
Tb927.9.3810	216	+	hypothetical protein	2.90289	92.4357	0	1.60732	7.07364	3.84519	0	0	0	13.008	11.2449	3.52103	0	0
Tb927.9.5800	351	+	unspecified product	0	0	0	0	0	3.84519	0	0	0	8.13003	5.62246	3.52103	0	0
Tb927.9.6760	878	+	hypothetical protein, conserved	40.6405	150.208	29.8364	3.21464	2.35788	3.84519	0	0	0	30.8941	16.8674	17.6051	17.4714	0
Tb927.9.7230	582	+	ADP-ribosylation factor-like protein, putative (ARL1B)	5.80578	0	0	3.21464	4.71576	17.3034	0	1.5743	0	0	3.74831	0	0	0
Tb927.9.7710	575	-	hypothetical protein, conserved	26.126	30.8119	23.2061	0	11.7894	24.9938	0	0	0	65.0402	69.3437	88.0257	34.9427	0
Tb927.9.7910	857	-	hypothetical protein, conserved	5.80578	3.85149	6.63031	0	4.71576	1.9226	0	0	0	6.50402	5.62246	1.76051	8.73568	0
Tb927.9.8550	632	-	hypothetical protein, conserved	8.70868	7.70297	23.2061	0	9.43152	23.0712	0	0	0	69.9182	116.198	72.1811	43.6784	0
Tb927.9.910	519	+	hypothetical protein	0	50.0693	3.31516	1.60732	0	3.84519	0	0	0	27.6421	18.7415	21.1262	0	0
Tb927.10.2290	1250	+	chaperone protein DNAj, putative	98.6983	84.7327	129.291	14.4659	245.219	242.247	4.90152	0	0	42.2761	50.6022	91.5467	17.4714	0
Tb927.9.15270	1715	+	hypothetical protein, conserved	252.552	119.396	29.8364	24.1098	73.0942	86.5168	2.45076	0	0	191.869	121.82	121.475	69.8855	0
Tb927.9.4950	1187	+	radical SAM domain protein, putative	23.2231	23.1089	6.63031	1.60732	44.7997	82.6716	2.45076	0	0	50.4062	61.8471	24.6472	17.4714	0
Tb927.11.14520	782	+	Polypeptide deformylase 1	101.601	23.1089	6.63031	3.21464	54.2312	67.2909	2.45076	0	0	45.5282	59.9729	59.8575	8.73568	0
Tb927.10.15210	812	+	nuclear cap binding complex subunit CBP30 (CBP30)	107.407	19.2574	23.2061	0	80.1679	59.6005	2.45076	0	0	71.5443	71.2179	86.2652	17.4714	0
Tb927.11.8120	984	+	protein transport protein Sec13, putative	37.7376	103.99	9.94547	1.60732	70.7364	101.898	4.90152	0	0	21.1381	7.49662	10.5631	0	0
Tb927.3.5250	1739	+	ZFP family member, putative (ZC3H8)	104.504	92.4357	79.5637	16.0732	63.6627	98.0524	4.90152	0	0	121.95	118.072	98.5888	96.0925	6.32823
Tb927.11.8020	497	+	hypothetical protein, conserved	95.7955	157.911	13.2606	0	58.947	46.1423	2.45076	0	0	21.1381	29.9865	52.8154	26.2071	0
Tb927.4.1580	629	-	hypothetical protein, conserved	46.4463	57.7723	23.2061	4.82196	70.7364	134.582	7.35227	0	0	4.87802	11.2449	17.6051	8.73568	0
Tb927.9.9520	1038	-	zinc finger protein family member, putative (ZC3H29)	69.6694	80.8812	0	1.60732	49.5155	44.2197	2.45076	0	0	37.3981	24.364	12.3236	0	0
Tb927.10.10990	1742	-	predicted WD40 repeat protein	81.281	50.0693	19.8909	3.21464	66.0206	86.5168	4.90152	1.5743	0	216.259	183.667	285.203	104.828	3.16412
Tb927.11.3720	1382	+	hypothetical protein, conserved	92.8926	53.9208	53.0425	8.0366	66.0206	80.749	4.90152	1.5743	0	34.1461	22.4899	33.4498	8.73568	0
Tb927.10.9330	1812	+	hypothetical protein, conserved	145.145	53.9208	3.31516	3.21464	162.694	115.356	7.35227	0	0	26.0161	41.2314	17.6051	0	0
Tb927.4.1870	1280	-	kinetoplastid-specific phospho-protein phosphatase, putative	145.145	173.317	69.6183	4.82196	30.6524	36.5293	2.45076	4.72289	0	43.9022	20.6157	52.8154	61.1498	0
Tb927.7.2270	701	-	hypothetical protein, conserved	23.2231	0	23.2061	6.42928	9.43152	36.5293	2.45076	0	0	52.0322	39.3572	21.1262	26.2071	0
Tb927.10.5580	1040	+	hypothetical protein, conserved	31.9318	119.396	39.7819	16.0732	44.7997	34.6067	2.45076	0	0	52.0322	59.9729	40.4918	52.4141	0
Tb927.6.710	725	-	dephospho-CoA kinase, putative	66.7665	177.168	43.097	27.3244	11.7894	34.6067	2.45076	0	0	27.6421	35.6089	40.4918	8.73568	0
Tb927.10.10820	1001	-	hypothetical protein, conserved	55.155	30.8119	59.6728	4.82196	23.5788	67.2909	4.90152	0	0	60.1622	88.0853	70.4206	34.9427	0
Tb927.10.14180	1124	-	protein transport protein Sec13, putative,cytosolic coat protein, putative	113.213	269.604	23.2061	14.4659	75.4521	134.582	9.80303	0	0	108.942	104.953	167.249	78.6212	3.16412
Tb927.3.3370	1172	-	hypothetical protein, conserved	87.0868	96.2872	43.097	4.82196	82.5258	67.2909	4.90152	23.6145	2.22968	130.08	93.7077	123.236	52.4141	0
Tb927.3.4450	608	-	hypothetical protein, conserved	5.80578	11.5545	0	0	40.0839	32.6841	2.45076	0	0	9.75603	28.1123	12.3236	8.73568	0
Tb927.7.1620	902	+	hypothetical protein, conserved	26.126	127.099	39.7819	32.1464	56.5891	30.7615	2.45076	0	0	61.7882	73.092	89.7862	17.4714	0
Tb927.10.12700	1136	-	pyruvate dehydrogenase E1 alpha subunit, putative	55.155	100.139	49.7273	28.9317	66.0206	59.6005	4.90152	0	0	141.462	119.946	102.11	69.8855	0
Tb927.2.3920	485	-	hypothetical protein, conserved	11.6116	50.0693	6.63031	3.21464	2.35788	28.8389	2.45076	0	0	8.13003	7.49662	14.0841	8.73568	0
Tb927.9.12530	1253	+	hypothetical protein, conserved	31.9318	23.1089	26.5212	3.21464	82.5258	142.272	12.2538	0	0	27.6421	29.9865	36.9708	8.73568	0
Tb927.10.13540	1103	-	RNA-binding protein, putative (RBP12)	26.126	134.802	23.2061	1.60732	44.7997	26.9163	2.45076	0	0	151.219	149.932	128.518	69.8855	3.16412
Tb927.4.1520	594	-	hypothetical protein, conserved	26.126	7.70297	19.8909	3.21464	14.1473	26.9163	2.45076	0	0	3.25201	1.87415	1.76051	0	0
Tb927.8.910	1397	-	hypothetical protein, conserved	34.8347	161.762	0	0	80.1679	53.8327	4.90152	0	0	126.828	114.323	130.278	122.3	0
Tb927.3.2230	905	-	succinyl-CoA synthetase alpha subunit, putative	29.0289	157.911	76.2486	4.82196	23.5788	24.9938	2.45076	0	0	16.2601	20.6157	47.5339	8.73568	0
Tb927.10.13320	659	-	DNA-directed RNA polymerase II/III subunit, putative (RPB5)	17.4174	11.5545	43.097	3.21464	47.1576	74.9813	7.35227	0	0	47.1542	18.7415	31.6892	17.4714	0
Tb927.3.2150	1088	-	protein phosphatase 2C, putative	66.7665	42.3664	29.8364	6.42928	84.8836	74.9813	7.35227	0	0	79.6743	134.939	112.673	78.6212	0
Tb927.9.6270	1527	+	hypothetical protein, conserved	119.019	50.0693	72.9334	1.60732	188.63	149.963	14.7045	0	0	48.7802	7.49662	15.8446	0	0
Tb927.11.10500	1292	+	hypothetical protein, conserved	95.7955	50.0693	23.2061	9.64391	113.178	146.117	14.7045	0	0	65.0402	108.701	93.3072	52.4141	0
Tb927.11.12700	453	+	hypothetical protein, conserved	52.2521	19.2574	89.5092	3.21464	61.3049	23.0712	2.45076	0	0	60.1622	91.8336	45.7734	0	0
Tb927.9.8210	1100	-	Peptide deformylase 2	63.8636	73.1782	39.7819	1.60732	35.3682	23.0712	2.45076	0	0	34.1461	44.9797	17.6051	131.035	0
Tb927.3.3910	1067	+	hypothetical protein, conserved	55.155	69.3268	16.5758	8.0366	40.0839	42.2971	4.90152	0	0	73.1703	80.5886	98.5888	34.9427	0
Tb927.6.3480	1043	-	RNA-binding protein, putative (DRBD5)	89.9897	11.5545	13.2606	3.21464	23.5788	21.1486	2.45076	0	0	56.9102	35.6089	44.0128	17.4714	0
Tb927.9.12410	522	+	unspecified product	0	0	0	0	14.1473	21.1486	2.45076	0	0	21.1381	3.74831	10.5631	0	0
Tb927.4.3970	1463	-	hypothetical protein, conserved	188.688	142.505	29.8364	8.0366	195.704	167.266	19.6061	1.5743	2.22968	159.349	153.681	221.825	157.242	3.16412
Tb927.10.13960	1770	-	flagellar protein PF20	229.329	181.02	56.3576	45.0049	245.219	299.925	36.7614	3.14859	0	35.7721	50.6022	82.7441	0	0
Tb927.8.1960	1304	+	hypothetical protein, conserved	46.4463	34.6634	29.8364	0	49.5155	59.6005	7.35227	0	0	105.69	74.9662	75.7021	8.73568	0
Tb927.11.8070	608	+	hypothetical protein, conserved	95.7955	34.6634	79.5637	3.21464	257.009	409.513	51.4659	0	0	130.08	170.548	126.757	87.3568	0
Tb927.1.4300	1475	+	chaperone protein DNAj, putative	26.126	7.70297	13.2606	6.42928	14.1473	19.226	2.45076	3.14859	2.22968	78.0483	59.9729	142.602	34.9427	0
Tb927.10.15490	1088	+	GDP-mannose 4,6 dehydratase, putative	127.727	200.277	62.9879	6.42928	21.2209	38.4519	4.90152	0	0	204.877	202.409	170.77	576.555	0
Tb927.10.15950	789	+	TFIID-like protein, putative (TRF4)	46.4463	34.6634	39.7819	6.42928	30.6524	19.226	2.45076	0	0	91.0563	58.0988	29.9287	0	0
Tb927.11.970	635	+	hypothetical protein, conserved	37.7376	26.9604	33.1516	3.21464	2.35788	19.226	2.45076	0	0	16.2601	18.7415	31.6892	17.4714	0
Tb927.2.4870	908	-	kinetoplastid-specific dual specificity phosphatase, putative	17.4174	96.2872	26.5212	3.21464	23.5788	19.226	2.45076	0	0	24.3901	37.4831	42.2523	52.4141	0
Tb927.4.3150	1031	+	hypothetical protein, conserved	107.407	123.248	102.77	4.82196	44.7997	38.4519	4.90152	0	0	123.576	127.442	93.3072	96.0925	0
Tb927.6.3060	560	+	hypothetical protein, conserved	23.2231	34.6634	16.5758	56.2562	23.5788	19.226	2.45076	20.4659	6.68905	32.5201	14.9932	28.1682	8.73568	0
Tb927.9.8710	797	-	hypothetical protein, conserved	127.727	3.85149	53.0425	11.2512	61.3049	38.4519	4.90152	0	0	43.9022	39.3572	38.7313	26.2071	0
Tb927.10.13780	1058	-	glycogen synthase kinase 3 (GSK3)	78.3781	65.4753	19.8909	0	61.3049	57.6779	7.35227	1.5743	0	40.6501	56.2246	86.2652	61.1498	0
Tb927.6.1010	1352	-	cysteine peptidase precursor,cysteine peptidase, Clan CA, family C1, Cathepsin L-like (CP)	3457.34	3350.79	377.928	56.2562	2782.3	3053.08	404.375	3.14859	0	3012.99	3199.18	3244.63	2445.99	234.145
Tb927.3.3020	980	-	actin-like protein, putative	43.5434	53.9208	62.9879	0	61.3049	36.5293	4.90152	0	0	125.202	164.926	181.333	61.1498	0
Tb927.11.16430	461	-	18 kDa ER-associated protein (ERAP18)	104.504	30.8119	116.03	17.6805	28.2945	53.8327	7.35227	0	0	47.1542	110.575	52.8154	17.4714	0
Tb927.9.1960	822	-	nitrilase, putative	55.155	200.277	49.7273	0	49.5155	53.8327	7.35227	0	0	11.382	9.37077	5.28154	0	0
Tb927.7.3810	1145	-	hypothetical protein, conserved	37.7376	11.5545	102.77	48.2196	115.536	124.969	17.1553	17.3173	2.22968	60.1622	58.0988	65.139	34.9427	0
Tb927.11.16070	998	-	TFIIH basal transcription factor subunit (p34)	17.4174	0	19.8909	0	63.6627	142.272	19.6061	0	0	66.6662	44.9797	49.2944	17.4714	0
Tb927.9.14290	1406	-	hypothetical protein, conserved	296.095	100.139	281.788	155.91	113.178	142.272	19.6061	1.5743	0	92.6823	74.9662	137.32	43.6784	0
Tb927.8.4380	318	-	hypothetical protein, conserved	31.9318	30.8119	29.8364	0	99.0309	105.743	14.7045	0	0	8.13003	7.49662	0	0	0
Tb927.11.11110	1106	+	protein kinase, putative,serine/threonine kinase, putative	124.824	84.7327	142.552	19.2878	23.5788	69.2135	9.80303	0	2.22968	263.413	284.871	278.161	26.2071	3.16412
Tb927.11.16570	1709	-	ATP-dependent DEAD/H RNA helicase, putative	58.0578	61.6238	39.7819	6.42928	14.1473	17.3034	2.45076	0	0	138.21	104.953	133.799	61.1498	0
Tb927.2.5800	998	+	sedoheptulose-1,7-bisphosphatase (SBPase)	20.3202	34.6634	16.5758	0	33.0103	17.3034	2.45076	0	0	24.3901	18.7415	14.0841	8.73568	0
Tb927.5.4050	312	-	hypothetical protein, conserved	14.5145	0	3.31516	0	16.5052	17.3034	2.45076	0	0	1.62601	3.74831	1.76051	0	0
Tb927.7.1040	450	+	40S ribosomal protein S16, putative	37.7376	38.5149	9.94547	3.21464	11.7894	17.3034	2.45076	0	0	14.6341	11.2449	8.80257	0	0
Tb927.3.3260	969	-	hypothetical protein, conserved	66.7665	96.2872	19.8909	3.21464	37.7261	117.278	17.1553	0	0	39.0241	29.9865	24.6472	0	0
Tb927.10.12740	1424	-	zinc finger protein family memeber, putative (ZC3H35)	49.3492	92.4357	3.31516	0	33.0103	49.9875	7.35227	0	0	78.0483	99.3302	114.433	43.6784	0
Tb927.11.2820	2624	-	hypothetical protein, conserved	121.921	207.98	49.7273	3.21464	160.336	182.647	26.9583	11.0201	0	213.007	153.681	96.8283	78.6212	3.16412
Tb927.10.2860	2342	+	hypothetical protein, conserved	139.339	196.426	195.594	318.249	308.882	313.383	46.5644	47.2289	2.22968	147.967	142.436	117.954	104.828	0
Tb927.6.2050	641	-	ribosome biogenesis regulatory protein (RRS1), putative	313.512	69.3268	66.3031	1.60732	73.0942	65.3683	9.80303	0	0	26.0161	39.3572	75.7021	17.4714	0
Tb927.9.15350	170	+	hypothetical protein, conserved	0	0	16.5758	0	4.71576	32.6841	4.90152	0	0	63.4142	104.953	61.618	52.4141	9.49235
Tb927.11.3090	455	-	hypothetical protein, conserved	66.7665	42.3664	76.2486	24.1098	37.7261	48.0649	7.35227	1.5743	2.22968	14.6341	26.2382	14.0841	17.4714	0
Tb927.10.13460	395	-	hypothetical protein	5.80578	0	9.94547	6.42928	0	15.3808	2.45076	0	0	8.13003	3.74831	0	8.73568	0
Tb927.10.9440	1475	+	NADH dehydrogenase (54 NDH2)	69.6694	7.70297	49.7273	6.42928	14.1473	30.7615	4.90152	0	0	105.69	123.694	93.3072	104.828	0
Tb927.11.14690	1019	-	hypothetical protein, conserved	110.31	92.4357	112.715	25.7171	30.6524	30.7615	4.90152	0	0	21.1381	26.2382	19.3657	8.73568	0
Tb927.2.2910	1217	+	hypothetical protein, conserved	66.7665	46.2178	39.7819	1.60732	28.2945	61.5231	9.80303	0	0	99.1863	151.806	156.686	69.8855	0
Tb927.5.3560	650	+	vesicle-associated membrane protein, putative,synaptobrevin, putative (VAMP)	20.3202	42.3664	33.1516	6.42928	14.1473	15.3808	2.45076	0	0	40.6501	39.3572	77.4626	96.0925	0
Tb927.6.2500	686	+	hypothetical protein, conserved	29.0289	84.7327	23.2061	1.60732	14.1473	30.7615	4.90152	0	0	107.316	123.694	154.925	43.6784	0
Tb927.9.12870	423	+	hypothetical protein, conserved	23.2231	50.0693	9.94547	0	14.1473	15.3808	2.45076	0	0	11.382	1.87415	8.80257	0	0
Tb927.9.4620	1403	+	ubiquitin-activating enzyme e1, putative	17.4174	77.0297	29.8364	4.82196	4.71576	15.3808	2.45076	1.5743	2.22968	13.008	26.2382	24.6472	17.4714	0
Tb927.9.920	581	+	hypothetical protein	2.90289	0	6.63031	0	35.3682	15.3808	2.45076	1.5743	0	229.267	133.065	100.349	43.6784	0
Tb927.11.13150	725	-	hypothetical protein, conserved	17.4174	77.0297	39.7819	0	63.6627	46.1423	7.35227	0	0	104.064	69.3437	86.2652	174.714	0
Tb927.2.2860	1106	+	hypothetical protein, conserved	142.242	53.9208	49.7273	64.2928	37.7261	46.1423	7.35227	0	0	84.5523	104.953	124.996	113.564	0
Tb927.4.4520	1514	-	hypothetical protein, conserved	179.979	30.8119	46.4122	3.21464	136.757	213.408	34.3106	6.29719	2.22968	113.82	164.926	98.5888	69.8855	0
Tb927.6.1840	1034	-	hypothetical protein, conserved	98.6983	177.168	53.0425	9.64391	122.61	134.582	22.0568	0	0	160.975	179.919	209.501	43.6784	0
Tb927.4.1730	479	-	hypothetical protein, conserved	31.9318	30.8119	6.63031	3.21464	103.747	148.04	24.5076	0	0	14.6341	41.2314	22.8867	8.73568	0
Tb927.10.10620	890	-	hypothetical protein, conserved	26.126	11.5545	46.4122	28.9317	37.7261	44.2197	7.35227	0	0	56.9102	63.7212	52.8154	113.564	0
Tb927.2.4150	959	-	hypothetical protein, conserved	58.0578	34.6634	62.9879	3.21464	58.947	44.2197	7.35227	0	0	68.2922	71.2179	58.097	43.6784	0
Tb927.4.4650	809	-	diphthine synthase, putative	87.0868	73.1782	99.4547	376.113	21.2209	73.0587	12.2538	130.667	82.4983	87.8043	88.0853	126.757	122.3	0
Tb927.10.3120	698	+	cytochrome c oxidase assembly protein, putative	87.0868	53.9208	86.194	8.0366	14.1473	28.8389	4.90152	0	0	34.1461	78.7145	15.8446	43.6784	0
Tb927.11.12300	582	+	hypothetical protein, conserved	14.5145	0	13.2606	1.60732	14.1473	28.8389	4.90152	0	0	58.5362	37.4831	31.6892	0	0
Tb927.5.1580	1700	-	CCCH zinc-finger protein (ZC3H13)	168.368	323.525	29.8364	1.60732	233.43	186.492	31.8599	0	0	419.509	496.651	378.51	462.991	0
Tb927.9.7100	740	+	hypothetical protein, conserved	37.7376	127.099	66.3031	1.60732	228.714	315.306	53.9167	0	0	35.7721	43.1055	49.2944	34.9427	0
Tb927.11.13240	743	-	RNA polymerase subunit, putative (RPC25)	95.7955	3.85149	13.2606	0	75.4521	69.2135	12.2538	0	0	71.5443	44.9797	66.8995	52.4141	0
Tb927.11.16830	660	-	Rab-like 5, small G protein (RABL5)	20.3202	15.4059	49.7273	0	89.5994	109.588	19.6061	0	0	19.5121	14.9932	15.8446	0	0
Tb927.10.6450	914	+	hypothetical protein, conserved	43.5434	42.3664	49.7273	0	23.5788	26.9163	4.90152	0	0	113.82	116.198	135.56	43.6784	0
Tb927.4.2530	477	+	hypothetical protein, conserved	8.70868	61.6238	0	0	37.7261	26.9163	4.90152	20.4659	0	9.75603	18.7415	1.76051	0	0
Tb927.4.2800	1460	+	hypothetical protein, conserved	29.0289	80.8812	29.8364	14.4659	44.7997	13.4582	2.45076	1.5743	0	107.316	101.204	86.2652	26.2071	0
Tb927.7.740	1643	-	chaperone protein DNAj, putative	177.076	53.9208	129.291	17.6805	18.863	26.9163	4.90152	0	0	162.601	179.919	186.614	122.3	6.32823
Tb927.8.1790	471	-	hypothetical protein, conserved	34.8347	0	19.8909	6.42928	30.6524	13.4582	2.45076	0	0	13.008	9.37077	8.80257	0	0
Tb927.8.4550	552	-	hypothetical protein, conserved	5.80578	11.5545	3.31516	0	30.6524	26.9163	4.90152	0	0	42.2761	13.1191	21.1262	0	0
Tb927.8.4830	837	-	U1 small nuclear ribonucleoprotein, putative (RBP24 U170K)	43.5434	46.2178	43.097	19.2878	21.2209	13.4582	2.45076	0	0	14.6341	33.7348	33.4498	0	0
Tb927.8.5350	512	-	hypothetical protein, conserved	26.126	30.8119	62.9879	6.42928	2.35788	13.4582	2.45076	0	0	39.0241	18.7415	21.1262	8.73568	0
Tb927.9.8290	656	-	hypothetical protein, conserved	69.6694	84.7327	49.7273	27.3244	11.7894	13.4582	2.45076	0	0	32.5201	58.0988	61.618	34.9427	0
Tb927.10.900	515	+	hypothetical protein, conserved	194.494	15.4059	145.867	16.0732	21.2209	40.3745	7.35227	0	0	29.2681	69.3437	59.8575	52.4141	0
Tb927.11.15470	1955	-	methionyl-tRNA formyltransferase	75.4752	173.317	125.976	14.4659	129.683	65.3683	12.2538	0	0	87.8043	82.4628	65.139	8.73568	0
Tb927.7.3970	872	+	hypothetical protein, conserved	92.8926	119.396	43.097	30.5391	84.8836	65.3683	12.2538	0	2.22968	112.194	110.575	58.097	78.6212	0
Tb927.10.480	1301	+	hypothetical protein, conserved	78.3781	103.99	0	22.5025	58.947	38.4519	7.35227	0	0	91.0563	39.3572	56.3364	17.4714	0
Tb927.11.9990	923	+	glycosyl transferase-like protein	63.8636	100.139	76.2486	0	96.673	115.356	22.0568	0	0	65.0402	54.3505	63.3785	43.6784	0
Tb927.10.8210	1764	-	KREPA2 (KREPA2)	60.9607	123.248	66.3031	1.60732	28.2945	63.4457	12.2538	1.5743	0	40.6501	29.9865	35.2103	0	0
Tb927.10.4000	833	-	methylglutaconyl-CoA hydratase, mitochondrial precursor, putative	29.0289	11.5545	9.94547	4.82196	2.35788	24.9938	4.90152	0	0	24.3901	22.4899	19.3657	8.73568	0
Tb927.5.4010	915	-	hypothetical protein	43.5434	53.9208	43.097	9.64391	14.1473	24.9938	4.90152	0	0	50.4062	43.1055	49.2944	0	0
Tb927.5.4030	279	-	U6 snRNA-associated Sm-like protein LSm7p (TbLSm7)	75.4752	11.5545	96.1395	46.6123	51.8733	136.504	26.9583	0	0	30.8941	35.6089	24.6472	0	0
Tb927.10.6960	962	+	hypothetical protein, conserved	226.426	234.941	96.1395	17.6805	115.536	86.5168	17.1553	0	0	125.202	138.687	140.841	78.6212	0
Tb927.4.5010	1187	-	calreticulin, putative	174.174	115.545	139.237	644.535	120.252	171.111	34.3106	272.353	211.82	131.706	106.827	116.194	69.8855	0
Tb927.2.2570	500	-	hypothetical protein, conserved	72.5723	0	76.2486	11.2512	40.0839	36.5293	7.35227	0	0	29.2681	101.204	40.4918	113.564	0
Tb927.5.690	456	+	hypothetical protein, conserved	31.9318	42.3664	19.8909	3.21464	23.5788	36.5293	7.35227	0	0	9.75603	20.6157	15.8446	0	0
Tb927.10.16080	377	+	hypothetical protein, conserved	26.126	73.1782	96.1395	4.82196	7.07364	84.5942	17.1553	1.5743	0	68.2922	39.3572	44.0128	17.4714	0
Tb927.7.5560	1980	+	glucosamine-fructose-6-phosphate aminotransferase, putative	63.8636	200.277	39.7819	138.229	28.2945	48.0649	9.80303	37.7831	24.5265	138.21	78.7145	75.7021	0	0
Tb927.10.9840	788	+	chaperone protein DNAj, putative	23.2231	73.1782	19.8909	3.21464	89.5994	71.1361	14.7045	0	0	164.227	140.562	124.996	61.1498	0
Tb927.10.11890	950	+	hypothetical protein, conserved	66.7665	103.99	9.94547	0	54.2312	82.6716	17.1553	0	0	60.1622	20.6157	58.097	43.6784	0
Tb927.10.12990	890	-	predicted ankyrin repeat family protein	63.8636	50.0693	62.9879	131.8	9.43152	11.5356	2.45076	0	0	79.6743	73.092	109.152	96.0925	0
Tb927.10.1670	377	-	hypothetical protein	34.8347	7.70297	36.4667	0	9.43152	11.5356	2.45076	0	0	29.2681	18.7415	14.0841	8.73568	0
Tb927.10.3380	345	+	60S acidic ribosomal protein P2, putative	5.80578	107.842	3.31516	1.60732	18.863	11.5356	2.45076	0	0	29.2681	29.9865	8.80257	0	0
Tb927.11.16390	296	-	cyclin dependent kinases regulatory subunit, putative (CKS1)	5.80578	0	0	0	7.07364	11.5356	2.45076	0	0	32.5201	41.2314	7.04206	17.4714	0
Tb927.2.3970	911	-	hypothetical protein, conserved	60.9607	38.5149	9.94547	3.21464	0	11.5356	2.45076	0	0	29.2681	20.6157	22.8867	8.73568	0
Tb927.3.1600	308	-	hypothetical protein, conserved	0	7.70297	3.31516	0	18.863	11.5356	2.45076	0	0	11.382	22.4899	22.8867	17.4714	0
Tb927.5.1930	648	+	hypothetical protein, conserved	29.0289	0	33.1516	1.60732	25.9367	23.0712	4.90152	0	0	27.6421	22.4899	22.8867	0	0
Tb927.6.1270	647	-	hypothetical protein, conserved	5.80578	42.3664	3.31516	6.42928	2.35788	11.5356	2.45076	0	0	53.6582	74.9662	45.7734	61.1498	0
Tb927.6.4570	425	-	hypothetical protein, conserved	5.80578	38.5149	3.31516	0	47.1576	11.5356	2.45076	0	0	32.5201	39.3572	33.4498	8.73568	0
Tb927.7.3730	1023	-	RNA-binding protein, putative (RBP26)	43.5434	96.2872	26.5212	0	28.2945	46.1423	9.80303	0	0	9.75603	3.74831	8.80257	0	0
Tb927.7.4780	482	-	hypothetical protein, conserved	2.90289	34.6634	0	3.21464	2.35788	11.5356	2.45076	0	0	9.75603	5.62246	15.8446	8.73568	0
Tb927.8.2500	767	+	ribosomal RNA methyltransferase, putative	34.8347	65.4753	16.5758	0	21.2209	23.0712	4.90152	0	0	48.7802	59.9729	89.7862	43.6784	0
Tb927.9.12000	1167	+	unspecified product	0	0	0	0	9.43152	11.5356	2.45076	0	0	27.6421	16.8674	15.8446	0	0
Tb927.9.17940	503	-	hypothetical protein	31.9318	15.4059	23.2061	4.82196	11.7894	11.5356	2.45076	0	0	74.7963	58.0988	63.3785	8.73568	0
Tb927.8.3550	1115	-	mitogen-activated protein kinase 3, putative	58.0578	177.168	43.097	0	75.4521	115.356	24.5076	0	0	29.2681	37.4831	24.6472	8.73568	0
Tb927.8.7820	1514	+	hypothetical protein, conserved	34.8347	134.802	26.5212	8.0366	75.4521	57.6779	12.2538	0	0	126.828	89.9594	130.278	235.863	66.4464
Tb927.11.14300	1808	+	dynein intermediate chain IC70, putative	34.8347	80.8812	19.8909	75.544	94.3152	69.2135	14.7045	426.635	720.188	222.763	194.912	181.333	69.8855	0
Tb927.2.2270	689	-	hypothetical protein, conserved	2.90289	30.8119	16.5758	4.82196	21.2209	34.6067	7.35227	0	0	21.1381	28.1123	19.3657	17.4714	0
Tb927.4.1570	947	-	hypothetical protein, conserved	81.281	150.208	46.4122	11.2512	18.863	34.6067	7.35227	3.14859	0	39.0241	56.2246	51.0549	8.73568	0
Tb927.3.2160	1403	-	hypothetical protein, conserved	31.9318	227.238	62.9879	1.60732	127.325	101.898	22.0568	1.5743	0	94.3083	123.694	112.673	87.3568	0
Tb927.6.1830	1328	-	hypothetical protein, conserved	148.048	77.0297	152.497	11.2512	259.367	361.448	78.4243	1.5743	0	222.763	217.402	258.796	113.564	0
Tb927.11.3980	1556	+	mitochondrial processing peptidase alpha subunit, putative,metallo-peptidase, Clan ME, Family M16	119.019	73.1782	33.1516	925.816	37.7261	55.7553	12.2538	0	171.686	190.243	191.164	172.53	78.6212	0
Tb927.6.600	1055	-	CCR4 associated factor, putative (CAF1)	31.9318	34.6634	72.9334	12.8586	37.7261	55.7553	12.2538	0	0	63.4142	43.1055	44.0128	26.2071	0
Tb927.11.1560	995	-	1,2-Dihydroxy-3-keto-5-methylthiopentene dioxygenase, putative	17.4174	0	6.63031	4.82196	11.7894	44.2197	9.80303	0	0	79.6743	76.8403	70.4206	26.2071	0
Tb927.7.1740	773	+	60S ribosomal protein L7, putative	75.4752	204.129	56.3576	6.42928	25.9367	44.2197	9.80303	1.5743	2.22968	95.9343	108.701	109.152	26.2071	0
Tb927.8.1550	2336	+	paraflagellar rod component, putative (PFC3)	194.494	150.208	162.443	6.42928	70.7364	76.9039	17.1553	0	0	177.235	164.926	191.896	131.035	0
Tb927.9.8850	1130	-	actin A	185.785	231.089	112.715	4.82196	101.389	109.588	24.5076	0	0	172.357	121.82	218.304	78.6212	0
Tb927.11.1850	1487	-	hypothetical protein, conserved	121.921	53.9208	119.346	94.8318	631.912	546.017	122.538	7.87149	0	131.706	144.31	144.362	87.3568	0
Tb927.10.1140	1463	-	epsilon tubulin (TUBE1)	133.533	127.099	248.637	8.0366	87.2415	32.6841	7.35227	0	0	170.731	166.8	154.925	148.507	0
Tb927.6.560	1023	-	cysteine peptidase C (CPC),CPC cysteine peptidase, Clan CA, family C1, Cathepsin B-like (TbcatB)	72.5723	142.505	39.7819	59.4708	40.0839	65.3683	14.7045	0	0	37.3981	43.1055	24.6472	0	0
Tb927.11.11360	957	+	receptor for activated C kinase 1 (RACK1)	78.3781	80.8812	16.5758	0	169.767	184.569	41.6629	0	0	53.6582	43.1055	52.8154	0	0
Tb927.10.510	1004	+	hypothetical protein, conserved	29.0289	0	16.5758	6.42928	23.5788	53.8327	12.2538	0	0	115.446	112.449	116.194	26.2071	0
Tb927.9.6060	821	+	2Fe-2S iron-sulfur cluster binding domain containing protein, putative	124.824	53.9208	76.2486	3.21464	44.7997	53.8327	12.2538	0	0	143.089	144.31	200.699	183.449	0
Tb927.10.8710	497	+	centrin, putative	2.90289	26.9604	3.31516	0	35.3682	21.1486	4.90152	0	0	82.9263	89.9594	51.0549	61.1498	0
Tb927.3.3040	803	-	hypothetical protein, conserved	8.70868	3.85149	9.94547	0	11.7894	21.1486	4.90152	0	0	76.4223	43.1055	47.5339	8.73568	0
Tb927.5.1210	936	+	short-chain dehydrogenase, putative	11.6116	15.4059	33.1516	9.64391	16.5052	21.1486	4.90152	0	0	4.87802	1.87415	7.04206	0	0
Tb927.5.2860	1298	-	hypothetical protein, conserved	2.90289	7.70297	19.8909	1.60732	28.2945	21.1486	4.90152	3.14859	2.22968	100.812	84.3369	105.631	52.4141	0
Tb927.8.6460	540	+	hypothetical protein, conserved	2.90289	50.0693	0	0	37.7261	21.1486	4.90152	0	0	34.1461	22.4899	26.4077	0	0
Tb927.9.17730	492	-	hypothetical protein	55.155	173.317	53.0425	11.2512	2.35788	21.1486	4.90152	0	0	0	1.87415	3.52103	0	0
Tb927.10.10140	995	+	paraflagellar rod component, putative (PFC19)	52.2521	38.5149	102.77	17.6805	73.0942	105.743	24.5076	0	0	22.7641	11.2449	21.1262	8.73568	3.16412
Tb927.11.16360	1055	-	hypothetical protein, conserved	142.242	100.139	49.7273	1.60732	44.7997	136.504	31.8599	0	0	22.7641	16.8674	21.1262	17.4714	0
Tb927.7.2130	1382	-	hypothetical protein, conserved	232.231	100.139	116.03	11.2512	63.6627	136.504	31.8599	1.5743	0	97.5603	116.198	96.8283	104.828	0
Tb927.2.1560	590	-	cyclophilin-type peptidyl-prolyl cis-trans isomerase, putative	171.271	61.6238	82.8789	6.42928	101.389	144.195	34.3106	0	0	120.324	146.184	154.925	96.0925	3.16412
Tb927.9.7260	1100	+	hypothetical protein, conserved	98.6983	65.4753	79.5637	0	63.6627	101.898	24.5076	0	0	336.583	333.599	267.598	227.128	0
Tb927.11.6540	1652	-	hypothetical protein, conserved	182.882	215.683	56.3576	61.0781	134.399	142.272	34.3106	1.5743	0	291.055	269.878	190.135	366.899	0
Tb927.8.6500	1619	+	cell division cycle protein, putative	162.562	65.4753	99.4547	8.0366	129.683	111.511	26.9583	0	0	226.015	288.62	209.501	183.449	0
Tb927.10.11150	680	-	hypothetical protein, conserved	98.6983	50.0693	23.2061	3.21464	84.8836	80.749	19.6061	0	0	52.0322	46.8539	58.097	8.73568	0
Tb927.10.12960	692	-	ras-related protein rab-5,small GTPase, putative (RAB5A)	113.213	53.9208	109.4	122.156	25.9367	40.3745	9.80303	15.743	2.22968	76.4223	76.8403	110.912	26.2071	0
Tb927.10.7030	807	+	hypothetical protein, conserved	20.3202	53.9208	43.097	1.60732	23.5788	40.3745	9.80303	0	0	71.5443	67.4696	68.66	0	0
Tb927.11.9560	1634	-	oxidoreductase, putative	46.4463	103.99	29.8364	3.21464	148.546	161.498	39.2121	0	0	97.5603	114.323	70.4206	17.4714	0
Tb927.7.1350	1052	+	hypothetical protein, conserved	75.4752	115.545	49.7273	4.82196	82.5258	90.362	22.0568	0	0	118.698	61.8471	102.11	78.6212	3.16412
Tb927.10.1810	320	+	hypothetical protein, conserved	34.8347	26.9604	36.4667	3.21464	16.5052	49.9875	12.2538	0	0	34.1461	24.364	28.1682	26.2071	6.32823
Tb927.11.880	533	+	cyclophilin a,cyclophilin type peptidyl-prolyl cis-trans isomerase (CYPA)	43.5434	7.70297	59.6728	287.71	35.3682	49.9875	12.2538	59.8233	8.91874	14.6341	22.4899	21.1262	8.73568	0
Tb927.9.10230	507	-	hypothetical protein, conserved	11.6116	69.3268	9.94547	17.6805	132.041	99.975	24.5076	1.5743	2.22968	4.87802	3.74831	1.76051	0	0
Tb927.11.15220	905	-	hypothetical protein, conserved	40.6405	115.545	46.4122	151.088	28.2945	59.6005	14.7045	26.7631	2.22968	40.6501	41.2314	36.9708	17.4714	0
Tb927.10.2800	482	+	hypothetical protein, conserved	188.688	19.2574	116.03	19.2878	73.0942	69.2135	17.1553	1.5743	0	300.811	209.905	188.375	218.392	0
Tb927.11.11030	683	+	exosome-associated protein 4 (EAP4)	52.2521	115.545	33.1516	4.82196	68.3785	69.2135	17.1553	0	0	50.4062	41.2314	22.8867	8.73568	0
Tb927.3.2960	983	-	inosine-adenosine-guanosine-nucleosidehydrolase,IAG-nucleoside hydrolase (IAGNH)	127.727	11.5545	36.4667	3.21464	141.473	138.427	34.3106	0	0	87.8043	78.7145	75.7021	96.0925	0
Tb927.8.3950	2744	-	hypothetical protein, conserved	214.814	246.495	112.715	69.1147	157.978	255.705	63.7197	3.14859	2.22968	170.731	121.82	144.362	104.828	136.057
Tb927.7.6280	1922	-	hypothetical protein, conserved	34.8347	165.614	33.1516	1.60732	70.7364	136.504	34.3106	1.5743	0	146.341	155.555	117.954	26.2071	0
Tb11.02.5400	1088	+	cystathionine beta-synthase, putative	113.213	100.139	106.085	8.0366	30.6524	19.226	4.90152	0	0	30.8941	26.2382	38.7313	96.0925	0
Tb927.10.12630	656	-	hypothetical protein, conserved	11.6116	23.1089	3.31516	1.60732	14.1473	19.226	4.90152	0	0	8.13003	14.9932	3.52103	17.4714	0
Tb927.10.1390	705	-	hypoxanthine-guanine phosphoribosyltransferase, putative	17.4174	23.1089	13.2606	1.60732	11.7894	19.226	4.90152	0	0	39.0241	39.3572	47.5339	0	0
Tb927.10.14940	366	-	hypothetical protein	11.6116	7.70297	0	0	0	9.61298	2.45076	0	0	9.75603	9.37077	14.0841	0	0
Tb927.10.2080	750	+	hypothetical protein, conserved	49.3492	7.70297	6.63031	1.60732	2.35788	9.61298	2.45076	1.5743	0	21.1381	24.364	8.80257	0	0
Tb927.10.3230	1122	+	protein kinase, putative	11.6116	30.8119	23.2061	1.60732	7.07364	19.226	4.90152	0	2.22968	13.008	14.9932	14.0841	0	0
Tb927.10.7120	978	+	hypothetical protein, conserved	31.9318	73.1782	46.4122	0	7.07364	19.226	4.90152	0	0	45.5282	43.1055	56.3364	0	0
Tb927.10.8260	566	-	hypothetical protein, conserved	2.90289	84.7327	13.2606	0	11.7894	19.226	4.90152	0	0	53.6582	50.6022	68.66	34.9427	0
Tb927.10.9900	1694	+	ABC1 protein, putative	58.0578	11.5545	39.7819	3.21464	2.35788	9.61298	2.45076	0	0	113.82	138.687	161.967	78.6212	0
Tb927.11.4790	495	+	hypothetical protein	20.3202	42.3664	19.8909	3.21464	2.35788	19.226	4.90152	0	0	4.87802	1.87415	15.8446	0	0
Tb927.11.5840	329	+	Protein translation factor SUI1 homolog, putative	40.6405	0	36.4667	303.783	11.7894	9.61298	2.45076	432.932	202.901	79.6743	52.4763	40.4918	17.4714	0
Tb927.11.6700	398	-	hypothetical protein, conserved	5.80578	26.9604	0	0	0	9.61298	2.45076	0	0	55.2842	84.3369	72.1811	26.2071	0
Tb927.2.2130	693	-	small GTP-binding protein RAB6, putative	26.126	3.85149	16.5758	3.21464	9.43152	19.226	4.90152	1.5743	0	34.1461	16.8674	14.0841	0	0
Tb927.4.2830	695	+	hypothetical protein, conserved	40.6405	34.6634	23.2061	1.60732	21.2209	38.4519	9.80303	0	0	40.6501	82.4628	24.6472	96.0925	3.16412
Tb927.6.4730	668	+	hypothetical protein	40.6405	11.5545	6.63031	1.60732	25.9367	9.61298	2.45076	0	0	34.1461	50.6022	35.2103	8.73568	0
Tb927.8.1530	1449	+	hypothetical protein, conserved	63.8636	111.693	69.6183	4.82196	0	9.61298	2.45076	0	0	58.5362	7.49662	24.6472	0	0
Tb927.9.9630	1067	-	hypothetical protein, conserved	26.126	11.5545	33.1516	3.21464	25.9367	19.226	4.90152	1.5743	0	35.7721	24.364	49.2944	17.4714	0
Tb927.9.9840	416	-	lipoic acid containing carrier protein, putative (GCVH)	8.70868	23.1089	13.2606	3.21464	4.71576	9.61298	2.45076	0	0	4.87802	0	3.52103	0	0
Tb927.10.8400	884	+	legume-like lectin, putative	72.5723	96.2872	26.5212	1.60732	42.4418	48.0649	12.2538	0	0	82.9263	80.5886	93.3072	34.9427	0
Tb927.10.9590	1301	+	hypothetical protein, conserved	40.6405	142.505	56.3576	4.82196	66.0206	105.743	26.9583	0	4.45937	175.609	138.687	154.925	157.242	0
Tb927.6.2600	432	+	hypothetical protein, conserved	11.6116	92.4357	33.1516	4.82196	33.0103	48.0649	12.2538	0	0	14.6341	14.9932	15.8446	0	0
Tb927.1.1130	1853	+	glycerol-3-phosphate dehydrogenase (FAD-dependent), putative	63.8636	100.139	89.5092	6.42928	148.546	228.789	58.8182	1.5743	0	71.5443	59.9729	59.8575	104.828	0
Tb927.11.16580	1775	-	hypothetical protein, conserved	87.0868	254.198	43.097	12.8586	174.483	169.188	44.1136	0	0	271.543	226.773	216.543	122.3	0
Tb927.10.2320	1145	+	hypothetical protein, conserved	127.727	77.0297	56.3576	1.60732	101.389	74.9813	19.6061	0	0	242.275	178.045	169.009	61.1498	0
Tb927.11.8760	1583	+	hypothetical protein, conserved	133.533	88.5842	99.4547	45.0049	136.757	101.898	26.9583	1.5743	0	182.113	176.171	169.009	165.978	0
Tb10.v4.0033	1718	-	pumillo RNA binding protein PUF1,chrX additional, unordered contigs (PUF1)	229.329	111.693	165.758	12.8586	396.124	249.938	66.1705	3.14859	0	154.471	146.184	149.644	104.828	0
Tb927.10.4430	1718	-	pumillo RNA binding protein PUF1 (PUF1)	229.329	111.693	165.758	12.8586	396.124	249.938	66.1705	3.14859	0	154.471	146.184	149.644	104.828	0
Tb927.5.850	1175	+	hypothetical protein, conserved	29.0289	26.9604	36.4667	4.82196	181.557	194.182	51.4659	0	0	76.4223	101.204	110.912	78.6212	3.16412
Tb927.11.11380	1652	+	hypothetical protein, conserved	37.7376	115.545	46.4122	3.21464	73.0942	92.2846	24.5076	0	0	110.568	116.198	84.5047	52.4141	0
Tb927.11.5000	1967	+	dynein intermediate chain IC78, putative	52.2521	142.505	53.0425	12.8586	37.7261	46.1423	12.2538	0	0	152.845	125.568	167.249	34.9427	0
Tb927.11.1290	1196	+	hypothetical protein, conserved	72.5723	65.4753	72.9334	4.82196	294.735	257.628	68.6212	0	0	50.4062	48.728	47.5339	26.2071	0
Tb927.9.14120	1595	-	hypothetical protein, conserved	17.4174	77.0297	3.31516	1.60732	33.0103	82.6716	22.0568	1.5743	0	92.6823	76.8403	70.4206	26.2071	0
Tb927.11.15030	599	-	small GTPase (X3)	58.0578	34.6634	43.097	0	84.8836	73.0587	19.6061	0	0	13.008	18.7415	28.1682	43.6784	0
Tb927.11.3030	1325	-	phosphoribosylpyrophosphate synthetase, putative (PRS)	34.8347	165.614	39.7819	297.354	30.6524	73.0587	19.6061	37.7831	13.3781	94.3083	116.198	114.433	131.035	0
Tb927.9.7060	893	+	hypothetical protein, conserved	29.0289	84.7327	26.5212	1.60732	14.1473	36.5293	9.80303	0	0	81.3003	33.7348	70.4206	26.2071	0
Tb927.2.2160	989	-	paraflagellar rod component, putative (PFC11)	66.7665	177.168	23.2061	3.21464	101.389	109.588	29.4091	0	0	188.617	149.932	176.051	139.771	0
Tb927.11.13110	1793	-	hypothetical protein, conserved	226.426	84.7327	149.182	16.0732	231.072	288.389	78.4243	0	0	156.097	193.038	144.362	244.599	3.16412
Tb927.8.2600	1940	+	hypothetical protein, conserved	165.465	238.792	155.812	4.82196	122.61	144.195	39.2121	1.5743	0	74.7963	50.6022	82.7441	17.4714	0
Tb927.1.3310	758	+	hypothetical protein, conserved	34.8347	30.8119	16.5758	3.21464	44.7997	26.9163	7.35227	0	0	29.2681	9.37077	19.3657	0	3.16412
Tb927.10.12550	890	-	hypothetical protein, conserved	75.4752	231.089	46.4122	8.0366	18.863	26.9163	7.35227	0	0	22.7641	24.364	15.8446	17.4714	0
Tb927.11.1000	426	+	hypothetical protein, conserved	40.6405	154.059	9.94547	8.0366	54.2312	53.8327	14.7045	0	0	37.3981	18.7415	19.3657	0	0
Tb927.11.14610	1109	+	procyclin-associated gene 4 (PAG4) protein, putative	37.7376	73.1782	56.3576	9.64391	16.5052	26.9163	7.35227	1.5743	0	87.8043	33.7348	31.6892	26.2071	0
Tb927.11.7550	665	-	hypothetical protein, conserved	150.95	7.70297	125.976	46.6123	28.2945	26.9163	7.35227	0	0	53.6582	26.2382	19.3657	8.73568	0
Tb927.6.4030	791	-	superoxide dismutase, putative	5.80578	7.70297	13.2606	3.21464	44.7997	53.8327	14.7045	0	0	66.6662	43.1055	89.7862	26.2071	0
Tb927.8.1730	452	-	hypothetical protein, conserved	89.9897	34.6634	99.4547	14.4659	99.0309	107.665	29.4091	0	0	115.446	97.456	149.644	87.3568	3.16412
Tb927.8.2170	315	+	hypothetical protein, conserved	2.90289	46.2178	0	1.60732	28.2945	26.9163	7.35227	0	0	4.87802	7.49662	8.80257	0	0
Tb927.8.3400	893	+	palmitoyl acyltransferase 12, putative	84.1839	100.139	122.661	9.64391	73.0942	98.0524	26.9583	0	0	86.1783	58.0988	38.7313	52.4141	0
Tb927.2.4420	1133	-	hypothetical protein, conserved	98.6983	157.911	89.5092	1.60732	99.0309	71.1361	19.6061	9.44578	0	164.227	104.953	132.039	192.185	0
Tb927.10.7900	1157	-	hypothetical protein, conserved	177.076	84.7327	86.194	12.8586	51.8733	115.356	31.8599	0	0	55.2842	65.5954	82.7441	96.0925	3.16412
Tb927.10.3210	1685	+	delta-1-pyrroline-5-carboxylate dehydrogenase, putative	168.368	100.139	96.1395	6.42928	200.42	159.575	44.1136	0	0	130.08	108.701	126.757	78.6212	0
Tb927.4.380	1001	-	hypothetical protein, conserved	60.9607	15.4059	39.7819	1.60732	33.0103	44.2197	12.2538	0	4.45937	50.4062	73.092	59.8575	87.3568	0
Tb927.1.1500	1994	+	hypothetical protein, conserved	69.6694	142.505	79.5637	16.0732	68.3785	17.3034	4.90152	0	0	157.723	119.946	142.602	34.9427	0
Tb927.10.14240	1340	-	N-myristoyltransferase (NMT)	116.116	173.317	116.03	4.82196	47.1576	69.2135	19.6061	0	2.22968	237.397	159.303	230.627	113.564	0
Tb927.11.13820	1154	+	hypothetical protein, conserved	72.5723	196.426	33.1516	46.6123	25.9367	17.3034	4.90152	11.0201	0	73.1703	33.7348	52.8154	349.427	6.32823
Tb927.3.1000	542	+	frataxin-like, mitochondrial precursor, putative	17.4174	61.6238	39.7819	16.0732	7.07364	17.3034	4.90152	0	0	22.7641	5.62246	10.5631	8.73568	3.16412
Tb927.5.2110	548	-	hypothetical protein, conserved	0	100.139	29.8364	1.60732	4.71576	17.3034	4.90152	0	0	16.2601	44.9797	31.6892	17.4714	0
Tb927.7.2260	839	-	hypothetical protein, conserved	26.126	7.70297	69.6183	403.437	35.3682	17.3034	4.90152	25.1888	33.4453	76.4223	89.9594	77.4626	131.035	0
Tb927.8.4640	1157	-	flagellar protofilament ribbon protein, putative	55.155	0	66.3031	57.8635	16.5052	17.3034	4.90152	0	0	126.828	74.9662	65.139	61.1498	0
Tb927.9.9230	509	-	hypothetical protein, conserved	52.2521	80.8812	49.7273	8.0366	23.5788	17.3034	4.90152	0	0	143.089	194.912	170.77	227.128	0
Tb927.11.14870	885	-	NAD synthase, putative	26.126	103.99	23.2061	0	58.947	51.9101	14.7045	0	0	24.3901	39.3572	26.4077	0	0
Tb927.10.6540	1913	+	kinetoplastid-specific phospho-protein phosphatase, putative	374.473	173.317	328.2	16.0732	358.398	394.132	112.735	0	0	253.657	198.66	288.724	174.714	0
Tb927.5.4340	1850	-	hypothetical protein, conserved	133.533	92.4357	116.03	16.0732	124.968	153.808	44.1136	1.5743	0	84.5523	140.562	95.0677	52.4141	0
Tb927.9.12470	1028	+	hypothetical protein, conserved	43.5434	11.5545	66.3031	6.42928	37.7261	76.9039	22.0568	0	0	39.0241	78.7145	89.7862	69.8855	0
Tb927.10.3560	1169	+	arginine N-methyltransferase, putative	66.7665	154.059	62.9879	80.366	139.115	101.898	29.4091	1.5743	0	131.706	142.436	109.152	43.6784	0
Tb927.11.16810	1256	-	dynein light intermediate chain D1bLIC, putative	75.4752	181.02	56.3576	19.2878	58.947	101.898	29.4091	4.72289	0	55.2842	104.953	51.0549	61.1498	0
Tb927.11.6380	890	-	hypothetical protein, conserved	58.0578	115.545	39.7819	4.82196	18.863	42.2971	12.2538	0	0	55.2842	41.2314	19.3657	43.6784	0
Tb927.8.2490	932	+	hypothetical protein, conserved	43.5434	57.7723	13.2606	1.60732	91.9573	67.2909	19.6061	0	0	97.5603	73.092	105.631	61.1498	0
Tb927.11.12440	1223	+	hypothetical protein, conserved	116.116	107.842	79.5637	4.82196	70.7364	49.9875	14.7045	0	0	369.103	342.97	404.918	305.749	0
Tb927.11.13160	683	+	hypothetical protein	14.5145	53.9208	56.3576	250.742	30.6524	24.9938	7.35227	0	0	112.194	103.078	100.349	52.4141	0
Tb927.11.15380	491	-	hypothetical protein	43.5434	61.6238	82.8789	3.21464	9.43152	49.9875	14.7045	0	0	35.7721	3.74831	19.3657	17.4714	0
Tb927.11.4360	954	-	hypothetical protein, conserved	60.9607	223.386	26.5212	40.183	11.7894	24.9938	7.35227	3.14859	0	131.706	74.9662	79.2231	0	0
Tb927.7.2590	512	-	prefoldin, putative	46.4463	0	43.097	9.64391	28.2945	24.9938	7.35227	1.5743	0	3.25201	18.7415	7.04206	8.73568	0
Tb927.7.6360	539	-	histone H2A variant (h2aZ)	20.3202	26.9604	39.7819	1.60732	4.71576	24.9938	7.35227	0	0	27.6421	39.3572	21.1262	69.8855	0
Tb927.9.14400	1082	-	leucine-rich repeat protein (LRRP), putative	136.436	3.85149	96.1395	8.0366	87.2415	74.9813	22.0568	0	0	102.438	110.575	130.278	131.035	0
Tb927.11.3960	2189	+	hypothetical protein, conserved	179.979	142.505	188.964	78.7586	179.199	240.325	71.072	7.87149	0	138.21	164.926	176.051	96.0925	0
Tb927.10.10350	1820	-	protein kinase, putative	127.727	92.4357	129.291	9.64391	108.462	107.665	31.8599	0	0	82.9263	104.953	130.278	87.3568	0
Tb927.1.3940	2738	+	hypothetical protein, conserved	519.618	300.416	182.334	347.181	655.49	661.373	196.061	77.1406	11.1484	456.908	554.75	457.734	235.863	0
Tb927.3.3990	1316	+	KREPB6 (KREPB6)	52.2521	80.8812	66.3031	0	73.0942	57.6779	17.1553	0	0	50.4062	54.3505	66.8995	8.73568	0
Tb927.10.4330	1106	+	2-oxoisovalerate dehydrogenase beta subunit, mitochondrial precursor, putative	40.6405	111.693	46.4122	6.42928	51.8733	90.362	26.9583	1.5743	0	154.471	101.204	100.349	52.4141	0
Tb927.5.3090	305	+	hypothetical protein, conserved	8.70868	46.2178	26.5212	4.82196	7.07364	65.3683	19.6061	3.14859	0	21.1381	48.728	15.8446	17.4714	0
Tb927.7.1440	1466	+	non-canonical poly (A) polymerase (ncPAP2)	75.4752	88.5842	102.77	19.2878	51.8733	65.3683	19.6061	1.5743	0	113.82	114.323	142.602	61.1498	0
Tb927.10.11660	1202	+	hypothetical protein, conserved	156.756	107.842	205.54	6.42928	139.115	146.117	44.1136	11.0201	11.1484	152.845	200.535	193.657	122.3	0
Tb927.11.9690	977	-	hypothetical protein, conserved	101.601	150.208	36.4667	6.42928	33.0103	40.3745	12.2538	0	0	42.2761	74.9662	86.2652	87.3568	0
Tb927.6.2180	740	+	hypothetical protein, conserved	156.756	107.842	149.182	32.1464	70.7364	80.749	24.5076	0	0	26.0161	50.6022	58.097	26.2071	0
Tb927.7.1390	554	+	RNA-binding protein, putative (RBSR2)	23.2231	11.5545	3.31516	1.60732	35.3682	40.3745	12.2538	0	0	63.4142	93.7077	103.87	34.9427	0
Tb927.4.3310	2021	-	hypothetical protein, conserved	139.339	254.198	139.237	43.3976	58.947	78.8264	24.5076	0	0	105.69	129.317	154.925	17.4714	0
Tb927.10.9160	1919	+	hypothetical protein, conserved	124.824	111.693	208.855	163.947	155.62	101.898	31.8599	4.72289	0	123.576	168.674	117.954	34.9427	0
Tb927.11.13230	650	-	hypothetical protein, conserved	87.0868	500.693	66.3031	78.7586	84.8836	109.588	34.3106	4.72289	0	16.2601	7.49662	8.80257	0	3.16412
Tb927.10.7380	1049	-	hypothetical protein, conserved	226.426	130.951	208.855	46.6123	193.346	178.801	56.3674	0	0	92.6823	58.0988	52.8154	8.73568	0
Tb927.1.1580	906	+	cytochrome c oxidase assembly factor, putative,electron transport protein SCO1/2, putative	20.3202	0	6.63031	1.60732	4.71576	15.3808	4.90152	0	0	9.75603	7.49662	1.76051	0	0
Tb927.10.12970	911	-	hypothetical protein, conserved	14.5145	65.4753	36.4667	32.1464	14.1473	30.7615	9.80303	0	0	40.6501	31.8606	28.1682	52.4141	0
Tb927.10.2150	645	+	hypothetical protein, conserved	11.6116	138.654	0	1.60732	23.5788	7.69039	2.45076	0	0	4.87802	11.2449	10.5631	0	0
Tb927.10.3410	323	+	hypothetical protein	5.80578	0	3.31516	0	2.35788	7.69039	2.45076	0	0	6.50402	0	1.76051	0	0
Tb927.10.4090	240	-	hypothetical protein, conserved	5.80578	0	6.63031	0	7.07364	7.69039	2.45076	0	0	4.87802	7.49662	0	0	0
Tb927.10.4180	743	-	TFIIF-stimulated CTD phosphatase, putative	101.601	23.1089	46.4122	27.3244	21.2209	15.3808	4.90152	11.0201	8.91874	157.723	183.667	105.631	87.3568	0
Tb927.10.690	1005	+	palmitoyl acyltransferase 3, putative	46.4463	7.70297	39.7819	6.42928	33.0103	30.7615	9.80303	0	0	14.6341	5.62246	10.5631	0	0
Tb927.11.10040	369	+	hypothetical protein, conserved	2.90289	3.85149	3.31516	1.60732	9.43152	7.69039	2.45076	0	0	3.25201	11.2449	1.76051	0	0
Tb927.11.10220	357	+	hypothetical protein, conserved	11.6116	3.85149	16.5758	11.2512	4.71576	15.3808	4.90152	0	0	16.2601	24.364	14.0841	0	0
Tb927.11.15550	927	-	NADH-cytochrome b5 reductase, putative (B5R)	11.6116	0	6.63031	0	23.5788	15.3808	4.90152	0	0	53.6582	58.0988	29.9287	0	0
Tb927.11.16450	402	-	hypothetical protein, conserved	11.6116	30.8119	6.63031	3.21464	2.35788	7.69039	2.45076	0	0	1.62601	1.87415	1.76051	0	0
Tb927.11.16870	498	-	NADH dehydrogenase subunit NI8M, putative	5.80578	11.5545	3.31516	0	7.07364	7.69039	2.45076	0	0	3.25201	26.2382	17.6051	0	0
Tb927.11.4370	677	-	hypothetical protein, conserved	116.116	23.1089	79.5637	1.60732	73.0942	61.5231	19.6061	0	0	50.4062	20.6157	54.5759	17.4714	0
Tb927.2.2540	539	-	hypothetical protein, conserved	95.7955	15.4059	122.661	8.0366	37.7261	61.5231	19.6061	3.14859	0	42.2761	46.8539	33.4498	17.4714	0
Tb927.2.5850	336	+	small nuclear ribonucleoprotein SmD2 (Sm-D2)	52.2521	3.85149	23.2061	1.60732	4.71576	7.69039	2.45076	0	0	40.6501	14.9932	28.1682	0	0
Tb927.4.2130	956	+	hypothetical protein, conserved	98.6983	146.356	119.346	4.82196	30.6524	30.7615	9.80303	0	0	256.909	149.932	146.123	78.6212	0
Tb927.4.5220	962	-	hypothetical protein	60.9607	11.5545	26.5212	19.2878	44.7997	7.69039	2.45076	0	0	74.7963	56.2246	58.097	8.73568	0
Tb927.6.1440	908	-	hypothetical protein, conserved	89.9897	0	0	0	21.2209	7.69039	2.45076	0	0	50.4062	31.8606	19.3657	17.4714	0
Tb927.7.310	887	-	hypothetical protein, conserved	58.0578	34.6634	16.5758	0	28.2945	15.3808	4.90152	1.5743	0	13.008	37.4831	24.6472	8.73568	0
Tb927.7.5830	321	+	hypothetical protein, conserved	8.70868	0	13.2606	0	18.863	15.3808	4.90152	0	0	0	7.49662	8.80257	0	0
Tb927.7.6400	512	-	hypothetical protein, conserved	2.90289	0	9.94547	4.82196	16.5052	15.3808	4.90152	0	0	13.008	24.364	19.3657	26.2071	0
Tb927.8.1370	506	-	hypothetical protein, conserved	0	50.0693	6.63031	0	9.43152	7.69039	2.45076	0	0	56.9102	54.3505	28.1682	78.6212	0
Tb927.8.2410	713	+	amidase, putative	26.126	127.099	46.4122	1.60732	14.1473	15.3808	4.90152	0	0	56.9102	54.3505	33.4498	34.9427	0
Tb927.8.6090	468	+	ubiquitin-conjugating enzyme e2, putative,ubiquitin-protein ligase, putative,ubiquitin carrier protein, putative	5.80578	11.5545	6.63031	1.60732	7.07364	7.69039	2.45076	0	0	1.62601	11.2449	3.52103	0	0
Tb927.9.13310	299	-	hypothetical protein, conserved	78.3781	23.1089	89.5092	11.2512	18.863	15.3808	4.90152	0	0	63.4142	33.7348	51.0549	26.2071	0
Tb927.9.1510	1148	-	hypothetical protein, conserved	95.7955	30.8119	53.0425	11.2512	58.947	61.5231	19.6061	0	0	102.438	110.575	116.194	87.3568	0
Tb927.10.1430	737	-	hypothetical protein, conserved	31.9318	119.396	79.5637	9.64391	16.5052	23.0712	7.35227	0	0	37.3981	48.728	52.8154	8.73568	0
Tb927.10.15740	1553	+	hypothetical protein, conserved	49.3492	123.248	39.7819	3.21464	33.0103	23.0712	7.35227	0	0	69.9182	48.728	35.2103	26.2071	0
Tb927.10.3280	249	+	60S ribosomal proteins L38, putative	26.126	0	29.8364	8.0366	42.4418	23.0712	7.35227	0	0	9.75603	5.62246	7.04206	0	0
Tb927.10.8380	641	+	hypothetical protein, conserved	72.5723	23.1089	69.6183	1.60732	7.07364	23.0712	7.35227	0	0	24.3901	39.3572	44.0128	26.2071	0
Tb927.10.8650	1013	+	hypothetical protein, conserved	58.0578	50.0693	29.8364	81.9733	18.863	23.0712	7.35227	1.5743	2.22968	58.5362	41.2314	35.2103	26.2071	34.8053
Tb927.11.2890	1932	-	hypothetical protein, conserved	29.0289	3.85149	6.63031	6.42928	23.5788	23.0712	7.35227	1.5743	0	65.0402	22.4899	51.0549	0	0
Tb927.3.790	1070	-	ZFP family member, putative (ZC3H6)	43.5434	215.683	29.8364	965.999	47.1576	53.8327	17.1553	275.502	615.393	136.584	161.177	96.8283	139.771	0
Tb927.8.680	510	-	KREPA5 (KREPA5)	29.0289	7.70297	3.31516	3.21464	47.1576	38.4519	12.2538	0	0	4.87802	3.74831	14.0841	0	0
Tb927.9.12200	567	-	unspecified product	0	0	0	0	25.9367	69.2135	22.0568	0	0	71.5443	16.8674	26.4077	0	0
Tb927.8.4210	1259	-	hypothetical protein, conserved	78.3781	69.3268	59.6728	12.8586	106.105	128.814	41.6629	0	0	45.5282	52.4763	21.1262	17.4714	0
Tb927.10.10430	1034	-	hypothetical protein, conserved	121.921	119.396	26.5212	1.60732	167.409	234.557	75.9735	0	0	32.5201	73.092	42.2523	26.2071	0
Tb927.11.9260	1244	+	hypothetical protein, conserved	84.1839	254.198	72.9334	12.8586	75.4521	90.362	29.4091	15.743	2.22968	95.9343	71.2179	61.618	52.4141	0
Tb927.7.4710	890	-	hypothetical protein, conserved	69.6694	38.5149	56.3576	1.60732	77.81	82.6716	26.9583	0	0	144.715	234.269	207.741	183.449	3.16412
Tb927.3.2270	1325	+	hypothetical protein, conserved	107.407	223.386	72.9334	6.42928	136.757	157.653	51.4659	0	0	152.845	245.514	186.614	113.564	0
Tb927.7.860	3122	-	hypothetical protein, conserved	281.581	335.079	188.964	14.4659	261.725	359.526	117.636	3.14859	2.22968	330.079	324.229	230.627	113.564	0
Tb927.8.5130	1733	+	hypothetical protein, conserved	14.5145	57.7723	9.94547	9.64391	103.747	67.2909	22.0568	1.5743	0	56.9102	28.1123	24.6472	26.2071	0
Tb927.11.11320	800	+	hypothetical protein, conserved	92.8926	61.6238	56.3576	9.64391	73.0942	59.6005	19.6061	0	0	63.4142	35.6089	26.4077	17.4714	0
Tb927.11.3880	1301	+	actin, putative (TRYPARP)	95.7955	80.8812	66.3031	4.82196	139.115	119.201	39.2121	0	0	73.1703	110.575	68.66	34.9427	0
Tb927.8.1780	2339	-	protein kinase, putative	348.347	100.139	318.255	32.1464	245.219	215.331	71.072	0	0	320.323	191.164	190.135	131.035	0
Tb927.2.4370	1883	-	trypanothione synthetase (TRYS)	116.116	311.97	129.291	0	89.5994	103.82	34.3106	0	0	258.535	331.725	355.624	139.771	0
Tb927.3.4570	2162	-	UDP-GlcNAc%3API a1-6 GlcNAc-transferase, putative (TbGPI1)	89.9897	73.1782	119.346	22.5025	61.3049	148.04	49.0152	0	0	100.812	84.3369	73.9416	78.6212	0
Tb927.10.10850	2711	-	argonaute-like protein (AGO1)	182.882	177.168	198.909	35.361	238.146	309.538	102.932	3.14859	0	160.975	140.562	163.728	96.0925	0
Tb927.10.7840	896	-	hypothetical protein, conserved	49.3492	92.4357	192.279	0	44.7997	44.2197	14.7045	0	0	34.1461	31.8606	31.6892	26.2071	0
Tb927.10.15370	1013	+	RNA-binding protein RPC40, putative,DNA-directed RNA polymerase, alpha subunit, putative (RPC40)	23.2231	169.465	23.2061	8.0366	7.07364	36.5293	12.2538	1.5743	0	34.1461	28.1123	17.6051	8.73568	0
Tb927.11.2330	1517	+	molybdopterin synthase sulphurylase protein, putative	87.0868	96.2872	96.1395	17.6805	84.8836	109.588	36.7614	0	0	118.698	133.065	144.362	139.771	0
Tb927.10.11830	1046	+	hypothetical protein, conserved	31.9318	42.3664	19.8909	3.21464	33.0103	65.3683	22.0568	1.5743	0	66.6662	78.7145	119.715	43.6784	3.16412
Tb927.10.12670	1610	-	hypothetical protein, conserved	200.3	42.3664	36.4667	17.6805	42.4418	65.3683	22.0568	0	0	147.967	65.5954	70.4206	26.2071	0
Tb927.11.6390	878	-	hypothetical protein, conserved	81.281	19.2574	49.7273	88.4025	66.0206	65.3683	22.0568	26.7631	6.68905	185.365	187.415	220.064	122.3	0
Tb927.7.3380	830	-	hypothetical protein, conserved	14.5145	30.8119	26.5212	3.21464	25.9367	65.3683	22.0568	1.5743	0	79.6743	88.0853	75.7021	52.4141	0
Tb927.8.6820	1292	-	hypothetical protein, conserved	203.202	34.6634	62.9879	1.60732	82.5258	65.3683	22.0568	0	0	60.1622	103.078	91.5467	52.4141	0
Tb927.11.7180	1961	-	hypothetical protein, conserved	174.174	100.139	212.17	20.8951	113.178	151.885	51.4659	7.87149	6.68905	128.454	170.548	184.854	113.564	0
Tb927.10.15140	374	+	hypothetical protein, conserved	40.6405	26.9604	19.8909	0	35.3682	28.8389	9.80303	0	0	14.6341	9.37077	15.8446	17.4714	0
Tb927.2.2390	486	-	hypothetical protein, conserved	2.90289	61.6238	26.5212	81.9733	7.07364	49.9875	17.1553	17.3173	2.22968	3.25201	1.87415	7.04206	0	0
Tb927.7.3100	1826	+	hypothetical protein, conserved	185.785	96.2872	208.855	24.1098	146.188	192.26	66.1705	7.87149	2.22968	230.893	279.249	336.258	200.921	0
Tb927.1.1680	714	+	hypothetical protein, conserved	17.4174	111.693	9.94547	17.6805	14.1473	21.1486	7.35227	0	0	21.1381	13.1191	15.8446	0	0
Tb927.10.8240	1124	-	hypothetical protein, conserved	52.2521	119.396	92.8243	46.6123	58.947	42.2971	14.7045	0	0	146.341	196.786	170.77	87.3568	3.16412
Tb927.11.3550	872	+	XPA-interacting protein, putative	78.3781	184.871	19.8909	51.4342	146.188	126.891	44.1136	20.4659	2.22968	45.5282	31.8606	22.8867	17.4714	0
Tb927.3.4650	665	-	C-8 sterol isomerase, putative	31.9318	34.6634	23.2061	45.0049	40.0839	21.1486	7.35227	7.87149	4.45937	63.4142	119.946	91.5467	8.73568	0
Tb927.3.5100	2816	+	TFIIH basal transcription factor subunit,Transcription factor II H complex, XPB subunit, putative homologue 2	113.213	119.396	43.097	17.6805	174.483	126.891	44.1136	1.5743	0	92.6823	146.184	121.475	26.2071	0
Tb927.6.1260	848	-	proteasome beta-1 subunit, putative (TbPSB1)	136.436	184.871	66.3031	4.82196	28.2945	42.2971	14.7045	0	2.22968	128.454	228.647	124.996	26.2071	0
Tb927.7.1500	869	+	nucleotide binding protein, putative (NBP 2)	78.3781	65.4753	62.9879	1.60732	75.4521	42.2971	14.7045	0	0	107.316	136.813	102.11	17.4714	0
Tb927.7.6350	821	-	NADH-ubiquinone oxidoreductase, mitochondrial, putative	75.4752	26.9604	106.085	8.0366	51.8733	42.2971	14.7045	0	0	43.9022	84.3369	77.4626	61.1498	0
Tb927.9.11380	420	+	unspecified product	0	0	0	0	18.863	21.1486	7.35227	0	0	68.2922	67.4696	86.2652	0	0
Tb927.9.2450	1160	-	electon transport protein SCO1/SCO2, putative	29.0289	96.2872	29.8364	22.5025	25.9367	21.1486	7.35227	7.87149	0	71.5443	82.4628	61.618	8.73568	0
Tb927.9.9080	761	-	hypothetical protein, conserved	40.6405	3.85149	56.3576	6.42928	14.1473	21.1486	7.35227	0	0	30.8941	37.4831	10.5631	26.2071	0
Tb927.7.3080	1289	+	hypothetical protein, conserved	58.0578	146.356	23.2061	6.42928	110.82	76.9039	26.9583	6.29719	0	110.568	127.442	137.32	43.6784	0
Tb927.10.10330	1673	-	hypothetical protein, conserved	316.415	107.842	255.267	25.7171	264.082	334.532	117.636	0	4.45937	237.397	159.303	154.925	87.3568	3.16412
Tb927.11.6830	2903	-	hypothetical protein, conserved	197.397	288.862	89.5092	28.9317	124.968	167.266	58.8182	0	0	201.625	277.375	278.161	131.035	0
Tb927.11.12920	1292	-	hypothetical protein, conserved	69.6694	269.604	86.194	19.2878	58.947	90.362	31.8599	1.5743	0	63.4142	65.5954	75.7021	17.4714	0
Tb927.5.3850	2675	+	hypothetical protein, conserved	197.397	80.8812	179.018	14.4659	282.945	242.247	85.7765	0	4.45937	344.713	335.474	455.973	157.242	0
Tb927.1.4690	1037	+	arginine N-methyltransferase (PRMT1)	26.126	34.6634	13.2606	32.1464	37.7261	34.6067	12.2538	250.313	93.6467	76.4223	43.1055	36.9708	26.2071	0
Tb927.7.550	1499	-	hypothetical protein, conserved	81.281	19.2574	49.7273	3.21464	33.0103	34.6067	12.2538	1.5743	0	138.21	140.562	160.207	122.3	0
Tb927.7.5810	770	+	hypothetical protein, conserved	104.504	15.4059	96.1395	4.82196	23.5788	34.6067	12.2538	0	0	47.1542	48.728	40.4918	8.73568	3.16412
Tb927.9.5350	1250	+	actin related protein 3, putative	11.6116	0	13.2606	0	9.43152	69.2135	24.5076	0	0	102.438	89.9594	174.291	331.956	0
Tb927.3.2320	1322	+	COP9 signalosome complex subunit 2, putative	89.9897	100.139	109.4	22.5025	70.7364	130.737	46.5644	6.29719	6.68905	92.6823	129.317	80.9836	61.1498	0
Tb927.3.1190	6983	+	hypothetical protein, conserved	653.151	446.772	613.304	1676.43	1051.61	1093.96	389.671	221.976	55.7421	604.874	760.907	790.471	436.784	0
Tb927.10.4140	221	-	hypothetical protein, conserved	60.9607	53.9208	106.085	32.1464	87.2415	190.337	68.6212	0	0	147.967	148.058	147.883	218.392	3.16412
Tb927.1.3000	1208	+	aminoacylase, putative,N-acyl-L-amino acid amidohydrolase, putative	101.601	231.089	142.552	1.60732	136.757	101.898	36.7614	0	0	426.013	303.613	447.171	288.278	0
Tb927.11.11620	716	+	hypothetical protein, conserved	31.9318	11.5545	56.3576	9.64391	153.262	203.795	73.5227	0	0	52.0322	59.9729	36.9708	26.2071	0
Tb927.11.14060	1301	+	hypothetical protein, conserved	107.407	88.5842	66.3031	17.6805	282.945	319.151	115.186	1.5743	0	195.121	223.024	169.009	157.242	0
Tb927.11.5710	1271	+	chaperone protein DNAj, putative	142.242	296.564	182.334	45.0049	117.894	142.272	51.4659	1.5743	0	160.975	148.058	135.56	96.0925	0
Tb927.4.4900	1508	-	hypothetical protein	211.911	38.5149	192.279	4.82196	200.42	196.105	71.072	0	2.22968	35.7721	54.3505	51.0549	43.6784	0
Tb927.1.2670	1542	+	flagellar protein PF16	14.5145	19.2574	13.2606	1.60732	7.07364	13.4582	4.90152	0	0	14.6341	13.1191	8.80257	0	0
Tb927.1.2700	1232	+	hypothetical protein, conserved	87.0868	80.8812	72.9334	1.60732	33.0103	26.9163	9.80303	0	0	180.487	151.806	170.77	61.1498	0
Tb927.10.11970	1289	+	kynurenine aminotransferase, putative	66.7665	169.465	62.9879	3.21464	94.3152	107.665	39.2121	0	0	253.657	324.229	244.711	122.3	0
Tb927.10.15830	800	+	hypothetical protein, conserved	66.7665	46.2178	76.2486	8.0366	49.5155	53.8327	19.6061	0	0	50.4062	61.8471	44.0128	26.2071	0
Tb927.11.13720	644	+	hypothetical protein	58.0578	42.3664	13.2606	0	11.7894	53.8327	19.6061	0	0	17.8861	16.8674	10.5631	8.73568	0
Tb927.11.13870	569	+	hypothetical protein, conserved	69.6694	15.4059	53.0425	4.82196	9.43152	13.4582	4.90152	0	0	32.5201	86.2111	44.0128	17.4714	0
Tb927.11.16550	1532	-	zinc finger protein family member, putative (ZC3H46)	40.6405	34.6634	23.2061	54.6488	89.5994	107.665	39.2121	1.5743	0	177.235	161.177	142.602	8.73568	0
Tb927.11.2450	509	-	hypothetical protein	23.2231	50.0693	59.6728	6.42928	9.43152	13.4582	4.90152	0	0	27.6421	22.4899	38.7313	34.9427	0
Tb927.11.4060	1112	+	leucine-rich repeat protein (LRRP), putative	31.9318	115.545	96.1395	27.3244	28.2945	26.9163	9.80303	1.5743	0	87.8043	88.0853	84.5047	78.6212	0
Tb927.11.4070	674	+	hypothetical protein	20.3202	11.5545	46.4122	4.82196	7.07364	13.4582	4.90152	0	0	21.1381	35.6089	15.8446	8.73568	0
Tb927.11.5180	752	+	hypothetical protein, conserved	52.2521	73.1782	89.5092	30.5391	4.71576	13.4582	4.90152	1.5743	2.22968	84.5523	118.072	107.391	26.2071	0
Tb927.4.1230	788	-	hypothetical protein	17.4174	0	13.2606	3.21464	11.7894	26.9163	9.80303	0	2.22968	50.4062	44.9797	61.618	43.6784	0
Tb927.4.3760	1205	-	hypothetical protein	8.70868	7.70297	3.31516	0	2.35788	13.4582	4.90152	0	0	63.4142	56.2246	19.3657	34.9427	0
Tb927.6.3360	491	+	hypothetical protein, conserved	20.3202	92.4357	9.94547	0	18.863	13.4582	4.90152	0	0	86.1783	71.2179	24.6472	43.6784	0
Tb927.7.6230	572	-	ADP-ribosylation factor, putative (ARF3)	14.5145	7.70297	16.5758	1.60732	16.5052	26.9163	9.80303	0	0	65.0402	82.4628	72.1811	52.4141	0
Tb927.8.4690	375	-	hypothetical protein, conserved	14.5145	46.2178	33.1516	3.21464	23.5788	26.9163	9.80303	0	0	26.0161	11.2449	12.3236	0	0
Tb927.9.10880	722	-	hypothetical protein, conserved	40.6405	57.7723	66.3031	8.0366	42.4418	53.8327	19.6061	0	0	68.2922	41.2314	49.2944	17.4714	0
Tb927.9.15080	348	+	hypothetical protein, conserved	23.2231	34.6634	23.2061	14.4659	2.35788	13.4582	4.90152	1.5743	0	1.62601	16.8674	10.5631	0	0
Tb927.10.13840	1028	-	hypothetical protein, conserved	72.5723	53.9208	69.6183	6.42928	18.863	40.3745	14.7045	1.5743	0	60.1622	52.4763	38.7313	61.1498	6.32823
Tb927.10.8880	1712	+	hypothetical protein	84.1839	142.505	29.8364	22.5025	21.2209	40.3745	14.7045	0	0	102.438	95.5819	102.11	43.6784	0
Tb927.11.9610	1028	-	eukaryotic translation initiation factor 3 subunit 2, putative (eIF-3 beta)	156.756	115.545	53.0425	1.60732	47.1576	80.749	29.4091	0	0	131.706	101.204	93.3072	26.2071	0
Tb927.3.3970	893	+	hypothetical Zinc-finger containing protein	58.0578	38.5149	13.2606	0	77.81	40.3745	14.7045	0	0	9.75603	18.7415	14.0841	8.73568	0
Tb927.4.4340	1097	-	hypothetical protein, conserved	49.3492	130.951	89.5092	6.42928	176.841	153.808	56.3674	6.29719	8.91874	188.617	238.018	154.925	148.507	3.16412
Tb927.11.7470	743	-	hypothetical protein, conserved	60.9607	100.139	86.194	11.2512	106.105	140.35	51.4659	0	0	123.576	106.827	100.349	43.6784	0
Tb927.5.840	2984	+	hypothetical protein, conserved	197.397	200.277	218.8	83.5806	327.745	267.241	98.0303	1.5743	2.22968	203.251	238.018	267.598	253.335	6.32823
Tb927.5.2340	1637	+	hypothetical protein, conserved	72.5723	92.4357	66.3031	6.42928	169.767	86.5168	31.8599	0	0	125.202	78.7145	109.152	52.4141	0
Tb927.4.3110	1259	+	tRNA-dihydrouridine synthase 4, putative	89.9897	57.7723	62.9879	0	14.1473	73.0587	26.9583	1.5743	0	167.479	174.296	195.417	131.035	0
Tb927.9.3490	771	+	unspecified product	0	0	0	0	16.5052	73.0587	26.9583	0	0	52.0322	46.8539	36.9708	0	0
Tb927.7.4900	4256	-	5'-3' exonuclease XRNA, putative,exoribonuclease 1, putative (XRNA)	182.882	431.367	188.964	28.9317	290.019	251.86	93.1288	0	2.22968	442.274	522.889	526.394	445.52	0
Tb927.11.1810	957	-	hypothetical protein, conserved	34.8347	34.6634	33.1516	12.8586	18.863	59.6005	22.0568	1.5743	0	14.6341	22.4899	14.0841	0	0
Tb927.4.1740	1268	-	hypothetical protein, conserved	72.5723	103.99	198.909	8.0366	141.473	119.201	44.1136	0	0	170.731	236.143	239.43	183.449	0
Tb927.9.3170	590	-	cytochrome oxidase subunit V (COXV)	81.281	69.3268	56.3576	8.0366	132.041	105.743	39.2121	0	0	45.5282	44.9797	24.6472	8.73568	0
Tb927.1.890	770	-	hypothetical protein, conserved	23.2231	77.0297	49.7273	1.60732	40.0839	46.1423	17.1553	0	0	91.0563	63.7212	84.5047	69.8855	0
Tb927.3.5570	782	+	syntaxin, putative	40.6405	134.802	49.7273	11.2512	35.3682	46.1423	17.1553	3.14859	0	61.7882	28.1123	26.4077	34.9427	0
Tb927.7.5650	1916	+	kinesin, putative	220.62	258.05	165.758	35.361	143.831	92.2846	34.3106	4.72289	0	125.202	125.568	169.009	131.035	6.32823
Tb927.11.9550	1025	-	replication factor C, subunit 4, putative	69.6694	123.248	66.3031	1.60732	51.8733	78.8264	29.4091	1.5743	0	97.5603	91.8336	89.7862	43.6784	0
Tb927.10.7400	1562	-	predicted zinc finger protein	11.6116	53.9208	9.94547	3.21464	37.7261	32.6841	12.2538	1.5743	0	66.6662	39.3572	52.8154	8.73568	0
Tb927.4.920	761	-	hypothetical protein, conserved	31.9318	154.059	23.2061	59.4708	9.43152	32.6841	12.2538	0	0	26.0161	29.9865	28.1682	26.2071	0
Tb927.9.12710	1184	+	hypothetical protein, conserved	34.8347	69.3268	66.3031	3.21464	37.7261	32.6841	12.2538	0	0	89.4303	67.4696	58.097	43.6784	0
Tb927.4.3820	1349	-	hypothetical protein, conserved	98.6983	26.9604	109.4	6.42928	91.9573	149.963	56.3674	0	0	134.958	112.449	119.715	69.8855	0
Tb927.11.5850	1415	+	RNA-binding protein, putative (RBP38)	63.8636	154.059	39.7819	448.442	106.105	84.5942	31.8599	244.016	220.739	65.0402	106.827	54.5759	34.9427	0
Tb927.1.1060	917	+	hypothetical protein, conserved	69.6694	103.99	29.8364	0	113.178	103.82	39.2121	0	0	37.3981	56.2246	28.1682	26.2071	0
Tb927.11.13480	758	-	hypothetical protein, conserved	60.9607	196.426	53.0425	28.9317	141.473	207.64	78.4243	1.5743	0	104.064	138.687	103.87	69.8855	0
Tb927.11.3150	1253	-	hypothetical protein, conserved	14.5145	138.654	43.097	0	66.0206	103.82	39.2121	0	0	78.0483	86.2111	100.349	78.6212	0
Tb927.6.4080	617	-	hypothetical protein, conserved	104.504	107.842	152.497	24.1098	80.1679	90.362	34.3106	0	0	47.1542	54.3505	119.715	104.828	0
Tb927.10.6710	1190	+	hypothetical protein, conserved	174.174	130.951	261.897	33.7537	63.6627	109.588	41.6629	1.5743	0	365.851	223.024	228.867	69.8855	0
Tb927.7.3770	1727	-	hypothetical protein, conserved	145.145	184.871	119.346	11.2512	120.252	128.814	49.0152	0	0	133.332	151.806	144.362	43.6784	3.16412
Tb927.3.5000	1700	+	hypothetical protein, conserved	211.911	138.654	69.6183	11.2512	165.052	244.17	93.1288	0	0	242.275	264.256	248.232	113.564	0
Tb927.11.2800	815	-	hypothetical protein, conserved	72.5723	42.3664	59.6728	8.0366	120.252	96.1298	36.7614	0	0	42.2761	39.3572	44.0128	8.73568	0
Tb927.1.1660	887	+	hypothetical protein, conserved	5.80578	53.9208	26.5212	1.60732	14.1473	38.4519	14.7045	0	0	78.0483	106.827	121.475	52.4141	0
Tb927.10.5500	1040	+	hypothetical protein, conserved	20.3202	73.1782	33.1516	36.9683	28.2945	19.226	7.35227	3.14859	0	37.3981	41.2314	59.8575	8.73568	3.16412
Tb927.3.5610	1421	+	ribosomal protein L3 mitochondrial, putative	26.126	196.426	49.7273	6.42928	16.5052	19.226	7.35227	0	0	47.1542	56.2246	59.8575	26.2071	0
Tb927.6.4950	444	+	mago nashi-like protein, putative	78.3781	0	251.952	27.3244	56.5891	38.4519	14.7045	0	0	47.1542	16.8674	12.3236	0	0
Tb927.7.3240	491	+	hypothetical protein, conserved	37.7376	19.2574	36.4667	284.495	33.0103	38.4519	14.7045	0	0	71.5443	48.728	79.2231	43.6784	0
Tb927.8.6110	1499	+	hypothetical protein, conserved	168.368	115.545	125.976	3.21464	73.0942	57.6779	22.0568	1.5743	0	182.113	93.7077	119.715	122.3	0
Tb927.11.14280	611	+	septum formation protein MAF homologue, putative	46.4463	53.9208	89.5092	3.21464	91.9573	101.898	39.2121	1.5743	0	69.9182	82.4628	77.4626	69.8855	0
Tb927.6.1800	1148	-	protein phosphatase 2C, putative	313.512	150.208	238.691	9.64391	280.588	311.461	120.087	1.5743	0	190.243	176.171	112.673	43.6784	0
Tb927.8.710	4133	-	RNA-binding protein, putative (DRBD17)	415.114	377.446	212.17	43.3976	353.682	311.461	120.087	0	0	391.867	356.089	355.624	165.978	0
Tb927.8.7010	692	+	chaperone protein DNAj, putative	107.407	46.2178	82.8789	6.42928	16.5052	63.4457	24.5076	0	0	9.75603	13.1191	15.8446	26.2071	0
Tb927.9.8580	392	-	hypothetical protein, conserved	0	42.3664	0	1.60732	23.5788	63.4457	24.5076	0	0	42.2761	43.1055	63.3785	61.1498	3.16412
Tb927.5.3070	1616	+	hypothetical protein, conserved	133.533	173.317	155.812	8.0366	99.0309	171.111	66.1705	0	0	91.0563	73.092	86.2652	26.2071	0
Tb927.11.3070	1730	-	hypothetical protein, conserved	72.5723	177.168	59.6728	300.569	99.0309	107.665	41.6629	9.44578	0	186.991	241.766	221.825	78.6212	0
Tb927.8.620	1181	-	KREPA3,RNA-editing complex protein MP42 (KREPA3)	197.397	77.0297	79.5637	3.21464	136.757	151.885	58.8182	0	0	115.446	164.926	102.11	148.507	0
Tb927.8.1830	1673	-	tRNA-methyl transferase, putative	136.436	103.99	155.812	16.0732	167.409	240.325	93.1288	1.5743	4.45937	84.5523	88.0853	98.5888	17.4714	0
Tb927.9.14300	1982	-	hypothetical protein, conserved	258.357	227.238	242.006	405.044	278.23	265.318	102.932	14.1687	0	318.697	367.334	315.132	227.128	0
Tb927.10.5890	2717	-	hypothetical protein, conserved	133.533	77.0297	62.9879	11.2512	77.81	44.2197	17.1553	0	0	61.7882	118.072	89.7862	69.8855	0
Tb927.11.4720	548	+	hypothetical protein, conserved	29.0289	38.5149	36.4667	12.8586	25.9367	44.2197	17.1553	1.5743	0	24.3901	29.9865	33.4498	26.2071	0
Tb927.5.1060	1469	+	mitochondrial processing peptidase, beta subunit, putative,metallo-peptidase, Clan ME, Family M16	31.9318	319.673	26.5212	6.42928	51.8733	88.4394	34.3106	0	0	152.845	157.429	146.123	43.6784	0
Tb927.5.3100	764	-	hypothetical protein	58.0578	80.8812	119.346	0	42.4418	44.2197	17.1553	1.5743	0	81.3003	67.4696	80.9836	43.6784	0
Tb927.10.4270	551	+	coatomer zeta subunit, putative,cytosolic coat protein, putative (zeta-CoP)	130.63	42.3664	341.461	19.2878	56.5891	113.433	44.1136	3.14859	0	58.5362	63.7212	56.3364	69.8855	0
Tb927.11.7740	347	-	dynein light chain, putative	43.5434	96.2872	49.7273	4.82196	42.4418	69.2135	26.9583	0	0	29.2681	22.4899	19.3657	26.2071	0
Tb927.9.11350	932	+	hypothetical protein, conserved	113.213	196.426	79.5637	1.60732	66.0206	69.2135	26.9583	0	0	108.942	86.2111	45.7734	26.2071	0
Tb927.3.5420	2711	+	protein transport protein Sec24 (SEC24.2)	133.533	227.238	109.4	12.8586	146.188	94.2072	36.7614	1.5743	0	177.235	208.031	248.232	61.1498	3.16412
Tb927.3.3840	1052	+	hypothetical protein, conserved	87.0868	169.465	43.097	1.60732	150.904	119.201	46.5644	0	0	73.1703	33.7348	35.2103	17.4714	0
Tb927.10.940	626	+	hypothetical protein, conserved	29.0289	30.8119	13.2606	6.42928	271.156	313.383	122.538	0	0	65.0402	59.9729	59.8575	8.73568	0
Tb927.3.4030	3641	-	hypothetical protein, conserved	362.862	381.297	242.006	163.947	249.935	363.371	142.144	3.14859	0	414.631	404.817	436.607	244.599	0
Tb927.1.3170	918	+	hypothetical protein, conserved	55.155	92.4357	49.7273	12.8586	23.5788	24.9938	9.80303	0	0	52.0322	73.092	80.9836	0	0
Tb927.10.8660	725	+	hypothetical protein, conserved	46.4463	96.2872	56.3576	9.64391	63.6627	49.9875	19.6061	1.5743	0	71.5443	93.7077	73.9416	34.9427	0
Tb927.11.3690	1127	+	hypothetical protein, conserved	17.4174	80.8812	33.1516	9.64391	9.43152	24.9938	9.80303	0	0	149.593	144.31	102.11	192.185	0
Tb927.3.5180	411	+	cofilin/actin depolymerizing factor, putative	11.6116	15.4059	9.94547	0	7.07364	24.9938	9.80303	0	0	19.5121	3.74831	12.3236	0	0
Tb927.11.5820	908	+	hypothetical protein, conserved	116.116	127.099	53.0425	3.21464	89.5994	74.9813	29.4091	3.14859	0	102.438	78.7145	72.1811	34.9427	0
Tb927.9.3360	1070	+	N-acetyltransferase, putative	139.339	73.1782	165.758	106.083	68.3785	105.743	41.6629	1.5743	0	40.6501	44.9797	51.0549	34.9427	0
Tb927.4.2630	2531	+	ATP-dependent DEAD/H RNA helicase, putative	177.076	234.941	152.497	57.8635	268.798	242.247	95.5796	0	0	144.715	213.654	123.236	61.1498	0
Tb927.10.6700	1526	+	hypothetical protein, conserved	179.979	227.238	129.291	20.8951	141.473	173.034	68.6212	31.4859	20.0672	159.349	166.8	153.165	113.564	0
Tb927.7.5380	1799	+	RNA-binding protein, putative	145.145	115.545	79.5637	17.6805	202.778	203.795	80.875	0	0	97.5603	67.4696	58.097	52.4141	15.8206
Tb927.3.1590	2006	-	mitochondrial RNA binding complex 1 subunit (MRB1590)	142.242	181.02	182.334	6.42928	87.2415	117.278	46.5644	0	0	152.845	215.528	163.728	61.1498	0
Tb927.11.6670	1814	-	hypothetical protein, conserved	328.027	123.248	179.018	35.361	212.209	209.563	83.3258	0	0	247.153	202.409	264.077	148.507	0
Tb927.2.3910	1502	-	beta-ketoacyl synthase family protein, putative	130.63	154.059	39.7819	3.21464	47.1576	92.2846	36.7614	0	0	99.1863	133.065	119.715	87.3568	0
Tb927.2.5190	686	+	hypothetical protein, conserved	0	23.1089	0	1.60732	44.7997	30.7615	12.2538	1.5743	0	94.3083	119.946	61.618	34.9427	0
Tb927.3.970	1112	+	hypothetical protein, conserved	63.8636	88.5842	56.3576	0	91.9573	246.092	98.0303	0	0	141.462	131.191	144.362	69.8855	3.16412
Tb927.9.14220	1502	-	metacaspase 5, putative (MCA5)	150.95	223.386	36.4667	258.778	91.9573	61.5231	24.5076	7.87149	2.22968	100.812	56.2246	59.8575	52.4141	0
Tb927.6.640	2204	-	kinetoplastid-specific phospho-protein phosphatase, putative	438.337	258.05	314.94	33.7537	462.144	553.708	220.568	1.5743	0	313.819	305.487	338.019	174.714	0
Tb927.8.2650	1061	+	metallo-beta-lactamase-like protein, putative	179.979	34.6634	198.909	4.82196	117.894	128.814	51.4659	0	0	87.8043	86.2111	103.87	43.6784	0
Tb927.11.7360	917	+	palmitoyl acyltransferase 9, putative	177.076	53.9208	26.5212	6.42928	42.4418	67.2909	26.9583	0	0	180.487	174.296	154.925	209.656	0
Tb927.3.3690	1646	+	flagellar radial spoke protein-like, putative	206.105	92.4357	119.346	16.0732	160.336	134.582	53.9167	0	0	52.0322	61.8471	66.8995	52.4141	0
Tb927.7.5240	1472	+	hypothetical protein, conserved	89.9897	92.4357	139.237	35.361	82.5258	67.2909	26.9583	0	0	143.089	97.456	93.3072	52.4141	0
Tb927.7.7490	836	+	hypothetical protein, conserved	191.591	96.2872	242.006	83.5806	143.831	201.873	80.875	1.5743	0	84.5523	91.8336	80.9836	69.8855	0
Tb927.10.7360	1940	-	ATP-binding cassette protein, putative	113.213	169.465	89.5092	14.4659	75.4521	103.82	41.6629	0	0	154.471	170.548	112.673	52.4141	0
Tb927.7.3230	2693	+	hypothetical protein, conserved	238.037	134.802	261.897	36.9683	172.125	176.879	71.072	1.5743	2.22968	326.827	453.545	387.313	279.542	0
Tb927.4.3490	434	-	DNA-directed RNA polymerase III subunit, putative,DNA-directed rna polymerase II subunit, putative (RPB6)	43.5434	11.5545	36.4667	3.21464	61.3049	36.5293	14.7045	0	0	30.8941	3.74831	14.0841	17.4714	0
Tb927.7.2550	1337	-	proteasome regulatory ATPase subunit 5 (RPT5)	14.5145	30.8119	72.9334	8.0366	16.5052	36.5293	14.7045	1.5743	0	58.5362	63.7212	61.618	0	25.3129
Tb927.7.4970	1265	+	glutamine synthetase, putative	29.0289	23.1089	39.7819	36.9683	35.3682	36.5293	14.7045	18.8916	2.22968	82.9263	93.7077	89.7862	96.0925	0
Tb927.4.4740	1179	-	Hypothetical protein, putative	31.9318	107.842	76.2486	8.0366	66.0206	78.8264	31.8599	3.14859	0	97.5603	97.456	65.139	0	0
Tb927.11.9650	1454	-	hypothetical protein, conserved	72.5723	38.5149	46.4122	3.21464	49.5155	42.2971	17.1553	0	0	175.609	125.568	105.631	78.6212	0
Tb927.2.5750	1661	+	tyrosyl-DNA Phosphodiesterase (Tdp1), putative	72.5723	65.4753	106.085	22.5025	68.3785	42.2971	17.1553	3.14859	13.3781	160.975	134.939	133.799	78.6212	0
Tb927.7.5840	690	+	hypothetical protein, conserved	0	0	0	1.60732	44.7997	42.2971	17.1553	0	2.22968	9.75603	9.37077	19.3657	0	0
Tb927.7.2220	2009	-	hypothetical protein, conserved	153.853	80.8812	139.237	12.8586	103.747	126.891	51.4659	1.5743	0	198.373	290.494	188.375	349.427	0
Tb927.9.12850	1760	+	hypothetical protein, conserved	107.407	69.3268	82.8789	12.8586	110.82	90.362	36.7614	3.14859	2.22968	113.82	108.701	105.631	104.828	0
Tb927.1.3670	2141	+	expression site-associated gene (ESAG) protein, putative,expression site-associated gene 8 (ESAG8) protein, putative	177.076	130.951	225.431	32.1464	179.199	234.557	95.5796	11.0201	11.1484	169.105	159.303	151.404	113.564	0
Tb927.10.14900	1721	+	hypothetical protein, conserved	110.31	53.9208	66.3031	56.2562	73.0942	96.1298	39.2121	11.0201	0	86.1783	71.2179	75.7021	61.1498	0
Tb927.7.3400	1313	-	hypothetical protein, conserved	153.853	80.8812	125.976	8.0366	49.5155	48.0649	19.6061	0	0	40.6501	65.5954	88.0257	52.4141	0
Tb927.8.7370	1013	+	hypothetical protein	63.8636	184.871	149.182	19.2878	132.041	149.963	61.269	1.5743	0	108.942	82.4628	102.11	26.2071	0
Tb927.8.6390	842	+	lysophospholipase, putative,alpha/beta hydrolase, putative (TbLysoPLA)	104.504	50.0693	169.073	306.998	42.4418	107.665	44.1136	29.9117	2.22968	102.438	95.5819	139.081	52.4141	0
Tb927.8.7850	2966	+	hypothetical protein, conserved	101.601	215.683	145.867	35.361	136.757	215.331	88.2273	7.87149	0	128.454	136.813	154.925	52.4141	0
Tb927.11.2660	1499	-	Golgi reassembly stacking protein (GRASP homologue), putative	72.5723	15.4059	69.6183	28.9317	162.694	226.866	93.1288	9.44578	0	120.324	127.442	133.799	113.564	0
Tb927.6.2950	893	+	hypothetical protein	84.1839	34.6634	122.661	17.6805	63.6627	113.433	46.5644	0	0	110.568	63.7212	65.139	1354.03	658.136
Tb927.8.1920	887	-	unspecified product	116.116	30.8119	82.8789	9.64391	99.0309	113.433	46.5644	1.5743	0	97.5603	89.9594	72.1811	69.8855	0
Tb927.1.630	515	-	anti-silencing protein ASF 1 like protein, putative	81.281	11.5545	33.1516	11.2512	73.0942	59.6005	24.5076	0	0	78.0483	43.1055	38.7313	34.9427	0
Tb927.10.15890	1253	+	hypothetical protein, conserved	5.80578	46.2178	26.5212	1.60732	61.3049	71.1361	29.4091	1.5743	0	47.1542	31.8606	28.1682	8.73568	0
Tb927.6.850	993	-	ccr4-not transcription complex subunit 2	34.8347	127.099	102.77	300.569	110.82	71.1361	29.4091	15.743	2.22968	34.1461	28.1123	14.0841	0	0
Tb927.10.14310	1013	-	hypothetical protein, conserved	66.7665	69.3268	79.5637	9.64391	99.0309	148.04	61.269	1.5743	0	40.6501	31.8606	15.8446	17.4714	0
Tb927.7.2310	1265	-	DNA primase small subunit, putative	229.329	134.802	152.497	28.9317	49.5155	76.9039	31.8599	0	0	87.8043	118.072	105.631	96.0925	0
Tb927.10.11380	1172	+	hypothetical protein, conserved	101.601	157.911	102.77	12.8586	122.61	171.111	71.072	0	0	214.633	238.018	195.417	148.507	0
Tb927.1.1030	1373	+	leucine-rich repeat protein (LRRP), putative	49.3492	73.1782	66.3031	8.0366	56.5891	88.4394	36.7614	0	0	120.324	61.8471	132.039	78.6212	3.16412
Tb927.2.5930	1571	+	hypothetical protein, conserved	322.221	115.545	245.321	28.9317	165.052	176.879	73.5227	3.14859	0	128.454	136.813	139.081	52.4141	0
Tb927.11.4540	1361	+	nucleoporin 48 (TbNup48)	69.6694	42.3664	43.097	3.21464	58.947	94.2072	39.2121	0	0	89.4303	170.548	186.614	148.507	0
Tb927.9.14180	968	-	chaperone protein DNAj, putative	63.8636	65.4753	33.1516	17.6805	99.0309	99.975	41.6629	0	0	82.9263	46.8539	68.66	52.4141	0
Tb927.4.3840	1577	-	nucleolar protein, putative	107.407	100.139	116.03	24.1098	56.5891	111.511	46.5644	4.72289	0	30.8941	22.4899	29.9287	8.73568	0
Tb927.11.11690	1487	+	vacuolar ATP synthase subunit b, putative,v- ATPase B subunit,vacuolar proton pump B subunit	217.717	115.545	291.734	16.0732	77.81	123.046	51.4659	7.87149	2.22968	151.219	168.674	110.912	104.828	0
Tb927.10.15240	3644	+	hypothetical protein, conserved	386.085	273.456	285.103	56.2562	301.808	301.848	127.439	1.5743	0	318.697	277.375	195.417	96.0925	0
Tb927.1.2640	957	+	hypothetical protein, conserved	20.3202	34.6634	29.8364	30.5391	21.2209	23.0712	9.80303	15.743	11.1484	11.382	14.9932	8.80257	0	0
Tb927.10.1240	759	-	hypothetical protein, conserved	58.0578	38.5149	23.2061	1.60732	21.2209	5.76779	2.45076	0	0	11.382	14.9932	10.5631	0	0
Tb927.10.200	576	+	vacuolar ATP synthase, putative	26.126	0	9.94547	32.1464	4.71576	11.5356	4.90152	6.29719	0	3.25201	1.87415	5.28154	0	0
Tb927.10.230	740	+	proteasome alpha 5 subunit, putative,20S proteasome subunit alpha 5	116.116	34.6634	33.1516	1.60732	16.5052	5.76779	2.45076	0	0	87.8043	29.9865	42.2523	8.73568	0
Tb927.10.4250	560	+	ADP-ribosylation factor-like 2, arl2 (ARL2)	26.126	7.70297	9.94547	1.60732	2.35788	5.76779	2.45076	0	0	24.3901	35.6089	22.8867	78.6212	0
Tb927.10.4930	881	-	protein phosphatase 2C, putative	104.504	50.0693	39.7819	6.42928	56.5891	46.1423	19.6061	3.14859	0	27.6421	18.7415	8.80257	17.4714	0
Tb927.10.6030	800	-	proteasome alpha 1 subunit, putative,20S proteasome subunit alpha-6, (putative) (TbPSA6)	23.2231	115.545	19.8909	73.9367	14.1473	5.76779	2.45076	1.5743	0	39.0241	29.9865	17.6051	8.73568	0
Tb927.10.7960	468	-	hypothetical protein, conserved	0	130.951	0	0	23.5788	5.76779	2.45076	0	0	32.5201	29.9865	17.6051	0	0
Tb927.11.12040	479	+	hypothetical protein, conserved	11.6116	30.8119	26.5212	1.60732	16.5052	5.76779	2.45076	0	0	42.2761	52.4763	26.4077	78.6212	0
Tb927.11.12370	728	+	hypothetical protein, conserved	72.5723	196.426	36.4667	14.4659	16.5052	5.76779	2.45076	0	0	143.089	226.773	191.896	288.278	3.16412
Tb927.11.13780	452	+	profilin	11.6116	84.7327	0	0	9.43152	11.5356	4.90152	0	0	43.9022	44.9797	19.3657	26.2071	0
Tb927.11.2200	399	+	DNA-directed RNA polymerase II, putative (RPB11)	2.90289	0	3.31516	1.60732	0	5.76779	2.45076	0	0	35.7721	16.8674	7.04206	0	0
Tb927.11.290	782	-	phosphatase and tensin homologue, putative	2.90289	23.1089	0	1.60732	2.35788	11.5356	4.90152	0	0	6.50402	11.2449	3.52103	8.73568	0
Tb927.11.6150	1256	-	hypothetical protein, conserved	2.90289	65.4753	13.2606	0	18.863	11.5356	4.90152	0	0	139.836	163.051	116.194	87.3568	0
Tb927.11.7320	1244	+	dual specificity phopshatase, putative	5.80578	88.5842	6.63031	0	18.863	11.5356	4.90152	0	0	86.1783	134.939	89.7862	52.4141	0
Tb927.11.9830	593	+	hypothetical protein, conserved	11.6116	0	39.7819	0	21.2209	11.5356	4.90152	0	0	35.7721	22.4899	14.0841	17.4714	0
Tb927.3.3750	530	+	paraflagellar rod component, putative (PFC7)	2.90289	11.5545	6.63031	0	4.71576	5.76779	2.45076	0	0	45.5282	11.2449	24.6472	8.73568	0
Tb927.3.5350	318	+	hypothetical protein, conserved	5.80578	0	13.2606	1.60732	4.71576	5.76779	2.45076	1.5743	0	4.87802	7.49662	8.80257	0	0
Tb927.4.3800	968	-	hypothetical protein, conserved	84.1839	7.70297	125.976	14.4659	28.2945	11.5356	4.90152	0	0	211.381	228.647	244.711	131.035	0
Tb927.5.2630	719	+	hypothetical protein, conserved	23.2231	53.9208	26.5212	32.1464	9.43152	11.5356	4.90152	0	0	21.1381	3.74831	15.8446	26.2071	0
Tb927.6.1600	336	-	hypothetical protein, conserved	5.80578	100.139	39.7819	0	11.7894	5.76779	2.45076	0	0	9.75603	7.49662	22.8867	0	0
Tb927.6.2530	651	+	hypothetical protein	5.80578	7.70297	6.63031	1.60732	4.71576	5.76779	2.45076	0	0	13.008	7.49662	14.0841	0	0
Tb927.6.3910	290	-	hypothetical protein, conserved	8.70868	11.5545	6.63031	4.82196	4.71576	11.5356	4.90152	0	0	42.2761	71.2179	42.2523	52.4141	0
Tb927.7.1670	560	+	hypothetical protein, conserved	5.80578	46.2178	26.5212	8.0366	7.07364	11.5356	4.90152	3.14859	2.22968	61.7882	67.4696	93.3072	87.3568	0
Tb927.7.2230	1137	-	hypothetical protein, conserved	66.7665	142.505	39.7819	6.42928	35.3682	11.5356	4.90152	0	0	13.008	7.49662	14.0841	0	0
Tb927.7.3960	503	+	50S ribosomal protein L16, putative	2.90289	3.85149	9.94547	0	21.2209	23.0712	9.80303	0	0	29.2681	3.74831	5.28154	8.73568	0
Tb927.7.6770	294	-	hypothetical protein, conserved	0	3.85149	23.2061	6.42928	0	5.76779	2.45076	0	0	8.13003	3.74831	3.52103	0	0
Tb927.7.7370	317	-	hypothetical protein	17.4174	23.1089	39.7819	4.82196	23.5788	5.76779	2.45076	0	0	24.3901	9.37077	19.3657	17.4714	0
Tb927.8.2180	494	+	hypothetical protein, conserved	17.4174	0	29.8364	17.6805	9.43152	46.1423	19.6061	0	0	22.7641	22.4899	8.80257	17.4714	0
Tb927.8.3820	1019	-	hypothetical protein, conserved	23.2231	26.9604	6.63031	0	30.6524	11.5356	4.90152	0	0	128.454	104.953	116.194	34.9427	0
Tb927.9.14200	1160	-	hypothetical protein, conserved	43.5434	342.782	33.1516	14.4659	18.863	23.0712	9.80303	3.14859	0	147.967	127.442	149.644	104.828	0
Tb927.9.2150	395	-	hypothetical protein	69.6694	3.85149	69.6183	0	18.863	23.0712	9.80303	3.14859	0	37.3981	46.8539	29.9287	17.4714	0
Tb927.9.3760	1049	+	poly(A) export protein, putative (TbGLE2)	58.0578	150.208	16.5758	1.60732	2.35788	5.76779	2.45076	0	0	151.219	133.065	191.896	104.828	0
Tb927.9.4550	380	+	hypothetical protein, conserved	0	30.8119	3.31516	0	7.07364	5.76779	2.45076	0	0	26.0161	24.364	36.9708	43.6784	0
Tb927.9.9100	255	-	hypothetical protein, conserved	2.90289	7.70297	6.63031	4.82196	2.35788	5.76779	2.45076	0	0	1.62601	0	0	0	0
Tb927.10.5740	587	-	hypothetical protein, conserved	69.6694	65.4753	29.8364	8.0366	51.8733	63.4457	26.9583	0	0	42.2761	59.9729	22.8867	17.4714	0
Tb927.11.4260	749	-	hypothetical protein, conserved	34.8347	11.5545	16.5758	1.60732	44.7997	40.3745	17.1553	3.14859	0	22.7641	41.2314	8.80257	8.73568	0
Tb927.11.7340	1679	+	hypothetical protein, conserved	92.8926	84.7327	56.3576	9.64391	35.3682	51.9101	22.0568	11.0201	0	86.1783	50.6022	58.097	34.9427	0
Tb927.11.800	374	+	hypothetical protein, conserved	11.6116	0	6.63031	1.60732	40.0839	40.3745	17.1553	7.87149	0	29.2681	48.728	36.9708	34.9427	0
Tb927.2.4020	1811	-	ubiquitin activating enzyme, putative	87.0868	19.2574	159.127	8.0366	54.2312	63.4457	26.9583	1.5743	0	133.332	95.5819	137.32	96.0925	0
Tb927.3.1920	1814	-	NOT5 protein (NOT5)	235.134	219.535	235.376	144.659	167.409	126.891	53.9167	12.5944	2.22968	164.227	151.806	132.039	26.2071	0
Tb927.8.2840	1412	+	hypothetical protein, conserved	121.921	157.911	49.7273	1.60732	68.3785	63.4457	26.9583	0	0	243.901	196.786	188.375	69.8855	0
Tb927.10.10690	1151	-	hypothetical protein, conserved	136.436	3.85149	43.097	4.82196	103.747	57.6779	24.5076	0	2.22968	68.2922	166.8	79.2231	78.6212	0
Tb927.10.4820	1025	-	hypothetical protein, conserved	124.824	57.7723	36.4667	6.42928	23.5788	57.6779	24.5076	0	0	50.4062	41.2314	70.4206	34.9427	0
Tb927.10.6130	1241	-	hypothetical protein, conserved	75.4752	92.4357	49.7273	67.5074	28.2945	28.8389	12.2538	3.14859	4.45937	110.568	46.8539	105.631	61.1498	0
Tb927.11.11590	1241	+	eukaryotic translation initiation factor, putative	95.7955	138.654	36.4667	0	91.9573	149.963	63.7197	0	0	115.446	67.4696	58.097	78.6212	0
Tb927.11.12450	1706	+	hypothetical protein, conserved	162.562	50.0693	145.867	14.4659	63.6627	28.8389	12.2538	0	0	91.0563	58.0988	52.8154	26.2071	0
Tb927.11.6590	1565	-	aminopeptidase, putative,metallo-peptidase, Clan MF, Family M17	168.368	188.723	79.5637	20.8951	80.1679	115.356	49.0152	0	0	117.072	76.8403	117.954	8.73568	0
Tb927.11.7540	974	-	electron-transfer-flavoprotein, alpha polypeptide, putative	2.90289	34.6634	0	1.60732	30.6524	57.6779	24.5076	0	0	8.13003	43.1055	3.52103	17.4714	0
Tb927.8.5020	1331	+	hypothetical protein, conserved	60.9607	92.4357	53.0425	3.21464	37.7261	28.8389	12.2538	0	0	82.9263	26.2382	42.2523	8.73568	0
Tb927.9.1560	1394	-	hypothetical protein, conserved	60.9607	127.099	19.8909	3.21464	87.2415	57.6779	24.5076	0	0	42.2761	28.1123	56.3364	8.73568	0
Tb927.10.4500	938	-	mRNA capping methyltransferase, putative	69.6694	223.386	155.812	8.0366	9.43152	17.3034	7.35227	0	0	97.5603	110.575	109.152	104.828	0
Tb927.11.12760	782	-	hypothetical protein, conserved	52.2521	80.8812	53.0425	1.60732	54.2312	17.3034	7.35227	0	0	84.5523	97.456	112.673	104.828	3.16412
Tb927.3.3890	962	+	hypothetical protein, conserved	52.2521	146.356	36.4667	1.60732	25.9367	34.6067	14.7045	0	0	29.2681	14.9932	28.1682	8.73568	0
Tb927.4.790	663	-	hypothetical protein, conserved	5.80578	65.4753	19.8909	1.60732	11.7894	17.3034	7.35227	0	0	3.25201	5.62246	5.28154	0	0
Tb927.5.3520	1007	+	queuine tRNA-ribosyltransferase, putative	20.3202	119.396	53.0425	11.2512	61.3049	69.2135	29.4091	0	0	113.82	61.8471	86.2652	43.6784	6.32823
Tb927.8.4300	582	-	hypothetical protein	8.70868	0	19.8909	6.42928	11.7894	17.3034	7.35227	0	0	21.1381	18.7415	38.7313	0	0
Tb927.8.7070	950	+	hypothetical protein, conserved	8.70868	53.9208	36.4667	6.42928	25.9367	17.3034	7.35227	0	0	130.08	104.953	116.194	52.4141	3.16412
Tb927.9.3540	354	+	hypothetical protein, conserved	20.3202	11.5545	53.0425	8.0366	23.5788	17.3034	7.35227	0	0	11.382	1.87415	3.52103	0	0
Tb927.8.1950	2132	+	hypothetical protein, conserved	153.853	223.386	142.552	9.64391	132.041	217.253	93.1288	1.5743	13.3781	224.389	148.058	163.728	113.564	0
Tb927.7.6910	2471	-	hypothetical protein, conserved	397.696	154.059	79.5637	16.0732	87.2415	194.182	83.3258	11.0201	0	108.942	103.078	88.0257	113.564	0
Tb927.10.12980	2420	-	methyltransferase, putative,member of the NOL1/NOP2/sun family of proteins	238.037	154.059	308.309	30.5391	235.788	284.544	122.538	1.5743	0	308.941	294.242	262.317	314.485	3.16412
Tb927.7.870	1091	-	hypothetical protein, conserved	136.436	50.0693	218.8	22.5025	87.2415	136.504	58.8182	1.5743	0	130.08	114.323	98.5888	26.2071	177.191
Tb927.1.4740	3179	+	hypothetical protein, conserved	368.667	188.723	358.037	64.2928	445.639	419.126	181.356	33.0602	31.2156	547.964	599.729	676.037	393.106	0
Tb927.1.1470	1757	+	hypothetical protein, conserved	107.407	157.911	86.194	88.4025	73.0942	101.898	44.1136	0	0	159.349	131.191	209.501	227.128	0
Tb927.7.2110	755	-	hypothetical protein, conserved	43.5434	119.396	33.1516	408.259	47.1576	101.898	44.1136	0	0	94.3083	52.4763	47.5339	26.2071	0
Tb927.8.2700	719	+	hypothetical protein, conserved	136.436	65.4753	155.812	11.2512	49.5155	96.1298	41.6629	0	0	40.6501	29.9865	79.2231	69.8855	0
Tb927.8.1820	1229	-	nonspecific lipid-transfer protein, putative,sterol carrier protein, putative	139.339	169.465	69.6183	3.21464	198.062	169.188	73.5227	0	0	214.633	232.395	190.135	200.921	0
Tb927.1.4470	1331	+	hypothetical protein, conserved	52.2521	115.545	33.1516	12.8586	110.82	163.421	71.072	6.29719	2.22968	56.9102	44.9797	38.7313	34.9427	0
Tb927.7.6900	1754	-	double-strand-break repair protein rad21 homolog, putative	232.231	138.654	152.497	24.1098	344.25	371.061	161.75	0	0	152.845	170.548	177.812	122.3	3.16412
Tb927.1.3950	1514	+	D-alanine aminotransferase (ALAT)	249.649	69.3268	96.1395	8.0366	89.5994	134.582	58.8182	0	0	222.763	266.13	197.178	113.564	0
Tb927.11.4170	1529	-	kinetoplastid-specific dual specificity phosphatase, putative	104.504	46.2178	125.976	16.0732	61.3049	134.582	58.8182	0	0	69.9182	61.8471	80.9836	43.6784	0
Tb927.5.4360	968	-	hypothetical protein, conserved	20.3202	3.85149	53.0425	6.42928	54.2312	67.2909	29.4091	1.5743	0	55.2842	44.9797	45.7734	17.4714	0
Tb927.9.11260	1004	+	nucleoside diphosphate kinase, putative	136.436	169.465	142.552	319.856	68.3785	67.2909	29.4091	40.9317	8.91874	71.5443	67.4696	56.3364	52.4141	3.16412
Tb927.10.8080	2222	-	hypothetical protein, conserved	159.659	96.2872	99.4547	59.4708	122.61	196.105	85.7765	4.72289	0	256.909	256.759	355.624	218.392	0
Tb927.9.14470	3485	-	ubiquitin carboxyl-terminal hydrolase, putative,cysteine peptidase, Clan CA, family C19, putative	357.056	358.188	304.994	59.4708	464.502	380.674	166.652	516.37	494.99	463.412	419.811	436.607	331.956	3.16412
Tb927.2.5210	725	+	3-oxoacyl-ACP reductase, putative	63.8636	80.8812	16.5758	0	84.8836	61.5231	26.9583	0	0	29.2681	61.8471	98.5888	8.73568	0
Tb927.11.8330	1304	+	hypothetical protein, conserved	95.7955	196.426	109.4	3.21464	70.7364	178.801	78.4243	0	0	256.909	243.64	308.09	165.978	3.16412
Tb927.7.3010	2240	+	hypothetical protein, conserved	220.62	215.683	235.376	41.7903	143.831	278.776	122.538	0	0	226.015	196.786	214.783	218.392	0
Tb927.1.4100	1062	+	cytochrome oxidase subunit IV (COXIV)	78.3781	192.574	86.194	1.60732	68.3785	55.7553	24.5076	0	0	37.3981	78.7145	59.8575	0	0
Tb927.11.16670	1712	-	hypothetical protein, conserved	66.7665	30.8119	53.0425	83.5806	122.61	111.511	49.0152	1.5743	0	60.1622	61.8471	84.5047	17.4714	0
Tb927.8.1680	602	-	hypothetical protein, conserved	40.6405	103.99	59.6728	8.0366	73.0942	111.511	49.0152	1.5743	0	149.593	93.7077	112.673	17.4714	0
Tb927.8.1170	995	-	hypothetical protein, conserved	293.192	69.3268	215.485	25.7171	183.915	217.253	95.5796	1.5743	0	130.08	112.449	91.5467	122.3	0
Tb927.7.6750	1685	-	hypothetical protein, conserved	116.116	138.654	129.291	432.369	254.651	267.241	117.636	62.9719	28.9859	213.007	131.191	186.614	61.1498	0
Tb927.10.13250	5732	-	hypothetical protein, conserved	702.5	647.05	457.491	57.8635	438.565	528.714	232.822	7.87149	0	460.16	453.545	595.054	602.762	44.2976
Tb927.10.9290	1082	+	hypothetical protein, conserved	26.126	130.951	36.4667	3.21464	25.9367	49.9875	22.0568	0	0	99.1863	76.8403	114.433	148.507	0
Tb927.11.7310	884	+	RNA binding protein, putative	220.62	23.1089	159.127	30.5391	40.0839	49.9875	22.0568	0	0	68.2922	78.7145	70.4206	8.73568	0
Tb927.5.1750	1496	+	RNA-binding protein, putative (RBP30)	145.145	127.099	56.3576	98.0465	94.3152	99.975	44.1136	20.4659	0	123.576	82.4628	114.433	69.8855	3.16412
Tb927.11.1190	1349	+	hypothetical protein, conserved	116.116	84.7327	82.8789	14.4659	30.6524	44.2197	19.6061	0	0	71.5443	93.7077	102.11	52.4141	0
Tb927.11.14780	1229	-	phosphomannose isomerase, putative	107.407	134.802	69.6183	9.64391	129.683	88.4394	39.2121	1.5743	0	82.9263	86.2111	63.3785	87.3568	0
Tb927.11.3750	920	+	NADH-cytochrome b5 reductase, putative (B5R)	165.465	123.248	142.552	72.3294	66.0206	88.4394	39.2121	1.5743	0	92.6823	123.694	116.194	17.4714	9.49235
Tb927.5.4090	725	-	hypothetical protein, conserved	87.0868	119.396	33.1516	9.64391	54.2312	44.2197	19.6061	0	0	17.8861	20.6157	45.7734	17.4714	0
Tb927.8.5590	812	+	hypothetical protein, conserved	75.4752	38.5149	102.77	17.6805	96.673	132.659	58.8182	0	0	63.4142	123.694	105.631	69.8855	0
Tb927.3.5050	1124	+	60S ribosomal protein L4	203.202	223.386	96.1395	14.4659	181.557	215.331	95.5796	1.5743	0	113.82	97.456	103.87	52.4141	0
Tb927.4.3410	2339	-	selenoprotein, putative (SelTryp)	168.368	389	179.018	9.64391	183.915	286.467	127.439	1.5743	0	235.771	226.773	269.359	69.8855	0
Tb927.8.2590	1637	+	hypothetical protein, conserved	206.105	207.98	175.703	376.113	172.125	203.795	90.6781	114.924	6.68905	199.999	256.759	260.556	113.564	0
Tb927.7.5530	1142	+	hypothetical protein, conserved	58.0578	53.9208	172.388	8.0366	134.399	121.124	53.9167	3.14859	0	79.6743	76.8403	58.097	576.555	0
Tb927.1.4220	1199	+	hypothetical protein, conserved	75.4752	92.4357	185.649	77.1513	89.5994	76.9039	34.3106	0	0	60.1622	86.2111	80.9836	43.6784	0
Tb927.10.12880	1322	-	hypothetical protein, conserved	145.145	142.505	86.194	35.361	80.1679	38.4519	17.1553	0	0	82.9263	78.7145	93.3072	61.1498	0
Tb927.10.7530	449	-	hypothetical protein	26.126	23.1089	39.7819	11.2512	28.2945	38.4519	17.1553	0	0	13.008	29.9865	17.6051	34.9427	0
Tb927.11.6320	1419	-	MRB1-associated protein	58.0578	157.911	16.5758	1.60732	51.8733	38.4519	17.1553	0	0	27.6421	37.4831	10.5631	0	0
Tb927.4.3730	513	-	hypothetical protein, conserved	23.2231	42.3664	3.31516	1.60732	18.863	38.4519	17.1553	0	0	34.1461	20.6157	12.3236	0	0
Tb927.6.1280	980	-	translation initiation factor EIF-2b alpha subunit, putative,eIF-2B GDP-GTP exchange factor	43.5434	57.7723	39.7819	1.60732	44.7997	38.4519	17.1553	0	0	186.991	159.303	190.135	131.035	0
Tb927.10.960	1829	+	U4/U6-specific protein PRP4	194.494	358.188	112.715	339.144	193.346	109.588	49.0152	69.2691	6.68905	369.103	431.055	438.368	200.921	0
Tb927.3.5040	1694	+	hypothetical protein, conserved	124.824	100.139	135.921	19.2878	108.462	109.588	49.0152	0	0	102.438	103.078	128.518	52.4141	0
Tb927.11.3480	2135	+	hypothetical protein, conserved	142.242	157.911	102.77	28.9317	115.536	142.272	63.7197	4.72289	0	300.811	260.507	260.556	131.035	0
Tb927.8.2560	468	+	spliceosomal U5 snRNP-specific protein, putative	72.5723	46.2178	155.812	6.42928	51.8733	71.1361	31.8599	0	0	4.87802	9.37077	14.0841	0	0
Tb927.9.9670	752	-	proteasome alpha 1 subunit, putative,20S proteasome subunit alpha-6, (putative) (TbPSA6)	43.5434	3.85149	79.5637	1.60732	73.0942	71.1361	31.8599	0	0	4.87802	20.6157	15.8446	17.4714	0
Tb927.8.5490	1871	+	hypothetical protein, conserved	119.019	88.5842	188.964	22.5025	150.904	207.64	93.1288	4.72289	0	89.4303	116.198	84.5047	52.4141	0
Tb927.10.1280	521	-	hypothetical protein, conserved	197.397	34.6634	155.812	81.9733	91.9573	98.0524	44.1136	3.14859	2.22968	195.121	142.436	96.8283	69.8855	0
Tb927.9.8240	1607	-	hypothetical protein, conserved	81.281	57.7723	99.4547	345.574	94.3152	98.0524	44.1136	3.14859	0	136.584	129.317	197.178	96.0925	0
Tb927.5.1550	932	-	mitochondrial carrier protein (MCP23)	23.2231	111.693	59.6728	0	44.7997	32.6841	14.7045	0	0	34.1461	29.9865	51.0549	34.9427	0
Tb927.7.2090	816	-	hypothetical protein, conserved	49.3492	3.85149	69.6183	4.82196	30.6524	32.6841	14.7045	0	2.22968	6.50402	11.2449	14.0841	0	0
Tb927.7.6380	620	-	ssm4 protein, putative (TbSsm4)	81.281	181.02	72.9334	57.8635	16.5052	32.6841	14.7045	0	0	71.5443	67.4696	52.8154	17.4714	0
Tb927.9.3600	926	+	hypothetical protein, conserved	23.2231	19.2574	36.4667	3.21464	4.71576	32.6841	14.7045	0	0	69.9182	52.4763	70.4206	26.2071	0
Tb927.6.880	1610	-	hypothetical protein, conserved	162.562	127.099	195.594	20.8951	80.1679	190.337	85.7765	3.14859	0	144.715	174.296	169.009	104.828	0
Tb927.10.12360	512	-	hypothetical protein, conserved	46.4463	7.70297	59.6728	17.6805	44.7997	59.6005	26.9583	0	0	21.1381	28.1123	51.0549	8.73568	0
Tb927.10.9420	1598	+	ATP-dependent chaperone, putative,mitochondrial chaperone BCS1, putative	52.2521	53.9208	79.5637	0	28.2945	80.749	36.7614	1.5743	0	42.2761	56.2246	40.4918	17.4714	0
Tb927.11.1320	609	+	NADH-ubiquinone oxidoreductase 20 kDa subunit, mitochondrial precursor,NDUFS7 subunit (NDHK)	43.5434	26.9604	29.8364	0	14.1473	26.9163	12.2538	0	0	43.9022	20.6157	24.6472	0	0
Tb927.2.5970	1262	+	hypothetical protein, conserved	58.0578	65.4753	43.097	12.8586	11.7894	26.9163	12.2538	0	0	149.593	146.184	124.996	131.035	0
Tb927.4.4770	983	-	hypothetical protein	121.921	7.70297	49.7273	4.82196	25.9367	53.8327	24.5076	1.5743	0	39.0241	46.8539	40.4918	17.4714	0
Tb927.6.4130	314	-	hypothetical protein, conserved	110.31	77.0297	59.6728	0	172.125	107.665	49.0152	0	0	219.511	226.773	207.741	235.863	0
Tb927.7.1010	516	+	hypothetical protein, conserved	63.8636	7.70297	49.7273	4.82196	47.1576	26.9163	12.2538	0	0	58.5362	39.3572	65.139	0	0
Tb927.8.2110	1073	+	hypothetical protein, conserved	63.8636	165.614	72.9334	6.42928	44.7997	26.9163	12.2538	0	0	39.0241	37.4831	40.4918	8.73568	0
Tb927.3.830	1181	-	flap endonuclease-1 (FEN-1), putative	43.5434	211.832	132.606	6.42928	91.9573	128.814	58.8182	0	0	149.593	159.303	117.954	78.6212	0
Tb927.5.3080	1004	+	hypothetical protein, conserved	69.6694	111.693	62.9879	16.0732	77.81	128.814	58.8182	0	0	95.9343	110.575	98.5888	26.2071	0
Tb927.3.2260	686	-	hypothetical protein, conserved	75.4752	115.545	56.3576	175.198	70.7364	101.898	46.5644	6.29719	0	52.0322	16.8674	24.6472	8.73568	0
Tb927.4.4530	3425	-	hypothetical protein, conserved	246.746	169.465	397.819	67.5074	188.63	192.26	88.2273	1.5743	0	242.275	239.892	315.132	157.242	0
Tb927.11.740	501	+	eukaryotic translation initiation factor 5a, putative (eIF-5A)	46.4463	3.85149	19.8909	16.0732	160.336	240.325	110.284	3.14859	2.22968	73.1703	37.4831	56.3364	0	0
Tb927.5.3470	1268	-	hypothetical protein, conserved	301.901	227.238	222.115	20.8951	148.546	165.343	75.9735	0	0	102.438	118.072	132.039	61.1498	0
Tb927.8.5230	731	+	cyclophilin-type peptidyl-prolyl cis-trans isomerase, putative,PPIase, putative,rotamase, putative,cyclophilin, putative (PPIase)	26.126	65.4753	26.5212	1.60732	40.0839	69.2135	31.8599	0	2.22968	123.576	153.681	146.123	69.8855	0
Tb927.11.7100	612	-	cytoplasmic translation machinery associated protein, putative	34.8347	77.0297	13.2606	0	110.82	90.362	41.6629	0	0	19.5121	11.2449	8.80257	0	0
Tb927.10.15220	584	+	hypothetical protein, conserved	5.80578	19.2574	53.0425	3.21464	18.863	21.1486	9.80303	0	0	3.25201	1.87415	7.04206	8.73568	0
Tb927.10.16110	1160	+	hypothetical protein, conserved	63.8636	0	72.9334	9.64391	9.43152	21.1486	9.80303	1.5743	0	56.9102	37.4831	31.6892	17.4714	0
Tb927.10.5250	1967	+	zinc finger protein family member, putative (ZC3H32)	87.0868	38.5149	89.5092	289.317	80.1679	84.5942	39.2121	231.422	227.428	66.6662	71.2179	52.8154	61.1498	0
Tb927.3.950	1262	+	hypothetical protein, conserved	246.746	34.6634	112.715	4.82196	99.0309	84.5942	39.2121	0	0	107.316	71.2179	65.139	96.0925	0
Tb927.7.3540	815	-	hypothetical protein, conserved	37.7376	38.5149	92.8243	194.486	28.2945	21.1486	9.80303	14.1687	0	24.3901	33.7348	28.1682	26.2071	0
Tb927.8.6740	1844	-	DNA repair protein, putative	145.145	115.545	102.77	40.183	40.0839	105.743	49.0152	3.14859	0	154.471	247.388	297.527	157.242	0
Tb927.9.8450	602	-	adenylate kinase (ADKG)	49.3492	30.8119	82.8789	56.2562	56.5891	63.4457	29.4091	3.14859	8.91874	39.0241	33.7348	33.4498	43.6784	0
Tb927.7.4040	2558	+	hypothetical protein, conserved	284.483	161.762	248.637	33.7537	337.177	505.643	235.273	4.72289	0	256.909	208.031	262.317	122.3	0
Tb927.10.13520	1607	-	hypothetical protein, conserved,hypothetical protein	165.465	254.198	232.061	1464.27	54.2312	173.034	80.875	40.9317	4.45937	180.487	149.932	135.56	52.4141	0
Tb927.6.730	1784	-	hypothetical protein, conserved	255.455	138.654	255.267	14.4659	153.262	173.034	80.875	0	0	261.787	256.759	176.051	209.656	0
Tb927.11.10880	1412	+	hypothetical protein, conserved	153.853	173.317	125.976	3.21464	113.178	94.2072	44.1136	0	0	157.723	155.555	223.585	183.449	0
Tb927.9.7480	1514	-	hypothetical protein, conserved	203.202	80.8812	169.073	53.0415	103.747	94.2072	44.1136	4.72289	0	73.1703	78.7145	61.618	401.841	6.32823
Tb927.8.3080	3914	+	hypothetical protein, conserved	328.027	608.535	285.103	91.6172	254.651	386.442	181.356	0	0	473.168	436.678	447.171	270.806	12.6565
Tb927.10.12130	2351	+	hypothetical protein, conserved	188.688	446.772	99.4547	808.482	179.199	459.501	215.667	1.5743	2.22968	170.731	284.871	325.695	157.242	0
Tb927.11.9930	770	+	NADH-ubiquinone oxidoreductase complex I subunit, putative	11.6116	69.3268	3.31516	12.8586	49.5155	36.5293	17.1553	0	0	87.8043	149.932	181.333	61.1498	0
Tb927.3.5540	1604	+	dynein intermediate chain WDRD34, putative	116.116	177.168	66.3031	1.60732	28.2945	36.5293	17.1553	0	0	92.6823	74.9662	58.097	78.6212	0
Tb927.10.7220	1361	-	hypothetical protein, conserved	194.494	61.6238	222.115	19.2878	139.115	234.557	110.284	0	0	73.1703	52.4763	63.3785	104.828	224.652
Tb927.7.3430	695	-	cyclophilin-type peptidyl-prolyl cis-trans isomerase, putative (PPIase)	55.155	0	26.5212	6.42928	51.8733	88.4394	41.6629	3.14859	0	17.8861	28.1123	21.1262	8.73568	0
Tb927.11.4630	1322	+	hypothetical protein, conserved	75.4752	15.4059	33.1516	1.60732	245.219	228.789	107.833	0	2.22968	162.601	119.946	119.715	87.3568	0
Tb927.9.10100	4349	-	hypothetical protein, conserved	583.481	346.634	344.776	22.5025	436.208	467.191	220.568	4464.71	3739.18	370.729	361.712	403.158	349.427	0
Tb927.10.4370	1352	-	expression site-associated gene (ESAG) protein, putative,expression site-associated gene 3 (ESAG3) protein, putative	87.0868	138.654	109.4	8.0366	40.0839	51.9101	24.5076	0	0	69.9182	116.198	77.4626	34.9427	0
Tb927.11.1010	1115	+	chaperone protein DNAj, putative	63.8636	19.2574	36.4667	3.21464	77.81	51.9101	24.5076	1.5743	0	138.21	219.276	184.854	165.978	0
Tb927.11.4530	719	+	N-acetyltransferase subunit ARD1 (ARD1)	78.3781	65.4753	56.3576	186.449	63.6627	51.9101	24.5076	26.7631	4.45937	30.8941	33.7348	24.6472	26.2071	0
Tb927.8.1940	1886	-	endosomal integral membrane protein, putative	63.8636	381.297	119.346	19.2878	44.7997	51.9101	24.5076	0	0	177.235	164.926	184.854	78.6212	0
Tb927.5.1020	1769	+	disulfide isomerase, putative	110.31	161.762	172.388	9.64391	155.62	223.021	105.383	1.5743	0	35.7721	33.7348	21.1262	17.4714	0
Tb927.5.1100	1967	+	peroxisome targeting signal 1 receptor (TbPEX5)	107.407	200.277	29.8364	8.0366	96.673	67.2909	31.8599	0	0	141.462	193.038	183.093	113.564	0
Tb927.9.5170	1415	+	phosphomevalonate kinase protein, putative	37.7376	231.089	112.715	4.82196	157.978	134.582	63.7197	0	0	323.575	356.089	422.523	209.656	25.3129
Tb927.9.8950	1283	-	CAAX prenyl protease 1, putative,metallo- peptidase, Clan M- Family M48	75.4752	65.4753	36.4667	0	75.4521	67.2909	31.8599	0	0	82.9263	73.092	49.2944	52.4141	0
Tb927.7.4890	2561	-	hypothetical protein, conserved	148.048	173.317	99.4547	0	240.504	284.544	134.792	0	0	167.479	172.422	137.32	148.507	0
Tb927.9.10000	335	-	hypothetical protein, conserved	60.9607	3.85149	79.5637	0	323.029	273.009	129.89	0	0	48.7802	58.0988	91.5467	61.1498	0
Tb927.8.3180	3470	+	hypothetical protein, conserved	174.174	315.822	198.909	9.64391	214.567	282.622	134.792	582.49	321.075	265.039	331.725	246.472	96.0925	0
Tb927.11.7560	1889	-	predicted WD40 repeat protein	153.853	57.7723	43.097	4.82196	108.462	76.9039	36.7614	0	0	61.7882	65.5954	73.9416	43.6784	0
Tb927.7.2730	923	-	leucine-rich repeat protein (LRRP), putative	52.2521	123.248	86.194	14.4659	96.673	46.1423	22.0568	0	0	81.3003	65.5954	105.631	87.3568	0
Tb927.9.12280	605	+	hypothetical protein, conserved	11.6116	50.0693	39.7819	0	70.7364	76.9039	36.7614	3.14859	0	52.0322	22.4899	28.1682	34.9427	0
Tb927.9.15980	1448	-	nucleoside transporter 1, putative	55.155	181.02	92.8243	16.0732	94.3152	92.2846	44.1136	0	0	68.2922	101.204	105.631	34.9427	0
Tb927.10.1010	495	+	hypothetical protein	110.31	26.9604	129.291	17.6805	21.2209	15.3808	7.35227	3.14859	0	32.5201	14.9932	7.04206	0	0
Tb927.10.4040	1046	-	3-keto-dihydrosphingosine reductase	43.5434	19.2574	36.4667	1.60732	35.3682	61.5231	29.4091	0	0	66.6662	73.092	72.1811	26.2071	0
Tb927.11.3340	752	+	RNA-binding protein, putative (RBP34)	26.126	34.6634	16.5758	6.42928	23.5788	15.3808	7.35227	0	0	39.0241	33.7348	44.0128	8.73568	0
Tb927.11.5970	2145	-	phosphoinositide-specific phospholipase C, putative	14.5145	277.307	6.63031	4.82196	30.6524	15.3808	7.35227	0	0	79.6743	35.6089	63.3785	0	0
Tb927.3.4400	1163	-	hypothetical protein, conserved	43.5434	146.356	33.1516	11.2512	9.43152	30.7615	14.7045	0	0	91.0563	144.31	177.812	78.6212	0
Tb927.7.4620	827	-	hypothetical protein, conserved	23.2231	50.0693	46.4122	8.0366	28.2945	30.7615	14.7045	0	0	69.9182	69.3437	52.8154	87.3568	0
Tb927.7.6010	551	+	hypothetical protein	240.94	138.654	125.976	16.0732	47.1576	107.665	51.4659	1.5743	0	206.503	172.422	170.77	69.8855	0
Tb927.8.2830	713	+	hypothetical protein, conserved	37.7376	77.0297	43.097	1.60732	21.2209	15.3808	7.35227	0	0	35.7721	29.9865	35.2103	8.73568	0
Tb927.9.13340	936	-	hypothetical protein, conserved	11.6116	19.2574	9.94547	1.60732	33.0103	15.3808	7.35227	0	2.22968	37.3981	18.7415	21.1262	0	0
Tb927.9.15480	1652	+	hypothetical protein	63.8636	150.208	79.5637	14.4659	40.0839	30.7615	14.7045	1.5743	0	43.9022	71.2179	33.4498	26.2071	0
Tb927.9.2120	831	-	hypothetical protein, conserved	0	11.5545	0	1.60732	2.35788	15.3808	7.35227	0	0	16.2601	18.7415	1.76051	0	0
Tb927.7.6390	2906	-	hypothetical protein, conserved	223.523	273.456	232.061	631.676	245.219	234.557	112.735	1150.81	865.117	152.845	213.654	154.925	244.599	0
Tb927.11.3490	2396	+	hypothetical protein, conserved	156.756	285.01	99.4547	6.42928	233.43	188.414	90.6781	0	0	271.543	369.208	397.876	742.533	202.503
Tb927.9.2320	1103	-	hypothetical protein, conserved	29.0289	77.0297	39.7819	0	94.3152	86.5168	41.6629	0	0	151.219	163.051	130.278	34.9427	6.32823
Tb927.3.1880	2027	-	hypothetical protein, conserved	60.9607	165.614	56.3576	16.0732	80.1679	71.1361	34.3106	1.5743	0	141.462	99.3302	112.673	96.0925	0
Tb927.4.4190	473	-	hypothetical protein, conserved	40.6405	11.5545	33.1516	0	66.0206	71.1361	34.3106	0	0	4.87802	5.62246	1.76051	0	3.16412
Tb927.6.3140	287	+	hypothetical protein, conserved	0	0	3.31516	4.82196	63.6627	55.7553	26.9583	0	0	22.7641	24.364	42.2523	26.2071	0
Tb927.9.12070	2987	+	hypothetical protein, conserved	397.696	335.079	288.419	22.5025	327.745	328.764	159.299	0	0	216.259	284.871	213.022	279.542	0
Tb927.10.13240	1787	-	hypothetical protein, conserved	55.155	181.02	106.085	6.42928	18.863	40.3745	19.6061	4.72289	0	52.0322	43.1055	96.8283	34.9427	0
Tb927.7.4050	2267	+	hypothetical protein, conserved	110.31	92.4357	116.03	22.5025	155.62	121.124	58.8182	0	0	74.7963	103.078	109.152	78.6212	0
Tb927.6.2520	2564	+	hypothetical protein, conserved	145.145	327.376	278.473	77.1513	162.694	186.492	90.6781	44.0803	0	214.633	281.123	248.232	139.771	0
Tb927.10.14040	1142	-	vacuolar ATP synthase subunit c, putative	46.4463	61.6238	53.0425	19.2878	202.778	146.117	71.072	1.5743	0	165.853	129.317	257.035	122.3	3.16412
Tb927.11.2080	989	+	hypothetical protein, conserved	37.7376	30.8119	6.63031	6.42928	179.199	146.117	71.072	0	0	66.6662	86.2111	100.349	43.6784	0
Tb927.10.12220	1109	+	hypothetical protein, conserved	119.019	38.5149	162.443	17.6805	120.252	211.486	102.932	0	0	24.3901	24.364	8.80257	8.73568	0
Tb927.7.2320	1817	-	hypothetical protein, conserved	449.948	154.059	304.994	4.82196	188.63	171.111	83.3258	0	0	180.487	142.436	110.912	43.6784	0
Tb927.10.2000	1676	+	actin-like protein, putative	89.9897	123.248	102.77	25.7171	84.8836	65.3683	31.8599	0	0	123.576	142.436	156.686	69.8855	0
Tb927.7.1080	1082	+	hypothetical protein, conserved	87.0868	61.6238	106.085	75.544	40.0839	65.3683	31.8599	26.7631	2.22968	34.1461	28.1123	19.3657	17.4714	0
Tb927.8.840	3260	-	hypothetical protein, conserved	386.085	315.822	281.788	49.8269	490.439	672.909	328.402	20.4659	24.5265	338.209	339.222	401.397	314.485	0
Tb927.9.13280	1289	-	RNA-binding protein, putative (DRBD10)	188.688	42.3664	205.54	36.9683	82.5258	90.362	44.1136	0	0	53.6582	50.6022	44.0128	17.4714	0
Tb927.9.5520	4028	+	ubiquitin carboxyl-terminal hydrolase, putative,cysteine peptidase, Clan CA, family C19, putative	145.145	223.386	202.224	660.608	271.156	205.718	100.481	31.4859	2.22968	323.575	241.766	230.627	244.599	3.16412
Tb927.10.2280	1523	+	hypothetical protein, conserved	121.921	65.4753	119.346	19.2878	94.3152	149.963	73.5227	1.5743	2.22968	84.5523	84.3369	73.9416	96.0925	0
Tb927.10.5600	1805	+	hypothetical protein, conserved	200.3	65.4753	225.431	28.9317	84.8836	74.9813	36.7614	0	0	134.958	97.456	88.0257	52.4141	0
Tb927.11.1020	1001	+	ribokinase, putative	171.271	204.129	96.1395	19.2878	42.4418	74.9813	36.7614	0	0	55.2842	46.8539	33.4498	34.9427	0
Tb927.11.8700	1745	+	hypothetical protein, conserved	119.019	111.693	53.0425	35.361	96.673	74.9813	36.7614	0	0	143.089	93.7077	79.2231	78.6212	15.8206
Tb927.5.1250	1730	+	hypothetical protein, conserved	136.436	142.505	195.594	8.0366	75.4521	74.9813	36.7614	0	0	178.861	106.827	121.475	96.0925	0
Tb927.9.7580	1727	-	hypothetical protein, conserved	17.4174	111.693	13.2606	14.4659	21.2209	74.9813	36.7614	6.29719	8.91874	121.95	78.7145	102.11	69.8855	0
Tb927.5.2770	1223	-	hypothetical protein, conserved	17.4174	61.6238	13.2606	8.0366	35.3682	24.9938	12.2538	0	0	110.568	88.0853	126.757	61.1498	0
Tb927.7.2430	593	-	hypothetical protein	5.80578	19.2574	19.8909	4.82196	4.71576	24.9938	12.2538	0	0	21.1381	5.62246	10.5631	0	25.3129
Tb927.8.5270	839	+	hypothetical protein, conserved	20.3202	23.1089	13.2606	9.64391	42.4418	24.9938	12.2538	1.5743	0	14.6341	11.2449	14.0841	17.4714	0
Tb927.8.4230	3248	-	hypothetical protein, conserved	92.8926	169.465	82.8789	19.2878	91.9573	84.5942	41.6629	4.72289	0	94.3083	110.575	102.11	8.73568	0
Tb927.1.840	719	-	hypothetical protein, conserved	104.504	42.3664	56.3576	8.0366	134.399	119.201	58.8182	0	0	39.0241	41.2314	29.9287	69.8855	0
Tb927.11.12290	1511	+	hypothetical protein, conserved	301.901	142.505	301.679	43.3976	172.125	153.808	75.9735	1.5743	0	112.194	148.058	146.123	87.3568	0
Tb927.4.5790	869	-	UDP-Gal or UDP-GlcNAc-dependent glycosyltransferase, putative	113.213	61.6238	179.018	30.5391	58.947	94.2072	46.5644	0	0	133.332	163.051	154.925	43.6784	0
Tb927.10.8610	2657	+	hypothetical protein, conserved	78.3781	150.208	53.0425	4.82196	84.8836	128.814	63.7197	0	0	108.942	56.2246	110.912	8.73568	0
Tb927.10.1830	692	+	syntaxin, putative	98.6983	11.5545	56.3576	43.3976	82.5258	103.82	51.4659	3.14859	0	110.568	74.9662	123.236	139.771	0
Tb927.10.210	1385	+	GPI transamidase component GAA1 (TbGAA1)	124.824	73.1782	145.867	22.5025	61.3049	69.2135	34.3106	0	0	89.4303	80.5886	91.5467	52.4141	0
Tb927.10.9940	485	+	hypothetical protein, conserved	49.3492	11.5545	56.3576	3.21464	21.2209	34.6067	17.1553	0	0	37.3981	22.4899	10.5631	8.73568	0
Tb927.11.10570	1001	+	hypothetical protein, conserved	87.0868	15.4059	66.3031	1.60732	35.3682	69.2135	34.3106	0	0	45.5282	59.9729	45.7734	8.73568	0
Tb927.11.4910	1178	+	predicted ankyrin repeat family protein	49.3492	157.911	33.1516	11.2512	73.0942	69.2135	34.3106	1.5743	0	144.715	116.198	61.618	61.1498	0
Tb927.4.3690	1319	-	hypothetical protein, conserved	92.8926	42.3664	33.1516	22.5025	33.0103	34.6067	17.1553	6.29719	2.22968	81.3003	78.7145	66.8995	8.73568	0
Tb927.6.5010	1154	+	hypothetical protein, conserved	81.281	77.0297	46.4122	136.622	63.6627	34.6067	17.1553	34.6345	17.8375	69.9182	116.198	49.2944	96.0925	0
Tb927.11.10610	2822	+	hypothetical protein, conserved	168.368	192.574	149.182	19.2878	306.524	290.312	144.595	0	0	253.657	236.143	234.148	104.828	0
Tb927.10.11120	656	-	hypothetical protein, conserved	63.8636	123.248	62.9879	19.2878	30.6524	44.2197	22.0568	0	0	69.9182	71.2179	49.2944	17.4714	0
Tb927.11.14710	608	-	hypothetical protein, conserved	23.2231	15.4059	13.2606	1.60732	42.4418	44.2197	22.0568	0	0	3.25201	5.62246	7.04206	8.73568	0
Tb927.11.3580	1307	+	hypothetical protein, conserved	40.6405	138.654	13.2606	3.21464	30.6524	44.2197	22.0568	0	0	63.4142	50.6022	56.3364	34.9427	0
Tb927.4.3030	1416	+	hypothetical protein, conserved	98.6983	0	72.9334	8.0366	40.0839	44.2197	22.0568	0	0	11.382	9.37077	14.0841	0	0
Tb927.6.1430	2309	-	hypothetical protein, conserved	258.357	96.2872	367.982	768.299	344.25	382.597	191.159	270.779	55.7421	222.763	172.422	176.051	43.6784	0
Tb927.11.1350	923	+	calcium uniporter protein, mitochondrial	328.027	38.5149	195.594	24.1098	82.5258	98.0524	49.0152	0	0	193.495	166.8	174.291	61.1498	0
Tb927.7.5490	1172	+	arginine N-methyltransferase, type III (PRMT7)	191.591	161.762	242.006	77.1513	103.747	117.278	58.8182	58.249	42.364	253.657	266.13	267.598	174.714	3.16412
Tb927.10.9810	905	+	hypothetical protein, conserved	72.5723	42.3664	76.2486	3.21464	75.4521	63.4457	31.8599	0	0	100.812	108.701	121.475	585.291	6.32823
Tb927.11.16480	1088	-	enoyl-CoA hydratase/isomerase family protein, putative	37.7376	65.4753	165.758	41.7903	58.947	63.4457	31.8599	0	0	217.885	200.535	174.291	122.3	3.16412
Tb927.8.5530	1187	+	Mov34/MPN/PAD-1 metallopeptidase, putative,metallopeptidase, putative	127.727	161.762	162.443	4.82196	181.557	199.95	100.481	0	0	40.6501	50.6022	65.139	34.9427	0
Tb927.9.16190	611	+	UDP-Gal or UDP-GlcNAc-dependent glycosyltransferase, putative	89.9897	38.5149	152.497	16.0732	42.4418	73.0587	36.7614	0	0	172.357	164.926	165.488	297.013	75.9388
Tb927.1.1540	1955	+	hypothetical protein, conserved	235.134	304.267	232.061	20.8951	195.704	155.73	78.4243	0	0	216.259	183.667	253.514	148.507	0
Tb927.8.5080	1787	+	hypothetical protein, conserved	174.174	161.762	106.085	8.0366	136.757	174.956	88.2273	1.5743	0	180.487	144.31	154.925	87.3568	0
Tb927.6.4630	1334	+	kinetoplastid-specific phospho-protein phosphatase, putative	81.281	123.248	89.5092	14.4659	108.462	92.2846	46.5644	3.14859	0	170.731	234.269	211.262	87.3568	0
Tb927.7.4810	1376	-	hypothetical protein, conserved	104.504	61.6238	225.431	342.359	73.0942	92.2846	46.5644	3.14859	0	94.3083	123.694	65.139	8.73568	0
Tb927.7.2500	1313	-	proteasome regulatory ATPase subunit 1	49.3492	88.5842	89.5092	27.3244	127.325	149.963	75.9735	6.29719	0	131.706	103.078	123.236	34.9427	3.16412
Tb927.11.9190	4112	+	protein kinase, putative	386.085	369.743	251.952	35.361	356.04	357.603	181.356	3.14859	0	567.476	472.287	556.322	428.049	161.37
Tb927.11.12600	2531	+	ATP-dependent DNA helicase, putative	148.048	269.604	102.77	25.7171	179.199	226.866	115.186	4.72289	2.22968	79.6743	65.5954	89.7862	87.3568	12.6565
Tb927.3.2090	1847	-	aminopeptidase P1, putative,metallo-peptidase, Clan MG, Family M24	66.7665	138.654	62.9879	144.659	264.082	409.513	208.314	346.345	115.944	151.219	140.562	140.841	87.3568	0
Tb927.1.10	333	+	hypothetical protein	26.126	0	6.63031	8.0366	2.35788	9.61298	4.90152	0	0	1.62601	11.2449	12.3236	0	0
Tb927.1.3410	1313	-	hypothetical protein, conserved	31.9318	157.911	19.8909	3.21464	7.07364	19.226	9.80303	4.72289	2.22968	89.4303	86.2111	103.87	26.2071	0
Tb927.10.12790	495	-	hypothetical protein	55.155	0	53.0425	4.82196	14.1473	9.61298	4.90152	1.5743	0	29.2681	18.7415	31.6892	8.73568	0
Tb927.10.8030	767	-	hypothetical protein, conserved	11.6116	188.723	13.2606	0	4.71576	9.61298	4.90152	0	0	6.50402	18.7415	31.6892	43.6784	0
Tb927.10.8320	374	-	cytochrome oxidase subunit IX (COXIX)	20.3202	0	0	0	9.43152	9.61298	4.90152	0	0	55.2842	76.8403	52.8154	43.6784	0
Tb927.11.16540	296	-	hypothetical protein, conserved	20.3202	26.9604	16.5758	4.82196	0	9.61298	4.90152	0	0	27.6421	56.2246	36.9708	8.73568	0
Tb927.11.180	809	-	electron transfer flavoprotein, putative	2.90289	34.6634	0	0	9.43152	9.61298	4.90152	0	0	30.8941	29.9865	51.0549	8.73568	0
Tb927.11.5140	929	+	ubiquitin carboxyl-terminal hydrolase, putative,cysteine peptidase, Clan CA, family C12, putative	5.80578	26.9604	13.2606	3.21464	28.2945	19.226	9.80303	0	0	14.6341	52.4763	31.6892	139.771	0
Tb927.11.9180	875	+	ADP-ribosylation factor GTPase activating protein, putative (Cnt-b5)	11.6116	73.1782	19.8909	3.21464	25.9367	19.226	9.80303	0	0	13.008	7.49662	3.52103	17.4714	0
Tb927.3.1650	527	-	hypothetical protein	5.80578	0	13.2606	32.1464	18.863	19.226	9.80303	1.5743	0	40.6501	37.4831	31.6892	8.73568	0
Tb927.4.1760	473	-	hypothetical protein, conserved	17.4174	0	9.94547	4.82196	7.07364	9.61298	4.90152	0	0	21.1381	29.9865	7.04206	8.73568	0
Tb927.5.1310	1115	+	protoheme IX farnesyltransferase, putative	89.9897	38.5149	79.5637	3.21464	33.0103	19.226	9.80303	0	0	73.1703	50.6022	82.7441	26.2071	0
Tb927.6.2280	419	+	hypothetical protein, conserved	2.90289	38.5149	0	0	2.35788	9.61298	4.90152	0	0	97.5603	61.8471	72.1811	34.9427	0
Tb927.6.2700	261	+	small nuclear ribonucleoprotein Sm-E (Sm-E)	0	11.5545	13.2606	0	11.7894	9.61298	4.90152	0	0	1.62601	0	5.28154	0	0
Tb927.7.1600	896	+	C-1-tetrahydrofolate synthase, cytoplasmic, putative	63.8636	211.832	39.7819	1.60732	44.7997	76.9039	39.2121	0	0	180.487	215.528	257.035	174.714	0
Tb927.7.3320	404	-	ATG12/APG12, putative (ATG12)	26.126	34.6634	9.94547	4.82196	28.2945	9.61298	4.90152	0	0	17.8861	24.364	21.1262	43.6784	0
Tb927.7.4980	1188	+	zinc finger protein family member, putative (ZC3H23)	78.3781	84.7327	72.9334	64.2928	44.7997	38.4519	19.6061	9.44578	0	29.2681	28.1123	17.6051	0	0
Tb927.9.12290	857	+	Peroxin 19	34.8347	30.8119	72.9334	1.60732	37.7261	19.226	9.80303	0	0	78.0483	80.5886	40.4918	87.3568	3.16412
Tb927.9.7810	447	-	hypothetical protein, conserved	14.5145	0	16.5758	263.6	2.35788	9.61298	4.90152	0	0	35.7721	9.37077	31.6892	0	0
Tb927.9.8320	896	-	hypothetical protein	14.5145	42.3664	6.63031	6.42928	4.71576	9.61298	4.90152	0	0	40.6501	20.6157	21.1262	8.73568	0
Tb10.v4.0035	773	-	stress-inducible protein STI1-like, putative,chrX additional, unordered contigs	179.979	80.8812	92.8243	514.342	51.8733	105.743	53.9167	258.185	78.0389	79.6743	61.8471	93.3072	78.6212	0
Tb927.1.560	1328	-	hypothetical protein, conserved	66.7665	92.4357	23.2061	0	96.673	86.5168	44.1136	1.5743	0	128.454	136.813	72.1811	96.0925	3.16412
Tb927.10.4450	773	-	stress-inducible protein STI1-like, putative	179.979	80.8812	92.8243	514.342	51.8733	105.743	53.9167	258.185	78.0389	79.6743	61.8471	93.3072	78.6212	0
Tb927.4.2940	987	+	hypothetical protein, conserved	49.3492	80.8812	33.1516	3.21464	63.6627	48.0649	24.5076	0	0	76.4223	52.4763	58.097	0	0
Tb927.7.3750	596	-	TFIIF-stimulated CTD phosphatase, putative	185.785	65.4753	96.1395	8.0366	221.641	182.647	93.1288	0	0	71.5443	56.2246	35.2103	43.6784	0
Tb927.7.5460	609	+	exosome-associated protein 3 (EAP3)	55.155	42.3664	49.7273	1.60732	21.2209	48.0649	24.5076	0	0	4.87802	13.1191	10.5631	0	0
Tb927.9.6450	1361	+	hypothetical protein, conserved	75.4752	207.98	76.2486	93.2245	16.5052	48.0649	24.5076	0	0	73.1703	99.3302	121.475	165.978	0
Tb927.10.13010	1013	-	protein kinase A catalytic subunit (PKAC3)	23.2231	103.99	33.1516	9.64391	40.0839	28.8389	14.7045	0	2.22968	56.9102	56.2246	38.7313	34.9427	0
Tb927.2.5700	452	+	small nuclear RNA, U2 snRNA	11.6116	34.6634	0	3.21464	30.6524	28.8389	14.7045	0	0	32.5201	14.9932	24.6472	34.9427	0
Tb927.3.4160	965	-	hypothetical protein, conserved	46.4463	23.1089	29.8364	41.7903	30.6524	28.8389	14.7045	0	0	91.0563	59.9729	100.349	61.1498	0
Tb927.3.5190	1076	+	hypothetical protein, conserved	60.9607	61.6238	36.4667	8.0366	82.5258	57.6779	29.4091	0	0	139.836	41.2314	51.0549	69.8855	0
Tb927.7.4630	573	-	hypothetical protein, conserved	31.9318	77.0297	19.8909	0	51.8733	28.8389	14.7045	0	0	47.1542	29.9865	44.0128	0	0
Tb927.11.16110	2111	-	integrin alpha chain protein, putative	200.3	200.277	218.8	72.3294	231.072	244.17	124.989	1.5743	0	201.625	230.521	188.375	104.828	3.16412
Tb927.10.6630	1706	+	ATP-dependent DEAD/H RNA helicase HEL64, putative (HEL64)	171.271	281.159	79.5637	48.2196	153.262	148.04	75.9735	11.0201	0	196.747	159.303	204.22	113.564	0
Tb927.10.12840	914	-	mitochondrial carrier protein (MCP12)	101.601	42.3664	139.237	12.8586	186.272	286.467	147.045	1.5743	0	29.2681	59.9729	47.5339	26.2071	0
Tb927.6.510	344	+	GPEET2 procyclin precursor,PARP A-alpha,procyclin A-alpha,procyclic form specific polypeptide A-alpha precursor	81.281	200.277	129.291	1171.74	124.968	138.427	71.072	470.715	222.968	14.6341	33.7348	35.2103	113.564	0
Tb927.8.1230	551	-	hypothetical protein, conserved	5.80578	150.208	26.5212	88.4025	153.262	109.588	56.3674	25.1888	2.22968	34.1461	56.2246	59.8575	34.9427	0
Tb927.10.12660	2543	-	pumilio/PUF RNA binding protein 2 (PUF2)	182.882	88.5842	112.715	51.4342	221.641	190.337	98.0303	4.72289	0	139.836	82.4628	176.051	104.828	0
Tb927.5.2960	1160	+	phosphoribosylpyrophosphate synthetase, putative (PRS)	217.717	19.2574	152.497	20.8951	209.851	190.337	98.0303	0	0	69.9182	65.5954	51.0549	26.2071	0
Tb927.11.3050	1070	-	hypothetical protein	121.921	65.4753	116.03	11.2512	113.178	161.498	83.3258	1.5743	0	35.7721	35.6089	26.4077	17.4714	9.49235
Tb927.11.11160	2186	+	phosphate transporter, putative	130.63	46.2178	232.061	11.2512	103.747	71.1361	36.7614	0	2.22968	128.454	112.449	132.039	43.6784	0
Tb927.6.2410	614	+	hypothetical protein, conserved	14.5145	7.70297	6.63031	0	68.3785	71.1361	36.7614	15.743	0	19.5121	31.8606	29.9287	17.4714	0
Tb927.4.1170	1019	-	ankyrin, putative	46.4463	115.545	36.4667	0	37.7261	61.5231	31.8599	0	0	52.0322	50.6022	75.7021	26.2071	0
Tb927.4.700	753	-	hypothetical protein, conserved	34.8347	115.545	96.1395	28.9317	40.0839	61.5231	31.8599	0	0	8.13003	18.7415	26.4077	0	0
Tb927.5.1090	2399	+	threonyl-tRNA synthetase, putative	142.242	315.822	116.03	25.7171	181.557	123.046	63.7197	0	2.22968	294.307	314.858	327.456	235.863	0
Tb927.6.4360	383	-	hypothetical protein, conserved	55.155	26.9604	9.94547	3.21464	16.5052	61.5231	31.8599	0	0	42.2761	33.7348	59.8575	8.73568	0
Tb927.9.8200	1976	-	hypothetical protein, conserved	162.562	350.485	152.497	12.8586	301.808	288.389	149.496	4.72289	0	203.251	268.004	242.951	139.771	0
Tb927.11.5030	945	+	hypothetical protein, conserved	43.5434	57.7723	33.1516	0	54.2312	113.433	58.8182	1.5743	0	8.13003	9.37077	10.5631	0	0
Tb927.10.11530	306	+	hypothetical protein, conserved	0	0	6.63031	11.2512	28.2945	51.9101	26.9583	1.5743	0	21.1381	20.6157	15.8446	0	0
Tb927.11.13770	1073	+	hypothetical protein, conserved	145.145	84.7327	86.194	11.2512	91.9573	103.82	53.9167	0	0	157.723	161.177	86.2652	87.3568	0
Tb927.5.770	2180	+	hypothetical protein, conserved	171.271	80.8812	162.443	14.4659	127.325	207.64	107.833	25.1888	0	170.731	172.422	195.417	113.564	0
Tb927.6.4240	563	-	hypothetical protein, conserved	72.5723	77.0297	159.127	8.0366	89.5994	103.82	53.9167	1.5743	0	17.8861	7.49662	17.6051	8.73568	0
Tb927.11.9250	1424	+	hypothetical protein, conserved	63.8636	173.317	76.2486	3.21464	150.904	259.55	134.792	0	0	82.9263	104.953	66.8995	8.73568	0
Tb927.10.14280	570	-	mitochondrial carrier protein (MCP20)	20.3202	42.3664	62.9879	17.6805	75.4521	94.2072	49.0152	1.5743	0	8.13003	3.74831	10.5631	0	0
Tb927.8.1720	1847	-	phosphatidylglycerophosphate synthase, putative	229.329	165.614	212.17	16.0732	157.978	178.801	93.1288	0	0	291.055	331.725	329.216	157.242	0
Tb927.11.3220	1118	-	metacaspase,cysteine peptidase, Clan CD, family C13 (mca1)	29.0289	23.1089	66.3031	8.0366	33.0103	42.2971	22.0568	0	2.22968	65.0402	65.5954	77.4626	34.9427	0
Tb927.2.4650	761	-	hypothetical protein, conserved	37.7376	181.02	36.4667	3.21464	68.3785	42.2971	22.0568	0	0	102.438	103.078	75.7021	52.4141	0
Tb927.7.1830	1100	+	hypothetical protein, conserved	162.562	80.8812	159.127	22.5025	198.062	253.783	132.341	0	0	172.357	189.29	170.77	174.714	0
Tb927.8.7720	677	+	hypothetical protein, conserved	8.70868	88.5842	6.63031	1.60732	42.4418	42.2971	22.0568	0	0	73.1703	82.4628	72.1811	69.8855	0
Tb927.9.7800	794	-	hypothetical protein, conserved	66.7665	96.2872	56.3576	9.64391	40.0839	42.2971	22.0568	1.5743	0	22.7641	18.7415	14.0841	17.4714	0
Tb927.8.5160	3629	+	hypothetical protein, conserved	168.368	331.228	175.703	215.381	172.125	149.963	78.4243	1.5743	0	336.583	536.008	475.339	157.242	0
Tb927.6.4670	1076	+	MORN repeat-containing protein (TbMORN1)	81.281	103.99	62.9879	6.42928	167.409	182.647	95.5796	3.14859	0	118.698	106.827	126.757	87.3568	0
Tb927.11.2950	2390	-	Nucleoporin (TbNup89)	246.746	207.98	275.158	35.361	266.44	280.699	147.045	0	2.22968	237.397	200.535	246.472	122.3	0
Tb927.7.3870	834	-	hypothetical protein, conserved	66.7665	11.5545	79.5637	3.21464	82.5258	65.3683	34.3106	0	0	17.8861	5.62246	5.28154	0	0
Tb927.9.7870	930	-	hypothetical protein, conserved	29.0289	7.70297	36.4667	12.8586	9.43152	32.6841	17.1553	0	0	9.75603	13.1191	1.76051	0	0
Tb927.3.2680	1595	-	hypothetical protein, conserved	84.1839	57.7723	119.346	1.60732	75.4521	153.808	80.875	1.5743	0	26.0161	13.1191	33.4498	34.9427	0
Tb927.1.2600	2003	+	pumilio/PUF RNA binding protein 9 (PUF9)	330.93	46.2178	566.892	5778.31	193.346	265.318	139.693	358.94	133.781	112.194	153.681	163.728	52.4141	0
Tb927.7.3370	1790	-	hypothetical protein, conserved	203.202	296.564	162.443	432.369	186.272	265.318	139.693	45.6546	13.3781	219.511	284.871	232.388	87.3568	0
Tb927.11.1430	2258	+	hypothetical protein, conserved	124.824	138.654	92.8243	91.6172	157.978	144.195	75.9735	1.5743	0	110.568	80.5886	86.2652	69.8855	0
Tb927.10.3520	1199	+	protease regulatory ATPase subunit 4 (RPT4)	63.8636	88.5842	72.9334	14.4659	28.2945	55.7553	29.4091	4.72289	0	35.7721	24.364	26.4077	52.4141	0
Tb927.2.5180	1019	+	aldo-keto reductase, putative	40.6405	130.951	69.6183	1.60732	212.209	259.55	137.242	1.5743	0	32.5201	39.3572	22.8867	17.4714	0
Tb927.9.5590	3665	+	DNA topoisomerase ii (TOP2)	264.163	150.208	321.57	19.2878	202.778	259.55	137.242	3.14859	0	240.649	296.116	239.43	148.507	3.16412
Tb927.4.1600	704	-	hypothetical protein, conserved	84.1839	61.6238	23.2061	1.60732	176.841	180.724	95.5796	0	0	35.7721	28.1123	33.4498	26.2071	0
Tb927.11.9890	1748	+	signal recognition particle receptor alpha subunit, putative	98.6983	57.7723	132.606	40.183	84.8836	148.04	78.4243	0	0	69.9182	65.5954	58.097	34.9427	0
Tb927.10.12090	350	+	RNA-binding protein, putative (RBP7A)	34.8347	177.168	82.8789	556.132	63.6627	46.1423	24.5076	97.6064	278.711	16.2601	5.62246	1.76051	0	3.16412
Tb927.10.13860	960	-	GPI-anchor transamidase subunit 8 (GPI8)	49.3492	73.1782	66.3031	1.60732	54.2312	46.1423	24.5076	0	0	56.9102	44.9797	31.6892	0	0
Tb927.10.14910	1553	+	sarcoplasmic reticulum glycoprotein, putative,sarcalumenin precursor, putative	63.8636	84.7327	79.5637	16.0732	70.7364	92.2846	49.0152	0	2.22968	71.5443	119.946	102.11	52.4141	0
Tb927.10.15270	1187	+	methionine aminopeptidase, putative,metallo- peptidase, Clan MG, Family M24	101.601	57.7723	69.6183	20.8951	91.9573	69.2135	36.7614	0	0	120.324	76.8403	82.7441	69.8855	0
Tb927.10.1650	519	-	hypothetical protein, conserved	5.80578	0	23.2061	1.60732	18.863	23.0712	12.2538	1.5743	0	8.13003	0	0	0	0
Tb927.11.1890	980	-	hypothetical protein, conserved	107.407	88.5842	53.0425	4.82196	89.5994	92.2846	49.0152	0	0	139.836	133.065	117.954	78.6212	0
Tb927.2.4330	2288	-	PFR5	60.9607	50.0693	69.6183	75.544	84.8836	69.2135	36.7614	15.743	0	317.071	217.402	265.838	96.0925	0
Tb927.4.950	974	-	hypothetical protein, conserved	69.6694	138.654	82.8789	14.4659	49.5155	69.2135	36.7614	0	0	22.7641	28.1123	28.1682	8.73568	0
Tb927.5.3950	956	+	hypothetical protein, conserved	52.2521	19.2574	19.8909	1.60732	28.2945	23.0712	12.2538	0	0	37.3981	58.0988	36.9708	61.1498	0
Tb927.5.4040	2453	-	hypothetical protein, conserved	174.174	204.129	99.4547	32.1464	202.778	230.712	122.538	4.72289	0	325.201	320.48	378.51	270.806	0
Tb927.8.5670	524	+	hypothetical protein, conserved	43.5434	96.2872	56.3576	1.60732	101.389	69.2135	36.7614	0	0	73.1703	71.2179	79.2231	34.9427	0
Tb927.9.8330	1458	-	hypothetical protein	116.116	207.98	129.291	43.3976	200.42	184.569	98.0303	9.44578	0	63.4142	33.7348	36.9708	0	0
Tb927.10.6360	1463	-	hypothetical protein, conserved	182.882	92.4357	142.552	28.9317	226.356	267.241	142.144	3.14859	0	108.942	157.429	132.039	96.0925	0
Tb927.10.10150	1985	+	hypothetical protein, conserved	223.523	57.7723	205.54	22.5025	235.788	221.099	117.636	3.14859	0	201.625	232.395	190.135	122.3	0
Tb927.2.4810	4022	-	hypothetical protein, conserved	240.94	215.683	116.03	25.7171	264.082	353.758	188.708	11.0201	2.22968	599.996	541.631	551.041	297.013	0
Tb927.3.2120	998	-	hypothetical protein, conserved	75.4752	15.4059	79.5637	25.7171	54.2312	82.6716	44.1136	0	0	108.942	136.813	132.039	69.8855	0
Tb927.5.3980	1124	+	hypothetical protein, conserved	52.2521	26.9604	13.2606	11.2512	117.894	82.6716	44.1136	0	0	143.089	125.568	170.77	183.449	0
Tb927.10.10120	1724	+	hypothetical protein, conserved	113.213	261.901	192.279	11.2512	127.325	224.944	120.087	0	0	237.397	245.514	253.514	262.071	0
Tb927.9.13440	4736	-	hypothetical protein, conserved	693.791	350.485	503.904	85.1879	153.262	224.944	120.087	3.14859	0	307.315	305.487	292.245	262.071	28.477
Tb927.10.13020	2747	-	vacuolar protein sorting complex subunit, putative,Vps16, putative	148.048	207.98	149.182	20.8951	120.252	142.272	75.9735	0	0	284.551	279.249	234.148	436.784	0
Tb927.3.3520	1283	+	hypothetical protein, conserved	345.444	61.6238	328.2	25.7171	162.694	142.272	75.9735	1.5743	0	134.958	136.813	169.009	69.8855	0
Tb927.11.2690	1481	-	succinyl-coA%3A3-ketoacid-coenzyme A transferase, mitochondrial precursor, putative	121.921	238.792	36.4667	9.64391	49.5155	59.6005	31.8599	0	0	204.877	296.116	191.896	148.507	0
Tb927.11.4000	1745	+	hypothetical protein, conserved	66.7665	154.059	39.7819	20.8951	66.0206	59.6005	31.8599	0	0	245.527	206.157	193.657	131.035	6.32823
Tb927.4.860	902	-	hypothetical protein, conserved	145.145	96.2872	69.6183	4.82196	73.0942	59.6005	31.8599	1.5743	0	66.6662	82.4628	58.097	26.2071	0
Tb927.9.3780	260	+	hypothetical protein, conserved	55.155	0	86.194	8.0366	87.2415	119.201	63.7197	0	0	162.601	179.919	225.346	69.8855	0
Tb927.3.5290	2834	+	hypothetical protein, conserved	150.95	362.04	119.346	11.2512	207.493	251.86	134.792	9.44578	2.22968	307.315	236.143	174.291	78.6212	0
Tb927.4.370	1220	-	hypothetical protein, conserved	20.3202	65.4753	39.7819	1.60732	68.3785	96.1298	51.4659	0	0	35.7721	52.4763	33.4498	34.9427	0
Tb927.10.12250	2378	+	hypothetical protein, conserved	264.163	277.307	268.528	143.051	160.336	228.789	122.538	14.1687	0	217.885	221.15	235.909	87.3568	0
Tb927.7.7410	1007	-	oxidoreductase, putative	150.95	11.5545	139.237	19.2878	264.082	265.318	142.144	0	0	102.438	133.065	65.139	43.6784	0
Tb927.10.12080	782	+	hypothetical protein, conserved	69.6694	77.0297	145.867	16.0732	40.0839	73.0587	39.2121	3.14859	0	73.1703	58.0988	52.8154	52.4141	0
Tb927.11.13020	449	-	calmodulin	133.533	134.802	195.594	826.162	101.389	73.0587	39.2121	17.3173	6.68905	178.861	155.555	149.644	113.564	0
Tb927.11.9970	563	+	hypothetical protein, conserved	20.3202	92.4357	9.94547	8.0366	16.5052	36.5293	19.6061	1.5743	0	53.6582	67.4696	31.6892	218.392	142.385
Tb927.2.6000	1076	+	glycosylphosphatidylinositol-specific phospholipase C (GPI-PLC)	78.3781	7.70297	46.4122	6.42928	25.9367	36.5293	19.6061	0	0	84.5523	67.4696	26.4077	52.4141	0
Tb927.3.3500	1085	+	hypothetical protein, conserved	55.155	231.089	46.4122	11.2512	58.947	36.5293	19.6061	0	0	61.7882	78.7145	68.66	34.9427	0
Tb927.3.4930	627	+	hypothetical protein, conserved	66.7665	69.3268	46.4122	3.21464	33.0103	36.5293	19.6061	0	0	50.4062	39.3572	10.5631	0	0
Tb927.7.2760	837	+	hypothetical protein, conserved	130.63	34.6634	59.6728	20.8951	47.1576	73.0587	39.2121	1.5743	0	13.008	13.1191	14.0841	0	0
Tb927.9.14130	1562	-	hypothetical protein, conserved	98.6983	408.258	66.3031	12.8586	37.7261	73.0587	39.2121	0	0	63.4142	46.8539	38.7313	43.6784	3.16412
Tb927.8.6580	1829	-	succinate dehydrogenase flavoprotein, putative	98.6983	296.564	29.8364	4.82196	117.894	109.588	58.8182	0	0	107.316	127.442	84.5047	26.2071	0
Tb927.10.11140	4625	-	hypothetical protein, conserved	505.103	377.446	311.625	40.183	311.24	282.622	151.947	0	0	334.957	277.375	327.456	122.3	3.16412
Tb927.6.5100	2504	+	serine/threonine-protein kinase, putative	313.512	492.99	348.091	25.7171	264.082	282.622	151.947	1.5743	0	183.739	189.29	246.472	131.035	0
Tb927.9.7590	584	-	60S ribosomal protein L11, putative	92.8926	57.7723	129.291	1.60732	84.8836	86.5168	46.5644	0	0	84.5523	95.5819	105.631	17.4714	0
Tb927.11.16280	782	-	60S ribosomal protein L2, putative,60S ribosomal protein L8, putative	171.271	69.3268	109.4	70.722	278.23	286.467	154.398	7.87149	0	108.942	78.7145	103.87	122.3	3.16412
Tb927.11.10330	1940	+	hypothetical protein, conserved	89.9897	196.426	102.77	8.0366	82.5258	49.9875	26.9583	0	0	35.7721	37.4831	49.2944	26.2071	0
Tb927.11.7030	1271	-	hypothetical protein, conserved	0	57.7723	33.1516	0	58.947	49.9875	26.9583	0	0	159.349	193.038	227.106	139.771	0
Tb927.10.15880	2438	+	protein kinase, putative	121.921	165.614	119.346	30.5391	172.125	313.383	169.102	0	0	227.641	215.528	163.728	96.0925	0
Tb927.7.4460	2528	-	hypothetical protein, conserved	214.814	200.277	195.594	45.0049	304.166	313.383	169.102	11.0201	2.22968	281.299	191.164	227.106	235.863	0
Tb927.10.1990	2591	+	major vault protein, putative (MVP)	510.909	392.852	275.158	32.1464	457.428	553.708	298.992	1.5743	0	323.575	339.222	367.947	174.714	0
Tb927.10.980	1943	+	hypothetical protein, conserved	177.076	130.951	182.334	11.2512	75.4521	113.433	61.269	1.5743	0	105.69	142.436	132.039	61.1498	0
Tb927.10.11480	1823	+	hypothetical protein, conserved	98.6983	169.465	39.7819	0	87.2415	63.4457	34.3106	0	0	117.072	166.8	177.812	87.3568	0
Tb927.10.12170	684	+	RAB-interacting protein, putative	69.6694	15.4059	119.346	14.4659	63.6627	63.4457	34.3106	0	0	29.2681	22.4899	38.7313	0	0
Tb927.6.1090	1211	-	proteasome regulatory ATPase subunit 3 (RPT3)	78.3781	134.802	86.194	4.82196	94.3152	63.4457	34.3106	0	0	94.3083	112.449	100.349	192.185	1126.43
Tb927.1.3010	1118	+	mRNA processing protein, putative	243.843	53.9208	102.77	16.0732	82.5258	140.35	75.9735	1.5743	0	128.454	127.442	132.039	192.185	0
Tb927.4.4510	4415	-	protein phosphatase 2C, putative	484.783	570.02	407.764	57.8635	398.482	421.049	227.921	1.5743	0	647.15	569.743	684.84	323.22	3.16412
Tb927.9.5330	1142	+	hypothetical protein, conserved	142.242	26.9604	56.3576	8.0366	120.252	76.9039	41.6629	0	0	156.097	153.681	184.854	52.4141	0
Tb927.1.4680	995	+	hypothetical protein, conserved	40.6405	46.2178	56.3576	1.60732	49.5155	90.362	49.0152	0	0	55.2842	50.6022	35.2103	8.73568	0
Tb927.2.4780	2822	-	hypothetical protein, conserved	342.541	454.475	487.328	59.4708	219.283	194.182	105.383	1.5743	0	247.153	251.137	285.203	454.256	3.16412
Tb927.10.11100	1706	-	deoxyribodipyrimidine photolyase, putative,DNA repair enzyme, putative	284.483	154.059	245.321	16.0732	122.61	184.569	100.481	3.14859	0	175.609	174.296	123.236	122.3	0
Tb927.10.6510	1688	+	chaperonin HSP60, mitochondrial precursor (HSP60)	362.862	342.782	318.255	27.3244	450.355	615.231	335.754	56.6747	42.364	310.567	290.494	318.653	148.507	0
Tb927.9.8030	1610	-	hypothetical protein, conserved	133.533	161.762	179.018	14.4659	101.389	134.582	73.5227	0	0	89.4303	123.694	70.4206	69.8855	0
Tb927.1.1270	1301	+	homocysteine S-methyltransferase, putative	69.6694	7.70297	46.4122	54.6488	25.9367	13.4582	7.35227	0	0	108.942	134.939	124.996	78.6212	0
Tb927.1.1850	1883	+	hypothetical protein, conserved	78.3781	53.9208	106.085	16.0732	33.0103	53.8327	29.4091	9.44578	4.45937	126.828	127.442	95.0677	34.9427	0
Tb927.10.11770	390	+	hypothetical protein, conserved	75.4752	0	82.8789	12.8586	44.7997	53.8327	29.4091	0	0	30.8941	29.9865	38.7313	0	0
Tb927.10.5270	1137	+	mitogen-activated protein kinase kinase 5, putative (MKK5)	46.4463	92.4357	49.7273	101.261	14.1473	13.4582	7.35227	22.0402	0	22.7641	37.4831	38.7313	0	0
Tb927.10.830	782	+	adenylate kinase, putative	34.8347	7.70297	23.2061	4.82196	2.35788	13.4582	7.35227	0	0	63.4142	63.7212	54.5759	78.6212	0
Tb927.10.8840	848	+	hypothetical protein, conserved	31.9318	23.1089	49.7273	1.60732	33.0103	13.4582	7.35227	0	0	37.3981	37.4831	33.4498	8.73568	0
Tb927.11.12660	2360	+	hypothetical protein, conserved	75.4752	192.574	86.194	16.0732	30.6524	40.3745	22.0568	0	0	185.365	181.793	116.194	148.507	0
Tb927.11.16940	1358	-	hypothetical protein, conserved	107.407	300.416	152.497	32.1464	16.5052	13.4582	7.35227	0	0	14.6341	24.364	7.04206	26.2071	3.16412
Tb927.11.2770	813	-	hypothetical protein, conserved	31.9318	0	19.8909	3.21464	30.6524	13.4582	7.35227	0	0	17.8861	16.8674	17.6051	0	0
Tb927.11.6840	1634	-	hypothetical protein, conserved	119.019	50.0693	132.606	32.1464	110.82	107.665	58.8182	0	0	154.471	266.13	198.938	122.3	0
Tb927.2.1890	879	+	E2-like ubiquitin-conjugation enzyme (ATG3)	81.281	11.5545	72.9334	4.82196	28.2945	13.4582	7.35227	0	0	37.3981	26.2382	7.04206	0	0
Tb927.4.1680	1409	-	ZFP family member, putative (ZC3H10)	63.8636	100.139	39.7819	9.64391	37.7261	53.8327	29.4091	0	0	86.1783	89.9594	63.3785	52.4141	0
Tb927.4.3090	698	+	hypothetical protein, conserved	14.5145	7.70297	26.5212	1.60732	9.43152	13.4582	7.35227	0	0	61.7882	43.1055	45.7734	26.2071	0
Tb927.4.600	953	-	hypothetical protein, conserved	81.281	61.6238	29.8364	1.60732	35.3682	26.9163	14.7045	0	0	58.5362	33.7348	45.7734	43.6784	3.16412
Tb927.5.1180	2588	+	hypothetical protein, conserved	281.581	165.614	172.388	91.6172	212.209	174.956	95.5796	0	0	162.601	232.395	234.148	262.071	0
Tb927.6.570	314	-	hypothetical protein, conserved	11.6116	50.0693	29.8364	3.21464	49.5155	26.9163	14.7045	0	0	68.2922	61.8471	86.2652	52.4141	0
Tb927.7.2210	374	-	hypothetical protein, conserved	0	7.70297	3.31516	0	4.71576	13.4582	7.35227	0	0	3.25201	11.2449	15.8446	8.73568	0
Tb927.8.5570	1949	+	transporter, putative	110.31	215.683	205.54	33.7537	35.3682	53.8327	29.4091	0	0	199.999	144.31	170.77	61.1498	0
Tb927.9.11740	551	+	cyclophilin type peptidyl-prolyl cis-trans isomerase, putative (PPIase)	46.4463	96.2872	36.4667	4.82196	35.3682	13.4582	7.35227	0	0	21.1381	29.9865	8.80257	52.4141	0
Tb927.9.2420	633	-	hypothetical protein, conserved	8.70868	53.9208	19.8909	75.544	4.71576	26.9163	14.7045	1.5743	0	27.6421	29.9865	19.3657	0	0
Tb927.8.1270	1688	-	hypothetical protein, conserved	342.541	242.644	351.406	33.7537	193.346	165.343	90.6781	3.14859	2.22968	234.145	264.256	218.304	157.242	0
Tb927.7.5540	2180	+	2,4-dienoyl-coa reductase-like protein	133.533	146.356	53.0425	14.4659	195.704	401.823	220.568	1.5743	0	255.283	335.474	288.724	663.912	0
Tb927.6.4160	1313	-	hypothetical protein, conserved	226.426	177.168	238.691	14.4659	273.514	236.479	129.89	0	0	180.487	172.422	188.375	139.771	0
Tb927.10.11600	1799	+	hypothetical protein, conserved	84.1839	111.693	79.5637	596.315	77.81	111.511	61.269	2136.32	7206.34	243.901	333.599	269.359	122.3	0
Tb927.8.7550	1532	+	hypothetical protein	133.533	23.1089	149.182	22.5025	108.462	111.511	61.269	3.14859	0	107.316	67.4696	68.66	43.6784	0
Tb927.1.1640	1052	+	hypothetical protein, conserved	31.9318	115.545	29.8364	9.64391	61.3049	84.5942	46.5644	1.5743	0	78.0483	78.7145	77.4626	61.1498	0
Tb927.5.2990	764	+	hypothetical protein, conserved	110.31	42.3664	129.291	40.183	47.1576	71.1361	39.2121	0	0	81.3003	73.092	49.2944	43.6784	0
Tb927.7.750	2546	-	hypothetical protein, conserved	110.31	173.317	56.3576	4.82196	37.7261	71.1361	39.2121	0	0	248.779	215.528	202.459	87.3568	0
Tb927.9.3800	1796	+	hypothetical protein, conserved	150.95	196.426	116.03	27.3244	110.82	71.1361	39.2121	0	0	164.227	119.946	93.3072	139.771	0
Tb927.9.3400	3155	+	endo-beta-N-acetylglucosaminidase, putative	223.523	134.802	238.691	20.8951	193.346	213.408	117.636	0	0	258.535	254.885	338.019	139.771	0
Tb927.8.6100	3131	+	hypothetical protein, conserved	252.552	242.644	116.03	38.5757	221.641	199.95	110.284	1.5743	2.22968	307.315	301.739	332.737	227.128	0
Tb927.10.350	1538	+	protein kinase, putative	72.5723	77.0297	26.5212	16.0732	44.7997	57.6779	31.8599	1.5743	0	261.787	219.276	167.249	96.0925	3.16412
Tb927.3.1790	1046	-	pyruvate dehydrogenase E1 beta subunit, putative	55.155	30.8119	69.6183	6.42928	136.757	115.356	63.7197	0	0	78.0483	140.562	58.097	8.73568	0
Tb927.3.3900	1865	+	carnitine O-palmitoyltransferase II, putative (CPT II)	127.727	177.168	46.4122	38.5757	73.0942	57.6779	31.8599	0	0	82.9263	99.3302	86.2652	148.507	6.32823
Tb927.5.2100	1397	-	hypothetical protein, conserved	78.3781	177.168	62.9879	30.5391	51.8733	57.6779	31.8599	14.1687	15.6078	121.95	121.82	151.404	52.4141	6.32823
Tb927.10.5520	971	+	hypothetical protein, conserved	69.6694	130.951	43.097	3.21464	56.5891	101.898	56.3674	0	0	159.349	112.449	128.518	61.1498	0
Tb927.3.4050	497	-	hypothetical protein, conserved	84.1839	0	56.3576	25.7171	58.947	44.2197	24.5076	3.14859	0	22.7641	31.8606	17.6051	17.4714	0
Tb927.7.4560	1400	-	histone acetyltransferase, putative	43.5434	0	39.7819	3.21464	68.3785	44.2197	24.5076	0	0	30.8941	56.2246	19.3657	8.73568	3.16412
Tb927.11.11270	1709	+	hypothetical protein, conserved	78.3781	69.3268	96.1395	14.4659	167.409	207.64	115.186	0	11.1484	144.715	104.953	102.11	78.6212	0
Tb927.7.2400	1277	-	tyrosyl-tRNA synthetase, putative	87.0868	142.505	26.5212	157.517	113.178	119.201	66.1705	42.506	11.1484	35.7721	74.9662	31.6892	8.73568	22.1488
Tb927.1.3040	812	+	hypothetical protein, conserved	69.6694	111.693	139.237	12.8586	66.0206	74.9813	41.6629	0	0	48.7802	82.4628	123.236	87.3568	0
Tb927.10.11690	1455	+	hypothetical protein, conserved	75.4752	173.317	102.77	3.21464	47.1576	74.9813	41.6629	0	0	79.6743	63.7212	70.4206	0	0
Tb927.10.9980	1025	+	hypothetical protein, conserved	69.6694	3.85149	43.097	0	54.2312	74.9813	41.6629	1.5743	2.22968	156.097	86.2111	153.165	87.3568	0
Tb927.11.8040	558	+	hypothetical protein, conserved	58.0578	65.4753	66.3031	0	4.71576	74.9813	41.6629	0	0	45.5282	35.6089	42.2523	0	0
Tb927.3.3090	2891	-	helicase, putative	229.329	150.208	381.243	41.7903	162.694	149.963	83.3258	1.5743	2.22968	302.437	209.905	211.262	87.3568	0
Tb927.9.15230	1256	+	hypothetical protein, conserved	95.7955	73.1782	149.182	22.5025	99.0309	149.963	83.3258	0	0	40.6501	56.2246	45.7734	52.4141	0
Tb927.10.13680	2090	-	lipase domain protein, putative	89.9897	238.792	53.0425	8.0366	261.725	211.486	117.636	0	0	162.601	142.436	239.43	139.771	0
Tb927.10.3130	2354	+	hypothetical protein, conserved	319.318	304.267	311.625	135.015	511.66	426.816	237.724	154.281	11.1484	334.957	389.824	380.271	192.185	3.16412
Tb927.10.2820	1490	+	hypothetical protein, conserved	14.5145	84.7327	56.3576	1.60732	35.3682	30.7615	17.1553	0	0	74.7963	86.2111	100.349	26.2071	0
Tb927.10.9500	1235	+	expression site-associated gene (ESAG) protein, putative,expression site-associated gene 3 (ESAG3) protein, putative	72.5723	38.5149	46.4122	6.42928	11.7894	30.7615	17.1553	0	0	27.6421	61.8471	45.7734	17.4714	0
Tb927.11.2550	1523	-	recombinase rad51, putative	159.659	285.01	62.9879	19.2878	7.07364	30.7615	17.1553	0	0	162.601	204.283	216.543	78.6212	0
Tb927.5.1800	371	+	hypothetical protein, conserved	81.281	26.9604	43.097	3.21464	44.7997	61.5231	34.3106	0	0	78.0483	69.3437	29.9287	96.0925	0
Tb927.7.640	1004	-	hypothetical protein, conserved	14.5145	154.059	19.8909	1.60732	23.5788	30.7615	17.1553	0	0	84.5523	106.827	91.5467	34.9427	0
Tb927.11.16920	2753	-	hypothetical protein, conserved	235.134	373.594	235.376	64.2928	247.577	324.919	181.356	0	0	256.909	299.865	241.19	192.185	0
Tb927.6.2910	1133	+	hypothetical protein, conserved	75.4752	84.7327	43.097	4.82196	169.767	219.176	122.538	0	0	89.4303	101.204	96.8283	87.3568	0
Tb927.7.2770	1226	+	hypothetical protein, conserved	153.853	92.4357	132.606	17.6805	108.462	174.956	98.0303	1.5743	2.22968	94.3083	110.575	116.194	96.0925	0
Tb927.5.2350	1502	+	hypothetical protein, conserved	124.824	138.654	112.715	4.82196	214.567	192.26	107.833	0	0	110.568	99.3302	105.631	61.1498	0
Tb927.8.3390	782	+	hypothetical protein, conserved	34.8347	11.5545	79.5637	1.60732	21.2209	48.0649	26.9583	0	0	104.064	114.323	117.954	78.6212	3.16412
Tb927.9.4350	2645	+	hypothetical protein, conserved	296.095	142.505	242.006	67.5074	233.43	322.996	181.356	1.5743	0	235.771	282.997	218.304	131.035	3.16412
Tb927.7.4880	647	-	hypothetical protein, conserved	69.6694	38.5149	46.4122	20.8951	120.252	165.343	93.1288	0	0	108.942	58.0988	114.433	43.6784	0
Tb927.1.710	1262	-	phosphoglycerate kinase (PGKB)	145.145	227.238	195.594	65.9001	233.43	217.253	122.538	29.9117	0	201.625	155.555	193.657	104.828	0
Tb927.4.3940	2378	-	calpain-like cysteine peptidase, putative,cysteine peptidase, Clan CA, family C2, putative (TbCALP2)	240.94	100.139	242.006	19.2878	169.767	203.795	115.186	0	2.22968	108.942	142.436	98.5888	87.3568	12.6565
Tb927.10.12690	1047	-	hypothetical protein, conserved	31.9318	57.7723	36.4667	8.0366	23.5788	34.6067	19.6061	0	0	43.9022	46.8539	21.1262	0	0
Tb927.10.5540	815	+	hypothetical protein, conserved	14.5145	61.6238	13.2606	0	40.0839	34.6067	19.6061	0	0	22.7641	5.62246	29.9287	43.6784	0
Tb927.10.6610	824	+	chaperone protein DNAj, putative	43.5434	50.0693	43.097	16.0732	4.71576	17.3034	9.80303	0	0	89.4303	88.0853	68.66	69.8855	0
Tb927.11.15390	507	-	hypothetical protein	26.126	23.1089	9.94547	1.60732	16.5052	17.3034	9.80303	0	0	14.6341	33.7348	7.04206	0	0
Tb927.11.230	2456	-	cleavage and polyadenylation specificity factor, putative	127.727	19.2574	149.182	49.8269	42.4418	34.6067	19.6061	1.5743	2.22968	74.7963	82.4628	135.56	43.6784	0
Tb927.11.7230	803	+	palmitoyl acyltransferase 8, putative	124.824	26.9604	66.3031	12.8586	56.5891	69.2135	39.2121	0	0	39.0241	43.1055	24.6472	17.4714	3.16412
Tb927.11.9770	561	-	hypothetical protein, conserved	255.455	103.99	255.267	24.1098	28.2945	17.3034	9.80303	0	0	84.5523	58.0988	59.8575	0	0
Tb927.4.5080	390	-	hypothetical protein, conserved	40.6405	26.9604	26.5212	6.42928	7.07364	17.3034	9.80303	0	0	6.50402	13.1191	14.0841	0	0
Tb927.5.2280	1304	+	acetyltransferase, putative	49.3492	53.9208	106.085	17.6805	33.0103	34.6067	19.6061	3.14859	0	42.2761	50.6022	28.1682	17.4714	0
Tb927.7.1020	953	+	hypothetical protein, conserved	26.126	42.3664	13.2606	4.82196	9.43152	17.3034	9.80303	0	0	47.1542	41.2314	38.7313	34.9427	0
Tb927.7.5100	875	+	hypothetical protein, conserved	31.9318	50.0693	16.5758	4.82196	47.1576	17.3034	9.80303	0	0	154.471	153.681	135.56	69.8855	0
Tb927.8.1440	488	+	maoC-like dehydratase, putative	8.70868	3.85149	3.31516	28.9317	14.1473	17.3034	9.80303	33.0602	2.22968	24.3901	50.6022	47.5339	34.9427	0
Tb927.8.2240	1421	+	Tryptophanyl-tRNA synthetase 2	60.9607	184.871	72.9334	35.361	89.5994	69.2135	39.2121	1.5743	0	22.7641	48.728	29.9287	17.4714	0
Tb927.8.7710	659	+	hypothetical protein, conserved	40.6405	19.2574	53.0425	6.42928	80.1679	69.2135	39.2121	0	0	121.95	123.694	103.87	61.1498	0
Tb927.10.9390	983	+	hypothetical protein, conserved	223.523	88.5842	202.224	65.9001	94.3152	86.5168	49.0152	0	0	104.064	95.5819	73.9416	43.6784	0
Tb927.5.1760	1985	+	hypothetical protein, conserved	78.3781	92.4357	56.3576	11.2512	66.0206	86.5168	49.0152	0	0	227.641	196.786	216.543	122.3	0
Tb927.5.2130	1565	-	hypothetical protein, conserved	46.4463	142.505	86.194	6.42928	70.7364	86.5168	49.0152	0	0	63.4142	43.1055	68.66	69.8855	0
Tb927.5.2700	807	+	otubain, putative,otubain cysteine peptidase, Clan CA, family C65, putative	60.9607	34.6634	56.3576	17.6805	40.0839	51.9101	29.4091	0	0	42.2761	18.7415	22.8867	0	0
Tb927.7.990	2336	+	chaperone protein DNAj, putative	110.31	200.277	172.388	86.7952	51.8733	51.9101	29.4091	14.1687	2.22968	131.706	170.548	158.446	122.3	15.8206
Tb927.8.7030	911	+	hypothetical protein, conserved	101.601	69.3268	62.9879	16.0732	47.1576	51.9101	29.4091	1.5743	0	95.9343	97.456	123.236	78.6212	0
Tb927.9.13770	881	-	hypothetical protein, conserved	246.746	223.386	72.9334	0	91.9573	86.5168	49.0152	0	0	60.1622	123.694	91.5467	52.4141	3.16412
Tb927.11.8710	1532	+	hypothetical protein, conserved	130.63	26.9604	112.715	6.42928	502.228	471.036	267.133	0	0	65.0402	88.0853	56.3364	61.1498	88.5953
Tb927.7.6980	5504	-	hypothetical protein, conserved	568.967	496.842	331.516	178.412	787.532	1018.98	578.379	295.968	82.4983	469.916	524.763	540.478	253.335	0
Tb927.7.650	2954	-	hypothetical protein, conserved	284.483	477.584	417.71	104.476	249.935	232.634	132.341	9.44578	0	307.315	327.977	475.339	297.013	6.32823
Tb927.8.1600	1754	+	lysyl-tRNA synthetase, putative	156.756	238.792	102.77	20.8951	115.536	90.362	51.4659	14.1687	15.6078	55.2842	63.7212	82.7441	17.4714	0
Tb927.1.3130	1499	+	protein kinase, putative	168.368	73.1782	142.552	4.82196	242.862	365.293	208.314	0	0	165.853	164.926	112.673	43.6784	0
Tb927.9.15490	1242	+	ADP-ribosylation factor GTPase activating protein, putative	29.0289	23.1089	53.0425	0	33.0103	73.0587	41.6629	0	0	26.0161	24.364	22.8867	0	0
Tb927.5.3250	4673	-	hypothetical protein, conserved	682.18	485.287	394.503	429.154	455.071	592.16	338.205	187.341	104.795	520.322	541.631	514.07	305.749	0
Tb927.10.7050	1652	+	chromatin assembly factor 1 subunit B, putative	89.9897	223.386	66.3031	163.947	332.461	334.532	191.159	39.3574	2.22968	159.349	228.647	193.657	113.564	0
Tb927.8.1500	1805	+	hypothetical protein, conserved	136.436	165.614	69.6183	64.2928	77.81	55.7553	31.8599	1.5743	0	89.4303	101.204	82.7441	34.9427	0
Tb927.9.15010	614	+	hypothetical protein, conserved	148.048	92.4357	159.127	331.108	63.6627	94.2072	53.9167	14.1687	0	42.2761	14.9932	35.2103	34.9427	0
Tb927.7.4920	1820	-	hypothetical protein, conserved	98.6983	165.614	92.8243	17.6805	120.252	115.356	66.1705	4.72289	0	224.389	309.235	306.329	174.714	0
Tb927.10.1190	2153	-	hypothetical protein, conserved	31.9318	34.6634	43.097	9.64391	56.5891	38.4519	22.0568	0	0	152.845	95.5819	110.912	96.0925	0
Tb927.11.15980	1502	-	hypothetical protein, conserved	84.1839	84.7327	139.237	11.2512	75.4521	38.4519	22.0568	1.5743	0	97.5603	86.2111	109.152	61.1498	0
Tb927.9.6920	1088	+	hypothetical protein, conserved	75.4752	69.3268	92.8243	155.91	25.9367	38.4519	22.0568	0	0	141.462	144.31	147.883	52.4141	0
Tb927.9.9870	1448	-	MCAK-like kinesin, putative	72.5723	161.762	46.4122	6.42928	75.4521	76.9039	44.1136	6.29719	0	113.82	108.701	70.4206	34.9427	3.16412
Tb927.9.12490	3839	+	hypothetical protein, conserved	557.355	396.703	450.861	287.71	386.692	328.764	188.708	81.8635	20.0672	271.543	269.878	251.753	960.925	322.74
Tb927.11.9480	926	-	hypothetical protein, conserved	69.6694	15.4059	13.2606	6.42928	136.757	174.956	100.481	0	0	78.0483	52.4763	88.0257	52.4141	0
Tb927.7.1220	3224	+	hypothetical protein, conserved	400.599	327.376	374.613	144.659	341.892	455.655	262.231	6.29719	0	274.795	297.991	278.161	174.714	0
Tb927.10.4780	1676	-	GPI inositol deacylase precursor (GPIdeAc)	58.0578	88.5842	109.4	6.42928	56.5891	59.6005	34.3106	1.5743	0	56.9102	69.3437	51.0549	26.2071	0
Tb927.10.10740	1934	-	hypothetical protein, conserved	177.076	130.951	188.964	28.9317	70.7364	80.749	46.5644	1.5743	0	217.885	194.912	267.598	122.3	0
Tb927.10.4670	914	-	hypothetical protein, conserved	104.504	69.3268	62.9879	3.21464	49.5155	80.749	46.5644	0	0	74.7963	41.2314	84.5047	69.8855	0
Tb927.10.12020	1139	+	hypothetical protein, conserved	49.3492	57.7723	13.2606	4.82196	68.3785	101.898	58.8182	0	0	26.0161	29.9865	54.5759	26.2071	0
Tb927.4.730	1478	-	hypothetical protein, conserved	23.2231	127.099	26.5212	4.82196	68.3785	63.4457	36.7614	0	0	73.1703	104.953	63.3785	61.1498	0
Tb927.7.6210	785	-	hypothetical protein, conserved	119.019	23.1089	86.194	32.1464	37.7261	63.4457	36.7614	1.5743	0	58.5362	56.2246	47.5339	87.3568	0
Tb927.7.6340	1328	-	hypothetical protein, conserved	98.6983	123.248	109.4	3.21464	44.7997	63.4457	36.7614	0	0	167.479	179.919	153.165	69.8855	0
Tb927.9.9170	1139	-	hypothetical protein, conserved	209.008	215.683	172.388	369.683	44.7997	63.4457	36.7614	214.104	276.481	56.9102	54.3505	40.4918	8.73568	0
Tb927.10.4290	827	+	hypothetical protein, conserved	95.7955	84.7327	66.3031	3.21464	44.7997	42.2971	24.5076	0	0	50.4062	74.9662	49.2944	52.4141	0
Tb927.11.6940	1112	-	hypothetical protein, conserved	113.213	53.9208	82.8789	14.4659	141.473	84.5942	49.0152	0	0	216.259	247.388	285.203	270.806	3.16412
Tb927.3.1630	1202	-	casein kinase 1, putative (CK1)	60.9607	57.7723	86.194	8.0366	61.3049	42.2971	24.5076	0	0	63.4142	73.092	96.8283	26.2071	0
Tb927.3.1990	1445	-	hypothetical protein, conserved	226.426	115.545	155.812	247.527	87.2415	84.5942	49.0152	3.14859	2.22968	89.4303	78.7145	95.0677	96.0925	0
Tb927.7.1900	878	+	protein kinase, putative,cdc2-related related kinase, putative (CRK7)	37.7376	96.2872	23.2061	1.60732	23.5788	21.1486	12.2538	0	0	40.6501	63.7212	51.0549	26.2071	0
Tb927.7.3200	1064	+	hypothetical protein, conserved	8.70868	30.8119	6.63031	0	37.7261	42.2971	24.5076	0	0	35.7721	33.7348	24.6472	8.73568	0
Tb927.8.4140	1247	-	hypothetical protein, conserved	119.019	130.951	102.77	6.42928	235.788	169.188	98.0303	6.29719	0	60.1622	118.072	100.349	96.0925	0
Tb927.8.4570	1004	-	hypothetical protein, conserved	26.126	161.762	33.1516	3.21464	21.2209	21.1486	12.2538	3.14859	0	39.0241	5.62246	24.6472	8.73568	0
Tb927.10.2380	2750	+	hypothetical protein, conserved	455.754	458.327	387.873	81.9733	488.081	684.444	397.023	6.29719	0	326.827	269.878	285.203	192.185	3.16412
Tb927.11.15800	2381	-	hypothetical protein, conserved	179.979	61.6238	132.606	17.6805	96.673	130.737	75.9735	12.5944	0	191.869	151.806	156.686	113.564	0
Tb927.10.9030	515	+	hypothetical protein, conserved	72.5723	53.9208	62.9879	20.8951	54.2312	67.2909	39.2121	0	0	22.7641	58.0988	21.1262	34.9427	0
Tb927.3.2440	1220	+	serine/threonine-protein kinase, putative,protein kinase, putative	92.8926	165.614	53.0425	12.8586	61.3049	67.2909	39.2121	0	0	151.219	146.184	109.152	157.242	0
Tb927.3.5760	887	-	hypothetical protein, conserved	107.407	50.0693	69.6183	28.9317	63.6627	67.2909	39.2121	0	0	74.7963	101.204	82.7441	34.9427	0
Tb927.11.12830	2336	-	acyl-CoA binding protein, putative	307.707	323.525	238.691	41.7903	200.42	248.015	144.595	3.14859	0	160.975	170.548	158.446	131.035	0
Tb927.11.14630	4226	-	RNA helicase, putative,DEAD/DEAH box helicase, putative	197.397	346.634	149.182	41.7903	285.303	407.59	237.724	1.5743	0	630.89	616.597	549.28	567.819	41.1335
Tb927.6.1720	2294	-	hypothetical protein, conserved	243.843	516.099	155.812	20.8951	226.356	226.866	132.341	0	0	243.901	288.62	253.514	174.714	28.477
Tb927.5.2590	797	+	hypothetical protein, conserved	43.5434	19.2574	62.9879	11.2512	44.7997	46.1423	26.9583	0	0	92.6823	67.4696	89.7862	43.6784	0
Tb927.5.4400	1298	-	hypothetical protein, conserved	46.4463	61.6238	33.1516	9.64391	23.5788	46.1423	26.9583	0	0	89.4303	80.5886	61.618	17.4714	0
Tb927.6.2840	1436	+	hypothetical protein, conserved	92.8926	107.842	39.7819	46.6123	37.7261	46.1423	26.9583	0	0	160.975	129.317	130.278	17.4714	0
Tb927.7.6990	902	-	hypothetical protein, conserved	104.504	181.02	162.443	24.1098	82.5258	117.278	68.6212	0	0	60.1622	93.7077	75.7021	43.6784	0
Tb927.10.4630	641	-	hypothetical protein, conserved	31.9318	11.5545	36.4667	6.42928	73.0942	71.1361	41.6629	136.964	40.1343	68.2922	80.5886	126.757	52.4141	0
Tb927.10.7210	686	-	hypothetical protein, conserved	20.3202	3.85149	59.6728	25.7171	21.2209	71.1361	41.6629	1.5743	0	34.1461	80.5886	33.4498	61.1498	0
Tb927.10.16150	1733	+	ATP-dependent zinc metallopeptidase, putative	133.533	246.495	195.594	36.9683	280.588	288.389	169.102	0	0	91.0563	59.9729	91.5467	34.9427	0
Tb927.7.3150	1688	+	hypothetical protein, conserved	142.242	238.792	59.6728	22.5025	49.5155	96.1298	56.3674	1.5743	0	121.95	131.191	112.673	87.3568	15.8206
Tb927.10.7350	5384	-	hypothetical protein, conserved	531.229	350.485	341.461	35.361	554.102	563.321	330.852	0	0	478.046	592.233	543.999	366.899	0
Tb927.8.4260	2819	-	protein kinase, putative	182.882	285.01	225.431	28.9317	108.462	196.105	115.186	3.14859	0	204.877	243.64	232.388	157.242	0
Tb927.10.2310	1445	+	hypothetical protein, conserved	284.483	146.356	334.831	490.232	205.135	221.099	129.89	64.5462	15.6078	380.485	305.487	309.85	235.863	6.32823
Tb927.11.580	581	-	lipid-like atypical dual specificity phosphatase, putative	17.4174	65.4753	23.2061	0	21.2209	24.9938	14.7045	0	0	65.0402	44.9797	14.0841	218.392	357.545
Tb927.11.850	740	+	protein kinase, putative	43.5434	111.693	26.5212	4.82196	14.1473	24.9938	14.7045	0	0	56.9102	35.6089	33.4498	17.4714	0
Tb927.11.8820	825	+	glutathionylspermidine synthetase, putative	46.4463	73.1782	53.0425	4.82196	35.3682	49.9875	29.4091	0	0	45.5282	29.9865	40.4918	0	0
Tb927.3.5300	518	+	hypothetical protein, conserved	78.3781	46.2178	16.5758	4.82196	18.863	24.9938	14.7045	0	0	24.3901	35.6089	68.66	34.9427	0
Tb927.4.1670	461	-	hypothetical protein, conserved	58.0578	23.1089	169.073	33.7537	21.2209	24.9938	14.7045	1.5743	0	29.2681	24.364	7.04206	34.9427	0
Tb927.7.3940	995	+	mitochondrial carrier protein,adenine nucleotide mitochondrial translocator, putative (MCP16)	49.3492	123.248	39.7819	19.2878	75.4521	49.9875	29.4091	3.14859	2.22968	71.5443	69.3437	51.0549	8.73568	3.16412
Tb927.8.3690	1313	-	isocitrate dehydrogenase %5BNADP%5D, mitochondrial precursor, putative (IDH)	63.8636	192.574	92.8243	27.3244	37.7261	24.9938	14.7045	0	0	47.1542	50.6022	70.4206	17.4714	0
Tb927.10.5900	1403	-	hypothetical protein, conserved	293.192	84.7327	285.103	20.8951	287.661	328.764	193.61	3.14859	0	291.055	260.507	297.527	209.656	3.16412
Tb927.11.4350	1700	-	hypothetical protein, conserved	316.415	42.3664	251.952	506.306	485.723	436.429	257.33	102.329	15.6078	125.202	97.456	139.081	43.6784	6.32823
Tb927.2.5810	4631	+	hypothetical protein, conserved	496.395	354.337	434.285	69.1147	325.387	386.442	227.921	1.5743	20.0672	354.469	374.831	510.549	401.841	0
Tb927.11.16290	1046	-	AUT2/APG4/ATG4 cysteine peptidase, putative (ATG4.1)	145.145	15.4059	132.606	151.088	129.683	182.647	107.833	7.87149	2.22968	97.5603	103.078	96.8283	61.1498	0
Tb927.10.15180	1100	+	nucleosome assembly protein, putative	34.8347	169.465	89.5092	17.6805	207.493	315.306	186.258	48.8032	0	61.7882	59.9729	58.097	52.4141	0
Tb927.11.14820	2138	-	hypothetical protein, conserved	104.504	192.574	89.5092	281.281	77.81	78.8264	46.5644	40.9317	37.9046	126.828	114.323	112.673	96.0925	3.16412
Tb927.5.710	2897	+	hypothetical protein, conserved	371.57	188.723	172.388	27.3244	275.872	290.312	171.553	1.5743	0	271.543	489.154	348.582	227.128	0
Tb927.11.950	1415	+	RNA-binding protein, putative (DRBD14)	162.562	103.99	132.606	101.261	162.694	344.145	203.413	12.5944	0	147.967	161.177	139.081	78.6212	0
Tb927.11.16640	2327	-	hypothetical protein, conserved	139.339	142.505	135.921	4.82196	176.841	186.492	110.284	0	0	130.08	193.038	153.165	113.564	0
Tb927.11.1950	668	+	hypothetical protein, conserved	29.0289	23.1089	26.5212	6.42928	23.5788	53.8327	31.8599	0	0	32.5201	20.6157	33.4498	26.2071	0
Tb927.4.590	2456	-	hypothetical protein, conserved	121.921	242.644	351.406	45.0049	190.988	244.17	144.595	1.5743	0	117.072	155.555	170.77	96.0925	0
Tb927.3.1310	3761	+	hypothetical protein, conserved	409.308	423.664	324.885	94.8318	735.658	736.354	436.235	447.1	187.293	308.941	296.116	230.627	113.564	0
Tb927.4.2970	1007	+	chaperone protein DNAj, putative	101.601	42.3664	119.346	731.33	56.5891	82.6716	49.0152	132.241	26.7562	149.593	129.317	121.475	43.6784	0
Tb927.5.1080	713	+	RNA-binding protein, putative (RBP22)	40.6405	7.70297	53.0425	6.42928	82.5258	82.6716	49.0152	0	0	68.2922	82.4628	114.433	43.6784	0
Tb927.6.4750	1874	+	hypothetical protein, conserved	63.8636	88.5842	43.097	8.0366	37.7261	82.6716	49.0152	3.14859	0	125.202	88.0853	103.87	26.2071	0
Tb927.10.5300	746	+	eukaryotic translation initiation factor 6 (eIF-6), putative	37.7376	46.2178	89.5092	6.42928	94.3152	111.511	66.1705	0	0	61.7882	46.8539	49.2944	26.2071	0
Tb927.8.7800	3602	+	hypothetical protein, conserved	478.977	338.931	331.516	374.505	377.261	446.042	264.682	86.5864	4.45937	655.28	676.57	783.429	288.278	3.16412
Tb927.3.2110	1271	-	TFIIF-stimulated CTD phosphatase, putative	66.7665	77.0297	155.812	16.0732	103.747	140.35	83.3258	3.14859	0	32.5201	46.8539	29.9287	17.4714	0
Tb927.2.2400	2249	-	hypothetical protein, conserved	174.174	269.604	149.182	112.512	80.1679	144.195	85.7765	0	0	134.958	112.449	98.5888	52.4141	3.16412
Tb927.11.3400	938	+	hypothetical protein, conserved	46.4463	11.5545	53.0425	1.60732	306.524	201.873	120.087	3.14859	0	121.95	129.317	121.475	148.507	0
Tb927.1.2320	857	+	hypothetical protein, conserved	23.2231	3.85149	13.2606	3.21464	25.9367	28.8389	17.1553	0	0	32.5201	9.37077	24.6472	8.73568	0
Tb927.10.7730	1151	-	hypothetical protein, conserved	87.0868	150.208	112.715	51.4342	40.0839	57.6779	34.3106	0	2.22968	60.1622	69.3437	44.0128	43.6784	0
Tb927.11.10950	989	+	hypothetical protein, conserved	46.4463	111.693	39.7819	25.7171	49.5155	28.8389	17.1553	1.5743	0	6.50402	11.2449	10.5631	8.73568	0
Tb927.2.5120	665	+	vesicle-associated membrane protein, putative,synaptobrevin, putative	46.4463	11.5545	43.097	1.60732	25.9367	28.8389	17.1553	1.5743	0	32.5201	16.8674	15.8446	43.6784	0
Tb927.4.2750	899	+	hypothetical protein, conserved	0	46.2178	9.94547	1.60732	103.747	86.5168	51.4659	3.14859	0	35.7721	48.728	65.139	34.9427	6.32823
Tb927.9.2910	542	-	hypothetical protein, conserved	49.3492	38.5149	59.6728	3.21464	56.5891	57.6779	34.3106	0	0	11.382	24.364	19.3657	34.9427	0
Tb927.9.8510	2096	-	hypothetical protein, conserved	171.271	103.99	182.334	16.0732	179.199	148.04	88.2273	0	0	130.08	185.541	132.039	69.8855	0
Tb927.10.950	1406	+	hypothetical protein, conserved	458.657	3.85149	275.158	54.6488	136.757	180.724	107.833	3.14859	0	81.3003	89.9594	75.7021	26.2071	0
Tb927.7.7340	1346	-	hypothetical protein, conserved	136.436	227.238	46.4122	90.0099	54.2312	90.362	53.9167	14.1687	0	378.859	292.368	436.607	192.185	0
Tb927.8.3970	1301	-	oxidoreductase, putative	409.308	234.941	291.734	380.935	134.399	394.132	235.273	239.293	216.279	222.763	301.739	360.905	192.185	0
Tb927.9.13330	3452	-	hypothetical protein, conserved	377.376	242.644	334.831	54.6488	75.4521	151.885	90.6781	0	0	230.893	224.899	160.207	200.921	0
Tb927.10.9360	1562	+	hypothetical protein, conserved	278.678	61.6238	222.115	30.5391	155.62	184.569	110.284	0	0	234.145	221.15	230.627	96.0925	0
Tb927.10.9450	752	+	hypothetical protein	37.7376	23.1089	33.1516	9.64391	23.5788	61.5231	36.7614	0	0	69.9182	31.8606	31.6892	34.9427	3.16412
Tb927.11.16790	1973	-	mitogen-activated protein kinase (ECK1)	40.6405	123.248	36.4667	69.1147	61.3049	61.5231	36.7614	7.87149	4.45937	105.69	78.7145	89.7862	34.9427	0
Tb927.5.700	2063	+	hypothetical protein, conserved	127.727	207.98	99.4547	19.2878	75.4521	123.046	73.5227	9.44578	2.22968	178.861	140.562	163.728	139.771	0
Tb927.7.4030	1616	+	hypothetical protein, conserved	136.436	127.099	116.03	4.82196	89.5994	123.046	73.5227	0	0	105.69	59.9729	98.5888	34.9427	0
Tb927.7.6260	968	-	hypothetical protein, conserved	69.6694	231.089	72.9334	1.60732	42.4418	61.5231	36.7614	0	0	69.9182	56.2246	59.8575	26.2071	0
Tb927.7.5720	1049	+	hypothetical protein, conserved	188.688	46.2178	155.812	16.0732	96.673	94.2072	56.3674	0	0	131.706	71.2179	91.5467	26.2071	0
Tb927.10.4970	611	+	hypothetical protein, conserved	5.80578	15.4059	26.5212	1.60732	37.7261	32.6841	19.6061	0	0	47.1542	18.7415	28.1682	8.73568	0
Tb927.11.14670	662	-	hypothetical protein, conserved	26.126	53.9208	72.9334	22.5025	23.5788	32.6841	19.6061	1.5743	0	55.2842	74.9662	42.2523	87.3568	0
Tb927.11.2380	2741	+	phosphoglycerate kinase, putative	284.483	342.782	218.8	45.0049	280.588	261.473	156.849	15.743	0	237.397	221.15	200.699	148.507	0
Tb927.11.5150	1586	+	hypothetical protein, conserved	119.019	26.9604	102.77	4.82196	75.4521	130.737	78.4243	3.14859	0	43.9022	50.6022	42.2523	8.73568	0
Tb927.3.5600	815	+	hypothetical protein, conserved	60.9607	42.3664	26.5212	4.82196	7.07364	32.6841	19.6061	1.5743	0	47.1542	46.8539	51.0549	78.6212	0
Tb927.6.5050	675	+	V-type ATPase, C subunit, putative	11.6116	115.545	33.1516	6.42928	37.7261	32.6841	19.6061	0	0	87.8043	86.2111	44.0128	0	0
Tb927.9.12100	1256	+	hypothetical protein, conserved	66.7665	96.2872	66.3031	16.0732	40.0839	65.3683	39.2121	0	0	97.5603	99.3302	45.7734	52.4141	0
Tb927.9.4680	1214	+	ATP-dependent DEAD box helicase, putative	8.70868	181.02	13.2606	3.21464	54.2312	32.6841	19.6061	6.29719	0	50.4062	43.1055	47.5339	17.4714	0
Tb927.11.10960	1952	+	hypothetical protein, conserved	206.105	127.099	278.473	755.44	332.461	294.157	176.455	393.574	113.714	133.332	116.198	165.488	61.1498	0
Tb927.11.7970	956	-	hypothetical protein, conserved	121.921	150.208	245.321	17.6805	68.3785	98.0524	58.8182	0	0	131.706	97.456	114.433	96.0925	0
Tb927.8.2640	3167	+	ubiquitin-activating enzyme e1, putative (UBA1)	203.202	242.644	328.2	163.947	257.009	265.318	159.299	7.87149	0	461.786	492.903	514.07	340.692	6.32823
Tb927.11.16460	2228	-	hypothetical protein, conserved	223.523	342.782	169.073	30.5391	115.536	134.582	80.875	1.5743	0	245.527	279.249	267.598	174.714	0
Tb927.10.14920	3722	+	hypothetical protein, conserved	609.607	385.149	460.807	135.015	433.85	505.643	303.894	4.72289	4.45937	437.396	539.756	602.096	305.749	3.16412
Tb927.8.6360	2699	+	hypothetical protein, conserved	261.26	181.02	301.679	265.208	287.661	236.479	142.144	9.44578	2.22968	300.811	277.375	288.724	253.335	0
Tb927.8.4930	917	+	hypothetical protein, conserved	142.242	115.545	72.9334	1.60732	216.925	338.377	203.413	1.5743	0	130.08	80.5886	63.3785	52.4141	0
Tb927.10.10170	1334	+	predicted WD40 repeat protein	211.911	107.842	112.715	8.0366	193.346	273.009	164.201	0	0	170.731	157.429	202.459	34.9427	0
Tb927.7.5890	2231	+	hypothetical protein, conserved	194.494	142.505	112.715	9.64391	139.115	171.111	102.932	0	0	97.5603	144.31	135.56	43.6784	0
Tb927.2.2360	2042	-	hypothetical protein, conserved	232.231	261.901	341.461	35.361	231.072	346.067	208.314	3.14859	0	167.479	95.5819	193.657	69.8855	3.16412
Tb927.9.12440	701	+	hypothetical protein, conserved	49.3492	69.3268	66.3031	1.60732	240.504	207.64	124.989	1.5743	0	177.235	238.018	188.375	183.449	0
Tb927.11.4740	1544	+	paraflagellar rod component, putative (PFC12)	92.8926	192.574	106.085	19.2878	35.3682	69.2135	41.6629	1.5743	0	182.113	155.555	190.135	96.0925	0
Tb927.5.3540	3023	+	hypothetical protein, conserved	121.921	335.079	159.127	19.2878	80.1679	69.2135	41.6629	0	0	160.975	148.058	95.0677	52.4141	0
Tb927.4.1930	818	-	RNA-binding protein, putative (EIF3D)	113.213	15.4059	102.77	347.181	33.0103	105.743	63.7197	11.0201	0	99.1863	71.2179	135.56	104.828	0
Tb927.10.5200	1295	+	hypothetical protein, conserved	145.145	100.139	72.9334	3.21464	157.978	142.272	85.7765	0	0	81.3003	88.0853	124.996	34.9427	0
Tb927.11.5940	3734	-	receptor-type adenylate cyclase GRESAG 4, putative	269.969	258.05	212.17	57.8635	198.062	215.331	129.89	3.14859	0	346.339	365.46	290.485	113.564	18.9847
Tb927.11.2020	776	+	hypothetical protein, conserved	29.0289	73.1782	66.3031	11.2512	16.5052	36.5293	22.0568	0	0	53.6582	56.2246	77.4626	96.0925	0
Tb927.3.1090	638	+	small nuclear RNA (snRNA) U1 (TbU1-24K)	43.5434	115.545	43.097	6.42928	18.863	36.5293	22.0568	0	0	45.5282	29.9865	66.8995	34.9427	0
Tb927.3.1930	1439	-	hypothetical protein, conserved	72.5723	184.871	79.5637	22.5025	63.6627	36.5293	22.0568	1.5743	0	117.072	106.827	93.3072	43.6784	0
Tb927.4.4950	1877	-	hypothetical protein, conserved	374.473	311.97	338.146	114.12	372.545	365.293	220.568	6.29719	0	445.526	487.28	468.297	690.119	3.16412
Tb927.6.2640	1601	+	importin alpha subunit, putative (TbKap60)	37.7376	103.99	62.9879	4.82196	40.0839	36.5293	22.0568	0	0	16.2601	31.8606	38.7313	8.73568	0
Tb927.7.2700	863	-	NADH-cytochrome b5 reductase, putative (B5R)	153.853	3.85149	69.6183	11.2512	51.8733	36.5293	22.0568	0	0	89.4303	59.9729	56.3364	61.1498	0
Tb927.7.340	1088	-	hypothetical protein, conserved	89.9897	53.9208	43.097	1.60732	56.5891	36.5293	22.0568	1.5743	2.22968	206.503	104.953	103.87	26.2071	0
Tb927.7.4140	566	+	hypothetical protein, conserved	46.4463	50.0693	43.097	3.21464	21.2209	36.5293	22.0568	0	0	53.6582	58.0988	49.2944	43.6784	0
Tb927.7.970	1628	+	hypothetical protein, conserved	275.775	103.99	175.703	91.6172	245.219	292.235	176.455	313.285	303.237	53.6582	76.8403	72.1811	17.4714	0
Tb927.9.1810	383	-	60S ribosomal protein L35, putative	127.727	0	49.7273	4.82196	14.1473	36.5293	22.0568	1.5743	0	8.13003	13.1191	14.0841	17.4714	0
Tb927.9.7850	917	-	hypothetical protein, conserved	31.9318	7.70297	33.1516	20.8951	14.1473	36.5293	22.0568	1.5743	0	13.008	13.1191	22.8867	26.2071	0
Tb927.9.8990	1037	-	hypothetical protein, conserved	78.3781	34.6634	106.085	33.7537	54.2312	73.0587	44.1136	1.5743	0	71.5443	104.953	89.7862	26.2071	0
Tb927.10.14590	935	-	hypothetical protein, conserved	63.8636	11.5545	86.194	6.42928	108.462	149.963	90.6781	1.5743	2.22968	74.7963	78.7145	68.66	8.73568	0
Tb927.7.5620	1289	+	hypothetical protein, conserved	81.281	254.198	89.5092	19.2878	136.757	149.963	90.6781	0	0	71.5443	54.3505	70.4206	113.564	0
Tb927.10.1890	4784	+	calpain, putative,cysteine peptidase, Clan CA, family C2, putative	508.006	389	261.897	17.6805	282.945	303.77	183.807	0	0	398.371	399.195	429.565	200.921	0
Tb927.4.1950	1832	-	NADPH--cytochrome p450 reductase, putative (CPR)	153.853	150.208	132.606	8.0366	115.536	190.337	115.186	1.5743	0	16.2601	28.1123	19.3657	8.73568	0
Tb927.3.1380	1559	+	ATP synthase beta chain, mitochondrial precursor,ATP synthase F1, beta subunit	136.436	177.168	155.812	28.9317	96.673	76.9039	46.5644	0	0	78.0483	86.2111	86.2652	43.6784	0
Tb927.9.7210	2231	+	mitochondrial exoribonuclease DSS-1	226.426	111.693	225.431	32.1464	280.588	311.461	188.708	1.5743	0	131.706	155.555	184.854	43.6784	0
Tb927.11.2440	1622	-	hypothetical protein, conserved	182.882	142.505	109.4	14.4659	202.778	198.027	120.087	4.72289	0	81.3003	95.5819	130.278	122.3	0
Tb927.1.740	1307	-	hypothetical protein, conserved	43.5434	134.802	106.085	12.8586	87.2415	121.124	73.5227	0	0	56.9102	16.8674	28.1682	17.4714	0
Tb927.11.12400	1667	+	hypothetical protein, conserved	78.3781	315.822	112.715	51.4342	70.7364	121.124	73.5227	7.87149	0	216.259	258.633	223.585	314.485	0
Tb927.10.16040	1865	+	oxidoreductase-protein, putative	171.271	142.505	59.6728	40.183	68.3785	80.749	49.0152	0	0	104.064	78.7145	52.8154	69.8855	91.7594
Tb927.2.3080	1226	+	fatty acid desaturase, putative,oleate desaturase, putative	43.5434	65.4753	53.0425	3.21464	25.9367	40.3745	24.5076	0	0	53.6582	61.8471	59.8575	506.67	287.935
Tb927.4.2440	1154	+	hypothetical protein, conserved	52.2521	61.6238	122.661	109.298	56.5891	40.3745	24.5076	0	0	95.9343	99.3302	100.349	52.4141	18.9847
Tb927.4.2590	1796	+	hypothetical protein, conserved	101.601	69.3268	33.1516	379.327	96.673	80.749	49.0152	1.5743	0	107.316	127.442	124.996	17.4714	0
Tb927.9.9020	1124	-	ribosome-interacting GTPase 2, putative	98.6983	77.0297	86.194	11.2512	58.947	40.3745	24.5076	0	0	21.1381	24.364	40.4918	17.4714	0
Tb927.2.4400	3545	-	hypothetical protein, conserved	447.045	354.337	238.691	49.8269	827.615	940.15	571.027	73.992	0	552.842	657.828	554.562	462.991	75.9388
Tb927.9.3130	1700	-	hypothetical protein, conserved	200.3	65.4753	169.073	16.0732	188.63	286.467	174.004	0	0	162.601	215.528	183.093	87.3568	0
Tb927.1.4340	2150	+	hypothetical protein, conserved	75.4752	154.059	116.03	6.42928	292.377	257.628	156.849	0	0	226.015	187.415	190.135	183.449	3.16412
Tb927.5.3450	1583	-	hypothetical protein, conserved	116.116	146.356	89.5092	716.864	306.524	261.473	159.299	341.623	102.565	50.4062	29.9865	38.7313	8.73568	12.6565
Tb927.11.8170	1463	+	protein kinase, putative (MPK8)	127.727	350.485	139.237	9.64391	96.673	88.4394	53.9167	0	0	76.4223	106.827	119.715	78.6212	0
Tb927.5.3040	596	+	MIX protein	2.90289	7.70297	9.94547	0	25.9367	44.2197	26.9583	1.5743	0	92.6823	103.078	114.433	34.9427	0
Tb927.8.3280	1103	+	hypothetical protein, conserved	107.407	100.139	59.6728	3.21464	37.7261	44.2197	26.9583	0	0	39.0241	22.4899	24.6472	17.4714	0
Tb927.9.9810	458	-	hypothetical protein, conserved	52.2521	15.4059	76.2486	0	25.9367	44.2197	26.9583	0	0	21.1381	14.9932	12.3236	26.2071	0
Tb927.6.4700	971	+	hypothetical protein, conserved	252.552	200.277	92.8243	14.4659	200.42	224.944	137.242	1.5743	0	94.3083	108.701	77.4626	43.6784	0
Tb927.10.6950	1079	+	sterol 24-c-methyltransferase, putative	159.659	146.356	192.279	189.664	174.483	136.504	83.3258	0	0	79.6743	46.8539	93.3072	8.73568	0
Tb927.10.8120	2612	-	hypothetical protein, conserved	342.541	134.802	212.17	14.4659	207.493	228.789	139.693	3.14859	0	177.235	178.045	202.459	174.714	3.16412
Tb927.3.3940	1781	+	RNA-binding protein, putative (DRBD11)	136.436	207.98	72.9334	1.60732	87.2415	144.195	88.2273	53.5261	13.3781	208.129	279.249	209.501	148.507	0
Tb927.10.7150	275	+	hypothetical protein	37.7376	30.8119	122.661	14.4659	35.3682	48.0649	29.4091	0	0	21.1381	7.49662	10.5631	34.9427	0
Tb927.11.4890	1253	+	hypothetical protein, conserved	66.7665	80.8812	56.3576	9.64391	61.3049	48.0649	29.4091	0	0	30.8941	33.7348	31.6892	26.2071	0
Tb927.11.940	1148	+	KREPB5 (KREPB5)	66.7665	111.693	119.346	3.21464	18.863	48.0649	29.4091	1.5743	0	94.3083	89.9594	96.8283	43.6784	0
Tb927.4.3710	354	-	hypothetical protein, conserved	23.2231	84.7327	19.8909	4.82196	21.2209	48.0649	29.4091	0	0	4.87802	9.37077	17.6051	0	0
Tb927.7.4860	1019	-	hypothetical protein, conserved	29.0289	119.396	13.2606	30.5391	35.3682	48.0649	29.4091	0	0	99.1863	80.5886	89.7862	52.4141	0
Tb927.8.1810	938	-	rhomboid-like protein,serine peptidase, Clan S-, family S54, putative	37.7376	65.4753	119.346	4.82196	23.5788	48.0649	29.4091	0	0	178.861	189.29	154.925	34.9427	0
Tb927.8.3430	1505	+	hypothetical protein, conserved	104.504	123.248	142.552	12.8586	150.904	244.17	149.496	0	0	138.21	133.065	209.501	122.3	0
Tb927.10.8020	2096	-	prolyl oligopeptidase, putative,serine peptidase clan SC, family S9A, putative (POP)	243.843	246.495	109.4	30.5391	219.283	196.105	120.087	4.72289	0	130.08	138.687	107.391	52.4141	0
Tb927.11.12350	2546	+	DNA photolyase, putative	191.591	173.317	165.758	9.64391	273.514	255.705	156.849	0	0	195.121	268.004	294.006	148.507	0
Tb927.10.13370	599	-	dynein light chain, putative,dynein Tctex1 family, putative	66.7665	88.5842	72.9334	1.60732	113.178	103.82	63.7197	7.87149	0	40.6501	58.0988	56.3364	52.4141	0
Tb927.10.1700	1595	+	hypothetical protein, conserved	89.9897	119.396	102.77	16.0732	214.567	207.64	127.439	1.5743	0	26.0161	44.9797	40.4918	26.2071	0
Tb927.9.1420	926	-	hypothetical protein, conserved	116.116	50.0693	122.661	17.6805	80.1679	51.9101	31.8599	0	0	201.625	209.905	248.232	192.185	0
Tb927.6.5110	3812	+	damage-specific DNA binding protein, putative	502.2	554.614	394.503	35.361	341.892	378.751	232.822	0	0	367.477	356.089	292.245	288.278	3.16412
Tb927.10.13220	2741	-	cyclophilin type peptidyl-prolyl cis-trans isomerase, putative (PPIase)	418.017	196.426	235.376	51.4342	285.303	326.841	200.962	51.9518	22.2968	328.453	268.004	286.964	262.071	0
Tb927.10.3010	3671	+	hypothetical protein, conserved	702.5	658.604	583.467	597.923	929.004	943.995	580.83	99.1807	4.45937	588.614	537.882	543.999	410.577	3.16412
Tb927.1.1690	2453	+	RNA editing endoribonuclease (KREN1)	206.105	254.198	99.4547	25.7171	89.5994	111.511	68.6212	0	0	294.307	224.899	262.317	209.656	3.16412
Tb927.11.11240	639	+	hypothetical protein, conserved	116.116	23.1089	142.552	22.5025	103.747	111.511	68.6212	1.5743	0	61.7882	71.2179	70.4206	0	0
Tb927.11.13080	1580	-	hypothetical protein, conserved	58.0578	242.644	59.6728	4.82196	110.82	111.511	68.6212	0	0	159.349	179.919	119.715	52.4141	0
Tb927.4.2840	749	+	hypothetical protein, conserved	60.9607	11.5545	16.5758	0	89.5994	55.7553	34.3106	0	2.22968	42.2761	22.4899	36.9708	8.73568	0
Tb927.10.2060	2900	+	hypothetical protein, conserved	394.793	323.525	331.516	57.8635	268.798	282.622	174.004	20.4659	0	175.609	200.535	225.346	131.035	0
Tb927.11.10710	3548	+	hypothetical protein, conserved	284.483	246.495	338.146	152.695	348.966	282.622	174.004	3.14859	0	417.883	477.909	501.746	253.335	3.16412
Tb927.11.13340	2459	-	hypothetical protein, conserved	267.066	192.574	208.855	369.683	155.62	342.222	210.765	108.627	8.91874	206.503	170.548	239.43	113.564	0
Tb927.3.4190	1937	-	endosomal integral membrane protein, putative	133.533	57.7723	159.127	40.183	162.694	115.356	71.072	4.72289	2.22968	230.893	266.13	251.753	139.771	6.32823
Tb927.11.12250	2510	+	DNA replication licensing factor MCM4, putative (MCM4)	203.202	269.604	278.473	178.412	412.629	524.869	323.5	3.14859	2.22968	74.7963	114.323	109.152	8.73568	0
Tb927.11.2000	1652	+	hypothetical protein, conserved	153.853	100.139	139.237	6.42928	110.82	119.201	73.5227	1.5743	0	126.828	114.323	89.7862	17.4714	0
Tb927.11.9490	1031	-	hypothetical protein, conserved	75.4752	65.4753	109.4	20.8951	66.0206	59.6005	36.7614	0	0	232.519	223.024	241.19	183.449	0
Tb927.8.7130	629	+	hypothetical protein, conserved	40.6405	30.8119	79.5637	25.7171	25.9367	59.6005	36.7614	0	0	43.9022	54.3505	49.2944	104.828	0
Tb927.9.1910	647	-	hypothetical protein, conserved	89.9897	138.654	132.606	46.6123	42.4418	59.6005	36.7614	0	0	29.2681	48.728	29.9287	8.73568	0
Tb927.9.2220	2234	-	SUMO1/Ulp2, putative	113.213	92.4357	106.085	9.64391	320.672	301.848	186.258	1.5743	0	208.129	172.422	135.56	157.242	91.7594
Tb927.7.1660	3194	+	hypothetical protein, conserved	188.688	400.555	125.976	32.1464	186.272	186.492	115.186	1.5743	2.22968	235.771	187.415	216.543	148.507	0
Tb927.11.10480	2927	+	hypothetical protein, conserved	267.066	362.04	258.582	30.5391	157.978	190.337	117.636	0	0	227.641	208.031	329.216	183.449	0
Tb927.6.4230	1502	-	hypothetical protein, conserved	197.397	88.5842	202.224	12.8586	176.841	194.182	120.087	1.5743	20.0672	349.591	374.831	380.271	288.278	0
Tb927.11.2160	465	+	hypothetical protein, conserved	66.7665	65.4753	46.4122	6.42928	66.0206	67.2909	41.6629	3.14859	0	1.62601	1.87415	0	0	0
Tb927.5.1720	1889	+	hypothetical protein, conserved	58.0578	165.614	36.4667	1.60732	87.2415	67.2909	41.6629	0	0	170.731	125.568	167.249	157.242	0
Tb927.9.13290	1016	-	hypothetical protein, conserved	66.7665	103.99	66.3031	110.905	44.7997	67.2909	41.6629	3.14859	0	191.869	148.058	202.459	139.771	3.16412
Tb927.9.5890	1079	+	solanesyl-diphosphate synthase, putative	121.921	123.248	139.237	4.82196	73.0942	67.2909	41.6629	0	0	100.812	97.456	117.954	61.1498	0
Tb927.10.14990	2348	+	intraflagellar transport protein IFT80/CHE2, putative (IFT80)	406.405	207.98	295.049	120.549	273.514	340.3	210.765	0	0	286.177	309.235	264.077	270.806	0
Tb927.9.13200	569	-	hypothetical protein	43.5434	77.0297	86.194	16.0732	162.694	138.427	85.7765	1.5743	0	138.21	112.449	93.3072	61.1498	0
Tb927.10.11950	609	+	hypothetical protein, conserved	11.6116	26.9604	16.5758	8.0366	89.5994	71.1361	44.1136	3.14859	0	60.1622	31.8606	44.0128	0	0
Tb927.10.9200	1241	+	hypothetical protein, conserved	75.4752	142.505	242.006	11.2512	153.262	142.272	88.2273	1.5743	0	86.1783	123.694	105.631	78.6212	0
Tb927.11.14170	1856	+	hypothetical protein, conserved	139.339	154.059	122.661	6.42928	141.473	146.117	90.6781	0	0	87.8043	63.7212	98.5888	17.4714	0
Tb927.8.4390	1427	-	guanine nucleotide exchange factor subunit GCD7,translation initiation factor 2b, delta subunit, putative,eIF-2B GDP-GTP exchange factor, putative (GCD7)	58.0578	73.1782	56.3576	8.0366	91.9573	146.117	90.6781	0	0	121.95	142.436	176.051	113.564	0
Tb927.1.1240	1769	+	cytidine triphosphate synthase, putative	296.095	100.139	251.952	51.4342	56.5891	74.9813	46.5644	4.72289	0	172.357	183.667	172.53	131.035	0
Tb927.11.12850	2147	-	oligopeptidase b,serine peptidase, clan SC, family S9A-like protein (OPB)	209.008	184.871	102.77	6.42928	176.841	236.479	147.045	3.14859	0	299.185	254.885	323.935	69.8855	0
Tb927.3.1220	1535	+	hypothetical protein, conserved	136.436	100.139	66.3031	36.9683	63.6627	78.8264	49.0152	1.5743	0	156.097	172.422	202.459	87.3568	0
Tb927.5.4150	1160	-	hypothetical protein, conserved	52.2521	154.059	66.3031	9.64391	70.7364	78.8264	49.0152	1.5743	0	78.0483	73.092	49.2944	17.4714	0
Tb927.6.2230	2327	+	RGG protein	505.103	469.881	275.158	596.315	1393.51	1501.55	933.739	302.265	22.2968	551.216	727.172	698.924	620.234	3.16412
Tb927.4.2120	1226	+	hypothetical protein, conserved	66.7665	88.5842	76.2486	1.60732	127.325	161.498	100.481	0	0	66.6662	44.9797	47.5339	34.9427	0
Tb927.1.4720	1895	+	hypothetical protein, conserved	104.504	26.9604	49.7273	3.21464	87.2415	82.6716	51.4659	0	0	149.593	221.15	237.669	131.035	0
Tb927.10.11000	1016	-	hypothetical protein, conserved	95.7955	57.7723	92.8243	287.71	84.8836	82.6716	51.4659	53.5261	4.45937	71.5443	82.4628	73.9416	43.6784	0
Tb927.11.14550	1790	+	hypothetical protein, conserved	84.1839	50.0693	99.4547	24.1098	103.747	82.6716	51.4659	1.5743	0	115.446	80.5886	59.8575	69.8855	0
Tb927.4.1640	1022	-	UDP-galactose transporter, putative	23.2231	88.5842	53.0425	4.82196	146.188	165.343	102.932	1.5743	0	39.0241	26.2382	36.9708	8.73568	0
Tb927.4.3120	2801	+	hypothetical protein, conserved	301.901	277.307	271.843	19.2878	261.725	330.687	205.864	1.5743	0	190.243	159.303	237.669	104.828	0
Tb927.9.9220	1700	-	hypothetical protein, conserved	52.2521	42.3664	13.2606	4.82196	70.7364	86.5168	53.9167	0	0	258.535	258.633	242.951	131.035	3.16412
Tb927.11.1420	2582	+	hypothetical protein, conserved	92.8926	134.802	53.0425	9.64391	117.894	90.362	56.3674	0	0	295.933	316.732	313.371	139.771	0
Tb927.8.2420	917	+	hypothetical protein, conserved	69.6694	30.8119	39.7819	4.82196	99.0309	90.362	56.3674	0	0	78.0483	48.728	44.0128	69.8855	0
Tb927.9.15150	30	+	unspecified product	0	0	0	0	51.8733	90.362	56.3674	0	0	19.5121	0	3.52103	0	0
Tb927.8.1870	1850	-	Golgi/lysosome glycoprotein 1 (tGLP1)	174.174	238.792	139.237	41.7903	268.798	274.931	171.553	1.5743	0	180.487	187.415	209.501	104.828	0
Tb927.10.4570	2540	-	elongation factor 2	783.781	754.891	424.34	159.125	679.069	753.658	470.546	25.1888	0	635.768	712.179	635.545	366.899	0
Tb927.10.7130	2240	+	hypothetical protein, conserved	159.659	146.356	169.073	20.8951	51.8733	94.2072	58.8182	17.3173	8.91874	199.999	170.548	149.644	43.6784	0
Tb927.8.7290	1589	+	hypothetical protein, conserved	148.048	65.4753	182.334	14.4659	101.389	98.0524	61.269	0	0	287.803	247.388	334.498	270.806	0
Tb927.9.11810	1448	+	membrane transporter protein, putative	69.6694	50.0693	142.552	27.3244	82.5258	98.0524	61.269	0	0	126.828	161.177	160.207	34.9427	0
Tb927.2.4200	3113	-	protein kinase, putative	156.756	315.822	129.291	348.788	127.325	109.588	68.6212	3.14859	0	240.649	209.905	188.375	122.3	0
Tb927.3.3590	2018	+	U3 small nucleolar ribonucleoprotein protein MPP10, putative	133.533	130.951	119.346	17.6805	96.673	113.433	71.072	3.14859	0	108.942	112.449	133.799	43.6784	0
Tb927.6.3110	1319	+	protein kinase, putative,cdc2-related kinase, putative (CRK11)	72.5723	130.951	112.715	25.7171	73.0942	113.433	71.072	1.5743	0	92.6823	65.5954	52.8154	17.4714	0
Tb927.9.4390	1136	+	DNA-damage inducible protein DDI1-like protein	95.7955	73.1782	135.921	85.1879	51.8733	113.433	71.072	1.5743	0	227.641	176.171	198.938	96.0925	0
Tb927.11.12950	650	-	ras-like small GTPase, putative (TbRLJ)	8.70868	15.4059	13.2606	0	73.0942	117.278	73.5227	0	0	167.479	121.82	137.32	26.2071	0
Tb927.11.9780	3233	-	hypothetical protein, conserved	380.279	204.129	304.994	33.7537	308.882	371.061	232.822	7.87149	0	291.055	213.654	190.135	209.656	0
Tb927.10.2890	1289	+	enolase	69.6694	88.5842	66.3031	3.21464	150.904	128.814	80.875	0	0	131.706	71.2179	124.996	78.6212	0
Tb927.9.12800	3179	+	hypothetical protein, conserved	188.688	188.723	205.54	17.6805	292.377	273.009	171.553	28.3374	20.0672	144.715	193.038	186.614	192.185	0
Tb927.7.5080	2171	+	ATP-NAD kinase-like protein	319.318	211.832	321.57	40.183	231.072	288.389	181.356	0	0	378.859	253.011	255.274	78.6212	0
Tb927.5.1520	1427	-	heat shock protein HslVU, ATPase subunit HslU, putative	40.6405	100.139	59.6728	9.64391	190.988	178.801	112.735	1.5743	0	81.3003	31.8606	98.5888	34.9427	0
Tb927.9.13050	3734	+	hypothetical protein, conserved	548.647	377.446	540.37	77.1513	266.44	357.603	225.47	0	2.22968	482.924	442.3	482.381	559.084	452.469
Tb927.11.9080	3650	+	hypothetical protein, conserved	394.793	285.01	334.831	194.486	377.261	380.674	240.174	9.44578	0	310.567	268.004	304.569	174.714	3.16412
Tb927.5.2030	1214	-	hypothetical protein, conserved	162.562	127.099	116.03	109.298	84.8836	194.182	122.538	1.5743	0	209.755	230.521	367.947	218.392	56.9541
Tb927.10.7570	1355	-	dihydrolipoamide acetyltransferase E2 subunit, putative	116.116	61.6238	76.2486	390.579	287.661	415.281	262.231	192.064	86.9577	100.812	93.7077	70.4206	8.73568	0
Tb927.10.7370	2156	-	hypothetical protein, conserved	133.533	96.2872	185.649	6.42928	110.82	213.408	134.792	1.5743	0	120.324	108.701	59.8575	69.8855	0
Tb927.11.9640	1874	-	glycyl-tRNA synthetase, putative	121.921	181.02	36.4667	11.2512	261.725	217.253	137.242	1.5743	0	388.615	331.725	330.977	200.921	0
Tb927.11.11640	2606	+	DNA replication licensing factor MCM6, putative	194.494	223.386	198.909	159.125	219.283	248.015	156.849	12.5944	4.45937	321.949	324.229	279.922	235.863	0
Tb927.8.3410	4556	+	hypothetical protein, conserved	255.455	593.129	281.788	48.2196	403.197	499.875	316.148	108.627	73.5796	330.079	260.507	369.708	253.335	3.16412
Tb927.3.4830	674	-	hypothetical protein	75.4752	30.8119	139.237	43.3976	205.135	278.776	176.455	6.29719	0	134.958	191.164	191.896	183.449	0
Tb927.3.5170	1283	+	hypothetical protein, conserved	55.155	77.0297	79.5637	12.8586	290.019	371.061	235.273	6.29719	33.4453	43.9022	97.456	96.8283	34.9427	0
Tb927.5.3920	2948	+	peroxisome assembly protein, putative	284.483	215.683	212.17	30.5391	280.588	374.906	237.724	11.0201	0	84.5523	127.442	95.0677	52.4141	3.16412
Tb927.5.1780	1403	+	hypothetical protein, conserved	139.339	531.505	125.976	9.64391	323.029	421.049	267.133	1.5743	2.22968	123.576	168.674	195.417	165.978	3.16412
Tb927.8.2060	8849	+	hypothetical protein, conserved	545.744	623.941	609.989	93.2245	721.511	849.788	539.167	37.7831	0	1091.05	1036.41	1031.66	987.132	107.58
Tb927.5.1450	3749	-	receptor-type adenylate cyclase GRESAG 4, putative	789.587	238.792	629.879	85.1879	356.04	459.501	291.64	91.3092	0	590.24	477.909	510.549	209.656	0
Tb927.11.7840	2516	-	ribonucleoside-diphosphate reductase large chain (RNR1)	220.62	134.802	265.212	41.7903	504.586	547.94	348.008	11.0201	0	216.259	217.402	244.711	157.242	0
Tb927.1.4830	903	+	phospholipase A1 (PLA1)	8.70868	15.4059	9.94547	1.60732	2.35788	7.69039	4.90152	0	0	37.3981	26.2382	35.2103	0	0
Tb927.1.5220	893	+	expression site-associated gene 9 (ESAG9) protein, putative	5.80578	0	43.097	316.642	4.71576	7.69039	4.90152	0	0	8.13003	11.2449	7.04206	17.4714	0
Tb927.10.10110	446	+	hypothetical protein, conserved	29.0289	0	26.5212	4.82196	4.71576	15.3808	9.80303	0	0	50.4062	31.8606	35.2103	8.73568	0
Tb927.10.12930	623	-	hypothetical protein, conserved	11.6116	107.842	26.5212	3.21464	7.07364	3.84519	2.45076	0	0	110.568	104.953	179.572	87.3568	0
Tb927.10.15070	405	+	hypothetical protein, conserved	17.4174	0	0	0	0	3.84519	2.45076	0	0	27.6421	11.2449	17.6051	0	0
Tb927.10.15930	1457	+	hypothetical protein, conserved	26.126	50.0693	19.8909	4.82196	21.2209	30.7615	19.6061	0	0	68.2922	41.2314	72.1811	26.2071	0
Tb927.10.2680	1728	+	hypothetical protein, conserved	191.591	173.317	195.594	4.82196	143.831	196.105	124.989	0	0	97.5603	61.8471	86.2652	0	0
Tb927.10.2970	348	+	hypothetical protein, conserved	8.70868	11.5545	13.2606	3.21464	4.71576	3.84519	2.45076	0	0	14.6341	20.6157	10.5631	0	0
Tb927.10.4740	192	-	nucleolar RNA-binding protein, putative	8.70868	19.2574	3.31516	0	0	3.84519	2.45076	0	0	3.25201	11.2449	14.0841	0	0
Tb927.10.5760	648	-	adenylate kinase, putative	14.5145	0	19.8909	4.82196	2.35788	3.84519	2.45076	0	0	13.008	11.2449	5.28154	0	0
Tb927.10.620	1604	+	hypothetical protein, conserved	107.407	11.5545	129.291	9.64391	11.7894	30.7615	19.6061	0	0	40.6501	52.4763	42.2523	34.9427	0
Tb927.10.7860	651	-	hypothetical protein, conserved	78.3781	30.8119	149.182	959.569	2.35788	3.84519	2.45076	0	0	13.008	26.2382	15.8446	0	0
Tb927.10.8140	485	-	hypothetical protein, conserved	29.0289	0	16.5758	8.0366	2.35788	3.84519	2.45076	0	0	17.8861	14.9932	14.0841	26.2071	0
Tb927.10.9870	797	+	hypothetical protein, conserved	5.80578	19.2574	6.63031	0	84.8836	73.0587	46.5644	4.72289	0	73.1703	110.575	66.8995	69.8855	509.423
Tb927.11.10340	914	+	phosphoglycerate mutase family member 5, putative	29.0289	30.8119	16.5758	6.42928	23.5788	30.7615	19.6061	0	0	13.008	16.8674	1.76051	8.73568	0
Tb927.11.13470	710	-	hypothetical protein, conserved	29.0289	30.8119	29.8364	4.82196	16.5052	3.84519	2.45076	0	0	37.3981	28.1123	33.4498	26.2071	0
Tb927.11.13610	414	-	hypothetical protein, conserved	0	42.3664	9.94547	4.82196	14.1473	3.84519	2.45076	0	0	6.50402	9.37077	7.04206	0	0
Tb927.11.14580	1760	+	RNA guanylyltransferase	89.9897	96.2872	62.9879	1.60732	33.0103	30.7615	19.6061	0	0	30.8941	13.1191	10.5631	8.73568	0
Tb927.11.16220	563	-	hypothetical protein, conserved	20.3202	42.3664	26.5212	3.21464	4.71576	15.3808	9.80303	0	0	121.95	164.926	103.87	139.771	0
Tb927.11.270	933	-	mitochondrial carrier protein (MCP10)	14.5145	3.85149	0	0	7.07364	3.84519	2.45076	0	0	1.62601	3.74831	1.76051	0	0
Tb927.11.430	611	-	hypothetical protein, conserved	29.0289	11.5545	19.8909	8.0366	0	15.3808	9.80303	0	0	16.2601	20.6157	28.1682	17.4714	0
Tb927.11.5810	621	+	hypothetical protein, conserved	23.2231	50.0693	26.5212	1.60732	21.2209	15.3808	9.80303	0	0	63.4142	22.4899	38.7313	0	0
Tb927.2.2120	1362	-	protein kinase, putative,NIMA/Nek Serine/threonine-protein kinase family, putative	11.6116	7.70297	3.31516	0	7.07364	7.69039	4.90152	0	0	9.75603	28.1123	35.2103	0	0
Tb927.2.3420	275	-	hypothetical protein, conserved	20.3202	3.85149	43.097	3.21464	2.35788	3.84519	2.45076	0	0	13.008	7.49662	5.28154	8.73568	0
Tb927.2.5140	449	+	hypothetical protein, conserved	2.90289	57.7723	3.31516	0	14.1473	7.69039	4.90152	0	0	16.2601	13.1191	36.9708	52.4141	0
Tb927.4.2540	236	+	ubiquitin, putative	20.3202	15.4059	26.5212	1.60732	4.71576	3.84519	2.45076	1.5743	0	27.6421	7.49662	15.8446	8.73568	0
Tb927.4.3370	917	-	hypothetical protein, conserved	40.6405	192.574	66.3031	22.5025	9.43152	15.3808	9.80303	0	0	120.324	187.415	190.135	96.0925	0
Tb927.4.3580	311	-	hypothetical protein, conserved	95.7955	65.4753	92.8243	6.42928	21.2209	30.7615	19.6061	0	0	79.6743	86.2111	58.097	69.8855	0
Tb927.4.3830	477	-	hypothetical protein, conserved	14.5145	26.9604	6.63031	6.42928	0	3.84519	2.45076	0	0	26.0161	18.7415	29.9287	0	0
Tb927.4.470	690	-	snoRNP protein GAR1, putative	2.90289	57.7723	0	0	0	3.84519	2.45076	0	0	3.25201	7.49662	5.28154	0	0
Tb927.5.1480	483	-	hypothetical protein	5.80578	11.5545	0	1.60732	2.35788	3.84519	2.45076	0	0	16.2601	39.3572	42.2523	0	0
Tb927.5.1880	464	+	inhibitor of serine peptidase (ISP), putative,ecotin family (I11), putative	0	0	6.63031	19.2878	7.07364	3.84519	2.45076	0	0	19.5121	24.364	31.6892	8.73568	0
Tb927.5.2480	1034	+	hypothetical protein, conserved	34.8347	57.7723	82.8789	0	37.7261	30.7615	19.6061	0	0	21.1381	26.2382	12.3236	34.9427	0
Tb927.5.3300	492	-	hypothetical protein, conserved	0	0	6.63031	3.21464	0	3.84519	2.45076	0	0	11.382	5.62246	10.5631	0	0
Tb927.7.1160	393	+	hypothetical protein, conserved	2.90289	7.70297	6.63031	6.42928	2.35788	3.84519	2.45076	0	0	14.6341	16.8674	12.3236	0	0
Tb927.7.3900	542	+	vacuolar transporter chaperone, putative	92.8926	69.3268	36.4667	131.8	7.07364	7.69039	4.90152	107.052	17.8375	79.6743	99.3302	112.673	52.4141	0
Tb927.7.5340	1496	+	hypothetical protein, conserved	2.90289	3.85149	13.2606	0	4.71576	3.84519	2.45076	0	2.22968	37.3981	26.2382	22.8867	8.73568	0
Tb927.7.6440	669	+	hypothetical protein, conserved	26.126	53.9208	16.5758	49.8269	94.3152	73.0587	46.5644	4.72289	0	3.25201	3.74831	8.80257	0	0
Tb927.7.6710	482	-	hypothetical protein	2.90289	57.7723	3.31516	1.60732	11.7894	3.84519	2.45076	0	0	26.0161	20.6157	21.1262	8.73568	3.16412
Tb927.8.5880	518	+	eukaryotic translation initiation factor 1A, putative	0	92.4357	3.31516	0	0	3.84519	2.45076	0	0	50.4062	16.8674	45.7734	26.2071	0
Tb927.8.640	342	-	hypothetical protein, conserved	11.6116	23.1089	33.1516	0	7.07364	3.84519	2.45076	0	0	11.382	5.62246	1.76051	0	0
Tb927.9.11370	587	+	hypothetical protein, conserved	26.126	123.248	33.1516	6.42928	2.35788	7.69039	4.90152	0	0	60.1622	37.4831	38.7313	17.4714	0
Tb927.9.2390	596	-	hypothetical protein, conserved	5.80578	46.2178	3.31516	1.60732	7.07364	7.69039	4.90152	0	0	35.7721	18.7415	17.6051	0	6.32823
Tb927.9.5410	893	+	hypothetical protein, conserved	40.6405	157.911	33.1516	0	11.7894	30.7615	19.6061	0	0	74.7963	76.8403	54.5759	34.9427	0
Tb927.9.7520	1040	-	hypothetical protein, conserved	49.3492	3.85149	46.4122	72.3294	4.71576	3.84519	2.45076	0	0	37.3981	43.1055	28.1682	8.73568	0
Tb927.1.2210	957	+	hypothetical protein, conserved	20.3202	34.6634	16.5758	24.1098	11.7894	11.5356	7.35227	1.5743	0	6.50402	9.37077	5.28154	0	0
Tb927.10.10080	440	+	hypothetical protein, conserved	20.3202	42.3664	16.5758	123.764	23.5788	23.0712	14.7045	17.3173	0	26.0161	26.2382	24.6472	26.2071	0
Tb927.10.4620	326	-	peptidyl-prolyl cis-trans isomerase, putative (PPIase)	20.3202	26.9604	13.2606	1.60732	18.863	23.0712	14.7045	0	0	39.0241	11.2449	36.9708	26.2071	0
Tb927.10.4840	542	-	transcription factor IIa, putative (TFIIA-2)	43.5434	46.2178	49.7273	3.21464	23.5788	23.0712	14.7045	0	0	97.5603	99.3302	59.8575	78.6212	0
Tb927.10.6490	485	+	hypothetical protein, conserved	84.1839	0	82.8789	139.837	18.863	42.2971	26.9583	0	0	14.6341	41.2314	24.6472	8.73568	0
Tb927.10.6850	963	+	mitochondrial RNA binding complex 1 subunit,mitochondrial edited mRNA stability factor 1 subunit,kinteoplast poly(A) polymerase complex 1 subunit	23.2231	15.4059	53.0425	9.64391	14.1473	11.5356	7.35227	0	0	79.6743	28.1123	21.1262	0	0
Tb927.10.7340	413	-	40S ribosomal protein S24E, putative	31.9318	34.6634	56.3576	1.60732	23.5788	11.5356	7.35227	0	0	61.7882	26.2382	29.9287	8.73568	0
Tb927.10.7410	1259	-	succinyl-CoA ligase %5BGDP-forming%5D beta-chain, putative	156.756	273.456	116.03	8.0366	73.0942	111.511	71.072	0	0	69.9182	103.078	89.7862	43.6784	6.32823
Tb927.10.7990	1049	-	replication factor C, subunit 5, putative,ATPase, putative	127.727	26.9604	92.8243	218.595	129.683	84.5942	53.9167	1.5743	0	172.357	99.3302	128.518	69.8855	0
Tb927.11.13330	539	-	hypothetical protein, conserved	11.6116	69.3268	23.2061	9.64391	9.43152	11.5356	7.35227	0	0	58.5362	73.092	68.66	78.6212	0
Tb927.11.13650	360	-	cytochrome b5, putative (CYB5)	5.80578	0	3.31516	0	4.71576	11.5356	7.35227	0	0	16.2601	11.2449	15.8446	0	0
Tb927.11.20730	1043	+	glycerophosphoryl diester phosphodiesterase, putative	58.0578	327.376	82.8789	11.2512	87.2415	46.1423	29.4091	0	0	19.5121	16.8674	24.6472	52.4141	0
Tb927.11.3640	557	+	hypothetical protein, conserved	66.7665	130.951	62.9879	1.60732	44.7997	42.2971	26.9583	0	0	97.5603	80.5886	98.5888	113.564	0
Tb927.11.6000	1055	-	hypothetical protein, conserved	75.4752	7.70297	69.6183	16.0732	30.6524	46.1423	29.4091	0	0	39.0241	50.6022	61.618	26.2071	0
Tb927.4.3180	647	+	hypothetical protein, conserved	101.601	46.2178	66.3031	12.8586	66.0206	46.1423	29.4091	0	0	100.812	44.9797	42.2523	17.4714	0
Tb927.4.3420	1811	-	serine/threonine-protein kinase, putative,protein kinase, putative	136.436	34.6634	218.8	32.1464	134.399	157.653	100.481	11.0201	0	99.1863	61.8471	93.3072	34.9427	0
Tb927.4.4200	674	-	hypothetical protein, conserved	150.95	30.8119	122.661	8.0366	99.0309	92.2846	58.8182	0	0	19.5121	59.9729	51.0549	34.9427	0
Tb927.6.1750	2105	-	hypothetical protein, conserved	69.6694	161.762	53.0425	14.4659	165.052	192.26	122.538	0	0	115.446	121.82	96.8283	61.1498	0
Tb927.7.4500	1586	-	hypothetical protein, conserved	81.281	107.842	99.4547	1.60732	117.894	49.9875	31.8599	0	0	63.4142	91.8336	73.9416	17.4714	0
Tb927.7.5270	584	+	hypothetical protein, conserved	46.4463	0	155.812	69.1147	37.7261	42.2971	26.9583	0	0	92.6823	73.092	142.602	52.4141	0
Tb927.7.5770	1394	+	Nuclear Dbf2-related kinase (PK53)	139.339	53.9208	175.703	2452.77	120.252	169.188	107.833	302.265	64.6608	24.3901	24.364	21.1262	34.9427	0
Tb927.8.3020	2036	+	hypothetical protein, conserved	185.785	238.792	172.388	77.1513	205.135	188.414	120.087	1.5743	0	222.763	172.422	174.291	78.6212	6.32823
Tb927.8.3610	1340	-	hypothetical protein, conserved	139.339	123.248	132.606	28.9317	103.747	88.4394	56.3674	1.5743	0	97.5603	108.701	126.757	69.8855	0
Tb927.8.5780	530	+	phosphatase of regenerating liver-type phosphatase, putative	8.70868	0	13.2606	1.60732	0	11.5356	7.35227	0	0	6.50402	9.37077	5.28154	8.73568	0
Tb927.9.10870	1055	-	hypothetical protein, conserved	148.048	92.4357	112.715	36.9683	42.4418	57.6779	36.7614	0	0	102.438	97.456	63.3785	43.6784	0
Tb927.9.11720	542	+	Iron-sulfur cluster assembly protein	20.3202	7.70297	13.2606	4.82196	16.5052	11.5356	7.35227	1.5743	0	17.8861	9.37077	19.3657	17.4714	0
Tb927.9.12500	1574	+	hypothetical protein, conserved	55.155	23.1089	76.2486	8.0366	30.6524	46.1423	29.4091	0	0	45.5282	46.8539	47.5339	17.4714	3.16412
Tb927.9.13350	1013	-	hypothetical protein, conserved	14.5145	92.4357	6.63031	1.60732	0	11.5356	7.35227	0	0	68.2922	48.728	68.66	43.6784	0
Tb927.9.13580	1268	-	hypothetical protein, conserved	37.7376	69.3268	56.3576	8.0366	21.2209	11.5356	7.35227	0	0	50.4062	33.7348	33.4498	26.2071	3.16412
Tb927.9.15240	102	+	hypothetical protein, conserved	5.80578	38.5149	16.5758	0	7.07364	11.5356	7.35227	0	0	1.62601	3.74831	3.52103	0	0
Tb927.9.2070	2246	-	hypothetical protein, conserved	136.436	173.317	102.77	35.361	23.5788	42.2971	26.9583	0	0	302.437	148.058	147.883	61.1498	0
Tb927.9.9720	677	-	hypothetical protein, conserved	14.5145	65.4753	43.097	20.8951	7.07364	11.5356	7.35227	0	0	14.6341	26.2382	24.6472	17.4714	0
Tb927.1.4230	1280	+	hypothetical protein, conserved	60.9607	100.139	92.8243	3.21464	33.0103	38.4519	24.5076	3.14859	0	165.853	131.191	124.996	113.564	0
Tb927.10.10180	902	+	hypothetical protein, conserved	156.756	88.5842	119.346	22.5025	146.188	142.272	90.6781	0	0	91.0563	106.827	35.2103	69.8855	0
Tb927.10.11350	402	+	hypothetical protein, conserved	20.3202	23.1089	33.1516	3.21464	14.1473	34.6067	22.0568	0	0	14.6341	13.1191	15.8446	0	0
Tb927.10.11930	782	+	beta-D-hydroxybutyrate dehydrogenase	14.5145	46.2178	6.63031	0	33.0103	19.226	12.2538	0	0	89.4303	69.3437	114.433	52.4141	0
Tb927.10.15420	1172	+	hypothetical protein, conserved	75.4752	88.5842	66.3031	6.42928	80.1679	76.9039	49.0152	0	0	35.7721	35.6089	26.4077	8.73568	0
Tb927.10.2630	834	+	hypothetical protein, conserved	34.8347	34.6634	19.8909	0	23.5788	19.226	12.2538	4.72289	0	50.4062	39.3572	63.3785	0	0
Tb927.10.4020	630	-	hypothetical protein, conserved	139.339	53.9208	92.8243	9.64391	18.863	53.8327	34.3106	0	0	21.1381	7.49662	12.3236	0	0
Tb927.10.520	1190	+	hypothetical protein, conserved	52.2521	77.0297	72.9334	12.8586	56.5891	53.8327	34.3106	0	0	82.9263	69.3437	68.66	34.9427	3.16412
Tb927.10.7710	782	-	40S ribosomal protein S8, putative	49.3492	26.9604	112.715	64.2928	148.546	107.665	68.6212	1.5743	0	39.0241	31.8606	73.9416	34.9427	0
Tb927.10.9180	1256	+	hypothetical protein, conserved	130.63	3.85149	102.77	41.7903	42.4418	80.749	51.4659	0	0	115.446	159.303	177.812	87.3568	15.8206
Tb927.11.10940	1100	+	hypothetical protein, conserved	17.4174	107.842	3.31516	197.7	16.5052	19.226	12.2538	171.598	82.4983	97.5603	69.3437	54.5759	34.9427	3.16412
Tb927.11.13730	1337	+	ornithine decarboxylase (ODC)	31.9318	77.0297	36.4667	30.5391	30.6524	19.226	12.2538	81.8635	17.8375	24.3901	29.9865	28.1682	8.73568	0
Tb927.11.14930	1976	-	hypothetical protein, conserved	296.095	61.6238	242.006	125.371	70.7364	149.963	95.5796	33.0602	0	167.479	127.442	100.349	87.3568	0
Tb927.11.2260	701	+	eukaryotic translation initiation factor 4e, putative (eIF4E)	110.31	30.8119	165.758	4.82196	25.9367	34.6067	22.0568	0	0	37.3981	46.8539	35.2103	34.9427	0
Tb927.11.3080	746	-	vesicular protein trafficking mediator, putative	8.70868	88.5842	13.2606	57.8635	23.5788	34.6067	22.0568	4.72289	0	82.9263	82.4628	63.3785	26.2071	0
Tb927.11.5890	659	+	hypothetical protein, conserved	11.6116	80.8812	26.5212	3.21464	75.4521	26.9163	17.1553	0	0	14.6341	16.8674	22.8867	17.4714	0
Tb927.11.6990	1826	-	protein kinase, putative,serine/threonine protein kinase, putative	75.4752	69.3268	86.194	8.0366	37.7261	69.2135	44.1136	0	0	87.8043	86.2111	68.66	34.9427	0
Tb927.11.8750	399	+	hypothetical protein, conserved	119.019	19.2574	79.5637	36.9683	33.0103	38.4519	24.5076	4.72289	0	17.8861	37.4831	21.1262	0	0
Tb927.3.4340	1074	-	diphthamide synthesis protein, putative	5.80578	7.70297	3.31516	1.60732	7.07364	19.226	12.2538	0	0	24.3901	39.3572	21.1262	0	0
Tb927.4.4070	989	-	mevalonate kinase, putative	81.281	92.4357	106.085	6.42928	61.3049	26.9163	17.1553	0	0	92.6823	112.449	86.2652	52.4141	0
Tb927.5.2690	851	+	inositol-1(or 4)-monophosphatase 1, putative (IMPase 1)	60.9607	80.8812	56.3576	4.82196	28.2945	34.6067	22.0568	0	0	79.6743	29.9865	45.7734	8.73568	0
Tb927.5.3700	965	+	hypothetical protein, conserved	104.504	7.70297	62.9879	8.0366	18.863	34.6067	22.0568	1.5743	0	79.6743	93.7077	54.5759	26.2071	0
Tb927.7.2420	1505	-	glycogen synthase kinase-3 alpha, putative	29.0289	61.6238	29.8364	9.64391	124.968	119.201	75.9735	0	0	56.9102	59.9729	88.0257	17.4714	0
Tb927.7.560	2321	-	hypothetical protein, conserved	92.8926	127.099	208.855	30.5391	99.0309	80.749	51.4659	1.5743	0	146.341	193.038	195.417	87.3568	3.16412
Tb927.7.620	1187	-	hypothetical protein, conserved	49.3492	115.545	76.2486	8.0366	35.3682	34.6067	22.0568	0	0	82.9263	58.0988	70.4206	26.2071	0
Tb927.8.2570	1301	+	hypothetical protein, conserved	40.6405	184.871	56.3576	4.82196	28.2945	19.226	12.2538	3.14859	0	175.609	148.058	202.459	96.0925	0
Tb927.8.3360	399	+	hypothetical protein, conserved	11.6116	0	9.94547	4.82196	21.2209	19.226	12.2538	0	0	6.50402	3.74831	5.28154	0	0
Tb927.10.10750	4712	-	zinc carboxypeptidase, putative,metallo- peptidase, Clan MC, Family M14	461.56	442.921	450.861	180.02	495.155	571.011	365.163	3.14859	2.22968	601.622	725.298	658.432	462.991	0
Tb927.6.3010	1877	+	hypothetical protein, conserved	290.289	543.06	232.061	9.64391	582.396	467.191	298.992	1.5743	0	156.097	88.0853	110.912	52.4141	0
Tb927.10.10090	3260	+	hypothetical protein, conserved	281.581	396.703	251.952	125.371	297.093	255.705	164.201	11.0201	0	222.763	277.375	218.304	122.3	0
Tb927.9.9190	2120	-	hypothetical protein, conserved	156.756	146.356	331.516	54.6488	165.052	228.789	147.045	1.5743	0	152.845	133.065	102.11	131.035	6.32823
Tb927.8.7560	1694	+	hypothetical protein, conserved	177.076	146.356	324.885	27.3244	181.557	221.099	142.144	0	0	177.235	245.514	197.178	244.599	0
Tb927.11.15810	914	-	NADH dehydrogenase subunit NI2M, putative	72.5723	53.9208	116.03	14.4659	174.483	213.408	137.242	1.5743	0	45.5282	43.1055	22.8867	8.73568	0
Tb927.10.2810	1016	+	hypothetical protein, conserved	55.155	26.9604	59.6728	8.0366	129.683	198.027	127.439	0	0	89.4303	103.078	89.7862	26.2071	0
Tb927.3.5070	1826	+	hypothetical protein, conserved	119.019	138.654	122.661	43.3976	108.462	194.182	124.989	7.87149	0	117.072	97.456	56.3364	17.4714	37.9694
Tb927.8.1410	2333	+	hypothetical protein, conserved	191.591	273.456	212.17	22.5025	221.641	315.306	203.413	1.5743	0	305.689	286.746	223.585	200.921	0
Tb927.7.1070	2684	+	KREX1 (KREX1)	84.1839	15.4059	96.1395	17.6805	139.115	148.04	95.5796	0	0	185.365	97.456	174.291	26.2071	3.16412
Tb927.11.10640	1718	+	DNA-(apurinic or apyrimidinic site) lyase, putative	188.688	107.842	159.127	19.2878	290.019	292.235	188.708	1.5743	0	110.568	104.953	73.9416	131.035	0
Tb927.11.16620	1823	-	hypothetical protein, conserved	89.9897	269.604	69.6183	16.0732	70.7364	124.969	80.875	3.14859	0	66.6662	50.6022	59.8575	8.73568	0
Tb927.8.1560	1850	+	hypothetical protein, conserved	156.756	246.495	112.715	20.8951	235.788	249.938	161.75	4.72289	0	130.08	129.317	142.602	148.507	0
Tb927.7.4940	2714	-	oligopeptidase B protein, putative,serine peptidase, clan SC, family S9A-like protein	484.783	103.99	450.861	43.3976	353.682	371.061	240.174	0	0	226.015	228.647	235.909	157.242	0
Tb927.7.6690	1208	-	hypothetical protein	63.8636	115.545	109.4	67.5074	63.6627	121.124	78.4243	1.5743	0	128.454	198.66	156.686	122.3	0
Tb927.6.4980	434	+	40S ribosomal protein S14 (RPS14)	37.7376	77.0297	69.6183	88.4025	103.747	117.278	75.9735	59.8233	55.7421	73.1703	52.4763	36.9708	34.9427	0
Tb927.11.8770	1205	+	ATP-dependent RNA helicase FAL1, putative	142.242	146.356	119.346	16.0732	134.399	113.433	73.5227	1.5743	2.22968	35.7721	41.2314	28.1682	26.2071	0
Tb927.8.590	2036	-	carnitine O-palmitoyltransferase, putative	119.019	204.129	102.77	24.1098	87.2415	113.433	73.5227	1.5743	0	317.071	352.341	315.132	218.392	0
Tb927.11.3510	2552	+	hypothetical protein, conserved	197.397	134.802	112.715	128.586	301.808	321.074	208.314	9.44578	2.22968	351.217	318.606	336.258	104.828	0
Tb927.7.5880	1259	+	cis-prenyltransferase-like protein	58.0578	77.0297	66.3031	17.6805	94.3152	101.898	66.1705	1.5743	0	99.1863	93.7077	89.7862	26.2071	0
Tb927.8.4170	2573	-	RNA-binding protein, putative (MRD1)	168.368	227.238	232.061	527.201	233.43	298.002	193.61	14.1687	2.22968	193.495	256.759	195.417	69.8855	0
Tb927.10.11670	758	+	hypothetical protein, conserved	139.339	65.4753	82.8789	17.6805	63.6627	98.0524	63.7197	1.5743	0	113.82	118.072	100.349	17.4714	0
Tb927.10.8110	824	-	hypothetical protein, conserved	107.407	123.248	89.5092	9.64391	68.3785	98.0524	63.7197	11.0201	0	42.2761	61.8471	38.7313	26.2071	0
Tb927.10.11590	1286	+	nicotinate phosphoribosyltransferase, putative	243.843	304.267	364.667	38.5757	73.0942	94.2072	61.269	6.29719	0	52.0322	46.8539	49.2944	8.73568	0
Tb927.8.1010	1472	-	chaperone protein DNAj, putative	75.4752	50.0693	79.5637	9.64391	73.0942	90.362	58.8182	0	0	63.4142	80.5886	65.139	8.73568	0
Tb927.2.2940	899	+	hypothetical protein, conserved	145.145	46.2178	169.073	24.1098	139.115	263.396	171.553	6.29719	0	48.7802	50.6022	31.6892	34.9427	6.32823
Tb927.4.4670	1451	-	hypothetical protein, conserved	142.242	154.059	125.976	22.5025	99.0309	86.5168	56.3674	0	0	125.202	118.072	116.194	52.4141	0
Tb927.8.6260	2843	+	hypothetical protein, conserved	310.609	277.307	232.061	525.593	110.82	161.498	105.383	173.173	64.6608	245.527	211.779	244.711	157.242	0
Tb927.6.4280	1079	-	glyceraldehyde 3-phosphate dehydrogenase, glycosomal (GAPDH)	490.589	543.06	328.2	1282.64	669.638	626.766	409.277	0	0	357.721	397.321	466.536	218.392	3.16412
Tb927.11.12190	1673	+	hypothetical protein, conserved	179.979	80.8812	135.921	45.0049	266.44	153.808	100.481	31.4859	6.68905	156.097	238.018	140.841	113.564	0
Tb927.6.1590	1403	-	hypothetical protein, conserved	107.407	111.693	145.867	135.015	143.831	228.789	149.496	3.14859	4.45937	178.861	213.654	232.388	78.6212	0
Tb927.6.400	1427	+	peptidase M20/M25/M40, putative	162.562	415.961	159.127	56.2562	216.925	303.77	198.511	25.1888	0	336.583	378.579	320.414	183.449	3.16412
Tb927.10.8640	1100	+	hypothetical protein, conserved	46.4463	127.099	53.0425	4.82196	106.105	149.963	98.0303	0	0	76.4223	101.204	61.618	17.4714	0
Tb927.2.4840	441	-	hypothetical protein, conserved	66.7665	11.5545	53.0425	3.21464	51.8733	74.9813	49.0152	0	0	14.6341	11.2449	8.80257	0	0
Tb927.3.1280	1503	+	hypothetical protein, conserved	168.368	130.951	155.812	22.5025	58.947	71.1361	46.5644	0	0	39.0241	18.7415	29.9287	0	0
Tb927.6.3410	935	-	hypothetical protein, conserved	29.0289	92.4357	49.7273	0	89.5994	71.1361	46.5644	0	0	29.2681	11.2449	63.3785	26.2071	0
Tb927.10.5290	785	+	HIRA-interacting protein 5, putative	81.281	50.0693	19.8909	6.42928	66.0206	67.2909	44.1136	0	0	53.6582	31.8606	52.8154	96.0925	0
Tb927.11.4980	1805	+	ATP-dependent DEAD/H RNA helicase, putative,ATP- dependent RNA helicase, putative	81.281	46.2178	59.6728	8.0366	68.3785	67.2909	44.1136	3.14859	0	110.568	103.078	135.56	61.1498	0
Tb927.7.1250	986	+	hypothetical protein, conserved	101.601	46.2178	46.4122	16.0732	58.947	67.2909	44.1136	1.5743	2.22968	154.471	149.932	133.799	104.828	0
Tb927.8.7210	450	+	hypothetical protein, conserved	159.659	77.0297	96.1395	3.21464	77.81	67.2909	44.1136	0	0	39.0241	28.1123	17.6051	0	0
Tb927.11.3780	4463	+	subtilisin-like serine peptidase,serine peptidase, clan SB, family S8-like protein	325.124	377.446	374.613	16.0732	282.945	265.318	174.004	1.5743	2.22968	344.713	264.256	257.035	148.507	0
Tb927.10.8850	1757	+	hypothetical protein, conserved	104.504	38.5149	116.03	25.7171	89.5994	198.027	129.89	0	0	117.072	93.7077	105.631	96.0925	0
Tb927.3.1340	1760	+	ZFP family member, putative (ZC3H7)	325.124	61.6238	225.431	4.82196	167.409	194.182	127.439	12.5944	0	253.657	282.997	295.766	122.3	0
Tb927.9.6880	1955	+	cAMP-specific phosphodiesterase, putative	58.0578	92.4357	72.9334	70.722	257.009	194.182	127.439	15.743	0	110.568	80.5886	105.631	87.3568	0
Tb927.4.710	824	-	hypothetical protein, conserved	26.126	157.911	9.94547	3.21464	37.7261	63.4457	41.6629	0	0	24.3901	18.7415	17.6051	69.8855	0
Tb927.5.2840	416	-	hypothetical protein, conserved	49.3492	19.2574	86.194	11.2512	49.5155	63.4457	41.6629	0	0	120.324	80.5886	70.4206	43.6784	0
Tb927.7.3130	2870	+	hypothetical protein, conserved	330.93	177.168	218.8	46.6123	120.252	126.891	83.3258	12.5944	2.22968	401.623	281.123	223.585	96.0925	0
Tb927.9.5680	2354	+	inositol/phosphatidylinositol phosphatase, putative	203.202	111.693	152.497	20.8951	120.252	126.891	83.3258	1.5743	0	211.381	219.276	213.022	122.3	0
Tb927.10.9960	1379	+	hypothetical protein, conserved	104.504	38.5149	119.346	9.64391	117.894	186.492	122.538	1.5743	0	152.845	110.575	124.996	52.4141	0
Tb927.11.11010	1046	+	hypothetical protein, conserved	229.329	392.852	198.909	11.2512	115.536	123.046	80.875	0	0	84.5523	88.0853	58.097	26.2071	0
Tb927.11.7170	1439	-	seryl-tRNA synthetase	119.019	127.099	72.9334	3.21464	134.399	123.046	80.875	0	0	65.0402	88.0853	116.194	61.1498	0
Tb927.10.8760	1169	+	hypothetical protein, conserved	113.213	169.465	76.2486	9.64391	44.7997	59.6005	39.2121	6.29719	0	126.828	127.442	167.249	61.1498	0
Tb927.6.2250	1376	+	rac serine-threonine kinase, putative,protein kinase, putative	177.076	231.089	152.497	22.5025	101.389	119.201	78.4243	0	0	68.2922	101.204	102.11	52.4141	0
Tb927.10.10770	1856	-	hypothetical protein, conserved	145.145	123.248	122.661	4.82196	282.945	461.423	303.894	4.72289	0	162.601	221.15	130.278	139.771	0
Tb927.10.5070	980	+	ribonuclease H, putative	119.019	26.9604	96.1395	20.8951	33.0103	55.7553	36.7614	0	0	79.6743	52.4763	40.4918	8.73568	0
Tb927.11.9540	1658	-	hypothetical protein, conserved	34.8347	19.2574	76.2486	24.1098	70.7364	55.7553	36.7614	125.944	89.1874	89.4303	67.4696	98.5888	61.1498	0
Tb927.9.13030	917	+	QA-SNARE protein putative	110.31	188.723	139.237	96.4391	54.2312	55.7553	36.7614	20.4659	0	30.8941	39.3572	45.7734	8.73568	0
Tb927.11.10690	1226	+	hypothetical protein, conserved	52.2521	103.99	46.4122	6.42928	174.483	263.396	174.004	0	2.22968	84.5523	58.0988	65.139	26.2071	0
Tb927.11.13910	797	+	hypothetical protein, conserved	29.0289	61.6238	43.097	6.42928	120.252	155.73	102.932	0	0	149.593	97.456	75.7021	69.8855	0
Tb927.9.5000	824	+	hypothetical protein, conserved	124.824	242.644	106.085	11.2512	127.325	155.73	102.932	1.5743	0	50.4062	67.4696	124.996	61.1498	0
Tb927.9.6170	1215	+	unspecified product (AK)	0	0	0	0	252.293	311.461	205.864	0	0	131.706	114.323	119.715	0	0
Tb927.8.2630	2252	+	kinesin, putative	177.076	192.574	222.115	162.339	188.63	203.795	134.792	7.87149	0	871.539	299.865	419.002	233051	782954
Tb927.1.2190	5243	+	hypothetical protein, conserved	493.492	373.594	444.231	109.298	532.881	659.451	436.235	6.29719	0	580.484	633.464	639.067	681.383	18.9847
Tb927.5.2970	2492	+	suppressive immunomodulating factor (TSIF)	301.901	204.129	238.691	59.4708	99.0309	99.975	66.1705	0	0	222.763	194.912	144.362	122.3	0
Tb927.9.10690	1467	-	hypothetical protein, conserved	49.3492	154.059	79.5637	14.4659	101.389	99.975	66.1705	0	0	63.4142	129.317	109.152	0	0
Tb927.6.1940	2012	-	leucine-rich repeat protein (LRRP), putative	110.31	157.911	116.03	45.0049	146.188	148.04	98.0303	4.72289	0	222.763	176.171	265.838	69.8855	0
Tb10.v4.0045	887	-	prohibitin, putative,chrX additional, unordered contigs	95.7955	184.871	152.497	17.6805	103.747	144.195	95.5796	0	0	99.1863	106.827	84.5047	34.9427	0
Tb927.6.1920	1172	-	hypothetical protein, conserved	159.659	100.139	172.388	345.574	181.557	144.195	95.5796	64.5462	11.1484	195.121	208.031	223.585	78.6212	0
Tb927.10.11360	1697	+	protein phosphatase 2A regulatory subunit, putative	145.145	169.465	109.4	0	82.5258	96.1298	63.7197	0	0	97.5603	46.8539	54.5759	17.4714	0
Tb927.5.960	1007	+	hypothetical protein, conserved	20.3202	23.1089	72.9334	40.183	63.6627	96.1298	63.7197	0	2.22968	79.6743	88.0853	70.4206	52.4141	0
Tb927.8.2800	1097	+	hypothetical protein, conserved	43.5434	26.9604	19.8909	0	51.8733	48.0649	31.8599	0	0	95.9343	82.4628	66.8995	34.9427	107.58
Tb927.7.7270	2366	-	hypothetical protein, conserved	240.94	404.406	165.758	43.3976	290.019	372.984	247.527	1.5743	0	206.503	221.15	330.977	174.714	0
Tb927.3.4750	2615	-	aminopeptidase, putative,metallo-peptidase, Clan MA(E) Family M1	481.88	558.466	364.667	83.5806	464.502	465.268	308.796	6.29719	0	312.193	416.062	403.158	235.863	0
Tb927.10.3580	974	+	hypothetical protein, conserved	69.6694	150.208	79.5637	14.4659	87.2415	92.2846	61.269	40.9317	26.7562	102.438	103.078	124.996	52.4141	0
Tb927.11.14900	974	-	coatomer epsilon subunit, putative,cytosolic coat protein, putative	153.853	177.168	122.661	12.8586	155.62	92.2846	61.269	0	0	32.5201	52.4763	28.1682	26.2071	0
Tb927.3.4680	1337	-	RAB GDP dissociation inhibitor alpha, putative	296.095	23.1089	374.613	1.60732	183.915	184.569	122.538	1.5743	0	427.639	530.386	558.083	174.714	0
Tb927.6.3620	1271	-	zinc finger protein, putative	168.368	111.693	102.77	12.8586	174.483	184.569	122.538	1.5743	0	255.283	318.606	323.935	270.806	15.8206
Tb927.3.2640	1133	-	hypothetical protein, conserved	66.7665	161.762	39.7819	25.7171	134.399	136.504	90.6781	1.5743	0	22.7641	29.9865	44.0128	26.2071	0
Tb927.10.4520	1436	-	fructose- 2,6- bisphosphatase-like protein	110.31	69.3268	195.594	27.3244	99.0309	132.659	88.2273	0	0	180.487	148.058	105.631	87.3568	0
Tb927.11.2360	1874	+	phenylalanyl-tRNA synthetase (beta subunit), putative	145.145	184.871	235.376	25.7171	101.389	132.659	88.2273	1.5743	0	112.194	101.204	89.7862	69.8855	0
Tb927.9.14030	2279	-	hypothetical protein, conserved	272.872	134.802	185.649	12.8586	172.125	132.659	88.2273	0	4.45937	170.731	110.575	137.32	87.3568	0
Tb927.10.6250	1745	-	hypothetical protein, conserved	156.756	142.505	92.8243	3.21464	139.115	176.879	117.636	0	0	82.9263	84.3369	107.391	78.6212	0
Tb927.11.10070	665	+	hypothetical protein, conserved	11.6116	50.0693	13.2606	0	51.8733	44.2197	29.4091	0	0	35.7721	33.7348	28.1682	34.9427	0
Tb927.11.3180	578	-	hypothetical protein, conserved	92.8926	80.8812	9.94547	0	44.7997	44.2197	29.4091	0	0	40.6501	26.2382	58.097	52.4141	0
Tb927.11.4900	1682	+	guanine nucleotide-binding beta subunit-like protein,G-protein (beta)-like protein,beta transducin-like protein	37.7376	53.9208	72.9334	11.2512	84.8836	88.4394	58.8182	15.743	37.9046	245.527	268.004	262.317	183.449	0
Tb927.6.690	749	-	hypothetical protein, conserved	34.8347	7.70297	33.1516	9.64391	47.1576	44.2197	29.4091	1.5743	0	32.5201	39.3572	35.2103	34.9427	0
Tb927.3.1670	3083	-	hypothetical protein, conserved	357.056	335.079	430.97	41.7903	207.493	261.473	174.004	3.14859	0	419.509	350.467	290.485	174.714	0
Tb927.11.11200	1565	+	oligomeric golgi complex component 8, putative	107.407	73.1782	66.3031	3.21464	153.262	217.253	144.595	1.5743	0	188.617	134.939	151.404	87.3568	0
Tb927.11.1660	2120	-	vesicular transport protein (CDC48 homologue), putative	81.281	177.168	66.3031	4.82196	141.473	173.034	115.186	1.5743	0	237.397	191.164	153.165	87.3568	0
Tb927.10.11420	2180	+	hypothetical protein, conserved	119.019	23.1089	106.085	3.21464	268.798	301.848	200.962	0	0	326.827	376.705	431.326	297.013	0
Tb927.7.1000	2081	+	DNA repair and recombination helicase protein PIF1, putative (TbPIF8)	159.659	223.386	112.715	11.2512	257.009	257.628	171.553	0	0	133.332	93.7077	109.152	69.8855	0
Tb927.9.13650	548	-	ADP-ribosylation factor, putative	153.853	231.089	99.4547	14.4659	124.968	84.5942	56.3674	3.14859	0	143.089	157.429	139.081	122.3	0
Tb927.10.5560	1676	+	GPI alpha-mannosyltransferase III (GPI10)	182.882	146.356	116.03	16.0732	89.5994	124.969	83.3258	1.5743	0	115.446	187.415	165.488	43.6784	0
Tb927.6.4330	641	-	hypothetical protein, conserved	148.048	319.673	119.346	17.6805	249.935	205.718	137.242	1.5743	0	87.8043	54.3505	61.618	78.6212	0
Tb927.11.2560	1229	-	hypothetical protein, conserved	55.155	84.7327	62.9879	11.2512	66.0206	80.749	53.9167	0	0	178.861	131.191	133.799	113.564	0
Tb927.11.6220	1736	-	palmitoyl acyltransferase 7, putative	34.8347	196.426	76.2486	3.21464	37.7261	40.3745	26.9583	0	0	94.3083	48.728	63.3785	34.9427	3.16412
Tb927.8.3770	1229	-	mitogen-activated protein kinase, putative (MPK10)	58.0578	23.1089	23.2061	3.21464	63.6627	40.3745	26.9583	0	0	78.0483	148.058	93.3072	34.9427	0
Tb927.11.7200	1841	-	hypothetical protein, conserved	374.473	238.792	623.249	138.229	228.714	278.776	186.258	12.5944	2.22968	30.8941	39.3572	52.8154	34.9427	0
Tb927.11.6480	1397	-	hypothetical protein, conserved	95.7955	96.2872	142.552	104.476	188.63	157.653	105.383	11.0201	0	265.039	215.528	264.077	148.507	0
Tb927.11.14090	1442	+	hypothetical protein, conserved	133.533	46.2178	149.182	1570.35	115.536	76.9039	51.4659	132.241	31.2156	147.967	164.926	139.081	122.3	3.16412
Tb927.4.1970	1685	-	hypothetical protein, conserved	258.357	146.356	242.006	94.8318	84.8836	76.9039	51.4659	0	0	217.885	153.681	246.472	69.8855	0
Tb927.6.1140	2024	-	dolichyl-P-Man%3AGDP-Man5GlcNAc2-PP-dolichyl alpha-1,2-mannosyltransferase, putative	150.95	311.97	119.346	19.2878	219.283	230.712	154.398	80.2892	140.47	128.454	148.058	169.009	209.656	183.519
Tb927.7.3860	719	-	hypothetical protein, conserved	37.7376	165.614	89.5092	28.9317	40.0839	76.9039	51.4659	0	0	21.1381	50.6022	36.9708	26.2071	0
Tb927.10.14460	3038	-	leucine-rich repeat protein (LRRP), putative	249.649	242.644	407.764	90.0099	245.219	267.241	178.905	0	0	478.046	384.202	367.947	235.863	0
Tb927.10.9600	1616	+	protein kinase, putative,tyrosine protein kinase, putative	177.076	103.99	198.909	6.42928	290.019	226.866	151.947	1.5743	0	330.079	254.885	153.165	96.0925	0
Tb927.7.1480	1208	+	hypothetical protein, conserved	113.213	65.4753	152.497	16.0732	103.747	113.433	75.9735	0	0	211.381	219.276	186.614	122.3	0
Tb927.10.12260	1427	+	cytosolic nonspecific dipeptidase, putative,peptidase (M20/M25/M40 family), putative	124.824	142.505	129.291	6.42928	264.082	328.764	220.568	231.422	180.604	203.251	185.541	146.123	104.828	0
Tb927.10.13160	1592	-	mannosyltransferase-II, putative (TbGPI18)	23.2231	46.2178	19.8909	4.82196	47.1576	36.5293	24.5076	0	0	117.072	52.4763	79.2231	34.9427	0
Tb927.10.15790	438	+	hypothetical protein, conserved	60.9607	3.85149	43.097	41.7903	18.863	36.5293	24.5076	1.5743	0	45.5282	28.1123	21.1262	0	0
Tb927.11.2790	2129	-	hypothetical protein, conserved	156.756	111.693	152.497	1216.74	124.968	36.5293	24.5076	0	0	47.1542	33.7348	33.4498	34.9427	0
Tb927.2.5830	923	+	hypothetical protein, conserved	87.0868	119.396	29.8364	6.42928	99.0309	109.588	73.5227	0	0	117.072	114.323	79.2231	34.9427	0
Tb927.7.4850	686	-	hypothetical protein, conserved	40.6405	157.911	69.6183	1.60732	56.5891	36.5293	24.5076	0	0	53.6582	26.2382	38.7313	78.6212	28.477
Tb927.8.4420	536	-	hypothetical protein, conserved	40.6405	7.70297	19.8909	11.2512	73.0942	36.5293	24.5076	0	0	66.6662	78.7145	52.8154	43.6784	0
Tb927.8.5790	473	+	hypothetical protein	23.2231	23.1089	99.4547	6.42928	35.3682	36.5293	24.5076	0	0	108.942	35.6089	33.4498	26.2071	0
Tb927.8.7510	1169	+	p-nitrophenylphosphatase, putative	229.329	96.2872	125.976	9.64391	127.325	146.117	98.0303	0	0	255.283	230.521	251.753	165.978	0
Tb927.9.13490	1469	-	aminopeptidase P, putative,metallo-peptidase, Clan MG, Family M24	66.7665	123.248	53.0425	41.7903	160.336	73.0587	49.0152	1.5743	0	199.999	194.912	235.909	122.3	0
Tb927.11.16910	2738	-	hypothetical protein, conserved	293.192	234.941	258.582	19.2878	412.629	580.624	389.671	4.72289	0	91.0563	151.806	133.799	43.6784	0
Tb927.11.8280	833	+	hypothetical protein, conserved	66.7665	69.3268	195.594	61.0781	157.978	178.801	120.087	4.72289	0	152.845	163.051	151.404	61.1498	3.16412
Tb927.10.4310	887	+	prohibitin 2, putative (PHB2)	92.8926	184.871	142.552	17.6805	101.389	142.272	95.5796	0	0	99.1863	106.827	84.5047	34.9427	0
Tb927.10.13850	1142	-	hypothetical protein, conserved	46.4463	138.654	66.3031	22.5025	30.6524	69.2135	46.5644	0	0	128.454	136.813	107.391	17.4714	0
Tb927.11.6930	698	-	hypothetical protein, conserved	139.339	42.3664	208.855	35.361	40.0839	69.2135	46.5644	1.5743	0	30.8941	29.9865	35.2103	8.73568	0
Tb927.10.4870	1307	-	tRNA-dihydrouridine synthase 2, putative	197.397	246.495	162.443	88.4025	96.673	101.898	68.6212	9.44578	4.45937	346.339	282.997	244.711	174.714	0
Tb927.7.960	2549	+	protein kinase, putative	223.523	207.98	119.346	19.2878	280.588	203.795	137.242	0	0	292.681	297.991	242.951	148.507	3.16412
Tb927.7.3510	1448	-	hypothetical protein, conserved	235.134	157.911	218.8	204.13	169.767	167.266	112.735	0	0	126.828	99.3302	119.715	594.027	3.16412
Tb927.11.16410	1523	-	enolase, putative	124.824	38.5149	116.03	9.64391	87.2415	163.421	110.284	1.5743	2.22968	102.438	108.701	140.841	61.1498	0
Tb927.7.3290	1121	-	hypothetical protein, conserved	72.5723	34.6634	46.4122	9.64391	165.052	163.421	110.284	0	0	45.5282	35.6089	38.7313	26.2071	0
Tb927.4.2710	476	+	ubiquitin-conjugating enzyme e2, putative,ubiquitin carrier protein, putative,ubiquitin-protein ligase, putative	20.3202	7.70297	43.097	4.82196	25.9367	32.6841	22.0568	0	0	32.5201	20.6157	24.6472	8.73568	0
Tb927.4.3070	1346	+	hypothetical protein, conserved	104.504	115.545	142.552	9.64391	257.009	261.473	176.455	0	0	151.219	99.3302	133.799	122.3	0
Tb927.5.3890	914	+	hypothetical protein, conserved	60.9607	69.3268	79.5637	8.0366	49.5155	65.3683	44.1136	0	0	22.7641	52.4763	12.3236	43.6784	0
Tb927.6.2070	569	-	hypothetical protein, conserved	49.3492	57.7723	62.9879	9.64391	11.7894	65.3683	44.1136	0	0	43.9022	82.4628	61.618	61.1498	0
Tb927.9.13040	1247	+	hypothetical protein, conserved	130.63	242.644	86.194	0	77.81	130.737	88.2273	0	2.22968	87.8043	65.5954	66.8995	34.9427	0
Tb927.9.12400	4037	+	protein kinase, putative	432.531	215.683	464.122	270.03	419.702	453.733	306.345	3.14859	0	447.152	461.042	461.255	340.692	0
Tb927.6.660	2069	-	hypothetical protein, conserved	386.085	546.911	318.255	138.229	429.134	388.364	262.231	50.3775	4.45937	359.347	337.348	346.821	200.921	0
Tb927.3.3820	1220	+	hypothetical protein, conserved	113.213	50.0693	169.073	25.7171	101.389	159.575	107.833	3.14859	0	154.471	108.701	95.0677	34.9427	3.16412
Tb927.11.5690	3206	+	SNF2 DNA repair protein, putative,SNF2 family protein	119.019	685.565	129.291	17.6805	120.252	126.891	85.7765	0	0	398.371	391.698	438.368	174.714	0
Tb927.6.4340	353	-	U6 snRNA-associated Sm-like protein LSm5p (TbLSm5)	92.8926	15.4059	89.5092	16.0732	63.6627	126.891	85.7765	1.5743	0	35.7721	48.728	70.4206	52.4141	0
Tb927.6.860	2336	-	hypothetical protein	168.368	269.604	122.661	17.6805	148.546	126.891	85.7765	3.14859	0	185.365	151.806	195.417	69.8855	0
Tb927.9.2650	1820	-	hypothetical protein, conserved	220.62	246.495	109.4	369.683	169.767	221.099	149.496	643.888	519.516	86.1783	138.687	207.741	148.507	0
Tb927.1.3250	5306	+	hypothetical protein, conserved	409.308	423.664	537.055	806.874	452.713	597.927	404.375	571.47	151.619	357.721	337.348	427.805	227.128	9.49235
Tb927.10.6080	932	-	proteasome beta 5 subunit, putative,proteasome beta 5 subunit (PRCE)	78.3781	34.6634	23.2061	0	374.903	282.622	191.159	0	0	39.0241	29.9865	38.7313	8.73568	0
Tb927.1.4250	2369	+	hypothetical protein, conserved	232.231	273.456	321.57	38.5757	186.272	274.931	186.258	4.72289	0	344.713	350.467	364.426	227.128	0
Tb927.1.4380	1592	+	hypothetical protein, conserved	98.6983	57.7723	129.291	24.1098	106.105	151.885	102.932	0	0	92.6823	155.555	161.967	61.1498	0
Tb927.8.4050	2252	-	hypothetical protein, conserved	670.568	385.149	484.013	65.9001	884.205	968.989	656.803	3.14859	0	492.68	500.399	482.381	270.806	0
Tb927.5.1900	2048	+	hypothetical protein, conserved	156.756	38.5149	198.909	149.481	73.0942	119.201	80.875	70.8434	4.45937	182.113	149.932	195.417	157.242	0
Tb927.9.11150	2645	-	hypothetical protein, conserved	168.368	238.792	182.334	22.5025	223.998	267.241	181.356	0	2.22968	172.357	168.674	205.98	139.771	0
Tb927.10.7440	2852	-	MTR4 (MTR4)	148.048	127.099	79.5637	33.7537	193.346	205.718	139.693	0	0	310.567	264.256	223.585	611.498	341.725
Tb927.8.3560	2783	-	DNA repair and recombination helicase protein PIF5 (PIF5)	127.727	435.218	116.03	9.64391	539.954	411.436	279.386	12.5944	2.22968	167.479	183.667	161.967	113.564	0
Tb927.10.670	681	+	hypothetical protein, conserved	20.3202	50.0693	0	3.21464	30.6524	28.8389	19.6061	0	0	6.50402	0	8.80257	0	0
Tb927.11.10250	626	+	hypothetical protein, conserved	72.5723	46.2178	23.2061	22.5025	54.2312	57.6779	39.2121	1.5743	0	183.739	134.939	91.5467	331.956	0
Tb927.11.11050	1004	+	hypothetical protein, conserved	95.7955	34.6634	99.4547	11.2512	51.8733	28.8389	19.6061	0	0	89.4303	86.2111	77.4626	61.1498	0
Tb927.11.3140	1367	-	protein kinase, putative,dual-specificity protein kinase, putative	84.1839	77.0297	79.5637	1.60732	47.1576	28.8389	19.6061	0	0	30.8941	71.2179	51.0549	43.6784	0
Tb927.5.3410	792	-	hypothetical protein, conserved	81.281	77.0297	129.291	46.6123	66.0206	115.356	78.4243	4.72289	0	34.1461	48.728	21.1262	0	0
Tb927.6.1170	1289	-	hypothetical protein, conserved	8.70868	57.7723	6.63031	1.60732	18.863	28.8389	19.6061	1.5743	0	60.1622	35.6089	42.2523	122.3	0
Tb927.9.14440	656	-	hypothetical protein	23.2231	26.9604	13.2606	0	40.0839	28.8389	19.6061	0	0	81.3003	108.701	79.2231	26.2071	0
Tb927.9.17670	461	-	hypothetical protein, conserved	81.281	19.2574	145.867	14.4659	35.3682	28.8389	19.6061	0	0	68.2922	61.8471	35.2103	26.2071	0
Tb927.9.2780	1028	-	hypothetical protein, conserved	40.6405	69.3268	29.8364	11.2512	56.5891	57.6779	39.2121	1.5743	0	144.715	213.654	244.711	34.9427	0
Tb927.10.14560	2009	-	hypothetical protein, conserved	98.6983	292.713	59.6728	8.0366	141.473	201.873	137.242	6.29719	8.91874	121.95	93.7077	93.3072	104.828	0
Tb927.11.13850	971	+	hypothetical protein, conserved	34.8347	42.3664	56.3576	14.4659	150.904	86.5168	58.8182	0	0	221.137	149.932	198.938	61.1498	0
Tb927.11.2470	1697	-	aminopeptidase, putative,metallo-peptidase, Clan MF, Family M17	142.242	115.545	82.8789	27.3244	179.199	346.067	235.273	44.0803	2.22968	105.69	161.177	177.812	131.035	0
Tb927.11.3110	833	-	hypothetical protein, conserved	29.0289	100.139	19.8909	19.2878	94.3152	144.195	98.0303	6.29719	0	40.6501	46.8539	45.7734	8.73568	0
Tb927.11.960	1973	+	ATPase, putative,cell division control protein 48 homolog, putative	238.037	288.862	175.703	28.9317	115.536	144.195	98.0303	0	0	107.316	93.7077	70.4206	34.9427	0
Tb927.4.1300	1124	-	hypothetical protein, conserved	89.9897	84.7327	53.0425	3.21464	122.61	86.5168	58.8182	0	0	47.1542	59.9729	47.5339	34.9427	0
Tb927.4.3890	3281	-	ATP-dependent RNA helicase, putative	409.308	154.059	321.57	115.727	167.409	259.55	176.455	20.4659	64.6608	173.983	232.395	301.048	183.449	0
Tb927.7.4740	995	-	hypothetical protein, conserved	60.9607	42.3664	142.552	9.64391	122.61	86.5168	58.8182	1.5743	0	48.7802	71.2179	44.0128	34.9427	0
Tb927.8.6680	495	-	clathrin assembly sigma-adaptin protein 3, putative	49.3492	103.99	82.8789	3.21464	63.6627	86.5168	58.8182	0	2.22968	9.75603	14.9932	33.4498	0	0
Tb927.9.2700	1451	-	hypothetical protein, conserved	84.1839	215.683	29.8364	8.0366	73.0942	86.5168	58.8182	0	0	95.9343	123.694	102.11	26.2071	0
Tb927.10.10680	2981	-	hypothetical protein, conserved	386.085	161.762	387.873	53.0415	311.24	338.377	230.371	0	0	302.437	286.746	373.229	122.3	3.16412
Tb927.4.4550	2471	-	hypothetical protein, conserved	345.444	304.267	198.909	6.42928	219.283	140.35	95.5796	1.5743	0	520.322	573.491	558.083	436.784	0
Tb927.11.2270	2429	+	dynein intermediate chain IC140 (IDA7), putative	150.95	177.168	33.1516	3.21464	106.105	111.511	75.9735	1.5743	0	156.097	82.4628	121.475	43.6784	117.072
Tb927.4.5330	2651	-	hypothetical protein	133.533	19.2574	198.909	48.2196	146.188	165.343	112.735	1.5743	0	82.9263	76.8403	65.139	43.6784	0
Tb927.1.570	827	-	Histone-lysine N-methyltransferase, H3 lysine-76 specific (DOT1B)	81.281	80.8812	109.4	8.0366	447.997	355.68	242.625	0	0	82.9263	59.9729	38.7313	34.9427	0
Tb927.10.4850	1418	-	hypothetical protein, conserved	214.814	69.3268	162.443	171.983	259.367	273.009	186.258	12.5944	0	199.999	236.143	244.711	157.242	50.6259
Tb927.1.4010	3749	+	primase 2	81.281	346.634	162.443	57.8635	155.62	190.337	129.89	3.14859	0	263.413	211.779	191.896	165.978	3.16412
Tb927.10.12050	869	+	hypothetical protein, conserved	124.824	111.693	195.594	19.2878	183.915	161.498	110.284	1.5743	0	118.698	144.31	146.123	61.1498	0
Tb927.4.1140	1745	-	phosphatidylinositol 4-kinase, putative	121.921	315.822	145.867	19.2878	155.62	161.498	110.284	3.14859	0	147.967	161.177	89.7862	34.9427	0
Tb927.11.920	1310	+	hypothetical protein, conserved	55.155	204.129	79.5637	22.5025	148.546	186.492	127.439	4.72289	2.22968	143.089	140.562	146.123	104.828	0
Tb927.7.6320	1919	-	hypothetical protein, conserved	156.756	181.02	145.867	27.3244	162.694	236.479	161.75	0	0	188.617	138.687	195.417	288.278	215.16
Tb927.3.2390	1328	+	hypothetical protein, conserved	84.1839	188.723	92.8243	9.64391	56.5891	78.8264	53.9167	0	0	100.812	76.8403	117.954	78.6212	0
Tb927.6.4520	1310	-	hypothetical protein, conserved	316.415	46.2178	172.388	535.237	108.462	157.653	107.833	67.6948	4.45937	216.259	297.991	198.938	218.392	0
Tb927.8.5990	1916	+	hypothetical protein, conserved	243.843	304.267	275.158	20.8951	73.0942	78.8264	53.9167	0	0	104.064	95.5819	86.2652	104.828	0
Tb927.7.4700	2096	-	hypothetical protein, conserved	258.357	215.683	96.1395	168.769	143.831	207.64	142.144	11.0201	0	156.097	153.681	158.446	61.1498	0
Tb927.11.10580	2645	+	hypothetical protein, conserved	400.599	142.505	513.849	41.7903	282.945	336.454	230.371	3.14859	0	380.485	376.705	374.989	393.106	0
Tb927.11.13260	1004	-	hypothetical protein, conserved	43.5434	42.3664	59.6728	1.60732	141.473	128.814	88.2273	17.3173	0	95.9343	65.5954	68.66	34.9427	0
Tb927.5.560	1481	-	hypothetical protein, conserved	139.339	200.277	82.8789	11.2512	103.747	128.814	88.2273	12.5944	13.3781	248.779	219.276	200.699	69.8855	0
Tb927.7.720	5378	-	hypothetical protein, conserved	687.986	338.931	397.819	178.412	452.713	540.25	370.064	9.44578	0	564.224	504.148	635.545	393.106	0
Tb927.10.6100	1505	-	hypothetical protein, conserved	238.037	200.277	179.018	104.476	212.209	124.969	85.7765	6.29719	0	136.584	121.82	109.152	96.0925	0
Tb927.10.12450	617	-	SNARE domain-containing protein, putative	29.0289	34.6634	23.2061	4.82196	42.4418	24.9938	17.1553	1.5743	0	9.75603	9.37077	31.6892	17.4714	0
Tb927.11.10130	974	+	hypothetical protein, conserved	37.7376	92.4357	33.1516	0	49.5155	49.9875	34.3106	0	0	24.3901	26.2382	44.0128	17.4714	0
Tb927.11.14320	563	+	hypothetical protein, conserved	58.0578	42.3664	43.097	6.42928	63.6627	49.9875	34.3106	0	0	172.357	208.031	146.123	96.0925	0
Tb927.5.2830	554	-	hypothetical protein, conserved	17.4174	50.0693	6.63031	0	33.0103	49.9875	34.3106	0	0	92.6823	103.078	102.11	26.2071	0
Tb927.8.3670	489	-	hypothetical protein	5.80578	169.465	3.31516	3.21464	4.71576	24.9938	17.1553	0	0	27.6421	35.6089	24.6472	0	0
Tb927.8.5190	770	+	hypothetical protein, conserved	34.8347	65.4753	49.7273	6.42928	70.7364	24.9938	17.1553	3.14859	0	42.2761	33.7348	45.7734	34.9427	0
Tb927.8.6340	1010	+	CYC2-like cyclin, putative (CYC10)	81.281	19.2574	92.8243	6.42928	66.0206	49.9875	34.3106	0	2.22968	76.4223	69.3437	54.5759	8.73568	0
Tb927.8.6900	635	-	hypothetical protein, conserved	14.5145	23.1089	23.2061	3.21464	18.863	24.9938	17.1553	0	0	8.13003	5.62246	7.04206	8.73568	0
Tb927.9.6040	1163	+	E1-like ubiquitin-activating enzyme, putative (UBA5)	5.80578	65.4753	16.5758	3.21464	18.863	24.9938	17.1553	0	2.22968	68.2922	114.323	123.236	34.9427	0
Tb927.10.13640	1370	-	hypothetical protein, conserved	214.814	61.6238	175.703	65.9001	311.24	274.931	188.708	11.0201	2.22968	61.7882	131.191	128.518	113.564	3.16412
Tb927.4.3700	2516	-	hypothetical protein, conserved	130.63	134.802	218.8	43.3976	278.23	438.352	301.443	6.29719	0	281.299	294.242	294.006	305.749	0
Tb927.10.8070	1478	-	ATPase, putative	78.3781	157.911	46.4122	19.2878	146.188	121.124	83.3258	0	2.22968	84.5523	58.0988	105.631	122.3	0
Tb927.8.5610	1496	+	hypothetical protein, conserved	145.145	46.2178	129.291	35.361	63.6627	121.124	83.3258	0	4.45937	147.967	256.759	228.867	122.3	3.16412
Tb927.10.8860	1640	+	hypothetical protein, conserved	185.785	111.693	212.17	17.6805	143.831	96.1298	66.1705	0	0	65.0402	24.364	79.2231	0	3.16412
Tb927.6.2580	2093	+	hypothetical protein, conserved	226.426	173.317	295.049	59.4708	287.661	263.396	181.356	3.14859	2.22968	453.656	447.923	406.679	209.656	0
Tb927.1.3050	1679	+	hypothetical protein, conserved	203.202	281.159	198.909	35.361	113.178	167.266	115.186	1.5743	0	167.479	163.051	167.249	78.6212	107.58
Tb927.9.12990	3845	+	hypothetical protein, conserved	238.037	192.574	261.897	46.6123	212.209	167.266	115.186	0	0	478.046	487.28	551.041	401.841	3.16412
Tb927.10.1610	443	-	hypothetical protein, conserved	60.9607	42.3664	46.4122	20.8951	30.6524	71.1361	49.0152	0	0	14.6341	13.1191	21.1262	8.73568	0
Tb927.10.920	893	+	hypothetical protein, conserved	81.281	77.0297	29.8364	3.21464	139.115	188.414	129.89	0	0	170.731	179.919	146.123	87.3568	0
Tb927.10.15860	471	+	hypothetical protein, conserved	95.7955	3.85149	125.976	1.60732	99.0309	117.278	80.875	1.5743	0	21.1381	20.6157	42.2523	0	0
Tb927.7.4080	3380	+	DNA excision repair protein, putative,SNF2 family helicase-like protein, putative	357.056	250.347	367.982	51.4342	235.788	234.557	161.75	3.14859	0	230.893	211.779	209.501	122.3	0
Tb927.10.1960	2246	+	hypothetical protein, conserved	351.25	142.505	255.267	70.722	223.998	255.705	176.455	3.14859	2.22968	341.461	301.739	264.077	227.128	0
Tb927.10.160	1127	+	RNA polymerase II	63.8636	96.2872	76.2486	16.0732	75.4521	92.2846	63.7197	0	0	91.0563	56.2246	70.4206	8.73568	0
Tb927.11.11390	818	+	hypothetical protein, conserved	63.8636	107.842	46.4122	6.42928	16.5052	46.1423	31.8599	0	2.22968	56.9102	56.2246	51.0549	34.9427	0
Tb927.11.2220	1202	+	hypothetical protein, conserved	81.281	19.2574	109.4	28.9317	66.0206	46.1423	31.8599	0	0	19.5121	11.2449	12.3236	17.4714	0
Tb927.4.1660	1157	-	mitochondrial carrier protein, putative (MCP6)	58.0578	123.248	59.6728	3.21464	63.6627	92.2846	63.7197	0	0	61.7882	95.5819	36.9708	26.2071	0
Tb927.9.5380	2225	+	hypothetical protein, conserved	78.3781	77.0297	79.5637	6.42928	49.5155	46.1423	31.8599	0	0	66.6662	69.3437	116.194	174.714	0
Tb927.9.6530	3066	+	unspecified product	0	0	0	0	87.2415	184.569	127.439	0	0	139.836	172.422	174.291	0	0
Tb927.5.680	1757	+	hypothetical protein, conserved	177.076	161.762	89.5092	14.4659	103.747	138.427	95.5796	3.14859	0	130.08	134.939	200.699	122.3	0
Tb927.7.3910	1514	+	hypothetical protein, conserved	52.2521	196.426	62.9879	3.21464	141.473	138.427	95.5796	0	0	143.089	86.2111	116.194	52.4141	0
Tb927.9.13510	1871	-	Poly(A)-specific ribonuclease PARN-3	116.116	142.505	198.909	38.5757	120.252	113.433	78.4243	1.5743	0	133.332	134.939	169.009	113.564	0
Tb927.11.7960	1583	-	kinetoplast poly(A) polymerase 1	95.7955	96.2872	49.7273	6.42928	139.115	180.724	124.989	0	0	104.064	110.575	139.081	96.0925	0
Tb927.9.14280	5126	-	hypothetical protein, conserved	568.967	662.456	414.394	88.4025	348.966	496.03	343.106	6.29719	4.45937	604.874	603.478	688.361	471.727	3.16412
Tb927.8.3510	1037	+	thymidylate kinase, putative	98.6983	80.8812	119.346	3.21464	165.052	155.73	107.833	0	0	266.665	303.613	394.355	262.071	0
Tb927.11.12520	1007	+	hypothetical protein, conserved	267.066	138.654	132.606	53.0415	292.377	265.318	183.807	3.14859	0	170.731	215.528	149.644	96.0925	0
Tb927.7.2630	2702	-	hypothetical protein, conserved	284.483	458.327	188.964	231.454	249.935	265.318	183.807	12.5944	4.45937	409.753	292.368	352.103	314.485	0
Tb927.10.13990	1085	-	hypothetical protein, conserved	84.1839	177.168	62.9879	9.64391	139.115	88.4394	61.269	0	0	82.9263	104.953	126.757	209.656	0
Tb927.11.16300	1076	-	hypothetical protein, conserved	121.921	207.98	89.5092	11.2512	35.3682	88.4394	61.269	0	0	32.5201	39.3572	28.1682	17.4714	0
Tb927.6.2820	764	+	hypothetical protein, conserved	49.3492	73.1782	76.2486	4.82196	148.546	88.4394	61.269	0	0	65.0402	20.6157	42.2523	43.6784	0
Tb927.10.1900	2420	+	DNA topoisomerase IA, putative	107.407	107.842	109.4	40.183	82.5258	109.588	75.9735	0	0	79.6743	86.2111	98.5888	43.6784	0
Tb927.3.3270	1463	-	ATP-dependent phosphofructokinase (TbPFK)	130.63	184.871	242.006	110.905	148.546	173.034	120.087	7.87149	2.22968	123.576	74.9662	114.433	34.9427	0
Tb927.4.2730	2411	+	kinesin, putative	269.969	115.545	195.594	49.8269	155.62	173.034	120.087	12.5944	0	185.365	194.912	228.867	122.3	0
Tb927.2.3030	2438	+	ATP-dependent Clp protease subunit, heat shock protein 78 (HSP78), putative	145.145	157.911	162.443	650.964	299.451	469.113	325.951	203.084	75.8093	250.405	275.501	323.935	113.564	3.16412
Tb927.10.2230	1802	+	adrenodoxin reductase, putative,ferredoxin NADP reductase-like protein	145.145	169.465	205.54	35.361	179.199	190.337	132.341	1.5743	0	131.706	179.919	172.53	200.921	0
Tb927.8.1070	2654	-	hypothetical protein, conserved	235.134	288.862	198.909	151.088	160.336	211.486	147.045	9.44578	6.68905	308.941	251.137	264.077	235.863	0
Tb927.10.10390	1478	-	trypanothione reductase	110.31	227.238	53.0425	9.64391	16.5052	21.1486	14.7045	0	0	91.0563	73.092	79.2231	17.4714	3.16412
Tb927.10.1300	1268	-	hypothetical protein, conserved	75.4752	26.9604	72.9334	16.0732	58.947	21.1486	14.7045	3.14859	2.22968	159.349	155.555	213.022	87.3568	0
Tb927.11.4960	641	+	transcription elongation factor s-II, putative (TFIIS1)	46.4463	26.9604	56.3576	12.8586	35.3682	21.1486	14.7045	0	0	17.8861	26.2382	40.4918	17.4714	0
Tb927.11.7480	758	-	vacuolar type h ATPase subunit, putative	29.0289	61.6238	53.0425	19.2878	14.1473	21.1486	14.7045	0	0	52.0322	110.575	44.0128	218.392	0
Tb927.3.2720	942	-	hypothetical protein	2.90289	3.85149	3.31516	6.42928	7.07364	21.1486	14.7045	0	0	34.1461	28.1123	19.3657	0	0
Tb927.3.3610	1086	+	peroxisomal targeting signal type 2 receptor, putative,peroxin 7 (PEX7)	29.0289	19.2574	33.1516	3.21464	30.6524	21.1486	14.7045	1.5743	0	16.2601	14.9932	21.1262	0	0
Tb927.3.810	1004	-	hypothetical protein, conserved	98.6983	50.0693	122.661	99.6538	80.1679	63.4457	44.1136	0	0	50.4062	67.4696	68.66	43.6784	0
Tb927.6.3860	1175	-	hypothetical protein, conserved	110.31	57.7723	86.194	14.4659	70.7364	63.4457	44.1136	1.5743	0	130.08	200.535	161.967	165.978	0
Tb927.7.5140	1412	+	hypothetical protein, conserved	40.6405	73.1782	59.6728	14.4659	37.7261	21.1486	14.7045	4.72289	0	50.4062	13.1191	28.1682	17.4714	0
Tb927.8.500	944	-	hypothetical protein	23.2231	3.85149	33.1516	8.0366	9.43152	21.1486	14.7045	0	0	107.316	161.177	80.9836	131.035	3.16412
Tb927.8.6600	948	-	hypothetical protein, conserved	11.6116	69.3268	6.63031	6.42928	11.7894	21.1486	14.7045	0	0	37.3981	65.5954	35.2103	0	0
Tb927.1.2990	3074	+	hypothetical protein, conserved	418.017	207.98	285.103	41.7903	414.987	397.977	276.936	1.5743	0	406.501	434.804	410.2	227.128	0
Tb927.3.5380	1553	+	hypothetical protein, conserved	89.9897	53.9208	205.54	11.2512	122.61	144.195	100.481	0	0	84.5523	54.3505	70.4206	96.0925	0
Tb927.8.6540	1055	+	TFIIH basal transcription factor subunit (p44)	69.6694	92.4357	149.182	11.2512	120.252	144.195	100.481	0	0	86.1783	134.939	126.757	113.564	0
Tb927.4.3660	1445	-	hypothetical protein, conserved	98.6983	57.7723	69.6183	4.82196	77.81	123.046	85.7765	0	0	268.291	204.283	258.796	34.9427	0
Tb927.7.6670	9092	-	hypothetical protein, conserved	687.986	989.832	798.952	374.505	870.057	919.001	642.099	4.72289	2.22968	819.507	819.005	716.529	515.405	6.32823
Tb927.11.14330	4829	+	hypothetical protein, conserved	351.25	396.703	255.267	446.835	264.082	336.454	235.273	491.181	813.835	547.964	461.042	397.876	419.313	0
Tb927.10.12920	2915	-	hypothetical protein, conserved	121.921	258.05	92.8243	257.171	179.199	157.653	110.284	12.5944	0	138.21	166.8	117.954	131.035	0
Tb927.11.13840	2162	+	hypothetical protein, conserved	296.095	192.574	261.897	70.722	341.892	430.662	301.443	1.5743	0	175.609	183.667	147.883	96.0925	0
Tb927.8.2520	2021	+	acetyl-CoA synthetase, putative	174.174	161.762	72.9334	28.9317	249.935	332.609	232.822	1.5743	2.22968	74.7963	37.4831	40.4918	26.2071	0
Tb927.10.6000	4607	-	hypothetical protein, conserved	377.376	550.763	434.285	96.4391	264.082	213.408	149.496	18.8916	0	419.509	337.348	355.624	209.656	3.16412
[truncated: 5,241 more rows]

## Sheet: RPM+1
Gene	ORF_length	description	A_Tet- RPM +1	A_BLA_0x RPM +1	A_BLA_1x RPM +1	A_BLA_6x RPM +1	B_Tet-_RPM +1	B_BLA_0x_RPM +1	B_BLA_2x_RPM +1	B_BLA_10x_RPM +1	B_BLA_20x_RPM +1	C_Tet-_RPM +1	C_BLA_0x _RPM +1	C_BLA_2x RPM +1	C_BLA_10x RPM +1	C_BLA_20x RPM +1	A_BLA_6x / tet-	A_BLA_6x /0x	B_BLA_10x/tet-	B_BLA_10x/0x	C_BLA_10x /tet-	C_BLA_10x /0x	A_BLA_6x smaller	B_BLA_10xsmaller	C_BLA_10x smaller	A_BLA_1x / tet-	A_BLA_1x /0x	B_BLA_2x/tet-	B_BLA_2x/0x	C_BLA_2x /tet-	C_BLA_2x /0x	A_BLA_2x larger	B_BLA_2x larger	C_BLA_2x larger	AB_BLA_6x 10x 3x up	AB BLA 2x 1x down
[truncated: 6,933 more rows]

[truncated: 2 more sheets: Increase resistance, Increase stringent]
