# Supplementary material for: A Genome-Wide Tethering Screen Reveals Novel Potential Post-Transcriptional Regulators in Trypanosoma brucei
Source: PLoS Pathog. 2014 Jun 12;10(6):e1004178. doi: 10.1371/journal.ppat.1004178 (PMC4055773; doi:10.1371/journal.ppat.1004178)
Supplement: Table S3 — Summary of the best regulators. This Table summarizes the results from Supplementary Tables S2 and S5. (XLSX) [file ppat.1004178.s009.xlsx]

## Sheet: Increase expression
Latest numbers	Description	Category	No locations 3x up	Average A and B
Tb927.7.2660	ZC3H20	RNA binding	9	122.137
Tb927.8.4540	PBP1	RNA degradation	15	91.5941
Tb927.11.11770	eIF4E3	Translation	5	88.5608
Tb927.1.3070	hypothetical protein, conserved, poly(Q), poly(H)	0	16	81.609
Tb927.11.3100	POMP13, WD repeat	Mitochondrial membrane	12	75.442
Tb927.11.12730	hypothetical protein	0	2	69.485
Tb927.7.2670	ZC3H21	RNA binding	7	65.1014
Tb927.10.12780	ZC3H37	RNA binding	10	64.6652
Tb927.9.9290	PABP1	Translation	11	58.4434
Tb927.8.4200	hypothetical protein, conserved, no domains, no yeast.human match	0	10	52.7844
Tb927.10.15310	hypothetical protein, conserved, linked to melarsoprol resistance, no yeast/human by NCBI	0	11	50.2042
Tb927.10.12760	ZC3H36	RNA binding	7	49.9906
Tb927.10.12800	ZC3H38	RNA binding	15	48.5672
Tb927.7.3220	hypothetical protein, conserved	0	2	46.4802
Tb927.9.10770	PABP2	Translation	10	45.6868
Tb927.3.3960	DRBD6A	RNA binding	7	42.7951
Tb927.11.6870	14-3-3 protein	Signalling	7	40.4919
Tb927.3.5310	paraflagellar rod protein,I2 antigen	Cytoskeleton	34	39.5379
Tb927.11.10560	eIF4G4	Translation	8	38.5223
Tb927.4.1910	hypothetical protein, conserved, no domains, K-specific	0	7	37.7754
Tb927.11.6440	hypothetical protein, conserved, often in TAP MS	0	5	34.6832
Tb927.10.240	PEX14 peroxin 14	Glycosome biogenesis	5	33.9276
Tb927.8.7760	hypothetical protein, conserved, collagen-binding domain, quite serine-rich	0	13	32.077
Tb927.7.2440	pyrroline-5-carboxylate reductase, putative (P5CR)	Mitochondrial pathway	6	30.8195
Tb927.10.5130	nuclear encoded mitochondrial protein C21orf2 isoform 1 [Homo sapiens], blast-back positive	0	8	30.2875
Tb927.9.13320	hypothetical protein, conserved, no domains, no yeast or human match	0	14	27.1929
Tb927.4.1540	POMP27	Mitochondrial membrane	9	26.8019
Tb927.7.4290	Nuclear migration protein NudC (animals), 46% identity	Cytoskeleton	10	26.5466
Tb927.8.4500	eIF4G5	Translation	9	26.5017
Tb927.10.9250	G-actin binding protein, putative, CAP/Srv2p, putative	Cytoskeleton_Actin	7	26.3919
Tb927.8.4020	ZC3H24	RNA binding	6	26.1865
Tb927.3.1810	hypothetical protein, conserved, no domains, no yeast or human match	0	4	25.3302
Tb927.9.9450	ZC3H28	RNA binding	24	25.2588
Tb927.11.16470	hypothetical protein, conserved, no domains, K-specific	0	23	24.516
Tb927.5.810	ZC3H11	RNA binding	10	23.9643
Tb927.5.1990	hypothetical protein, conserved, poly(Q) tracts	0	5	23.9101
Tb927.9.3000	cytidine deaminase, putative	Nucleotides-Pyrimidines	4	23.5693
Tb927.10.11270	RBP23	RNA binding	7	23.558
Tb927.10.14720	PEX13 peroxin 13	Glycosome biogenesis	4	23.3051
Tb927.6.1870	eIF4E4	Translation	18	23.2737
Tb927.11.3440	hypothetical protein, conserved, no domains	0	10	23.1122
Tb927.10.11080	paraflagellar rod protein,I17 antigen	Cytoskeleton	59	23.0559
Tb927.11.14800	hypothetical protein, conserved, no domains, no yeast or human match	0	14	22.1944
Tb927.8.1460	hypothetical protein, conserved	0	2	21.4525
Tb927.10.7790	ubiquitin fusion degradation protein, putative	Ubiquitin & proteasome	11	21.3963
Tb927.9.5260	Ring finger domain, possible E3 ubiquitin ligase, possible homologue of yeast HRD1	Ubiquitin/proteasome	9	21.1169
Tb927.11.15100	Tb5.20	Cytoskeleton	59	21.0963
Tb927.11.6130	Skp1 family protein, putative,Cyclin A/CDK2-associated protein,Cyclin A/CDK2- associated protein	Ubiquitin & proteasome	6	21.0417
Tb927.6.3290	intraflagellar transport protein IFT20	Cytoskeleton	3	20.9325
Tb927.11.7900	mitochondrial RNA binding protein,RBP16	Mitochondrial RNA	4	20.9201
Tb927.10.12330	ZC3H34	RNA binding	7	20.9191
Tb927.11.5840	Protein translation factor SUI1 homolog, putative	Translation	2	20.6233
Tb927.10.2190	hypothetical protein, conserved, N-terminal DUF667, C-terminal poly(Q), no yeast or human match	0	5	19.9658
Tb927.7.2160	hypothetical protein, conserved, no domains, no yeast or human match	0	23	19.8713
Tb927.2.5000	hypothetical protein, conserved, no domains, no yeast or human match	0	11	19.4454
Tb927.10.11630	hypothetical protein, conserved, African tryp-specific	0	7	19.2236
Tb927.10.14660	hypothetical protein, conserved, no domains, no yeast or human match	0	5	18.7126
Tb927.5.4320	zinc finger protein family member, putative (FIP1)	DNA synthesis, modification, repair	12	18.1309
Tb927.1.4280	hypothetical protein, conserved, African tryp specific, PTZ (tail-specific protease) domain	0	5	17.8863
Tb927.10.9240	Pssible homologue of yeast RTS3, very weak basic region zinc zipper, C-terminal type III chaperone motif	0	5	17.8122
Tb927.7.4520	hypothetical protein, conserved	0	2	16.8484
Tb927.9.3580	hypothetical protein, conserved, no domains, no yeast or human match	0	10	16.5775
Tb927.4.4570	hypothetical protein, conserved, no domains, no yeast or human match	0	25	16.5234
Tb927.11.14880	paraflagellar rod protein PFC9	Cytoskeleton	12	16.5224
Tb927.9.8060	hypothetical protein, conserved, WASH domain (actin nucleation)	0	22	16.2679
Tb927.9.7690	hypothetical protein, conserved, nucelotidyltransferase and poly(A) polymerase substrate binding domains	0	39	15.6369
Tb927.10.14150	hypothetical protein, conserved, related to yeast BFR1, component pf polysomal mRNP. Weak chromsomal segregation ATPase domain.	0	11	15.5648
Tb927.3.5320	hypothetical protein, conserved, UBX5 of yeast 3e-4, blast-back +ve	0	6	15.411
Tb927.9.3650	kinesin KIF13-1, depolymerising, spindle regulation	Cytoskeleton	7	15.3668
Tb927.10.14950	ZC3H40	RNA binding	17	15.3607
Tb927.10.13980	hypothetical protein, conserved	0	4	15.2045
Tb927.10.2240	NTF2-like domain, in Y14 TAP	0	7	14.8663
Tb927.9.8740	DRBD3 (PTB1)	RNA binding	2	14.5744
Tb927.3.2050	hypothetical protein, conserved, no domains, poly(Q) tracts, K-specific	0	30	14.4146
Tb927.7.1710	DOM34, releases stalled ribosomes	Translation	2	14.3105
Tb927.11.12670	TYW3 homologue, phe-tRNA modification, reading frame maintenance	Translation	4	14.2243
Tb927.2.5200	hypothetical protein, conserved, resembles human cholesterol esterase	Sterols	28	14.166
Tb927.11.6240	hypothetical protein, conserved, 2 weak RBDs, no yeast or human match	RNA binding	10	14.0814
Tb927.4.2020	mu-adaptin 3, putative,adaptor complex AP-3 medium subunit, putative	Vesicular transport	7	13.9326
Tb927.11.2610	hypothetical protein, conserved, no domains, no yeast or human match	0	8	13.8382
Tb927.2.6070	MRB complex protein mitochondrial RNA binding complex 1 subunit	Mitochondrial RNA	7	13.658
Tb927.11.6170	protein transport protein Sec31, putative,cytosolic coat protein, putative	Vesicular transport	21	13.6356
Tb927.4.3130	Spef1,flagellar component	Cytoskeleton	6	13.5687
Tb927.10.5360	40S ribosomal protein S10	Ribosome	2	13.2362
Tb927.3.3490	high mobility group protein, putative (TDP1)	Chromatin	6	12.975
Tb927.7.4120	hypothetical protein, conserved, no domains, K-specific	0	9	12.8797
Tb927.11.1710	mitochondrial RNA binding protein 1,gBP21, MRP1 (GBP21)	Mitochondrial RNA	5	12.8409
Tb927.5.2620	hypothetical protein, conserved, ubiquitin-like C-terminus, no yeast or human match	0	3	12.8262
Tb927.11.11860	leucine-rich repeat protein (LRRP)	LRRP	13	12.6856
Tb927.10.11600	hypothetical protein, conserved	0	2	12.1486
Tb927.10.14810	Homologue of yeast MBF1 - Transcriptional coactivator that bridges the DNA-binding region of Gcn4p and TATA-binding protein Spt15p; suppressor of frameshift mutations. Pedominantly in yeast cytosol. multiprotein binding factor and helix-turn-helix domain. (in UPF1-TAP)	0	7	11.783
Tb927.4.640	hypothetical protein, conserved, C-terminal GRIP domain, resemblance to myosin	0	15	11.7188
Tb927.8.6070	basal body component,ML protein (TBBC)	Cytoskeleton	22	11.5387
Tb927.4.400	DRBD7	RNA binding	3	11.4807
Tb927.1.4020	hypothetical protein	0	3	11.3671
Tb927.11.14750	hypothetical protein, conserved, PSP1 C-terminal region domain, no yeast or human match	0	7	11.3267
Tb927.7.1320	10 kDa heat shock protein, putative (HSP10)	Chaperone	2	11.245
Tb927.3.580	leucine-rich repeat protein (LRRP)	LRRP	7	11.1993
Tb927.11.14100	DRBD4 (PTB2)	RNA binding	10	11.0507
Tb927.6.4440	RBP42 (binds energy metabolism RNA CDSs)	RNA binding	15	10.5578
Tb927.2.5150	TPR-repeat protein, MONAD binding region found at C-terminus of proteins that bind to human pol II.	0	8	10.3232
Tb927.11.5960	hypothetical protein, conserved, no domains, no yeast or human match	0	6	10.2202
Tb927.3.1080	POMP23	Mitochondrial membrane	3	10.2104
Tb927.10.13720	RBP29	RNA binding	8	10.1021
Tb927.11.9530	14-3-3-I protein	Signalling	3	10.1003
Tb927.11.2250	hypothetical protein, conserved, kineto-specific	0	9	9.99576
Tb927.9.8100	nascent polypeptide associated complex subunit, putative	Translation	7	9.96147
Tb927.11.12070	hypothetical protein, conserved	0	4	9.78679
Tb927.8.4650	hypothetical protein, conserved	0	4	9.58645
Tb927.2.4930	esterase, putative	Enzyme	2	9.45989
Tb927.8.3010	hypothetical protein, conserved, localises to Bilobe	0	10	9.43565
Tb927.10.14110	Sjogren's syndrome autoantigen NA14 (human) and DIP13 (Chlamydomonas)	cytoskeleton	3	9.42603
Tb927.7.5680	deoxyribose-phosphate aldolase, putative	Enzyme	3	9.35099
Tb927.11.6010	hypothetical protein, conserved, tryp specific	0	6	9.34658
Tb927.9.4080	hypothetical protein, conserved, DRBD3 interaction. P-loop NTP hydrolase (AAA ATPase), DNA ligase/capping enzyme catalytic domain, C4 zinc finger (LIM domain)	0	6	9.3171
Tb927.5.1600	hypothetical protein, conserved	0	2	9.11191
Tb927.5.4620	ESAG9, putative	ESAG	7	9.0874
Tb927.10.1860	hypothetical protein, conserved, tryp specific	0	3	8.81885
Tb927.7.880	RBP25	RNA binding	5	8.68021
Tb927.8.3780	hypothetical protein, conserved	0	2	8.51215
Tb927.5.4330	dihydrolipoamide branched chain transacylase, putative	Mitochondrial pathway	11	8.44576
Tb927.11.16610	hypothetical protein, conserved,2 x C2H2 zinc finger, 1x v.weak zinc ribbon domain	0	11	8.43598
Tb927.11.7060	acidocalcisomal pyrophosphatase (VSP1)	Acidocalcisome	13	8.29422
Tb927.11.12640	hypothetical protein, conserved, weak RhoGEF domain, pleckstrin homology domain	0	11	8.0679
Tb927.7.7170	CYC2-like cyclin, putative (CYC4)	Cell cycle	7	7.87573
Tb927.7.6640	hypothetical protein, conserved, no domains, no yeast or human match	0	26	7.86449
Tb927.11.9440	hypothetical protein, conserved	0	5	7.7487
Tb927.10.13800	hypothetical protein, conserved, no yeast or human match	0	6	7.65778
Tb927.5.1920	hypothetical protein, conserved, resemblance to myosin	0	5	7.64737
Tb927.7.1300	protein disulfide isomerase,ERp72-like, cofactor wth calnexin, putative	Chaperone	3	7.60989
Tb927.10.450	hypothetical protein, conserved, microtubule binding domains. very K/E rich	Cytoskeleton	10	7.53905
Tb927.11.4200	ERGIC53 paralogue, lectin-like, ER quality control	vesicular transport	12	7.51704
Tb927.7.3350	palmitoyl acyltransferase 11, putative	Lipids & fatty acids	10	7.47728
Tb927.8.2430	hypothetical protein, conserved, resemblance to myosin	0	10	7.35173
Tb927.5.2940	stress-induced protein sti1, putative	Chaperone	4	7.29773
Tb927.6.3220	hypothetical protein, conserved, no domains, no yeast or human match	0	6	7.27534
Tb927.6.3420	hypothetical protein, conserved, oligomerisation domain, motif in E. coli ribosome-associated protein	0	6	7.14
Tb927.10.8540	chaperone protein DNAj, putative	Chaperone	3	7.10742
Tb927.8.5030	trafficking protein particle complex subunit 3, (TRAPP) component, Bet3	Vesicular transport	2	7.04605
Tb927.7.7140	Related to vacuolar sorting proteins, possibly involved in endosomal sorting. Top match for humanNP_057569, related to yeast vacuolar sorting protein VTA1 but not the best match.	Vesicular transport	6	6.99454
Tb927.11.1340	hypothetical protein, conserved, protein kinase-like domain, no yeast or human match	0	8	6.99084
Tb927.9.9550	hypothetical protein, conserved, no yeast or human match	0	5	6.96293
Tb927.6.4100	hypothetical protein, conserved, resemblance to myosin	0	20	6.95757
Tb927.10.14930	ZC3H39	RNA binding	6	6.81038
Tb927.6.1680	Mitochondrial tRNA import	Mitochondrial biogenesis	11	6.795
Tb927.11.4440	hypothetical protein	0	3	6.78086
Tb927.7.7220	hypothetical protein, conserved, no yeast or human match	0	14	6.73619
Tb927.3.2900	EF-2 alpha, elongation initiation factor 2 alpha subunit,	Translation	6	6.71636
Tb927.10.15400	kinesin, putative	Cytoskeleton	22	6.69817
Tb927.8.4370	hypothetical protein, conserved, no domains, K-specific	0	15	6.61553
Tb927.6.2650	Homologue of yeast SGD1, small ribosomal subunit biogenesis. MA3 domain	0	6	6.59067
Tb927.3.1300	hypothetical protein, conserved, no domains, no yeast or human match	0	6	6.5628
Tb927.11.3300	hypothetical protein, conserved, HA tagged is in mitochondrion, poly(Q), rich in E, K.	0	15	6.44644
Tb927.10.1250	hypothetical protein, conserved	0	3	6.29232
Tb927.9.9640	hypothetical protein, conserved, 2 prefoldin domains, resemblance to myosin	0	22	6.28089
Tb927.11.7590	hypothetical protein, conserved, trypanosome-specific	0	23	6.27239
Tb927.3.1910	hypothetical protein, conserved, histone RNA binding domain 259-326	RNA binding	4	6.16743
Tb927.10.5990	hypothetical protein, conserved, spectrin repeat.	0	11	6.15793
Tb927.1.5000	hypothetical protein, conserved, possibly mitochondrial, no yeast or human match	0	4	6.08373
Tb927.11.15130	chaperone protein DNAj, putative	Chaperone	2	6.05827
Tb927.11.830	hypothetical protein, conserved, no yeast or human match	0	8	6.05471
Tb927.2.4710	TRRM1	RNA processing	5	6.02306
Tb927.10.12210	ribulose-5-phosphate 3-epimerase, putative	Pentose phosphate pathway	4	5.93447
Tb927.10.12720	hypothetical protein, conserved, resemblance to myosin	0	15	5.81722
Tb927.7.3550	hypothetical protein, conserved, no yeast or human match	0	23	5.79084
Tb927.5.2120	hypothetical protein, conserved, trypanosome-specific	0	7	5.76133
Tb927.8.5370	hypothetical protein, conserved, no yeast or human match	0	5	5.61641
Tb927.5.2090	kinesin, putative	Cytoskeleton	22	5.56271
Tb927.9.12320	cystathione gamma lyase, putative	Amino acid metabolism	3	5.52279
Tb927.10.5830	hypothetical protein, conserved, 4-5 RanBP2 Zn fingers, matches varios yeast/human proteins with motif	Zinc finger	11	5.47672
Tb927.10.10250	EP2 procyclin (EP2)	Membrane protein	6	5.46167
Tb927.4.4310	Nucleoporin (TbNup64)	Nucleo-cytoplasmic transport	14	5.36769
Tb927.6.3740	heat shock 70 kDa protein, mitochondrial precursor, putative	Mitochondrial biogenesis	43	5.26155
Tb927.7.3740	hypothetical protein, conserved, in flagellum	Cytoskeleton	16	5.23348
Tb927.11.6500	40S ribosomal protein S21	Ribosome	13	5.1348
Tb927.10.5880	Proteophosphoglycan, putative	0	21	5.13041
Tb927.9.5460	eIF4G2	Translation	10	5.11475
Tb927.11.10020	short-chain dehydrogenase, putative	Enzyme	3	4.86246
Tb927.10.13610	hypothetical protein, conserved, 6 C2HC Zn fingers, Zn ribbon, matches other proteins with motif	Zinc finger	14	4.81069
Tb927.3.790	ZC3H6	RNA binding	10	4.75283
Tb927.11.13920	kinesin-II 85 Kd subunit, putative	Cytoskeleton	11	4.59608
Tb927.10.14770	protein kinase, putative	Protein kinase	13	4.59197
Tb927.4.3470	hypothetical protein, conserved, no yeast or human match	0	13	4.50422
Tb927.5.4450	hypothetical protein, conserved	0	2	4.41269
Tb927.5.2410	kinesin, putative	Cytoskeleton	6	4.25013
Tb927.10.5150	ZC3H31	RNA binding	4	4.21904
Tb927.11.9400	hypothetical protein, conserved, no yeast or human match, CXXC motif (thioredoxin-like)	0	25	4.09221
Tb927.7.7190	hypothetical protein, conserved, trypanosome-specific	0	12	4.00783
Tb927.3.4290	paraflagellar rod component PFR1	Cytoskeleton	41	3.99969
Tb927.10.3140	leucine-rich repeat protein (LRRP)	LRRP	7	3.93786
Tb927.10.10880	ABC transporter, putative	Transporter	10	3.88904
Tb927.7.4430	hypothetical protein, conserved, no yeast or human match	0	3	3.86896
Tb927.3.3440	hypothetical protein, conserved	0	3	3.85576
Tb927.8.3850	hypothetical protein, conserved, PSP1 region	0	7	3.70618
Tb927.11.860	leucine-rich repeat protein (LRRP)	LRRP	4	3.64871
Tb927.8.4190	hypothetical protein, conserved, no yeast or human match	0	3	3.57345
Tb927.10.720	CAP118 Clathrin-associated protein	Vesicular transport	8	3.43859

## Sheet: Decrease expression
Latest numbers	Description	Category	No locations >3	mow many PGKB CDS ≥2x	mow many BLA CDS ≤2x, A+B-C	SUM all ≥2x	PGKB average	PGKB SD	BLA average
Tb927.10.9330	hypothetical protein, conserved, partial PSP1 superfamily (signal peptidase-like)	0	13	3	2	5	3.48601	0.725279	0.07521
Tb927.8.910	hypothetical protein, conserved, Qn domains, PRK14951 domain (DNA polymerase III subunits gamma and tau, E= -3), kinetoplastid specific	0	5	3	2	5	3.93889	0.628713	0.0677574
Tb927.9.11050	4E-IP, 4E-interacting protein, putative	Translation	17	3	2	5	4.48775	2.01983	0.00651577
Tb927.6.4720	ZC3H15	RNA binding	7	3	2	5	4.3983	2.06259	0.0485329
Tb927.11.8020	hypothetical protein, conserved, no domains, poor Drosophila match	0	7	3	2	5	4.5507	1.69	0.11025
Tb927.9.9520	ZC3H29	RNA binding	4	2	2	4	2.59158	1.88721	0.045222
Tb927.5.1580	ZC3H13	RNA binding	12	2	2	4	3.17013	1.63828	0.178675
Tb927.2.3160	hypothetical protein, conserved	0	2	2	2	4	3.93854	4.37964	0.146765
Tb927.11.12120	RBP9	RNA binding	5	2	2	4	10.5214	14.6853	0.0453599
Tb927.6.1010	cysteine peptidase precursor, Clan CA, family C1, Cathepsin L-like (CP)	Protease or peptidase	163	2	2	4	2.42733	0.609339	0.12935
Tb927.11.14520	polypeptide deformylase, putative	Enzyme	5	2	2	4	2.09879	1.40808	0.189466
Tb927.3.3060	hypothetical protein, conserved, kinetoplastid-specific	0	3	2	2	4	3.24528	1.30254	0.102453
Tb927.4.3970	hypothetical protein, conserved, kinetoplastid-specific	0	8	2	2	4	1.96957	0.626619	0.16869
Tb927.10.12740	ZC3H35	RNA binding	9	2	2	4	2.32811	0.514859	0.165658
Tb927.3.5250	ZC3H8	RNA binding	16	3	1	4	2.94542	0.443632	0.476702
Tb927.9.7480	hypothetical protein, conserved	0	5	3	1	4	3.64874	0.966306	1.27543
Tb927.11.15000	survival of motor neuron (SMN)-like protein (TbSMN)	RNA processing	4	3	1	4	2.39885	0.321779	0.525918
Tb927.9.14120	hypothetical protein, conserved, NIF superfamily phosphatase domain	enzyme	9	3	1	4	2.65599	0.558156	0.456282
Tb927.11.2900	hypothetical protein, conserved, HIT zinc finger, matches various other HIT proteins	0	3	3	1	4	13.6446	16.4799	0.856523
Tb927.11.14220	hypothetical protein, conserved	0	10	3	1	4	3.94576	0.829985	0.682659
Tb927.10.13320	DNA-directed RNA polymerases II subunit, putative (RPB5)	RNA synthesis II	3	3	1	4	2.85654	1.10894	1.84366
Tb927.4.400	DRBD7	RNA binding	13	3	1	4	3.39035	1.2194	0.84822
Tb927.6.850	NOT complex subunit NOT2	RNA degradation	8	2	1	3	2.96134	2.05457	1.65886
Tb927.8.6080	POMP42	Mitochondrial pathway	2	2	1	3	1.73814	1.29111	1.92973
Tb927.6.560	cysteine peptidase C (CPC), Clan CA, family C1, Cathepsin B-like (TbcatB)	Protease or peptidase	7	2	1	3	2.29784	0.907316	0.468242
Tb927.4.2520	NAD dependent deacetylase, putative,transcriptional regulator, Sir2 family protein, nicotinic acid mononucleotide 5,6-dimethylbenzimidazole (cobb) protein	Chromatin	5	2	1	3	3.58126	3.53102	0.480074
Tb927.5.4020	hypothetical protein	0	3	2	1	3	2.25943	1.34101	1.09684
Tb927.8.3090	hypothetical protein, conserved	0	3	2	1	3	6.81405	8.26322	3.96381
Tb927.11.5850	RBP38	RNA binding	7	2	1	3	2.88673	1.01993	0.506331
Tb927.7.5380	RNA-binding protein, putative, RBD	RNA binding	10	2	1	3	2.1284	0.80064	0.546535
Tb927.3.1920	NOT complex subunit NOT5	RNA degradation	6	2	1	3	2.35078	1.45628	0.750652
Tb927.7.2680	ZC3H22	RNA binding	8	2	1	3	2.7374	1.33924	0.63553
Tb927.8.710	DRBD17	RNA binding	17	2	1	3	1.86457	0.795451	0.475404
Tb927.8.1960	NOT complex component, putative (C2ORF29 homologue?)	RNA degradation	7	2	1	3	2.36857	0.832471	0.515058
Tb927.1.670	hypothetical protein, conserved	0	13	2	1	3	3.66967	2.90466	0.764661
Tb927.9.17940	hypothetical protein	0	6	2	1	3	2.71175	2.26722	0.87522
Tb927.10.6450	hypothetical protein, conserved	0	5	2	1	3	2.27682	0.725644	0.704868
Tb927.6.2720	calcium-binding protein, putative	Calcium	7	2	1	3	1.93006	0.900949	0.862591
Tb927.6.3480	DRBD5	RNA binding	5	2	1	3	2.46614	1.6049	0.646006
Tb927.8.7820	hypothetical protein, conserved, Cold-shock DNA-binding domain.	0	11	2	1	3	2.30649	0.42347	0.496936
Tb927.7.2980	hypothetical protein, conserved	0	4	2	1	3	1.78632	0.638076	0.501822
Tb927.11.320	unspecified product	0	2	2	1	3	3.11173	1.05042	0.514846
Tb927.4.990	hypothetical protein, conserved	0	4	2	1	3	2.51836	1.08943	1.2495
Tb927.10.12020	hypothetical protein, conserved, Rec A domain, P-loop nucleoside triphosphate hydrolase	0	6	2	1	3	1.72302	0.653677	0.572713
Tb927.1.3850	hypothetical protein, conserved	0	2	2	1	3	6.18359	8.79108	0.541599
Tb927.9.3820	syntaxin, putative	Vesicular transport	3	2	1	3	9.80406	13.8359	0.770446
Tb927.9.4950	Radical SAM domain, Similar to TYW1 though one better match	translation tRNA	6	2	1	2	1.93297	0.75011	0.195897
Tb927.6.5010	hypothetical protein, conserved	0	12	3	0	3	5.62098	2.98322	0.558778
Tb927.11.6430	hypothetical protein, conserved	0	24	3	0	3	2.61142	0.164457	0.743566
Tb927.6.3950	hypothetical protein, conserved	0	5	3	0	3	7.88304	7.08574	1.1459
Tb927.2.4445	hypothetical protein, conserved	0	2	3	0	3	5.04906	1.23661	9.29
Tb927.11.2030	hypothetical protein, conserved	0	10	3	0	3	4.25426	3.21762	1.96179
Tb927.8.890	small GTP-binding protein Rab1, putative	Vesicular transport	2	3	0	3	4.83589	2.41153	2.8007
Tb927.10.13410	hypothetical protein	0	2	3	0	3	3.40298	0.554788	19.5568
Tb927.11.220	hypothetical protein, conserved	0	2	2	0	2	2.35341	1.17893	1.70911
Tb927.4.3330	hypothetical protein, conserved, EF hand	Calcium	4	2	0	2	5.17014	6.58054	1.27836
Tb927.7.1890	hypothetical protein, copurified with splicing complex	0	5	2	0	2	1.91908	0.918005	1.82961
Tb927.9.13150	TFIIF-stimulated CTD phosphatase, putative	Protein phosphatase	5	2	0	2	2.70216	0.843575	1.38483
Tb927.7.2610	hypothetical protein, conserved	0	2	2	0	2	3.90844	3.68165	1.89634
Tb927.11.15670	hypothetical protein	0	2	2	0	2	2.10027	1.65247	9.66798
Tb927.2.4440	hypothetical protein	0	3	2	0	2	2.02357	0.783476	1.59071
Tb927.5.750	hypothetical protein, conserved	0	3	2	0	2	1.91442	0.478286	4.67285
Tb927.9.1950	hypothetical protein, conserved	Mitochondrial pathway	5	2	0	2	1.79877	0.50255	1.01273
Tb927.3.3470	cytochrome b5, putative (CYB5)	Mitochondrial electron transport	2	2	0	2	1.67392	0.791949	3.07248
Tb927.10.9020	hypothetical protein, conserved	0	3	2	0	2	7.49625	10.5874	1.35239
Tb927.8.1810	rhomboid-like protein,serine peptidase, Clan S-, family S54, putative	Protease or peptidase	5	2	0	2	4.53245	4.72312	2.1719
Tb927.7.6700	hypothetical protein	0	2	2	0	2	1.97836	1.2358	2.6479
Tb927.7.4660	hypothetical protein, conserved	0	8	2	0	2	2.27594	0.831717	1.61416
Tb927.10.3950	hypothetical protein, conserved	0	6	2	0	2	2.00214	0.260173	1.42434
Tb927.8.3460	hypothetical protein, conserved	0	2	2	0	2	2.00973	0.931709	20.6652
Tb927.8.4340	hypothetical protein, conserved, signal peptide, 4TM domains, no functional domains or BLASTp hits	0	2	2	0	2	2.57913	1.61893	1.15096
Tb927.5.470	monocarboxylate transporter-like protein	Transporter	7	2	0	2	1.95149	0.561157	1.30688
Tb927.11.16350	hypothetical protein, conserved	0	3	2	0	2	2.15397	0.219612	5.0042
Tb927.8.2780	RBP10	RNA binding	4	2	0	2	2.62646	1.70173	0.939586
Tb927.9.7110	hypothetical protein, conserved	0	4	2	0	2	2.19676	0.685973	1.40149
Tb927.6.4270	hypothetical protein, conserved, NADH dehydrogenase?	0	3	2	0	2	2.44787	1.72854	6.75763
Tb927.3.3940	DRBD11	RNA binding	14	2	0	2	2.96312	1.41596	0.774563
Tb927.9.1920	hypothetical protein, conserved	0	2	2	0	2	1.96951	0.971945	14.6394
Tb927.10.310	PUF3	RNA binding	9	2	0	2	2.8518	2.27842	1.8486
Tb927.10.10050	hypothetical protein, conserved	0	26	2	0	2	2.12787	0.747943	1.39919
Tb927.10.14900	hypothetical protein, conserved	0	8	2	0	2	2.58542	1.37645	0.884069
Tb927.7.2760	Mitchondrial LSU ribosomal protein	Mitochondrial translation	4	2	0	2	2.02002	1.68741	1.26814
Tb927.11.4290	40S ribosomal protein S12	Ribosome	3	2	0	2	3.5488	3.08004	1.76119
Tb927.11.9410	hypothetical protein	0	4	2	0	2	2.03402	0.822935	0.898322
Tb927.10.11600	hypothetical protein, conserved	0	11	2	0	2	2.0297	0.0903018	0.867945
Tb927.7.6230	ADP-ribosylation factor, putative (ARF3)	Vesicular transport	2	2	0	2	1.831	1.27346	1.31874
Tb927.11.3650	adenylosuccinate synthetase, putative	Nucleotides-Purines	6	2	0	2	1.88307	1.08438	1.07669
Tb927.10.9150	hypothetical protein, conserved	0	5	2	0	2	1.86233	1.24082	2.6481
Tb927.8.1680	hypothetical protein, conserved	0	3	2	0	2	2.11134	1.21034	1.06607
Tb927.11.6600	hypothetical protein, conserved	0	15	2	0	2	1.94693	0.5344	0.846212
Tb927.5.4100	hypothetical protein, conserved	0	2	2	0	2	1.82742	0.474534	1.93863
Tb927.10.550	hypothetical protein, conserved	0	2	2	0	2	1.75049	0.737391	1.3945
Tb927.4.2730	kinesin, putative	Cytoskeleton	10	2	0	2	1.79891	1.00057	1.23002
Tb927.5.3450	hypothetical protein, conserved	0	4	2	0	2	2.00926	0.306667	0.691767
Tb927.4.550	hypothetical protein, conserved	0	2	2	0	2	6.55457	7.57216	1.54465
Tb927.10.1870	Mitchondrial LSU ribosomal protein	Mitochondrial translation	2	2	0	2	2.23193	1.84807	3.89043
Tb927.10.15980	hypothetical protein	0	2	2	0	2	2.96723	1.24416	3.75223
Tb927.7.5480	dihydrofolate reductase-thymidylate synthase (DHFR-TS)	Folate	9	2	0	2	2.08735	0.963213	3.07507
Tb927.10.13370	dynein light chain, putative,dynein Tctex1 family, putative	Cytoskeleton	4	2	0	2	3.04289	1.61338	0.854168
Tb927.7.3900	vacuolar transporter chaperone, putative, ER by IFA	Lysosome	4	2	0	2	3.3951	2.04913	0.631938
Tb927.3.5090	tryparedoxin, putative	Redox pathways	3	2	0	2	2.19074	1.2054	1.05635
Tb927.9.1120	hypothetical protein, conserved	0	2	2	0	2	3.09735	1.80722	3.91454
Tb927.10.10020	hypothetical protein, conserved	0	8	2	0	2	2.0625	0.652908	1.29584
Tb927.2.2590	hypothetical protein, conserved	0	2	2	0	2	2.961	1.94707	2.07325
Tb927.1.1470	hypothetical protein, conserved	0	5	2	0	2	3.92076	4.33655	0.706558
Tb927.11.9100	hypothetical protein, conserved	0	4	2	0	2	2.39415	0.989309	1.5164
Tb927.9.6470	hypothetical protein, conserved	0	4	2	0	2	7.69272	10.4517	2.364
Tb927.10.6640	COP-coated vesicle membrane protein erv25 precursor,	Vesicular transport	4	2	0	2	1.80101	0.702665	1.1518
Tb927.8.1770	hypothetical protein, conserved	0	5	2	0	2	1.64031	0.833704	0.735579
Tb927.11.4870	hypothetical protein, conserved	Mitochondrial pathway	4	2	0	2	3.23688	3.36978	1.5757
Tb927.2.3920	hypothetical protein, conserved, LYR domain as in NADH dehydrogenase but no evidence that its in the mitochondrion	0	2	2	0	2	2.41244	1.38203	0.815931
Tb927.11.4550	hypothetical protein, conserved	0	3	2	0	2	3.51806	3.95571	0.941934
Tb927.10.8050	TFIIF-stimulated CTD phosphatase, putative	Protein phosphatase	5	2	0	2	1.88728	0.930055	3.37009
Tb927.9.15040	hypothetical protein, conserved	0	2	2	0	2	2.15376	1.23665	1.2197
Tb927.9.5390	hypothetical protein, conserved	0	2	2	0	2	2.24612	1.04054	3.04559
Tb927.7.6440	v-SNARE like protein	Vesicular transport	2	2	0	2	2.19148	1.41444	0.645087
Tb927.11.360	hypothetical protein, conserved,ATP-binding protein, putative	0	4	2	0	2	2.99433	2.30472	3.35692
Tb927.3.820	Mitchondrial LSU ribosomal protein	Mitochondrial translation	2	2	0	2	2.94446	2.44427	1.00872
Tb927.11.4670	hypothetical protein, conserved	0	2	2	0	2	5.04601	4.87889	4.56234
Tb927.10.370	calcineurin B subunit, putative	Calcium	3	2	0	2	3.06064	2.35166	5.26296
Tb927.9.9840	lipoic acid containing carrier protein, putative	Mitochondrial pathway	2	2	0	2	5.59283	6.36372	1.03587
Tb927.11.9140	mitochondrial RNA binding complex 1 subunit	Mitochondrial RNA	2	2	0	2	3.54189	3.01097	0.955594
Tb927.10.15760	hypothetical protein, conserved	0	2	2	0	2	1.93298	1.66785	1.68745
Tb927.11.16130	nucleoside diphosphate kinase (NDPK)	Nucleotides	2	2	0	1	5.24935	4.85041	1.12701
Tb927.3.740	ZC3H5	RNA binding	4	2	-1	0	6.99167	4.44297	8.39966
Tb927.9.3530	LSm6	RNA processing	2	2	-1	0	3.15621	1.82805	4.72885
Tb927.3.1780	LSm8	RNA processing	2	2	-1	0	3.15575	3.20691	1

## Sheet: Category counts
Category	No in unique list	Increase	Decrease				Category	Increase		Category	Increase	Decrease	Category	Decrease
0	3985	88	68				Unknown	88		RNA binding	27	16	RNA binding	16
RNA binding	116	25	16				RNA binding + Zn	25		Cytoskeleton	17	2	Mitochondrial	7
Cytoskeleton	195	17	2				Cytoskeleton	17		Translation	12		Vesicular transport	5
Translation	77	12	1				Other	17		Mitochondrial	7	7	Protease or peptidase	3
Vesicular transport	158	6	5				Translation	12		Vesicular transport	6	5	RNA degradation	3
Chaperone	110	5	0				Vesicular transport	6		Chaperone	5		RNA processing	3
LRRP	48	4	0				Chaperone	5		LRRP	4		Calcium	3
Mitochondrial pathway	127	2	4				LRRP	4		Enzyme	3	2	Cytoskeleton	2
Protease or peptidase	73	0	3				Enzyme	3		Protease or peptidase		3	Enzyme	2
RNA degradation	43	1	3				Mitochondrial membrane	3		RNA degradation		3	Protein phosphatase	2
Enzyme	108	3	2				Mitochondrial pathway	2		RNA processing		3
RNA processing	89	1	3				Ribosome	2		Calcium		3
Mitochondrial translation	121	0	3				Mitochondrial RNA	2		Protein phosphatase		2	Other	13
Calcium	12	0	3				Glycosome biogenesis	2		Ribosome	2		Unknown	68
Mitochondrial membrane	35	3	0				Mitochondrial biogenesis	2		Glycosome biogenesis	2
Ribosome	67	2	1				Signalling	2		Signalling	2
Mitochondrial RNA	65	2	1				Ubiquitin & proteasome	2		Ubiquitin & proteasome	2
Glycosome biogenesis	16	2	0				Zinc finger	2		Other	17	13
Mitochondrial biogenesis	19	2	0							Unknown	88	68
Protein phosphatase	53	0	2								194			127
Signalling	52	2	0
Ubiquitin & proteasome	100	2	0
Zinc finger	19	2	0
Mitochondrial electron transport	58	0	1
Chromatin	36	1	1
Transporter	33	1	1
Acidocalcisome	3	1	0
Amino acid metabolism	39	1	0
Cell cycle	41	1	0
Cytoskeleton_Actin	19	1	0
DNA synthesis, modification, repair	121	1	0
ESAG	20	1	0
Folate	9	0	1
Lipids & fatty acids	101	1	0
Lysosome	37	0	1
Membrane protein	29	1	0
Nucleo-cytoplasmic transport	36	1	0
Nucleotides	7	0	1
Nucleotides-Purines	32	0	1
Nucleotides-Pyrimidines	8	1	0
Pentose phosphate pathway	10	1	0
Protein kinase	145	1	0
Redox pathways	27	0	1
RNA synthesis II	34	0	1
Sterols	13	1	0
Translation tRNA	28	0	1
Amino acid transporter	10	0	0
Arginine methylation	5	0	0
Citric acid cycle	22	0	0
ESAG pseudogene	0	0	0
Glucose & glycerol	49	0	0
Glycan synthesis & metabolism	43	0	0
GPI anchors & metabolism	17	0	0
GRESAG	8	0	0
Ion channel or pump	19	0	0
Mitochondrial DNA	21	0	0
Mitochondrial transport	22	0	0
Oxidative phosphorylation	7	0	0
PAG	6	0	0
Phosphatase	22	0	0
Prenylation	15	0	0
pseudogene	0	0	0
RHS	0	0	0
RNA helicase	17	0	0
RNA synthesis	6	0	0
RNA synthesis I	11	0	0
RNA synthesis III	6	0	0
RRNA	0	0	0
rRNA-tRNA processing	69	0	0
SL	0	0	0
SNO	0	0	0
snRNA	1	0	0
tRNA	0	0	0
unlikely	0	0	0
VSG	0	0	0
