# Supplementary material for: A Genome-Wide Tethering Screen Reveals Novel Potential Post-Transcriptional Regulators in Trypanosoma brucei
Source: PLoS Pathog. 2014 Jun 12;10(6):e1004178. doi: 10.1371/journal.ppat.1004178 (PMC4055773; doi:10.1371/journal.ppat.1004178)
Supplement: Table S4 — Selection of clones after induction of PGKB expression: reads per location. Sheet 1: For each location in the genome, the number of reads is shown. Only in-frame reads are included. Results for three experiments: A, B and C, are shown. The location is relative to the start codon. −tet: no tetracycline; +tet: with tetracycline Sheet 2: Only unique genes (or a single copy of repeated genes) are included. Results are shown as reads per million reads +1. Sheet 3: Calculations. The number of locations with a 3x increase (column D) is derived from sheet 2. Columns E–G show, for the individual experiments, the total reads per million reads (RPM) in the presence of tetracycline divided by the RPM without tetracycline (derived from Supplementary Table S5. Columns H–J show the results for BLA1x/control (BLA experiment A, Table S2, sheet 3) or BLA2x/control (BLA experiments B & C, Table S2, sheet 3). Column K is the number of PGK experiments in which the overall RPM increased at least 2-fold. Column L is the number of BLA experiments (A+B) in which the overall RPM increased at least 2-fold, minus 1 if the same happened in experiment C. Column M is the sum of K and L. The average RPM change for all three PGKB experiments is in column N, with the standard deviation in column O. The average change in the BLA experiments (A and B) in column P. Sheet 4: Proteins that decrease expression when tethered. Data are the same as in sheet 3, but filtered. The listed proteins have at least two locations with at least 3x increase +tet in the PGKB experiment, and an overall increase of at least 2x +tet in at least two PGKB experiments. Blue values are at least 2-fold increased (for PGKB) or decreased (for BLA). Red values are changed in the opposite direction. (XLSX) [file ppat.1004178.s010.xlsx]

## Sheet: 1. All counts
Gene	ORF length	Location	PGKB A -tet	PGKB A +tet	PGKB B -tet	PGKB B +tet	PGKB C -tet	PGKB C +tet
Tb04.24M18.150	489	-9	9	21	2	2	5	4
Tb04.24M18.150	489	0			1	4	4	18
Tb04.24M18.150	489	60					1
Tb04.24M18.150	489	63	4
Tb04.24M18.150	489	72					1	5
Tb04.24M18.150	489	171					6	14
Tb04.24M18.150	489	192					2
Tb04.24M18.150	489	198			35	18
Tb04.24M18.150	489	330	4		2	14
Tb04.24M18.150	489	336					1
Tb04.24M18.150	489	339					22	31
Tb04.24M18.150	489	348					1
Tb04.24M18.150	489	387	11	21
Tb04.24M18.150	489	462					2
Tb04.3I12.100	456	-18					2
Tb04.3I12.100	456	3					1
Tb04.3I12.100	456	9	15	4	2	1
Tb04.3I12.100	456	66					1
Tb04.3I12.100	456	126						1
Tb04.3I12.100	456	135		1			1	1
Tb04.3I12.100	456	138			3	1
Tb04.3I12.100	456	228					2	1
Tb04.3I12.100	456	303					1
Tb04.3I12.100	456	312					1
Tb04.3I12.100	456	387						1
Tb04.3I12.100	456	414					1
Tb05.30F7.410	510	-3					1
Tb05.30F7.410	510	30						1
Tb05.30F7.410	510	111			1
Tb05.30F7.410	510	153					1
Tb05.30F7.410	510	195		1
Tb05.30F7.410	510	201			4	5
Tb05.30F7.410	510	234				1
Tb05.30F7.410	510	240						1
Tb05.30F7.410	510	261						6
Tb05.30F7.410	510	312					1	6
Tb05.30F7.410	510	336	5	14	5	3
Tb05.30F7.410	510	387		3	2
Tb05.30F7.410	510	426					6
Tb05.5K5.100	510	66						1
Tb05.5K5.100	510	177	11	3	7	4
Tb05.5K5.100	510	213						1
Tb05.5K5.100	510	249			1
Tb05.5K5.100	510	255	3	3	2	3	2
Tb05.5K5.100	510	267					27	22
Tb05.5K5.100	510	318						1
Tb05.5K5.100	510	348					1
Tb05.5K5.100	510	357			1
Tb05.5K5.100	510	399	7	5			5
Tb05.5K5.100	510	405			2	1
Tb05.5K5.100	510	441			6	1
Tb05.5K5.100	510	468					23	47
Tb05.5K5.100	510	492					1
Tb05.5K5.110	2517	66			17	13		1
Tb05.5K5.110	2517	69			34	8
Tb05.5K5.110	2517	102						4
Tb05.5K5.110	2517	132						1
Tb05.5K5.110	2517	153			1	4	25	24
Tb05.5K5.110	2517	159						1
Tb05.5K5.110	2517	165			1	1
Tb05.5K5.110	2517	216					1
Tb05.5K5.110	2517	234					4	4
Tb05.5K5.110	2517	282	2	4			2	6
Tb05.5K5.110	2517	339					5	17
Tb05.5K5.110	2517	354			4	6
Tb05.5K5.110	2517	474					1
Tb05.5K5.110	2517	513	11	17			1	8
Tb05.5K5.110	2517	585					1
Tb05.5K5.110	2517	633					2	1
Tb05.5K5.110	2517	645					1
Tb05.5K5.110	2517	711						1
Tb05.5K5.110	2517	789						1
Tb05.5K5.110	2517	828	4	4	2	4
Tb05.5K5.110	2517	948					1
Tb05.5K5.110	2517	996					1
Tb05.5K5.110	2517	1026					1
Tb05.5K5.110	2517	1035				1		1
Tb05.5K5.110	2517	1068					1
Tb05.5K5.110	2517	1137						2
Tb05.5K5.110	2517	1152				5
Tb05.5K5.110	2517	1161						1
Tb05.5K5.110	2517	1200					1
Tb05.5K5.110	2517	1257						1
Tb05.5K5.110	2517	1272					4	19
Tb05.5K5.110	2517	1482					1
Tb05.5K5.110	2517	1488					1
Tb05.5K5.110	2517	1557					1
Tb05.5K5.110	2517	1590		1
Tb05.5K5.110	2517	1710						1
Tb05.5K5.110	2517	1734			6	11
Tb05.5K5.110	2517	1809						1
Tb05.5K5.110	2517	1821	12	5	2	7		11
Tb05.5K5.110	2517	1830		1
Tb05.5K5.110	2517	1851			19	28
Tb05.5K5.110	2517	1971			4	5
Tb05.5K5.110	2517	1995					1
Tb05.5K5.110	2517	2043		6			2	8
Tb05.5K5.110	2517	2061					3	4
Tb05.5K5.110	2517	2073			1	4
Tb05.5K5.110	2517	2076	39	43	12	18		4
Tb05.5K5.110	2517	2097					3
Tb05.5K5.110	2517	2106			1
Tb05.5K5.110	2517	2181						1
Tb05.5K5.110	2517	2223	2	1
Tb05.5K5.110	2517	2319						3
Tb05.5K5.110	2517	2331	3	1		2
Tb05.5K5.110	2517	2337					3	1
Tb05.5K5.110	2517	2367			3	1
Tb05.5K5.110	2517	2412						1
Tb05.5K5.120	2538	-33						1
Tb05.5K5.120	2538	9					1
Tb05.5K5.120	2538	24					1
Tb05.5K5.120	2538	99				1
Tb05.5K5.120	2538	207			3		12
Tb05.5K5.120	2538	243					1
Tb05.5K5.120	2538	255	6	1
Tb05.5K5.120	2538	330			7	2
Tb05.5K5.120	2538	405					8	11
Tb05.5K5.120	2538	408					1	1
Tb05.5K5.120	2538	489			3	2		2
Tb05.5K5.120	2538	519					1
Tb05.5K5.120	2538	579					5	6
Tb05.5K5.120	2538	600						1
Tb05.5K5.120	2538	753				2
Tb05.5K5.120	2538	771					5
Tb05.5K5.120	2538	810					2	5
Tb05.5K5.120	2538	813						1
Tb05.5K5.120	2538	837	5	4	4	3
Tb05.5K5.120	2538	855					1
Tb05.5K5.120	2538	879					2	5
Tb05.5K5.120	2538	921			6		3	2
Tb05.5K5.120	2538	924	7	15
Tb05.5K5.120	2538	1023				1
Tb05.5K5.120	2538	1044						1
Tb05.5K5.120	2538	1113	1				1
Tb05.5K5.120	2538	1179					8
Tb05.5K5.120	2538	1272	15	8	37	30	39	50
Tb05.5K5.120	2538	1329			1	2
Tb05.5K5.120	2538	1344	3	3	1		9	7
Tb05.5K5.120	2538	1530	99	48	8	5
Tb05.5K5.120	2538	1539					1
Tb05.5K5.120	2538	1581		1			41	31
Tb05.5K5.120	2538	1668	5	1	1		1	1
Tb05.5K5.120	2538	1833					1
Tb05.5K5.120	2538	1857			1
Tb05.5K5.120	2538	1920					1
Tb05.5K5.120	2538	1932						1
Tb05.5K5.120	2538	1959			6	5	3	6
Tb05.5K5.120	2538	2016				1
Tb05.5K5.120	2538	2139	18	9		2
Tb05.5K5.120	2538	2148					1
Tb05.5K5.120	2538	2154			2	8	2	12
Tb05.5K5.120	2538	2319			6	14	3	5
Tb05.5K5.120	2538	2340						1
Tb05.5K5.120	2538	2418						1
Tb05.5K5.120	2538	2505						1
Tb05.5K5.130	1740	12					1	1
Tb05.5K5.130	1740	48			10	2	5
Tb05.5K5.130	1740	165				1
Tb05.5K5.130	1740	216				1
Tb05.5K5.130	1740	222					1
Tb05.5K5.130	1740	246			5
Tb05.5K5.130	1740	342					1
Tb05.5K5.130	1740	348					1
Tb05.5K5.130	1740	522					65	44
Tb05.5K5.130	1740	531						1
Tb05.5K5.130	1740	621						1
Tb05.5K5.130	1740	645	95	68
Tb05.5K5.130	1740	651					1
Tb05.5K5.130	1740	669			1	6	8	6
Tb05.5K5.130	1740	696					1
Tb05.5K5.130	1740	732					9	16
Tb05.5K5.130	1740	759			19	16	1
Tb05.5K5.130	1740	861			3	5
Tb05.5K5.130	1740	894			3	1
Tb05.5K5.130	1740	948	2
Tb05.5K5.130	1740	1038					1
Tb05.5K5.130	1740	1050						5
Tb05.5K5.130	1740	1107		13
Tb05.5K5.130	1740	1125					1	3
Tb05.5K5.130	1740	1134	13	21		2	2	19
Tb05.5K5.130	1740	1155						1
Tb05.5K5.130	1740	1182					7	20
Tb05.5K5.130	1740	1218				1
Tb05.5K5.130	1740	1344						1
Tb05.5K5.130	1740	1365			2	20	19	8
Tb05.5K5.130	1740	1530					9
Tb05.5K5.130	1740	1533					1
Tb05.5K5.130	1740	1656	4				2	12
Tb05.5K5.140	423	-6					8	10
Tb05.5K5.140	423	57	1		2	5
Tb05.5K5.140	423	87	11	2			7	17
Tb05.5K5.140	423	141					6	11
Tb05.5K5.140	423	237					1
Tb05.5K5.140	423	354					13	1
Tb05.5K5.140	423	396		2
Tb05.5K5.150	585	-21						1
Tb05.5K5.150	585	36					17	12
Tb05.5K5.150	585	144	9
Tb05.5K5.150	585	159			9	2
Tb05.5K5.150	585	162					10	3
Tb05.5K5.150	585	168			1
Tb05.5K5.150	585	177					6	8
Tb05.5K5.150	585	270						1
Tb05.5K5.150	585	306					1
Tb05.5K5.150	585	309			1	6	1
Tb05.5K5.150	585	333			3	17	3	15
Tb05.5K5.150	585	372					1
Tb05.5K5.150	585	378						1
Tb05.5K5.150	585	432					20	22
Tb05.5K5.150	585	450			9	7		1
Tb05.5K5.150	585	474	9	6	7	5		3
Tb05.5K5.150	585	495					1
Tb05.5K5.150	585	516	1
Tb05.5K5.150	585	528			3	7
Tb05.5K5.150	585	531						1
Tb05.5K5.150	585	561	7
Tb05.5K5.160	2781	15					21	16
Tb05.5K5.160	2781	114					1	11
Tb05.5K5.160	2781	258						11
Tb05.5K5.160	2781	345			2	5
Tb05.5K5.160	2781	366			1	1
Tb05.5K5.160	2781	390			19	6	4	5
Tb05.5K5.160	2781	405			6	15	13	1
Tb05.5K5.160	2781	669					1
Tb05.5K5.160	2781	768					1
Tb05.5K5.160	2781	840			1
Tb05.5K5.160	2781	852					1
Tb05.5K5.160	2781	981		1	1		8	7
Tb05.5K5.160	2781	999	26	15
Tb05.5K5.160	2781	1059	4	2			4	7
Tb05.5K5.160	2781	1119				2
Tb05.5K5.160	2781	1146			8	3
Tb05.5K5.160	2781	1197			14	6
Tb05.5K5.160	2781	1230			2	4	1	1
Tb05.5K5.160	2781	1458			1	2	10
Tb05.5K5.160	2781	1479				1
Tb05.5K5.160	2781	1497	27	23	11	2
Tb05.5K5.160	2781	1530					1
Tb05.5K5.160	2781	1596						1
Tb05.5K5.160	2781	1605				2
Tb05.5K5.160	2781	1683	2	2		3
Tb05.5K5.160	2781	1716					1
Tb05.5K5.160	2781	1743						1
Tb05.5K5.160	2781	1752					1	7
Tb05.5K5.160	2781	1779						1
Tb05.5K5.160	2781	1806	1
Tb05.5K5.160	2781	1878	4				1	1
Tb05.5K5.160	2781	1908			4	4
Tb05.5K5.160	2781	1911					36	16
Tb05.5K5.160	2781	1920			6	8
Tb05.5K5.160	2781	1956				2
Tb05.5K5.160	2781	1977			11	5
Tb05.5K5.160	2781	1992	13	7	1	3	2
Tb05.5K5.160	2781	2055	4
Tb05.5K5.160	2781	2145					1
Tb05.5K5.160	2781	2175					1
Tb05.5K5.160	2781	2196						1
Tb05.5K5.160	2781	2271			20	13	6	12
Tb05.5K5.160	2781	2289					13	12
Tb05.5K5.160	2781	2340						3
Tb05.5K5.160	2781	2382	6	1			31	31
Tb05.5K5.160	2781	2523					4
Tb05.5K5.160	2781	2526					1
Tb05.5K5.160	2781	2667					2
Tb05.5K5.160	2781	2742	23	12
Tb05.5K5.170	774	-24					3	3
Tb05.5K5.170	774	36		1	2	4	4
Tb05.5K5.170	774	75	9	3
Tb05.5K5.170	774	192					2	5
Tb05.5K5.170	774	216					5
Tb05.5K5.170	774	219			2		2
Tb05.5K5.170	774	222				1
Tb05.5K5.170	774	453				2		1
Tb05.5K5.170	774	513						1
Tb05.5K5.170	774	522			1
Tb05.5K5.170	774	552				1	6	1
Tb05.5K5.170	774	684					1	1
Tb05.5K5.170	774	738					2	3
Tb05.5K5.180	3732	-27					8	3
Tb05.5K5.180	3732	18					28	9
Tb05.5K5.180	3732	21					7	6
Tb05.5K5.180	3732	24						1
Tb05.5K5.180	3732	162					23	9
Tb05.5K5.180	3732	183			1	3
Tb05.5K5.180	3732	204						1
Tb05.5K5.180	3732	282						1
Tb05.5K5.180	3732	339		7				10
Tb05.5K5.180	3732	408					37	35
Tb05.5K5.180	3732	414					1
Tb05.5K5.180	3732	438						1
Tb05.5K5.180	3732	525						1
Tb05.5K5.180	3732	537			12	28	39	54
Tb05.5K5.180	3732	597	3	10	2
Tb05.5K5.180	3732	720			3		153	71
Tb05.5K5.180	3732	756			9	3
Tb05.5K5.180	3732	759				5
Tb05.5K5.180	3732	813	36	23			4
Tb05.5K5.180	3732	819						1
Tb05.5K5.180	3732	852	3	4			1
Tb05.5K5.180	3732	873				4
Tb05.5K5.180	3732	885				6
Tb05.5K5.180	3732	891			11	18
Tb05.5K5.180	3732	924			2	9	3	5
Tb05.5K5.180	3732	948					96	132
Tb05.5K5.180	3732	951					27	23
Tb05.5K5.180	3732	975					1
Tb05.5K5.180	3732	1008					10	9
Tb05.5K5.180	3732	1026			2	5
Tb05.5K5.180	3732	1101			7	9	44	40
Tb05.5K5.180	3732	1107			23	6	5	7
Tb05.5K5.180	3732	1194	18	5			5	35
Tb05.5K5.180	3732	1233					1	3
Tb05.5K5.180	3732	1278						1
Tb05.5K5.180	3732	1290		1
Tb05.5K5.180	3732	1314					16	31
Tb05.5K5.180	3732	1329			4	1
Tb05.5K5.180	3732	1332					11	24
Tb05.5K5.180	3732	1350					1
Tb05.5K5.180	3732	1365			1
Tb05.5K5.180	3732	1386			3	2	13	21
Tb05.5K5.180	3732	1440					2	1
Tb05.5K5.180	3732	1443			10	1
Tb05.5K5.180	3732	1545					1
Tb05.5K5.180	3732	1620			4	4
Tb05.5K5.180	3732	1629				1
Tb05.5K5.180	3732	1725				2
Tb05.5K5.180	3732	1749						1
Tb05.5K5.180	3732	1752	2					1
Tb05.5K5.180	3732	1806			2	5
Tb05.5K5.180	3732	1815						1
Tb05.5K5.180	3732	1830	12	13			10	3
Tb05.5K5.180	3732	1881					1
Tb05.5K5.180	3732	1890	30	4	4	8	16
Tb05.5K5.180	3732	1896					2
Tb05.5K5.180	3732	1914					2	4
Tb05.5K5.180	3732	1944					1
Tb05.5K5.180	3732	1956			1
Tb05.5K5.180	3732	2007			4	3
Tb05.5K5.180	3732	2046					1	1
Tb05.5K5.180	3732	2058					1
Tb05.5K5.180	3732	2061			1	1	6
Tb05.5K5.180	3732	2109						1
Tb05.5K5.180	3732	2121					3
Tb05.5K5.180	3732	2145			4	9
Tb05.5K5.180	3732	2157					25	13
Tb05.5K5.180	3732	2187					6	1
Tb05.5K5.180	3732	2205			5	2	41	19
Tb05.5K5.180	3732	2208			11	7	8	3
Tb05.5K5.180	3732	2217			1	10		1
Tb05.5K5.180	3732	2220					2
Tb05.5K5.180	3732	2283			4
Tb05.5K5.180	3732	2304			6	1
Tb05.5K5.180	3732	2328			12	3
Tb05.5K5.180	3732	2340			1	6	5	1
Tb05.5K5.180	3732	2361	22	44	25	25
Tb05.5K5.180	3732	2493	1	5
Tb05.5K5.180	3732	2535			13	13
Tb05.5K5.180	3732	2541				7	7	9
Tb05.5K5.180	3732	2562			1	1
Tb05.5K5.180	3732	2592	20	25
Tb05.5K5.180	3732	2601					1
Tb05.5K5.180	3732	2610			20	2
Tb05.5K5.180	3732	2616			3		5	2
Tb05.5K5.180	3732	2634						1
Tb05.5K5.180	3732	2655			10
Tb05.5K5.180	3732	2670						1
Tb05.5K5.180	3732	2751					1
Tb05.5K5.180	3732	2757					3
Tb05.5K5.180	3732	2766					1
Tb05.5K5.180	3732	2781					1
Tb05.5K5.180	3732	2814						7
Tb05.5K5.180	3732	2865					6	5
Tb05.5K5.180	3732	2889			12	14
Tb05.5K5.180	3732	2901						1
Tb05.5K5.180	3732	2946					1
Tb05.5K5.180	3732	2955			1	5	10	1
Tb05.5K5.180	3732	2976			4	8
Tb05.5K5.180	3732	3015					10	15
Tb05.5K5.180	3732	3045		1
Tb05.5K5.180	3732	3084		1
Tb05.5K5.180	3732	3087					1
Tb05.5K5.180	3732	3096						1
Tb05.5K5.180	3732	3129					40	29
Tb05.5K5.180	3732	3132					18	13
Tb05.5K5.180	3732	3174					1
Tb05.5K5.180	3732	3354		1
Tb05.5K5.180	3732	3360					1
Tb05.5K5.180	3732	3366					2
Tb05.5K5.180	3732	3408	5	2
Tb05.5K5.180	3732	3444	5	5	16	3
Tb05.5K5.180	3732	3504					27	21
Tb05.5K5.180	3732	3537	5	3	6	7	26	11
Tb05.5K5.180	3732	3564		1	6	3	9	6
Tb05.5K5.180	3732	3591			5	3	9	1
Tb05.5K5.180	3732	3606					1
Tb05.5K5.180	3732	3621			6	18	31	31
Tb05.5K5.180	3732	3636			3	3	3	1
Tb05.5K5.180	3732	3639					20	20
Tb05.5K5.180	3732	3666						1
Tb05.5K5.180	3732	3672				1
Tb05.5K5.180	3732	3705						1
Tb05.5K5.190	3732	18					28	9
Tb05.5K5.190	3732	21					7	6
Tb05.5K5.190	3732	24						1
Tb05.5K5.190	3732	162					23	9
Tb05.5K5.190	3732	183			1	3
Tb05.5K5.190	3732	204						1
Tb05.5K5.190	3732	282						1
Tb05.5K5.190	3732	339		7				10
Tb05.5K5.190	3732	408					37	36
Tb05.5K5.190	3732	438						1
Tb05.5K5.190	3732	525						1
Tb05.5K5.190	3732	537			12	28	39	54
Tb05.5K5.190	3732	597	3	10	2
Tb05.5K5.190	3732	720			3		153	71
Tb05.5K5.190	3732	756			9	3
Tb05.5K5.190	3732	759				5
Tb05.5K5.190	3732	813	36	23			4
Tb05.5K5.190	3732	819						1
Tb05.5K5.190	3732	852	3	4			1
Tb05.5K5.190	3732	873				4
Tb05.5K5.190	3732	885				6
Tb05.5K5.190	3732	891			11	19
Tb05.5K5.190	3732	906	4	7
Tb05.5K5.190	3732	948					96	131
Tb05.5K5.190	3732	951					25	24
Tb05.5K5.190	3732	975					1
Tb05.5K5.190	3732	1008					10	9
Tb05.5K5.190	3732	1056	49	35	1	1
Tb05.5K5.190	3732	1059				4	3
Tb05.5K5.190	3732	1062			3
Tb05.5K5.190	3732	1101			7	9	44	40
Tb05.5K5.190	3732	1107			23	6	5	7
Tb05.5K5.190	3732	1194	18	5			5	35
Tb05.5K5.190	3732	1233					1	3
Tb05.5K5.190	3732	1290		1
Tb05.5K5.190	3732	1314					16	29
Tb05.5K5.190	3732	1323					3
Tb05.5K5.190	3732	1329						1
Tb05.5K5.190	3732	1350					1
Tb05.5K5.190	3732	1365			1
Tb05.5K5.190	3732	1386			3	2	13	21
Tb05.5K5.190	3732	1440					2	1
Tb05.5K5.190	3732	1443			10	1
Tb05.5K5.190	3732	1470						1
Tb05.5K5.190	3732	1545					1
Tb05.5K5.190	3732	1605	5	2			16	24
Tb05.5K5.190	3732	1611	3	6	1	4	9	2
Tb05.5K5.190	3732	1620			4	4
Tb05.5K5.190	3732	1629				1
Tb05.5K5.190	3732	1725				2
Tb05.5K5.190	3732	1749						1
Tb05.5K5.190	3732	1752	2					1
Tb05.5K5.190	3732	1806			2	5
Tb05.5K5.190	3732	1815						1
Tb05.5K5.190	3732	1830	12	13			10	3
Tb05.5K5.190	3732	1881					1
Tb05.5K5.190	3732	1944					1
Tb05.5K5.190	3732	1956			1
Tb05.5K5.190	3732	2007			4	3
Tb05.5K5.190	3732	2046					1	1
Tb05.5K5.190	3732	2058					1
Tb05.5K5.190	3732	2061			1	1	6
Tb05.5K5.190	3732	2064						1
Tb05.5K5.190	3732	2109						1
Tb05.5K5.190	3732	2121					3
Tb05.5K5.190	3732	2145			4	9
Tb05.5K5.190	3732	2157					25	13
Tb05.5K5.190	3732	2187					6	1
Tb05.5K5.190	3732	2205			5	2	41	19
Tb05.5K5.190	3732	2208			11	7	8	3
Tb05.5K5.190	3732	2217			1	10		1
Tb05.5K5.190	3732	2220					2
Tb05.5K5.190	3732	2283			4
Tb05.5K5.190	3732	2304			6	1
Tb05.5K5.190	3732	2328			12	3
Tb05.5K5.190	3732	2340			1	6	5	1
Tb05.5K5.190	3732	2361	22	44	25	25
Tb05.5K5.190	3732	2493	1	5
Tb05.5K5.190	3732	2535			13	13
Tb05.5K5.190	3732	2541				7	7	9
Tb05.5K5.190	3732	2562			1	1
Tb05.5K5.190	3732	2592	20	25
Tb05.5K5.190	3732	2601					1
Tb05.5K5.190	3732	2610			20	2
Tb05.5K5.190	3732	2616			3		5	2
Tb05.5K5.190	3732	2634						1
Tb05.5K5.190	3732	2655			10
Tb05.5K5.190	3732	2670						1
Tb05.5K5.190	3732	2751					1
Tb05.5K5.190	3732	2757					3
Tb05.5K5.190	3732	2766					1
Tb05.5K5.190	3732	2781					1
Tb05.5K5.190	3732	2814						7
Tb05.5K5.190	3732	2865					6	5
Tb05.5K5.190	3732	2889			12	14
Tb05.5K5.190	3732	2901						1
Tb05.5K5.190	3732	2946					1
Tb05.5K5.190	3732	2955			1	5	10	1
Tb05.5K5.190	3732	2976			4	8
Tb05.5K5.190	3732	3015					10	15
Tb05.5K5.190	3732	3045		1
Tb05.5K5.190	3732	3084		1
Tb05.5K5.190	3732	3087					1
Tb05.5K5.190	3732	3096						1
Tb05.5K5.190	3732	3129					40	29
Tb05.5K5.190	3732	3132					18	13
Tb05.5K5.190	3732	3174					1
Tb05.5K5.190	3732	3354		1
Tb05.5K5.190	3732	3360					1
Tb05.5K5.190	3732	3366					2
Tb05.5K5.190	3732	3408	5	2
Tb05.5K5.190	3732	3444	5	5	16	3
Tb05.5K5.190	3732	3537	5	3	6	7	26	11
Tb05.5K5.190	3732	3564		1	6	3	9	6
Tb05.5K5.190	3732	3591			5	3	9	1
Tb05.5K5.190	3732	3606					1
Tb05.5K5.190	3732	3621			6	18	31	31
Tb05.5K5.190	3732	3636			3	3	3	1
Tb05.5K5.190	3732	3639					20	20
Tb05.5K5.190	3732	3666						1
Tb05.5K5.190	3732	3672				1
Tb05.5K5.190	3732	3705						1
Tb05.5K5.20	1278	-3			2	4
Tb05.5K5.20	1278	9					1
Tb05.5K5.20	1278	18	1
Tb05.5K5.20	1278	24			9	4
Tb05.5K5.20	1278	39	8	3
Tb05.5K5.20	1278	99						1
Tb05.5K5.20	1278	117						1
Tb05.5K5.20	1278	120						1
Tb05.5K5.20	1278	147						1
Tb05.5K5.20	1278	171						1
Tb05.5K5.20	1278	177					2
Tb05.5K5.20	1278	198	1		5	4	1
Tb05.5K5.20	1278	210			1	1
Tb05.5K5.20	1278	213			1	9	3	4
Tb05.5K5.20	1278	282	4	12			1
Tb05.5K5.20	1278	294					1
Tb05.5K5.20	1278	414	8	4
Tb05.5K5.20	1278	417				1
Tb05.5K5.20	1278	438	2	2
Tb05.5K5.20	1278	447					1
Tb05.5K5.20	1278	456			1	1
Tb05.5K5.20	1278	609	1
Tb05.5K5.20	1278	630					3
Tb05.5K5.20	1278	729	3	2			1
Tb05.5K5.20	1278	759			2
Tb05.5K5.20	1278	834			2	2
Tb05.5K5.20	1278	906		1
Tb05.5K5.20	1278	1146	3	5	3	1
Tb05.5K5.20	1278	1164						1
Tb05.5K5.20	1278	1230			1
Tb05.5K5.200	1551	-36					2	3
Tb05.5K5.200	1551	-33					1
Tb05.5K5.200	1551	0					13
Tb05.5K5.200	1551	12					1	6
Tb05.5K5.200	1551	18	1	3			8	6
Tb05.5K5.200	1551	84	23	32	4	17
Tb05.5K5.200	1551	135				2	6	1
Tb05.5K5.200	1551	189						1
Tb05.5K5.200	1551	267					2
Tb05.5K5.200	1551	363						1
Tb05.5K5.200	1551	366						1
Tb05.5K5.200	1551	381		6
Tb05.5K5.200	1551	441			1	6	7
Tb05.5K5.200	1551	450			8	26
Tb05.5K5.200	1551	546			1
Tb05.5K5.200	1551	549	9	11			49	70
Tb05.5K5.200	1551	552						9
Tb05.5K5.200	1551	555					1	5
Tb05.5K5.200	1551	618		2	5	4
Tb05.5K5.200	1551	690			7	4	4	6
Tb05.5K5.200	1551	756					16	17
Tb05.5K5.200	1551	849		3
Tb05.5K5.200	1551	855					28	15
Tb05.5K5.200	1551	915	10	8			2	3
Tb05.5K5.200	1551	945					2	1
Tb05.5K5.200	1551	1050			2
Tb05.5K5.200	1551	1074			3	9
Tb05.5K5.200	1551	1137					1
Tb05.5K5.200	1551	1188					1	2
Tb05.5K5.200	1551	1206					6
Tb05.5K5.200	1551	1218					1
Tb05.5K5.200	1551	1230						1
Tb05.5K5.200	1551	1242		5			3
Tb05.5K5.200	1551	1269						1
Tb05.5K5.200	1551	1305	2	2	9	9	4
Tb05.5K5.200	1551	1362			2	9	2
Tb05.5K5.200	1551	1389					1
Tb05.5K5.200	1551	1416	12	17	2		128	227
Tb05.5K5.200	1551	1461				2
Tb05.5K5.210	2457	48						1
Tb05.5K5.210	2457	171			1	11
Tb05.5K5.210	2457	276						1
Tb05.5K5.210	2457	390					1
Tb05.5K5.210	2457	453					1	1
Tb05.5K5.210	2457	522						1
Tb05.5K5.210	2457	543					1
Tb05.5K5.210	2457	639					1
Tb05.5K5.210	2457	669	32	6
Tb05.5K5.210	2457	834					1
Tb05.5K5.210	2457	1011					11	20
Tb05.5K5.210	2457	1029			13	12
Tb05.5K5.210	2457	1044					11	5
Tb05.5K5.210	2457	1077					1
Tb05.5K5.210	2457	1110	7	11	9	17
Tb05.5K5.210	2457	1131	10	4
Tb05.5K5.210	2457	1203	3	6				1
Tb05.5K5.210	2457	1287					7
Tb05.5K5.210	2457	1290	45	11	8	6	1
Tb05.5K5.210	2457	1437	23	5
Tb05.5K5.210	2457	1488					1
Tb05.5K5.210	2457	1509			6	1	2
Tb05.5K5.210	2457	1578	1	1				2
Tb05.5K5.210	2457	1653				1		1
Tb05.5K5.210	2457	1698	12	6
Tb05.5K5.210	2457	1749					1
Tb05.5K5.210	2457	1752						1
Tb05.5K5.210	2457	1809					1
Tb05.5K5.210	2457	1893					5	6
Tb05.5K5.210	2457	1959					1
Tb05.5K5.210	2457	1971			1	5
Tb05.5K5.210	2457	2040					1
Tb05.5K5.210	2457	2232						1
Tb05.5K5.210	2457	2304					9	14
Tb05.5K5.210	2457	2346						1
Tb05.5K5.220	2457	48						1
Tb05.5K5.220	2457	276						1
Tb05.5K5.220	2457	306						1
Tb05.5K5.220	2457	390					1
Tb05.5K5.220	2457	543					1
Tb05.5K5.220	2457	639						1
Tb05.5K5.220	2457	669	32	6
Tb05.5K5.220	2457	834					1
Tb05.5K5.220	2457	957	6	3
Tb05.5K5.220	2457	1011					11	20
Tb05.5K5.220	2457	1029			13	12
Tb05.5K5.220	2457	1044					11	5
Tb05.5K5.220	2457	1077					1
Tb05.5K5.220	2457	1110	7	11	9	17
Tb05.5K5.220	2457	1131	10	4
Tb05.5K5.220	2457	1197					2	2
Tb05.5K5.220	2457	1287					7
Tb05.5K5.220	2457	1290	45	11	8	6	1
Tb05.5K5.220	2457	1437	23	5
Tb05.5K5.220	2457	1488					1
Tb05.5K5.220	2457	1509			6	1	2
Tb05.5K5.220	2457	1578	1	1				2
Tb05.5K5.220	2457	1653				1		1
Tb05.5K5.220	2457	1698	12	6
Tb05.5K5.220	2457	1749					1
Tb05.5K5.220	2457	1752						1
Tb05.5K5.220	2457	1809					1
Tb05.5K5.220	2457	1872					9	20
Tb05.5K5.220	2457	1893					5	6
Tb05.5K5.220	2457	1959					1
Tb05.5K5.220	2457	1971			1	5
Tb05.5K5.220	2457	2040					1
Tb05.5K5.220	2457	2232						1
Tb05.5K5.220	2457	2304					9	14
Tb05.5K5.220	2457	2346						1
Tb05.5K5.230	441	111					2
Tb05.5K5.230	441	213					18	26
Tb05.5K5.230	441	240					15	33
Tb05.5K5.240	1188	-15						1
Tb05.5K5.240	1188	54						1
Tb05.5K5.240	1188	72						1
Tb05.5K5.240	1188	81	37	46	1		17	9
Tb05.5K5.240	1188	189						1
Tb05.5K5.240	1188	195					1	1
Tb05.5K5.240	1188	222	6	10	1	2	44	26
Tb05.5K5.240	1188	246	1
Tb05.5K5.240	1188	264			1	3
Tb05.5K5.240	1188	456	3	4				7
Tb05.5K5.240	1188	534					19	15
Tb05.5K5.240	1188	561					18	7
Tb05.5K5.240	1188	645		7				1
Tb05.5K5.240	1188	669			16	14
Tb05.5K5.240	1188	678					4	4
Tb05.5K5.240	1188	723						1
Tb05.5K5.240	1188	858			1	4
Tb05.5K5.240	1188	870				1
Tb05.5K5.240	1188	873	5	7
Tb05.5K5.240	1188	894			1
Tb05.5K5.240	1188	897	21	16
Tb05.5K5.240	1188	948					1
Tb05.5K5.240	1188	969	41	25
Tb05.5K5.240	1188	1002			2	1
Tb05.5K5.240	1188	1131						1
Tb05.5K5.250	456	9			5	2
Tb05.5K5.250	456	21	11	10			6	14
Tb05.5K5.250	456	24			7	3
Tb05.5K5.250	456	27					33	46
Tb05.5K5.250	456	30			1	2	3
Tb05.5K5.250	456	69			9	8
Tb05.5K5.250	456	72			1	1
Tb05.5K5.250	456	75		3				1
Tb05.5K5.250	456	174					1
Tb05.5K5.250	456	198				3
Tb05.5K5.250	456	258						2
Tb05.5K5.250	456	351						1
Tb05.5K5.250	456	411			1
Tb05.5K5.260	1032	12					9	13
Tb05.5K5.260	1032	15		5
Tb05.5K5.260	1032	51	2
Tb05.5K5.260	1032	78	10	2
Tb05.5K5.260	1032	99					51	63
Tb05.5K5.260	1032	198					1
Tb05.5K5.260	1032	201					1
Tb05.5K5.260	1032	204			13
Tb05.5K5.260	1032	207					3
Tb05.5K5.260	1032	213					1
Tb05.5K5.260	1032	216					1
Tb05.5K5.260	1032	219	1
Tb05.5K5.260	1032	279			16	12
Tb05.5K5.260	1032	282					2	2
Tb05.5K5.260	1032	291					2
Tb05.5K5.260	1032	339					1
Tb05.5K5.260	1032	516						1
Tb05.5K5.260	1032	537					2	71
Tb05.5K5.260	1032	630	1
Tb05.5K5.260	1032	666						1
Tb05.5K5.260	1032	705				1		1
Tb05.5K5.260	1032	729						3
Tb05.5K5.260	1032	732					1
Tb05.5K5.260	1032	792		4	5	8	6
Tb05.5K5.260	1032	834						1
Tb05.5K5.260	1032	852					5
Tb05.5K5.260	1032	858					8	5
Tb05.5K5.260	1032	870						1
Tb05.5K5.260	1032	879				3
Tb05.5K5.260	1032	897					1
Tb05.5K5.260	1032	951		1	2	1
Tb05.5K5.260	1032	957				1
Tb05.5K5.260	1032	960				2
Tb05.5K5.260	1032	996					1
Tb05.5K5.260	1032	1005					5	3
Tb05.5K5.270	882	18					12	16
Tb05.5K5.270	882	45					1
Tb05.5K5.270	882	84					1
Tb05.5K5.270	882	123					3
Tb05.5K5.270	882	144						3
Tb05.5K5.270	882	180					4
Tb05.5K5.270	882	354					128	126
Tb05.5K5.270	882	408					23	16
Tb05.5K5.270	882	468						1
Tb05.5K5.270	882	501					1
Tb05.5K5.270	882	507					14	6
Tb05.5K5.270	882	510					3	2
Tb05.5K5.270	882	513					1
Tb05.5K5.270	882	525					6	4
Tb05.5K5.270	882	531						1
Tb05.5K5.270	882	594					7	8
Tb05.5K5.270	882	603					1
Tb05.5K5.270	882	609					9
Tb05.5K5.270	882	612					8	7
Tb05.5K5.270	882	639						1
Tb05.5K5.270	882	645						4
Tb05.5K5.270	882	690					6	10
Tb05.5K5.270	882	720					1	1
Tb05.5K5.270	882	771					8	6
Tb05.5K5.270	882	807					24	19
Tb05.5K5.280	975	-30						1
Tb05.5K5.280	975	78					3	6
Tb05.5K5.280	975	105					6	2
Tb05.5K5.280	975	123					15	11
Tb05.5K5.280	975	192					24	19
Tb05.5K5.280	975	201					1
Tb05.5K5.280	975	204					2
Tb05.5K5.280	975	216					14	31
Tb05.5K5.280	975	222					1	2
Tb05.5K5.280	975	225					7	12
Tb05.5K5.280	975	228					70	74
Tb05.5K5.280	975	252					4
Tb05.5K5.280	975	258					5	3
Tb05.5K5.280	975	273					1
Tb05.5K5.280	975	285					21	29
Tb05.5K5.280	975	297					5	2
Tb05.5K5.280	975	303					4	3
Tb05.5K5.280	975	312					1	1
Tb05.5K5.280	975	315					5	5
Tb05.5K5.280	975	324					1	6
Tb05.5K5.280	975	339					29	16
Tb05.5K5.280	975	381					10	23
Tb05.5K5.280	975	390					2	3
Tb05.5K5.280	975	423					1	6
Tb05.5K5.280	975	426					10	6
Tb05.5K5.280	975	429					2	4
Tb05.5K5.280	975	474					3
Tb05.5K5.280	975	540					9	5
Tb05.5K5.280	975	555					1	1
Tb05.5K5.280	975	666					1
Tb05.5K5.280	975	702					20	13
Tb05.5K5.280	975	804					13	5
Tb05.5K5.280	975	816					3	2
Tb05.5K5.280	975	852					2	3
Tb05.5K5.280	975	903						3
Tb05.5K5.280	975	909					3	5
Tb05.5K5.280	975	942					1
Tb05.5K5.290	687	-27	1
Tb05.5K5.290	687	30	2	3
Tb05.5K5.290	687	36	18	2	3	3	2
Tb05.5K5.290	687	39			2
Tb05.5K5.290	687	45					1	1
Tb05.5K5.290	687	48		1	4	9	8	2
Tb05.5K5.290	687	105					22	2
Tb05.5K5.290	687	111	16	24	5	13
Tb05.5K5.290	687	123						1
Tb05.5K5.290	687	156				1
Tb05.5K5.290	687	174					2	1
Tb05.5K5.290	687	198			1	1
Tb05.5K5.290	687	234					26	8
Tb05.5K5.290	687	240					55	87
Tb05.5K5.290	687	249			12	11
Tb05.5K5.290	687	261				3
Tb05.5K5.290	687	270	5	13	3	2	31	12
Tb05.5K5.290	687	297					1
Tb05.5K5.290	687	309					1	1
Tb05.5K5.290	687	312			4
Tb05.5K5.290	687	315	7	24			2	1
Tb05.5K5.290	687	324					7	6
Tb05.5K5.290	687	450						1
Tb05.5K5.290	687	459	12	5	4	6
Tb05.5K5.290	687	468			7	4
Tb05.5K5.290	687	585					1
Tb05.5K5.290	687	633	11	4	4
Tb05.5K5.290	687	636					3	2
Tb05.5K5.290	687	648					1
Tb05.5K5.30	1911	-6					2	2
Tb05.5K5.30	1911	15			3	7
Tb05.5K5.30	1911	27				6
Tb05.5K5.30	1911	144						2
Tb05.5K5.30	1911	174					3	2
Tb05.5K5.30	1911	222					6	5
Tb05.5K5.30	1911	228				1
Tb05.5K5.30	1911	270			12	36	2	2
Tb05.5K5.30	1911	330			3	7	1
Tb05.5K5.30	1911	360						1
Tb05.5K5.30	1911	390			2
Tb05.5K5.30	1911	399					18	7
Tb05.5K5.30	1911	441					1
Tb05.5K5.30	1911	459					1
Tb05.5K5.30	1911	462					6	5
Tb05.5K5.30	1911	525						1
Tb05.5K5.30	1911	576			8	6	32	19
Tb05.5K5.30	1911	582						1
Tb05.5K5.30	1911	624					10	13
Tb05.5K5.30	1911	627			2	4	1
Tb05.5K5.30	1911	630					2	4
Tb05.5K5.30	1911	666					1
Tb05.5K5.30	1911	675	5	4	4
Tb05.5K5.30	1911	678	8	4			12	2
Tb05.5K5.30	1911	714					11	7
Tb05.5K5.30	1911	819			2	1
Tb05.5K5.30	1911	876						1
Tb05.5K5.30	1911	882			1	1
Tb05.5K5.30	1911	903			4	4
Tb05.5K5.30	1911	1095					1
Tb05.5K5.30	1911	1125	5	3
Tb05.5K5.30	1911	1131					3	4
Tb05.5K5.30	1911	1149					21	9
Tb05.5K5.30	1911	1167	2				2	6
Tb05.5K5.30	1911	1215					1
Tb05.5K5.30	1911	1281						1
Tb05.5K5.30	1911	1296					1
Tb05.5K5.30	1911	1317		1
Tb05.5K5.30	1911	1434			1	2	4	1
Tb05.5K5.30	1911	1449					2
Tb05.5K5.30	1911	1764	1
Tb05.5K5.300	1626	-9					1
Tb05.5K5.300	1626	-6					5	11
Tb05.5K5.300	1626	3					1
Tb05.5K5.300	1626	9					6	4
Tb05.5K5.300	1626	27					21	8
Tb05.5K5.300	1626	63					2	6
Tb05.5K5.300	1626	66					13
Tb05.5K5.300	1626	96						1
Tb05.5K5.300	1626	120						1
Tb05.5K5.300	1626	126					4	10
Tb05.5K5.300	1626	156					4	14
Tb05.5K5.300	1626	186					1
Tb05.5K5.300	1626	204					8	1
Tb05.5K5.300	1626	240					3
Tb05.5K5.300	1626	321						2
Tb05.5K5.300	1626	324					2	4
Tb05.5K5.300	1626	369					6	1
Tb05.5K5.300	1626	387					1
Tb05.5K5.300	1626	411						1
Tb05.5K5.300	1626	417					4	14
Tb05.5K5.300	1626	429					1
Tb05.5K5.300	1626	453					50	49
Tb05.5K5.300	1626	471					4
Tb05.5K5.300	1626	483					12	3
Tb05.5K5.300	1626	501						1
Tb05.5K5.300	1626	585					6	5
Tb05.5K5.300	1626	633					1
Tb05.5K5.300	1626	645					6	1
Tb05.5K5.300	1626	657					17	29
Tb05.5K5.300	1626	660						1
Tb05.5K5.300	1626	843					3	4
Tb05.5K5.300	1626	882					45	66
Tb05.5K5.300	1626	918					29	31
Tb05.5K5.300	1626	924					23	27
Tb05.5K5.300	1626	1011					1
Tb05.5K5.300	1626	1029					1
Tb05.5K5.300	1626	1086					112	310
Tb05.5K5.300	1626	1224					3
Tb05.5K5.300	1626	1245					1
Tb05.5K5.300	1626	1257					1
Tb05.5K5.300	1626	1260						6
Tb05.5K5.300	1626	1266					2	4
Tb05.5K5.300	1626	1278					2	5
Tb05.5K5.300	1626	1296					1
Tb05.5K5.300	1626	1320					1
Tb05.5K5.300	1626	1326					1
Tb05.5K5.300	1626	1395					4	8
Tb05.5K5.300	1626	1416					1
Tb05.5K5.300	1626	1443					12	9
Tb05.5K5.300	1626	1464					1
Tb05.5K5.300	1626	1521						1
Tb05.5K5.300	1626	1539					1	1
Tb05.5K5.300	1626	1542					1
Tb05.5K5.300	1626	1599						1
Tb05.5K5.300	1626	1608					2	2
Tb05.5K5.310	1137	-18						1
Tb05.5K5.310	1137	48					1
Tb05.5K5.310	1137	147					1	3
Tb05.5K5.310	1137	234						7
Tb05.5K5.310	1137	237					5	3
Tb05.5K5.310	1137	240					1
Tb05.5K5.310	1137	276					3	2
Tb05.5K5.310	1137	297					1
Tb05.5K5.310	1137	324					1
Tb05.5K5.310	1137	483					1	2
Tb05.5K5.310	1137	486					2	1
Tb05.5K5.310	1137	504					13	11
Tb05.5K5.310	1137	516					2	4
Tb05.5K5.310	1137	621					5	5
Tb05.5K5.310	1137	687					32	45
Tb05.5K5.310	1137	768					5	2
Tb05.5K5.310	1137	798					3
Tb05.5K5.310	1137	825					8	2
Tb05.5K5.310	1137	846					2	1
Tb05.5K5.310	1137	867						2
Tb05.5K5.310	1137	894					2	9
Tb05.5K5.310	1137	900						1
Tb05.5K5.310	1137	909					3
Tb05.5K5.310	1137	939					1	1
Tb05.5K5.310	1137	942					5	6
Tb05.5K5.310	1137	1023					11	32
Tb05.5K5.310	1137	1044						2
Tb05.5K5.310	1137	1068					1
Tb05.5K5.320	1467	-12			3	4
Tb05.5K5.320	1467	15					1
Tb05.5K5.320	1467	48					1	3
Tb05.5K5.320	1467	93			5	15	40	22
Tb05.5K5.320	1467	120					23	41
Tb05.5K5.320	1467	204	3	7	3	7		2
Tb05.5K5.320	1467	210			6			9
Tb05.5K5.320	1467	213						2
Tb05.5K5.320	1467	225					1
Tb05.5K5.320	1467	246		1		2	1
Tb05.5K5.320	1467	255					1	1
Tb05.5K5.320	1467	285	12	7	13	29	3
Tb05.5K5.320	1467	306			3	1
Tb05.5K5.320	1467	333	7	7
Tb05.5K5.320	1467	336					1
Tb05.5K5.320	1467	345						1
Tb05.5K5.320	1467	426					1
Tb05.5K5.320	1467	432			2	8
Tb05.5K5.320	1467	441					1
Tb05.5K5.320	1467	477			14	9
Tb05.5K5.320	1467	624	4	6			4	1
Tb05.5K5.320	1467	672					1	2
Tb05.5K5.320	1467	693					1	2
Tb05.5K5.320	1467	741			6	1	6	2
Tb05.5K5.320	1467	798				1
Tb05.5K5.320	1467	807					1
Tb05.5K5.320	1467	840	4
Tb05.5K5.320	1467	867			4	2
Tb05.5K5.320	1467	930	4	1
Tb05.5K5.320	1467	981			1	1	2	5
Tb05.5K5.320	1467	990						1
Tb05.5K5.320	1467	999						4
Tb05.5K5.320	1467	1014					1
Tb05.5K5.320	1467	1131					1
Tb05.5K5.320	1467	1215						1
Tb05.5K5.320	1467	1248						1
Tb05.5K5.320	1467	1251			1			1
Tb05.5K5.320	1467	1257					1
Tb05.5K5.320	1467	1263					7	1
Tb05.5K5.320	1467	1299					2	1
Tb05.5K5.320	1467	1326			4	3	1	3
Tb05.5K5.320	1467	1329			2	1
Tb05.5K5.320	1467	1356					1	6
Tb05.5K5.320	1467	1371						1
Tb05.5K5.330	1545	33						4
Tb05.5K5.330	1545	51					1
Tb05.5K5.330	1545	99					1	2
Tb05.5K5.330	1545	201					27	10
Tb05.5K5.330	1545	219					1	2
Tb05.5K5.330	1545	258						1
Tb05.5K5.330	1545	288					5	4
Tb05.5K5.330	1545	291					1
Tb05.5K5.330	1545	477					1
Tb05.5K5.330	1545	528					5	16
Tb05.5K5.330	1545	735						2
Tb05.5K5.330	1545	819					1
Tb05.5K5.330	1545	852					3
Tb05.5K5.330	1545	948					1
Tb05.5K5.330	1545	993						1
Tb05.5K5.330	1545	1275					1
Tb05.5K5.330	1545	1317						1
Tb05.5K5.330	1545	1323					3	2
Tb05.5K5.330	1545	1332					1
Tb05.5K5.330	1545	1338					3
Tb05.5K5.330	1545	1341					21	19
Tb05.5K5.330	1545	1344					2	3
Tb05.5K5.330	1545	1401						1
Tb05.5K5.330	1545	1419					1
Tb05.5K5.330	1545	1434					1
Tb05.5K5.330	1545	1437						1
Tb05.5K5.330	1545	1449					1
Tb05.5K5.330	1545	1479						1
Tb05.5K5.330	1545	1509						2
Tb05.5K5.330	1545	1518					17	41
Tb05.5K5.340	1611	-9					4
Tb05.5K5.340	1611	30					1
Tb05.5K5.340	1611	138					3
Tb05.5K5.340	1611	237					12	43
Tb05.5K5.340	1611	297					1	1
Tb05.5K5.340	1611	444					1
Tb05.5K5.340	1611	447						1
Tb05.5K5.340	1611	468						1
Tb05.5K5.340	1611	561					1
Tb05.5K5.340	1611	612					1
Tb05.5K5.340	1611	660					11	5
Tb05.5K5.340	1611	726					9	11
Tb05.5K5.340	1611	804						1
Tb05.5K5.340	1611	870					1
Tb05.5K5.340	1611	897					1
Tb05.5K5.340	1611	948						2
Tb05.5K5.340	1611	972					3
Tb05.5K5.340	1611	990					1
Tb05.5K5.340	1611	1074					3	1
Tb05.5K5.340	1611	1209						1
Tb05.5K5.340	1611	1233					5	1
Tb05.5K5.340	1611	1242					1
Tb05.5K5.340	1611	1254					1
Tb05.5K5.340	1611	1344					13	18
Tb05.5K5.340	1611	1365					4	1
Tb05.5K5.340	1611	1452					1	4
Tb05.5K5.350	1098	63					1
Tb05.5K5.350	1098	84						1
Tb05.5K5.350	1098	150					4	4
Tb05.5K5.350	1098	171					1
Tb05.5K5.350	1098	294						1
Tb05.5K5.350	1098	345						2
Tb05.5K5.350	1098	444					2
Tb05.5K5.350	1098	450						1
Tb05.5K5.350	1098	453					8	13
Tb05.5K5.350	1098	456					2	3
Tb05.5K5.350	1098	468						1
Tb05.5K5.350	1098	621					4	4
Tb05.5K5.350	1098	633					3	3
Tb05.5K5.350	1098	639					1
Tb05.5K5.350	1098	660						1
Tb05.5K5.350	1098	702						1
Tb05.5K5.350	1098	726					11	7
Tb05.5K5.350	1098	729					1
Tb05.5K5.350	1098	753					14	18
Tb05.5K5.350	1098	759					4	5
Tb05.5K5.350	1098	786					1
Tb05.5K5.350	1098	789						1
Tb05.5K5.350	1098	810					1	10
Tb05.5K5.350	1098	843						4
Tb05.5K5.350	1098	855					1	1
Tb05.5K5.350	1098	876					11	12
Tb05.5K5.350	1098	942					8	4
Tb05.5K5.350	1098	960					5	3
Tb05.5K5.350	1098	999					2	4
Tb05.5K5.360	1563	54					7	2
Tb05.5K5.360	1563	237					2	2
Tb05.5K5.360	1563	246					17	14
Tb05.5K5.360	1563	264					4	4
Tb05.5K5.360	1563	354						1
Tb05.5K5.360	1563	408					10	8
Tb05.5K5.360	1563	432					3	3
Tb05.5K5.360	1563	630					1
Tb05.5K5.360	1563	675					1	2
Tb05.5K5.360	1563	702					74	27
Tb05.5K5.360	1563	864						1
Tb05.5K5.360	1563	867					1
Tb05.5K5.360	1563	933					1
Tb05.5K5.360	1563	1005						1
Tb05.5K5.360	1563	1056					1
Tb05.5K5.360	1563	1104					5	7
Tb05.5K5.360	1563	1107						6
Tb05.5K5.360	1563	1212					1
Tb05.5K5.360	1563	1230					1
Tb05.5K5.360	1563	1278					9	5
Tb05.5K5.360	1563	1299					32	32
Tb05.5K5.360	1563	1302					8	1
Tb05.5K5.360	1563	1326						1
Tb05.5K5.360	1563	1488					8	10
Tb05.5K5.360	1563	1527						2
Tb05.5K5.370	1635	42					1
Tb05.5K5.370	1635	144					43	32
Tb05.5K5.370	1635	306						1
Tb05.5K5.370	1635	327					1
Tb05.5K5.370	1635	393					1
Tb05.5K5.370	1635	477						1
Tb05.5K5.370	1635	483						1
Tb05.5K5.370	1635	555					1
Tb05.5K5.370	1635	576					5
Tb05.5K5.370	1635	594					2
Tb05.5K5.370	1635	612						1
Tb05.5K5.370	1635	681					1
Tb05.5K5.370	1635	750					1
Tb05.5K5.370	1635	756						1
Tb05.5K5.370	1635	864					3
Tb05.5K5.370	1635	900					32	43
Tb05.5K5.370	1635	903					1	1
Tb05.5K5.370	1635	909						2
Tb05.5K5.370	1635	951					2
Tb05.5K5.370	1635	1104					4
Tb05.5K5.370	1635	1155					2	2
Tb05.5K5.370	1635	1176						1
Tb05.5K5.370	1635	1182					5
Tb05.5K5.370	1635	1320					6	2
Tb05.5K5.370	1635	1323					6	4
Tb05.5K5.370	1635	1329					1
Tb05.5K5.370	1635	1563					13	25
Tb05.5K5.380	1587	123					1
Tb05.5K5.380	1587	237					7	3
Tb05.5K5.380	1587	333					3	14
Tb05.5K5.380	1587	435						1
Tb05.5K5.380	1587	444						1
Tb05.5K5.380	1587	456						3
Tb05.5K5.380	1587	546					18	11
Tb05.5K5.380	1587	660						1
Tb05.5K5.380	1587	696					14	8
Tb05.5K5.380	1587	723					21	27
Tb05.5K5.380	1587	876						1
Tb05.5K5.380	1587	948					13
Tb05.5K5.380	1587	951						3
Tb05.5K5.380	1587	1044					1
Tb05.5K5.380	1587	1140						1
Tb05.5K5.380	1587	1305					21	31
Tb05.5K5.380	1587	1314						3
Tb05.5K5.380	1587	1362					1
Tb05.5K5.380	1587	1383						1
Tb05.5K5.380	1587	1407					29	14
Tb05.5K5.380	1587	1410					3	2
Tb05.5K5.380	1587	1416						1
Tb05.5K5.380	1587	1446					1
Tb05.5K5.380	1587	1449					17	18
Tb05.5K5.380	1587	1539					1	2
Tb05.5K5.380	1587	1551					1
Tb05.5K5.390	1491	-6						1
Tb05.5K5.390	1491	6					1
Tb05.5K5.390	1491	45					1
Tb05.5K5.390	1491	81					11
Tb05.5K5.390	1491	117						1
Tb05.5K5.390	1491	186					5	11
Tb05.5K5.390	1491	198						2
Tb05.5K5.390	1491	228						3
Tb05.5K5.390	1491	339					3	5
Tb05.5K5.390	1491	354						1
Tb05.5K5.390	1491	363						1
Tb05.5K5.390	1491	375						1
Tb05.5K5.390	1491	405						1
Tb05.5K5.390	1491	444						1
Tb05.5K5.390	1491	492					2	2
Tb05.5K5.390	1491	510					3	9
Tb05.5K5.390	1491	531					2	2
Tb05.5K5.390	1491	588					1
Tb05.5K5.390	1491	630					6
Tb05.5K5.390	1491	639					1
Tb05.5K5.390	1491	654					24	29
Tb05.5K5.390	1491	714						5
Tb05.5K5.390	1491	720						1
Tb05.5K5.390	1491	792						1
Tb05.5K5.390	1491	798					5	9
Tb05.5K5.390	1491	855					35	19
Tb05.5K5.390	1491	909					2
Tb05.5K5.390	1491	1032					1
Tb05.5K5.390	1491	1062					1
Tb05.5K5.390	1491	1074					1
Tb05.5K5.390	1491	1089					1	1
Tb05.5K5.390	1491	1092					1
Tb05.5K5.390	1491	1170						1
Tb05.5K5.390	1491	1185					7	11
Tb05.5K5.390	1491	1209					8	12
Tb05.5K5.390	1491	1227					12	8
Tb05.5K5.390	1491	1233						1
Tb05.5K5.390	1491	1239					4	6
Tb05.5K5.390	1491	1242					1
Tb05.5K5.390	1491	1251					5
Tb05.5K5.390	1491	1257					1
Tb05.5K5.390	1491	1263					4	3
Tb05.5K5.390	1491	1269					1	2
Tb05.5K5.390	1491	1305					2	1
Tb05.5K5.390	1491	1311					2
Tb05.5K5.390	1491	1320					3	4
Tb05.5K5.390	1491	1326						1
Tb05.5K5.390	1491	1338					10	7
Tb05.5K5.390	1491	1368						1
Tb05.5K5.390	1491	1437					2
Tb05.5K5.390	1491	1446						1
Tb05.5K5.390	1491	1461					3	1
Tb05.5K5.40	408	-24					21	14
Tb05.5K5.40	408	63					1	1
Tb05.5K5.40	408	165					3	1
Tb05.5K5.40	408	204			4	1		1
Tb05.5K5.40	408	249						1
Tb05.5K5.40	408	288	4
Tb05.5K5.40	408	303					5	1
Tb05.5K5.40	408	306					32	16
Tb05.5K5.40	408	372	3	4			11	5
Tb05.5K5.40	408	375					2	3
Tb05.5K5.400	1203	21						2
Tb05.5K5.400	1203	30					13	10
Tb05.5K5.400	1203	177					1
Tb05.5K5.400	1203	207						1
Tb05.5K5.400	1203	228						1
Tb05.5K5.400	1203	264					1
Tb05.5K5.400	1203	288						1
Tb05.5K5.400	1203	291					9	1
Tb05.5K5.400	1203	333					2
Tb05.5K5.400	1203	336					2
Tb05.5K5.400	1203	342						2
Tb05.5K5.400	1203	345					1
Tb05.5K5.400	1203	348					1
Tb05.5K5.400	1203	423					1
Tb05.5K5.400	1203	465					1
Tb05.5K5.400	1203	555					50	94
Tb05.5K5.400	1203	594						1
Tb05.5K5.400	1203	681						1
Tb05.5K5.400	1203	693					2
Tb05.5K5.400	1203	750						1
Tb05.5K5.400	1203	810						1
Tb05.5K5.400	1203	834					7	14
Tb05.5K5.400	1203	873					1
Tb05.5K5.400	1203	894					1	12
Tb05.5K5.400	1203	924					1
Tb05.5K5.400	1203	1026					11	23
Tb05.5K5.400	1203	1089					3
Tb05.5K5.400	1203	1137					1
Tb05.5K5.400	1203	1167					1
Tb05.5K5.400	1203	1176						1
Tb05.5K5.400	1203	1179						1
Tb05.5K5.410	1572	81					2
Tb05.5K5.410	1572	105						1
Tb05.5K5.410	1572	129					1
Tb05.5K5.410	1572	192					10
Tb05.5K5.410	1572	270					1
Tb05.5K5.410	1572	354					2
Tb05.5K5.410	1572	414						1
Tb05.5K5.410	1572	417						1
Tb05.5K5.410	1572	510					1
Tb05.5K5.410	1572	714					1
Tb05.5K5.410	1572	756					1
Tb05.5K5.410	1572	894						1
Tb05.5K5.410	1572	930					2	2
Tb05.5K5.410	1572	1044					3
Tb05.5K5.410	1572	1056					8	9
Tb05.5K5.410	1572	1059					81	153
Tb05.5K5.410	1572	1131					2	3
Tb05.5K5.410	1572	1164						1
Tb05.5K5.410	1572	1326					1
Tb05.5K5.410	1572	1368					1
Tb05.5K5.410	1572	1413						1
Tb05.5K5.410	1572	1419						1
Tb05.5K5.410	1572	1470						1
Tb05.5K5.410	1572	1524						1
Tb05.5K5.420	1089	-3					8	9
Tb05.5K5.420	1089	48					23	22
Tb05.5K5.420	1089	96					3	23
Tb05.5K5.420	1089	108					15	17
Tb05.5K5.420	1089	123					1
Tb05.5K5.420	1089	156					10	4
Tb05.5K5.420	1089	171						1
Tb05.5K5.420	1089	216					3	9
Tb05.5K5.420	1089	222					6	20
Tb05.5K5.420	1089	297					9	15
Tb05.5K5.420	1089	318					1	3
Tb05.5K5.420	1089	327						4
Tb05.5K5.420	1089	345					1
Tb05.5K5.420	1089	423					1
Tb05.5K5.420	1089	441					4	2
Tb05.5K5.420	1089	444					5
Tb05.5K5.420	1089	447					2	1
Tb05.5K5.420	1089	456						1
Tb05.5K5.420	1089	465						1
Tb05.5K5.420	1089	483					2
Tb05.5K5.420	1089	486					1
Tb05.5K5.420	1089	516						2
Tb05.5K5.420	1089	552					7	9
Tb05.5K5.420	1089	555					21	29
Tb05.5K5.420	1089	561					4	5
Tb05.5K5.420	1089	573					5	3
Tb05.5K5.420	1089	645					1
Tb05.5K5.420	1089	681					1	1
Tb05.5K5.420	1089	807					1
Tb05.5K5.420	1089	873					1
Tb05.5K5.420	1089	1017						1
Tb05.5K5.430	1440	6			8	1	12	10
Tb05.5K5.430	1440	21			17	8
Tb05.5K5.430	1440	42			7	2	1	1
Tb05.5K5.430	1440	57	7	6				2
Tb05.5K5.430	1440	63			2	2
Tb05.5K5.430	1440	66					8	24
Tb05.5K5.430	1440	78			6	2
Tb05.5K5.430	1440	87	4	2
Tb05.5K5.430	1440	99			20	2
Tb05.5K5.430	1440	111	29	16	33	49	2	14
Tb05.5K5.430	1440	117					1
Tb05.5K5.430	1440	129		4	1	1	31	29
Tb05.5K5.430	1440	153			5	15		6
Tb05.5K5.430	1440	156	1	1	3	13	1
Tb05.5K5.430	1440	192						4
Tb05.5K5.430	1440	195			2	1
Tb05.5K5.430	1440	201			1	3
Tb05.5K5.430	1440	207	24	60	4	3	14	13
Tb05.5K5.430	1440	210		1		1		2
Tb05.5K5.430	1440	225			10	19
Tb05.5K5.430	1440	231	35	22	2
Tb05.5K5.430	1440	240	2	4	12	3	10	21
Tb05.5K5.430	1440	243			2		4
Tb05.5K5.430	1440	246			12	31	36	21
Tb05.5K5.430	1440	270	1	27	1	1	42	53
Tb05.5K5.430	1440	300					1
Tb05.5K5.430	1440	312		1
Tb05.5K5.430	1440	318	1		3
Tb05.5K5.430	1440	321			1	1		2
Tb05.5K5.430	1440	330					1	1
Tb05.5K5.430	1440	348			3
Tb05.5K5.430	1440	372					1
Tb05.5K5.430	1440	375	2	4	5	9		7
Tb05.5K5.430	1440	381					9	2
Tb05.5K5.430	1440	387			3		1	4
Tb05.5K5.430	1440	411					4
Tb05.5K5.430	1440	423	20	6	21	13	28	22
Tb05.5K5.430	1440	429			21	23	11	14
Tb05.5K5.430	1440	465	3	2	20	38
Tb05.5K5.430	1440	507	1	3	1		1
Tb05.5K5.430	1440	546					1
Tb05.5K5.430	1440	558	5	7	19	2	3	9
Tb05.5K5.430	1440	564	5	1	4	7
Tb05.5K5.430	1440	570			4	5	1	11
Tb05.5K5.430	1440	573					3	3
Tb05.5K5.430	1440	579						1
Tb05.5K5.430	1440	582					1
Tb05.5K5.430	1440	594				1
Tb05.5K5.430	1440	693			1	1
Tb05.5K5.430	1440	705		3	11	9	17	7
Tb05.5K5.430	1440	723			2	2	3
Tb05.5K5.430	1440	735					14	3
Tb05.5K5.430	1440	750			1	2
Tb05.5K5.430	1440	753			3	4
Tb05.5K5.430	1440	759				2
Tb05.5K5.430	1440	777	14	22	6	8	225	137
Tb05.5K5.430	1440	810	5	5
Tb05.5K5.430	1440	813	9	5	1		5
Tb05.5K5.430	1440	834			5	4	7	4
Tb05.5K5.430	1440	840			2		32	8
Tb05.5K5.430	1440	861					4	1
Tb05.5K5.430	1440	864					4	4
Tb05.5K5.430	1440	888					1
Tb05.5K5.430	1440	951					1
Tb05.5K5.430	1440	996			16	11
Tb05.5K5.430	1440	999				2
Tb05.5K5.430	1440	1005						4
Tb05.5K5.430	1440	1008						1
Tb05.5K5.430	1440	1011	2	1				1
Tb05.5K5.430	1440	1023	8	1	2	4
Tb05.5K5.430	1440	1029					1
Tb05.5K5.430	1440	1041			4
Tb05.5K5.430	1440	1044					1
Tb05.5K5.430	1440	1071			1
Tb05.5K5.430	1440	1116		2
Tb05.5K5.430	1440	1122	5	9
Tb05.5K5.430	1440	1125			7	16
Tb05.5K5.430	1440	1128						3
Tb05.5K5.430	1440	1134					5	38
Tb05.5K5.430	1440	1149					2	6
Tb05.5K5.430	1440	1152			3	5	3	1
Tb05.5K5.430	1440	1161						2
Tb05.5K5.430	1440	1170						4
Tb05.5K5.430	1440	1179	3	3
Tb05.5K5.430	1440	1185		1	3	5
Tb05.5K5.430	1440	1197					7
Tb05.5K5.430	1440	1212	1
Tb05.5K5.430	1440	1242	2	4
Tb05.5K5.430	1440	1257	4	14
Tb05.5K5.430	1440	1260			1	1	1
Tb05.5K5.430	1440	1263			9	20	1
Tb05.5K5.430	1440	1266					5	10
Tb05.5K5.430	1440	1269						1
Tb05.5K5.430	1440	1275					7	5
Tb05.5K5.430	1440	1278					14	15
Tb05.5K5.430	1440	1293					3	2
Tb05.5K5.430	1440	1302	1
Tb05.5K5.430	1440	1317					1
Tb05.5K5.430	1440	1368				1
Tb05.5K5.430	1440	1371			1
Tb05.5K5.430	1440	1374	8	2	3	9
Tb05.5K5.430	1440	1401			2			3
Tb05.5K5.430	1440	1404		1	3	2
Tb05.5K5.430	1440	1413	1	5
Tb05.5K5.440	1719	-6					4
Tb05.5K5.440	1719	3						1
Tb05.5K5.440	1719	12						2
Tb05.5K5.440	1719	63					17	18
Tb05.5K5.440	1719	72						2
Tb05.5K5.440	1719	150					1
Tb05.5K5.440	1719	165					42	70
Tb05.5K5.440	1719	168					30	36
Tb05.5K5.440	1719	270					1
Tb05.5K5.440	1719	309					1
Tb05.5K5.440	1719	360					5	8
Tb05.5K5.440	1719	366					1	1
Tb05.5K5.440	1719	414					202	255
Tb05.5K5.440	1719	444						15
Tb05.5K5.440	1719	471						1
Tb05.5K5.440	1719	498						1
Tb05.5K5.440	1719	543					15
Tb05.5K5.440	1719	579						1
Tb05.5K5.440	1719	606						1
Tb05.5K5.440	1719	645					2	3
Tb05.5K5.440	1719	708					1
Tb05.5K5.440	1719	744					2	21
Tb05.5K5.440	1719	765					8	6
Tb05.5K5.440	1719	840					3	2
Tb05.5K5.440	1719	882						2
Tb05.5K5.440	1719	888					3
Tb05.5K5.440	1719	912					1	2
Tb05.5K5.440	1719	960					167	125
Tb05.5K5.440	1719	993					2	5
Tb05.5K5.440	1719	1011					26	18
Tb05.5K5.440	1719	1020					9
Tb05.5K5.440	1719	1023					6	1
Tb05.5K5.440	1719	1128					20	22
Tb05.5K5.440	1719	1167					1	1
Tb05.5K5.440	1719	1227					9	3
Tb05.5K5.440	1719	1230						2
Tb05.5K5.440	1719	1251					1
Tb05.5K5.440	1719	1287					4	4
Tb05.5K5.440	1719	1293					4
Tb05.5K5.440	1719	1308					4	5
Tb05.5K5.440	1719	1338						3
Tb05.5K5.440	1719	1392					1
Tb05.5K5.440	1719	1419						3
Tb05.5K5.440	1719	1434					3
Tb05.5K5.440	1719	1470					54	29
Tb05.5K5.440	1719	1473					34	33
Tb05.5K5.440	1719	1518					44	36
Tb05.5K5.440	1719	1554					1
Tb05.5K5.440	1719	1611					1
Tb05.5K5.440	1719	1614					3
Tb05.5K5.440	1719	1644					2
Tb05.5K5.440	1719	1656					4	7
Tb05.5K5.440	1719	1668					7	4
Tb05.5K5.450	1476	6					12	10
Tb05.5K5.450	1476	42					1	1
Tb05.5K5.450	1476	57						2
Tb05.5K5.450	1476	66					8	24
Tb05.5K5.450	1476	111					2	14
Tb05.5K5.450	1476	117					1
Tb05.5K5.450	1476	129					31	29
Tb05.5K5.450	1476	153						6
Tb05.5K5.450	1476	156					1
Tb05.5K5.450	1476	192						4
Tb05.5K5.450	1476	207					14	13
Tb05.5K5.450	1476	210						2
Tb05.5K5.450	1476	240					10	21
Tb05.5K5.450	1476	243					4
Tb05.5K5.450	1476	246					36	21
Tb05.5K5.450	1476	270					42	53
Tb05.5K5.450	1476	300					1
Tb05.5K5.450	1476	321						2
Tb05.5K5.450	1476	330					1	1
Tb05.5K5.450	1476	372					1
Tb05.5K5.450	1476	375						7
Tb05.5K5.450	1476	381					9	2
Tb05.5K5.450	1476	387					1	4
Tb05.5K5.450	1476	411					4
Tb05.5K5.450	1476	423					28	22
Tb05.5K5.450	1476	429					11	14
Tb05.5K5.450	1476	507					1
Tb05.5K5.450	1476	546					1
Tb05.5K5.450	1476	558					3	9
Tb05.5K5.450	1476	570					1	11
Tb05.5K5.450	1476	573					3	3
Tb05.5K5.450	1476	579						1
Tb05.5K5.450	1476	582					1
Tb05.5K5.450	1476	705					17	7
Tb05.5K5.450	1476	723					3
Tb05.5K5.450	1476	735					14	3
Tb05.5K5.450	1476	777					225	137
Tb05.5K5.450	1476	813					5
Tb05.5K5.450	1476	834					7	4
Tb05.5K5.450	1476	840					32	8
Tb05.5K5.450	1476	861					4	1
Tb05.5K5.450	1476	864					4	4
Tb05.5K5.450	1476	888					1
Tb05.5K5.450	1476	951					1
Tb05.5K5.450	1476	1005						4
Tb05.5K5.450	1476	1008						1
Tb05.5K5.450	1476	1011						1
Tb05.5K5.450	1476	1029					1
Tb05.5K5.450	1476	1044					1
Tb05.5K5.450	1476	1128						3
Tb05.5K5.450	1476	1134					5	38
Tb05.5K5.450	1476	1149					2	6
Tb05.5K5.450	1476	1152					3	1
Tb05.5K5.450	1476	1161						2
Tb05.5K5.450	1476	1170						4
Tb05.5K5.450	1476	1197					7
Tb05.5K5.450	1476	1260					1
Tb05.5K5.450	1476	1263					1
Tb05.5K5.450	1476	1266					5	10
Tb05.5K5.450	1476	1269						1
Tb05.5K5.450	1476	1275					7	5
Tb05.5K5.450	1476	1278					14	15
Tb05.5K5.450	1476	1293					3	2
Tb05.5K5.450	1476	1317					1
Tb05.5K5.450	1476	1401						3
Tb05.5K5.460	1719	-6					4
Tb05.5K5.460	1719	3						1
Tb05.5K5.460	1719	12						2
Tb05.5K5.460	1719	63	37	46	14	4	17	18
Tb05.5K5.460	1719	66			6	5
Tb05.5K5.460	1719	72				5		2
Tb05.5K5.460	1719	78	10	6
Tb05.5K5.460	1719	138	11
Tb05.5K5.460	1719	141			1	3
Tb05.5K5.460	1719	147			2
Tb05.5K5.460	1719	150					1
Tb05.5K5.460	1719	165			21	19	42	70
Tb05.5K5.460	1719	168					30	36
Tb05.5K5.460	1719	189			3	6
Tb05.5K5.460	1719	195			3	1
Tb05.5K5.460	1719	270			1	3	1
Tb05.5K5.460	1719	309	2				1
Tb05.5K5.460	1719	360					5	8
Tb05.5K5.460	1719	366					1	1
Tb05.5K5.460	1719	402		1
Tb05.5K5.460	1719	414	66	42	88	87	202	255
Tb05.5K5.460	1719	423			14	5
Tb05.5K5.460	1719	438				9
Tb05.5K5.460	1719	444						15
Tb05.5K5.460	1719	471						1
Tb05.5K5.460	1719	498						1
Tb05.5K5.460	1719	543					15
Tb05.5K5.460	1719	579						1
Tb05.5K5.460	1719	606						1
Tb05.5K5.460	1719	645			6		2	3
Tb05.5K5.460	1719	708					1
Tb05.5K5.460	1719	720			3	5
Tb05.5K5.460	1719	744	47	23	6	10	2	21
Tb05.5K5.460	1719	765			6	3	8	6
Tb05.5K5.460	1719	780	12	3
Tb05.5K5.460	1719	789			2
Tb05.5K5.460	1719	840					3	2
Tb05.5K5.460	1719	882						2
Tb05.5K5.460	1719	888	1				3
Tb05.5K5.460	1719	906				1
Tb05.5K5.460	1719	912	2	2			1	2
Tb05.5K5.460	1719	960			9	6	167	125
Tb05.5K5.460	1719	993					2	5
Tb05.5K5.460	1719	1011					26	18
Tb05.5K5.460	1719	1020					9
Tb05.5K5.460	1719	1023	2				6	1
Tb05.5K5.460	1719	1026			1
Tb05.5K5.460	1719	1128	11	11	7		20	22
Tb05.5K5.460	1719	1167					1	1
Tb05.5K5.460	1719	1227	14	11	5	2	9	3
Tb05.5K5.460	1719	1230	9	3				2
Tb05.5K5.460	1719	1251					1
Tb05.5K5.460	1719	1263	1
Tb05.5K5.460	1719	1287					4	4
Tb05.5K5.460	1719	1293	7	4			4
Tb05.5K5.460	1719	1305				1
Tb05.5K5.460	1719	1308				2	4	5
Tb05.5K5.460	1719	1338						3
Tb05.5K5.460	1719	1371	1
Tb05.5K5.460	1719	1392			1		1
Tb05.5K5.460	1719	1398			4	6
Tb05.5K5.460	1719	1413				3
Tb05.5K5.460	1719	1419	1	5				3
Tb05.5K5.460	1719	1434					3
Tb05.5K5.460	1719	1443	2	1	2
Tb05.5K5.460	1719	1470					54	29
Tb05.5K5.460	1719	1473	24	28			34	33
Tb05.5K5.460	1719	1485				4
Tb05.5K5.460	1719	1518	2		3	4	44	36
Tb05.5K5.460	1719	1533			1	1
Tb05.5K5.460	1719	1545	1			2
Tb05.5K5.460	1719	1554					1
Tb05.5K5.460	1719	1599	4	3	1	1
Tb05.5K5.460	1719	1611					1
Tb05.5K5.460	1719	1614					3
Tb05.5K5.460	1719	1626	3	1
Tb05.5K5.460	1719	1635				4
Tb05.5K5.460	1719	1644			1	2	2
Tb05.5K5.460	1719	1656					4	7
Tb05.5K5.460	1719	1668					7	4
Tb05.5K5.470	1566	-21					1
Tb05.5K5.470	1566	18						1
Tb05.5K5.470	1566	24						3
Tb05.5K5.470	1566	117						1
Tb05.5K5.470	1566	141					4
Tb05.5K5.470	1566	186					23	12
Tb05.5K5.470	1566	210					1
Tb05.5K5.470	1566	237						2
Tb05.5K5.470	1566	288					1
Tb05.5K5.470	1566	342					1
Tb05.5K5.470	1566	363					4
Tb05.5K5.470	1566	405					1
Tb05.5K5.470	1566	438					1
Tb05.5K5.470	1566	444					6	15
Tb05.5K5.470	1566	558					5
Tb05.5K5.470	1566	561					7	14
Tb05.5K5.470	1566	597						1
Tb05.5K5.470	1566	648					31	40
Tb05.5K5.470	1566	672					30	48
Tb05.5K5.470	1566	678					2	4
Tb05.5K5.470	1566	720					10	3
Tb05.5K5.470	1566	993					6	6
Tb05.5K5.470	1566	1038					2	2
Tb05.5K5.470	1566	1050						1
Tb05.5K5.470	1566	1065					2
Tb05.5K5.470	1566	1068					1	6
Tb05.5K5.470	1566	1074					11	4
Tb05.5K5.470	1566	1077					4	9
Tb05.5K5.470	1566	1098					3
Tb05.5K5.470	1566	1146					1	1
Tb05.5K5.470	1566	1239					1
Tb05.5K5.470	1566	1242					2	2
Tb05.5K5.470	1566	1293					6	8
Tb05.5K5.470	1566	1377					5
Tb05.5K5.470	1566	1386					6
Tb05.5K5.470	1566	1527						1
Tb05.5K5.470	1566	1530						2
Tb05.5K5.480	1548	126					1
Tb05.5K5.480	1548	219						1
Tb05.5K5.480	1548	300					9
Tb05.5K5.480	1548	312					57	34
Tb05.5K5.480	1548	423					1
Tb05.5K5.480	1548	510					1
Tb05.5K5.480	1548	573						1
Tb05.5K5.480	1548	597					1	1
Tb05.5K5.480	1548	600					1
Tb05.5K5.480	1548	651					30	16
Tb05.5K5.480	1548	747					1
Tb05.5K5.480	1548	759						2
Tb05.5K5.480	1548	897					1
Tb05.5K5.480	1548	918						1
Tb05.5K5.480	1548	969					1	3
Tb05.5K5.480	1548	1002						1
Tb05.5K5.480	1548	1005					1	3
Tb05.5K5.480	1548	1074					1
Tb05.5K5.480	1548	1170					35	38
Tb05.5K5.480	1548	1191						1
Tb05.5K5.480	1548	1302					2	8
Tb05.5K5.480	1548	1317						1
Tb05.5K5.480	1548	1377					1
Tb05.5K5.480	1548	1383					4	5
Tb05.5K5.480	1548	1428					4	2
Tb05.5K5.480	1548	1485						5
Tb05.5K5.490	1545	111					3	7
Tb05.5K5.490	1545	138					1
Tb05.5K5.490	1545	141						1
Tb05.5K5.490	1545	204					3
Tb05.5K5.490	1545	261					13	13
Tb05.5K5.490	1545	324					1
Tb05.5K5.490	1545	384					1
Tb05.5K5.490	1545	411					1
Tb05.5K5.490	1545	483					1
Tb05.5K5.490	1545	645						2
Tb05.5K5.490	1545	681					1
Tb05.5K5.490	1545	813					1
Tb05.5K5.490	1545	876					2
Tb05.5K5.490	1545	948					2	2
Tb05.5K5.490	1545	1074					4
Tb05.5K5.490	1545	1104						1
Tb05.5K5.490	1545	1119					1
Tb05.5K5.490	1545	1137					5	5
Tb05.5K5.490	1545	1164						1
Tb05.5K5.490	1545	1188					3
Tb05.5K5.490	1545	1230					1
Tb05.5K5.490	1545	1260					8	17
Tb05.5K5.490	1545	1272					1
Tb05.5K5.490	1545	1308					13	15
Tb05.5K5.490	1545	1362						1
Tb05.5K5.490	1545	1377					4	1
Tb05.5K5.490	1545	1380					13	8
Tb05.5K5.490	1545	1383					1
Tb05.5K5.50	1299	-6						1
Tb05.5K5.50	1299	6					1
Tb05.5K5.50	1299	30					2	2
Tb05.5K5.50	1299	39						1
Tb05.5K5.50	1299	93		4			6	1
Tb05.5K5.50	1299	258					1
Tb05.5K5.50	1299	261		1
Tb05.5K5.50	1299	273					1
Tb05.5K5.50	1299	288			4	8	1
Tb05.5K5.50	1299	345			1	9
Tb05.5K5.50	1299	402						1
Tb05.5K5.50	1299	435			19	10
Tb05.5K5.50	1299	483	1
Tb05.5K5.50	1299	528						1
Tb05.5K5.50	1299	573					1
Tb05.5K5.50	1299	582		2	3	9
Tb05.5K5.50	1299	594						1
Tb05.5K5.50	1299	612						1
Tb05.5K5.50	1299	618			3	11
Tb05.5K5.50	1299	720						1
Tb05.5K5.50	1299	801			11	19	6	4
Tb05.5K5.50	1299	810				1
Tb05.5K5.50	1299	891	5	5	4
Tb05.5K5.50	1299	909				1		1
Tb05.5K5.50	1299	924	15				8	5
Tb05.5K5.50	1299	990					1	1
Tb05.5K5.50	1299	1119						1
Tb05.5K5.50	1299	1143						1
Tb05.5K5.50	1299	1245					4	12
Tb05.5K5.50	1299	1275					1
Tb05.5K5.500	1032	108					2	2
Tb05.5K5.500	1032	114					28	21
Tb05.5K5.500	1032	117					10	4
Tb05.5K5.500	1032	138						1
Tb05.5K5.500	1032	165					1	15
Tb05.5K5.500	1032	177					3	9
Tb05.5K5.500	1032	183					6	19
Tb05.5K5.500	1032	258					10	15
Tb05.5K5.500	1032	264					14	10
Tb05.5K5.500	1032	291						1
Tb05.5K5.500	1032	294					1	3
Tb05.5K5.500	1032	306					1
Tb05.5K5.500	1032	417						1
Tb05.5K5.500	1032	426						1
Tb05.5K5.500	1032	489						1
Tb05.5K5.500	1032	498					2
Tb05.5K5.500	1032	609					5	2
Tb05.5K5.500	1032	642						1
Tb05.5K5.500	1032	711					2	3
Tb05.5K5.500	1032	726					2
Tb05.5K5.500	1032	756						1
Tb05.5K5.500	1032	759						2
Tb05.5K5.500	1032	915					9	3
Tb05.5K5.500	1032	939					9	8
Tb05.5K5.500	1032	969						1
Tb05.5K5.510	1122	30						1
Tb05.5K5.510	1122	33						1
Tb05.5K5.510	1122	72						1
Tb05.5K5.510	1122	78					22	26
Tb05.5K5.510	1122	171						1
Tb05.5K5.510	1122	174					1
Tb05.5K5.510	1122	207					14	19
Tb05.5K5.510	1122	240						1
Tb05.5K5.510	1122	252						1
Tb05.5K5.510	1122	318					12	5
Tb05.5K5.510	1122	324						2
Tb05.5K5.510	1122	489					1	5
Tb05.5K5.510	1122	516						1
Tb05.5K5.510	1122	534					1	1
Tb05.5K5.510	1122	588					6	2
Tb05.5K5.510	1122	612					1
Tb05.5K5.510	1122	660					12	8
Tb05.5K5.510	1122	681						2
Tb05.5K5.510	1122	804					1
Tb05.5K5.510	1122	807					1
Tb05.5K5.510	1122	810					3	9
Tb05.5K5.510	1122	819					3	1
Tb05.5K5.510	1122	840						4
Tb05.5K5.510	1122	846						3
Tb05.5K5.510	1122	858					6
Tb05.5K5.510	1122	1056					1
Tb05.5K5.520	1575	69					1
Tb05.5K5.520	1575	78					1
Tb05.5K5.520	1575	168						1
Tb05.5K5.520	1575	216					1	1
Tb05.5K5.520	1575	267						1
Tb05.5K5.520	1575	315						1
Tb05.5K5.520	1575	339					1
Tb05.5K5.520	1575	471					5	12
Tb05.5K5.520	1575	483					6
Tb05.5K5.520	1575	492						1
Tb05.5K5.520	1575	606					8	6
Tb05.5K5.520	1575	624					1	1
Tb05.5K5.520	1575	684					4
Tb05.5K5.520	1575	711					21	40
Tb05.5K5.520	1575	732					1
Tb05.5K5.520	1575	753					34	21
Tb05.5K5.520	1575	801						1
Tb05.5K5.520	1575	807					1	2
Tb05.5K5.520	1575	918						4
Tb05.5K5.520	1575	933					6	5
Tb05.5K5.520	1575	936					3	9
Tb05.5K5.520	1575	1038					2	1
Tb05.5K5.520	1575	1059					4	1
Tb05.5K5.520	1575	1074						3
Tb05.5K5.520	1575	1083					1
Tb05.5K5.520	1575	1104						3
Tb05.5K5.520	1575	1239					1	1
Tb05.5K5.520	1575	1254					1
Tb05.5K5.520	1575	1257					2	2
Tb05.5K5.520	1575	1365					2
Tb05.5K5.520	1575	1368					1
Tb05.5K5.520	1575	1401					2
Tb05.5K5.520	1575	1530					1
Tb05.5K5.530	1389	138					1
Tb05.5K5.530	1389	333						1
Tb05.5K5.530	1389	483					1
Tb05.5K5.530	1389	489				1
Tb05.5K5.530	1389	531					1	3
Tb05.5K5.530	1389	537						1
Tb05.5K5.530	1389	723					1	1
Tb05.5K5.530	1389	762					1	9
Tb05.5K5.530	1389	768						1
Tb05.5K5.530	1389	924						1
Tb05.5K5.530	1389	999			3	11	10	17
Tb05.5K5.530	1389	1002			6	14
Tb05.5K5.530	1389	1005						1
Tb05.5K5.530	1389	1038			1	1
Tb05.5K5.530	1389	1137			1
Tb05.5K5.530	1389	1146	18	1
Tb05.5K5.530	1389	1158					1
Tb05.5K5.530	1389	1161	7
Tb05.5K5.530	1389	1188						1
Tb05.5K5.530	1389	1212					1
Tb05.5K5.530	1389	1251						3
Tb05.5K5.530	1389	1266					1	3
Tb05.5K5.530	1389	1269						1
Tb05.5K5.530	1389	1293						1
Tb05.5K5.530	1389	1362				2
Tb05.5K5.540	1485	-9					1
Tb05.5K5.540	1485	54					1
Tb05.5K5.540	1485	75						1
Tb05.5K5.540	1485	105						1
Tb05.5K5.540	1485	114					1
Tb05.5K5.540	1485	129					18	26
Tb05.5K5.540	1485	132					29	29
Tb05.5K5.540	1485	135					13	13
Tb05.5K5.540	1485	219					10	30
Tb05.5K5.540	1485	234						1
Tb05.5K5.540	1485	249					13	17
Tb05.5K5.540	1485	264					52	36
Tb05.5K5.540	1485	291					14	8
Tb05.5K5.540	1485	315					1
Tb05.5K5.540	1485	360					1
Tb05.5K5.540	1485	417						1
Tb05.5K5.540	1485	507					1	8
Tb05.5K5.540	1485	618					18	13
Tb05.5K5.540	1485	657					3	2
Tb05.5K5.540	1485	720						3
Tb05.5K5.540	1485	828					2
Tb05.5K5.540	1485	831					58	9
Tb05.5K5.540	1485	849					1
Tb05.5K5.540	1485	882					7	9
Tb05.5K5.540	1485	885					1
Tb05.5K5.540	1485	1020					1
Tb05.5K5.540	1485	1065						3
Tb05.5K5.540	1485	1194					8	2
Tb05.5K5.540	1485	1197					2	1
Tb05.5K5.540	1485	1200					11	2
Tb05.5K5.540	1485	1233						1
Tb05.5K5.540	1485	1278					5	10
Tb05.5K5.540	1485	1305					8	8
Tb05.5K5.540	1485	1335						1
Tb05.5K5.540	1485	1338					1
Tb05.5K5.540	1485	1344					7	10
Tb05.5K5.540	1485	1458					1
Tb05.5K5.60	657	-24					1
Tb05.5K5.60	657	-21						1
Tb05.5K5.60	657	-3	2	2	2	2
Tb05.5K5.60	657	60			8	4
Tb05.5K5.60	657	171					1
Tb05.5K5.60	657	288			2		2	2
Tb05.5K5.60	657	300	7	5	1	3	1	9
Tb05.5K5.60	657	324	6	2	3	13		3
Tb05.5K5.60	657	327					1
Tb05.5K5.60	657	381					1
Tb05.5K5.60	657	483		1				1
Tb05.5K5.60	657	486					16	13
Tb05.5K5.60	657	534			1
Tb05.5K5.60	657	537						1
Tb05.5K5.60	657	573					2	2
Tb05.5K5.60	657	639			4	4	17	20
Tb05.5K5.70	1899	-3						1
Tb05.5K5.70	1899	141			7	4
Tb05.5K5.70	1899	285			2	4	10	8
Tb05.5K5.70	1899	294					1
Tb05.5K5.70	1899	300					51	21
Tb05.5K5.70	1899	378				1
Tb05.5K5.70	1899	423					1
Tb05.5K5.70	1899	477			2	3
Tb05.5K5.70	1899	495			3	8
Tb05.5K5.70	1899	507	7	5		6
Tb05.5K5.70	1899	519			4	19	5	4
Tb05.5K5.70	1899	549					1
Tb05.5K5.70	1899	606	2	1		2		2
Tb05.5K5.70	1899	702	16	7	2	3	55	73
Tb05.5K5.70	1899	786	35	33				1
Tb05.5K5.70	1899	792					1
Tb05.5K5.70	1899	804	33	14	4
Tb05.5K5.70	1899	873					1
Tb05.5K5.70	1899	996					4	3
Tb05.5K5.70	1899	1002					1
Tb05.5K5.70	1899	1023					1	2
Tb05.5K5.70	1899	1122						1
Tb05.5K5.70	1899	1218						1
Tb05.5K5.70	1899	1281						1
Tb05.5K5.70	1899	1398						1
Tb05.5K5.70	1899	1443	33	15	7	4	2	3
Tb05.5K5.70	1899	1536			3		5
Tb05.5K5.70	1899	1602					1
Tb05.5K5.70	1899	1680					8	6
Tb05.5K5.70	1899	1725						1
Tb05.5K5.70	1899	1737					1
Tb05.5K5.70	1899	1746					1
Tb05.5K5.70	1899	1770					1
Tb05.5K5.70	1899	1809						1
Tb05.5K5.70	1899	1812			1	6
Tb05.5K5.70	1899	1815					2	10
Tb05.5K5.70	1899	1818					1
Tb05.5K5.70	1899	1830						1
Tb05.5K5.80	1056	-12				6
Tb05.5K5.80	1056	45						1
Tb05.5K5.80	1056	69						1
Tb05.5K5.80	1056	126	58	16
Tb05.5K5.80	1056	129						1
Tb05.5K5.80	1056	156				1
Tb05.5K5.80	1056	315		6	8	10	24	8
Tb05.5K5.80	1056	357						1
Tb05.5K5.80	1056	519						1
Tb05.5K5.80	1056	525					1
Tb05.5K5.80	1056	723					1
Tb05.5K5.80	1056	735					9	10
Tb05.5K5.80	1056	840						1
Tb05.5K5.80	1056	906	4	3
Tb05.5K5.80	1056	948				5
Tb05.5K5.90	273	192					20	19
Tb06.3A7.270	3408	45					1	1
Tb06.3A7.270	3408	51			9	2	3	1
Tb06.3A7.270	3408	66					1
Tb06.3A7.270	3408	93	8	9			12	4
Tb06.3A7.270	3408	138						3
Tb06.3A7.270	3408	165			3	4
Tb06.3A7.270	3408	171	4	3
Tb06.3A7.270	3408	174	1
Tb06.3A7.270	3408	282				1
Tb06.3A7.270	3408	318					41	41
Tb06.3A7.270	3408	345			3	9	3
Tb06.3A7.270	3408	357						1
Tb06.3A7.270	3408	387						3
Tb06.3A7.270	3408	429			3	3
Tb06.3A7.270	3408	576					14	14
Tb06.3A7.270	3408	627						1
Tb06.3A7.270	3408	687					1
Tb06.3A7.270	3408	699					3
Tb06.3A7.270	3408	771					2
Tb06.3A7.270	3408	795	22	22	7	2	68	24
Tb06.3A7.270	3408	843					1
Tb06.3A7.270	3408	894	6	10	4	2	7	21
Tb06.3A7.270	3408	912				5	11	1
Tb06.3A7.270	3408	927	2	1	6		4
Tb06.3A7.270	3408	936					2
Tb06.3A7.270	3408	957	2	12			2	6
Tb06.3A7.270	3408	966						1
Tb06.3A7.270	3408	1035					1
Tb06.3A7.270	3408	1047		1
Tb06.3A7.270	3408	1086					7	5
Tb06.3A7.270	3408	1089						2
Tb06.3A7.270	3408	1104			3	14	11	6
Tb06.3A7.270	3408	1125			4	2
Tb06.3A7.270	3408	1179				1	11	13
Tb06.3A7.270	3408	1215				2	5	5
Tb06.3A7.270	3408	1236	5
Tb06.3A7.270	3408	1248					1	3
Tb06.3A7.270	3408	1269			5	2	19	13
Tb06.3A7.270	3408	1275	11	3	28	18	1
Tb06.3A7.270	3408	1287					1
Tb06.3A7.270	3408	1299			16	10	18	14
Tb06.3A7.270	3408	1401			15	17
Tb06.3A7.270	3408	1440		1				1
Tb06.3A7.270	3408	1479					92	52
Tb06.3A7.270	3408	1497	6	9	5	3
Tb06.3A7.270	3408	1509			3
Tb06.3A7.270	3408	1545						1
Tb06.3A7.270	3408	1602			5	4
Tb06.3A7.270	3408	1737			20	17		3
Tb06.3A7.270	3408	1773			18	21		1
Tb06.3A7.270	3408	1791					7	44
[truncated: 358,611+ more rows]

## Sheet: 2. unique genes RPM+1
Gene	ORF length	Location	RPM+1 PGKB A -tet	RPM+1 PGKB A +tet	RPM+1 PGKB B -tet	RPM+1 PGKB B +tet	RPM+1 PGKB C -tet	RPM+1 PGKB C +tet	A plus/minus	B plus/minus	C plus/minus	largest ratio
Tb05.5K5.130	1740	12	1	1	1	1	1.81241	1.80622	1	1	0.99658	1
Tb05.5K5.130	1740	48	1	1	22.0184	4.80881	5.06207	1	1	0.218399	0.197548	1
Tb05.5K5.130	1740	165	1	1	1	2.9044	1	1	1	2.9044	1	2.9044
Tb05.5K5.130	1740	216	1	1	1	2.9044	1	1	1	2.9044	1	2.9044
Tb05.5K5.130	1740	222	1	1	1	1	1.81241	1	1	1	0.55175	1
Tb05.5K5.130	1740	246	1	1	11.5092	1	1	1	1	0.0868869	1	1
Tb05.5K5.130	1740	342	1	1	1	1	1.81241	1	1	1	0.55175	1
Tb05.5K5.130	1740	348	1	1	1	1	1.81241	1	1	1	0.55175	1
Tb05.5K5.130	1740	522	1	1	1	1	53.8069	36.4735	1	1	0.677859	1
Tb05.5K5.130	1740	531	1	1	1	1	1	1.80622	1	1	1.80622	1.80622
Tb05.5K5.130	1740	621	1	1	1	1	1	1.80622	1	1	1.80622	1.80622
Tb05.5K5.130	1740	645	180.755	159.848	1	1	1	1	0.884337	1	1	1
Tb05.5K5.130	1740	651	1	1	1	1	1.81241	1	1	1	0.55175	1
Tb05.5K5.130	1740	669	1	1	3.10184	12.4264	7.49931	5.83729	1	4.00614	0.778377	4.00614
Tb05.5K5.130	1740	696	1	1	1	1	1.81241	1	1	1	0.55175	1
Tb05.5K5.130	1740	732	1	1	1	1	8.31172	13.8994	1	1	1.67227	1.67227
Tb05.5K5.130	1740	759	1	1	40.935	31.4704	1.81241	1	1	0.76879	0.55175	1
Tb05.5K5.130	1740	861	1	1	7.30553	10.522	1	1	1	1.44028	1	1.44028
Tb05.5K5.130	1740	894	1	1	7.30553	2.9044	1	1	1	0.397562	1	1
Tb05.5K5.130	1740	948	4.78432	1	1	1	1	1	0.209016	1	1	1
Tb05.5K5.130	1740	1038	1	1	1	1	1.81241	1	1	1	0.55175	1
Tb05.5K5.130	1740	1050	1	1	1	1	1	5.03108	1	1	5.03108	5.03108
Tb05.5K5.130	1740	1107	1	31.3681	1	1	1	1	31.3681	1	1	31.3681
Tb05.5K5.130	1740	1125	1	1	1	1	1.81241	3.41865	1	1	1.88624	1.88624
Tb05.5K5.130	1740	1134	25.5981	50.0561	1	4.80881	2.62483	16.3181	1.95547	4.80881	6.21683	6.21683
Tb05.5K5.130	1740	1155	1	1	1	1	1	1.80622	1	1	1.80622	1.80622
Tb05.5K5.130	1740	1182	1	1	1	1	6.6869	17.1243	1	1	2.56088	2.56088
Tb05.5K5.130	1740	1218	1	1	1	2.9044	1	1	1	2.9044	1	2.9044
Tb05.5K5.130	1740	1344	1	1	1	1	1	1.80622	1	1	1.80622	1.80622
Tb05.5K5.130	1740	1365	1	1	5.20369	39.0881	16.4359	7.44972	1	7.51161	0.45326	7.51161
Tb05.5K5.130	1740	1530	1	1	1	1	8.31172	1	1	1	0.120312	1
Tb05.5K5.130	1740	1533	1	1	1	1	1.81241	1	1	1	0.55175	1
Tb05.5K5.130	1740	1656	8.56863	1	1	1	2.62483	10.6746	0.116705	1	4.06678	4.06678
Tb07.11L3.90	1131	36	1	1	3.10184	1	1	1	1	0.322389	1	1
Tb07.11L3.90	1131	75	1	1	1	1	1.81241	1	1	1	0.55175	1
Tb07.11L3.90	1131	129	1	1	1	1	1.81241	1.80622	1	1	0.99658	1
Tb07.11L3.90	1131	132	1	1	1	1	12.3738	1	1	1	0.080816	1
Tb07.11L3.90	1131	519	1	1	1	1	1	1.80622	1	1	1.80622	1.80622
Tb07.11L3.90	1131	627	1	1	1	1	1.81241	1	1	1	0.55175	1
Tb07.11L3.90	1131	681	8.56863	1	7.30553	1	7.49931	1.80622	0.116705	0.136883	0.240851	0.240851
Tb07.11L3.90	1131	702	1	1	1	1	1	5.03108	1	1	5.03108	5.03108
Tb07.11L3.90	1131	732	1	1	1	1	1.81241	1	1	1	0.55175	1
Tb07.11L3.90	1131	738	8.56863	1	1	1	1	1	0.116705	1	1	1
Tb07.11L3.90	1131	807	1	1	1	1	1.81241	1	1	1	0.55175	1
Tb07.11L3.90	1131	855	1	1	1	1	2.62483	1	1	1	0.380977	1
Tb07.11L3.90	1131	867	1	1	1	1	51.3696	13.0932	1	1	0.254883	1
Tb10.v4.0033	1719	57	8.56863	1	1	1	11.5614	6.64351	0.116705	1	0.57463	1
Tb10.v4.0033	1719	60	1	1	9.40737	2.9044	1	1	1	0.308737	1	1
Tb10.v4.0033	1719	114	1	1	1	1	3.43724	13.0932	1	1	3.80923	3.80923
Tb10.v4.0033	1719	153	1	1	13.6111	1	31.8717	30.0238	1	0.0734697	0.942019	1
Tb10.v4.0033	1719	156	10.4608	1	1	1	1	1	0.0955951	1	1	1
Tb10.v4.0033	1719	219	1	1	7.30553	4.80881	1	1	1	0.658242	1	1
Tb10.v4.0033	1719	228	8.56863	10.344	3.10184	1	1	1	1.2072	0.322389	1	1.2072
Tb10.v4.0033	1719	231	1	1	11.5092	10.522	4.24965	1	1	0.914225	0.235313	1
Tb10.v4.0033	1719	363	2.89216	1	1	1	1	1	0.345763	1	1	1
Tb10.v4.0033	1719	450	1	1	1	1	5.06207	4.22486	1	1	0.834612	1
Tb10.v4.0033	1719	483	1	1	1	1	1	1.80622	1	1	1.80622	1.80622
Tb10.v4.0033	1719	486	1	1	15.7129	4.80881	2.62483	1	1	0.306042	0.380977	1
Tb10.v4.0033	1719	549	1	1	1	1	4.24965	1	1	1	0.235313	1
Tb10.v4.0033	1719	573	1	1	1	2.9044	1	1	1	2.9044	1	2.9044
Tb10.v4.0033	1719	591	1	1	1	1	5.87448	1	1	1	0.170228	1
Tb10.v4.0033	1719	639	1	1	3.10184	8.61761	1	1	1	2.77822	1	2.77822
Tb10.v4.0033	1719	648	16.1373	82.7602	13.6111	6.71321	2.62483	4.22486	5.12852	0.493217	1.60958	5.12852
Tb10.v4.0033	1719	678	33.1667	24.3601	9.40737	18.1396	1.81241	1.80622	0.734474	1.92824	0.99658	1.92824
Tb10.v4.0033	1719	681	1	1	1	1	1.81241	1	1	1	0.55175	1
Tb10.v4.0033	1719	771	1	1	1	1	1	1.80622	1	1	1.80622	1.80622
Tb10.v4.0033	1719	879	1	1	1	1	1	1.80622	1	1	1.80622	1.80622
Tb10.v4.0033	1719	882	1	1	13.6111	23.8528	1	1	1	1.75246	1	1.75246
Tb10.v4.0033	1719	951	1	1	1	1	1	1.80622	1	1	1.80622	1.80622
Tb10.v4.0033	1719	1038	21.8137	68.7442	1	1	1	1	3.15142	1	1	3.15142
Tb10.v4.0033	1719	1044	1	1	1	1	1.81241	1	1	1	0.55175	1
Tb10.v4.0033	1719	1059	14.2451	10.344	15.7129	40.9925	1	1	0.726146	2.60884	1	2.60884
Tb10.v4.0033	1719	1080	1	1	1	1	1	4.22486	1	1	4.22486	4.22486
Tb10.v4.0033	1719	1089	44.5196	113.128	1	1	4.24965	13.8994	2.54109	1	3.27072	3.27072
Tb10.v4.0033	1719	1143	1	1	1	1	1	1.80622	1	1	1.80622	1.80622
Tb10.v4.0033	1719	1158	1	1	1	1	1.81241	1	1	1	0.55175	1
Tb10.v4.0033	1719	1209	1	1	1	1	2.62483	5.83729	1	1	2.22388	2.22388
Tb10.v4.0033	1719	1248	1	1	5.20369	23.8528	1	1	1	4.58383	1	4.58383
Tb10.v4.0033	1719	1332	1	1	1	1	1	1.80622	1	1	1.80622	1.80622
Tb10.v4.0033	1719	1341	1	1	3.10184	56.2277	29.4345	89.6837	1	18.1272	3.04689	18.1272
Tb10.v4.0033	1719	1347	1	1	1	1	1	1.80622	1	1	1.80622	1.80622
Tb10.v4.0033	1719	1368	10.4608	281.321	1	1	1	12.287	26.8929	1	12.287	26.8929
Tb10.v4.0033	1719	1392	10.4608	159.848	1	1	1	3.41865	15.2807	1	3.41865	15.2807
Tb10.v4.0033	1719	1437	1	1	1	1	1.81241	1	1	1	0.55175	1
Tb10.v4.0033	1719	1476	1	1	1	1	1.81241	1	1	1	0.55175	1
Tb10.v4.0033	1719	1554	4.78432	29.0321	1	1	1	1.80622	6.06818	1	1.80622	6.06818
Tb10.v4.0033	1719	1563	1	1	1	1	10.749	19.543	1	1	1.81812	1.81812
Tb10.v4.0033	1719	1593	1	3.33601	1	1	1	1	3.33601	1	1	3.33601
Tb10.v4.0033	1719	1620	1	1	7.30553	10.522	5.06207	1	1	1.44028	0.197548	1.44028
Tb10.v4.0033	1719	1641	8.56863	1	7.30553	10.522	1	1	0.116705	1.44028	1	1.44028
Tb10.v4.0033	1719	1644	1	1	1	1	1.81241	1	1	1	0.55175	1
Tb10.v4.0033	1719	1656	1	1	13.6111	1	5.87448	24.3803	1	0.0734697	4.1502	4.1502
Tb10.v4.0035	774	-30	1	1	1	1	2.62483	2.61243	1	1	0.995277	1
Tb10.v4.0035	774	-24	1	1	1	1	5.87448	6.64351	1	1	1.13091	1.13091
Tb10.v4.0035	774	-21	1	1	1	1	1.81241	1	1	1	0.55175	1
Tb10.v4.0035	774	-3	1	1	5.20369	1	1	1	1	0.192171	1	1
Tb10.v4.0035	774	9	1	1	1	1	18.8731	4.22486	1	1	0.223856	1
Tb10.v4.0035	774	12	1	1	1	1	1.81241	1	1	1	0.55175	1
Tb10.v4.0035	774	24	1	1	9.40737	10.522	1	1	1	1.11849	1	1.11849
Tb10.v4.0035	774	108	1	1	1	1	1.81241	3.41865	1	1	1.88624	1.88624
Tb10.v4.0035	774	129	76.6863	61.7362	1	1	5.87448	1	0.805048	1	0.170228	1
Tb10.v4.0035	774	192	12.3529	1	1	1	1	1	0.0809523	1	1	1
Tb10.v4.0035	774	198	1	1	3.10184	2.9044	5.87448	1	1	0.936348	0.170228	1
Tb10.v4.0035	774	204	1	1	38.8332	39.0881	1	1	1	1.00656	1	1.00656
Tb10.v4.0035	774	225	1	1	1	1	1.81241	1	1	1	0.55175	1
Tb10.v4.0035	774	345	1	1	17.8147	2.9044	5.06207	1	1	0.163034	0.197548	1
Tb10.v4.0035	774	459	1	1	1	1	1	1.80622	1	1	1.80622	1.80622
Tb10.v4.0035	774	600	4.78432	5.67201	11.5092	20.044	1	1	1.18554	1.74156	1	1.74156
Tb10.v4.0035	774	624	1	1	3.10184	10.522	1	1	1	3.39218	1	3.39218
Tb10.v4.0035	774	666	1	1	1	1	1	1.80622	1	1	1.80622	1.80622
Tb10.v4.0035	774	687	1	1	9.40737	1	1	1	1	0.1063	1	1
Tb10.v4.0035	774	741	1	1	1	1	1.81241	1	1	1	0.55175	1
Tb10.v4.0035	774	750	1	1	19.9166	12.4264	1	1	1	0.623923	1	1
Tb10.v4.0045	888	15	12.3529	24.3601	15.7129	54.3233	10.749	10.6746	1.972	3.45724	0.993081	3.45724
Tb10.v4.0045	888	30	1	1	1	1	1.81241	1.80622	1	1	0.99658	1
Tb10.v4.0045	888	48	29.3824	5.67201	1	1	1	1	0.193041	1	1	1
Tb10.v4.0045	888	84	1	1	1	2.9044	1	1.80622	1	2.9044	1.80622	2.9044
Tb10.v4.0045	888	99	1	1	3.10184	8.61761	1	1	1	2.77822	1	2.77822
Tb10.v4.0045	888	126	1	1	3.10184	2.9044	1	1	1	0.936348	1	1
Tb10.v4.0045	888	213	4.78432	3.33601	1	1	1	1	0.69728	1	1	1
Tb10.v4.0045	888	225	8.56863	40.7121	1	1	1	1	4.7513	1	1	4.7513
Tb10.v4.0045	888	240	1	1	1	1	8.31172	3.41865	1	1	0.411304	1
Tb10.v4.0045	888	255	1	1	1	1	9.12414	1	1	1	0.109599	1
Tb10.v4.0045	888	285	52.0883	59.4002	26.2221	25.7572	1	1	1.14037	0.982272	1	1.14037
Tb10.v4.0045	888	294	1	1	1	1	6.6869	5.83729	1	1	0.872945	1
Tb10.v4.0045	888	303	1	1	1	1	2.62483	1	1	1	0.380977	1
Tb10.v4.0045	888	357	10.4608	10.344	7.30553	23.8528	13.9986	15.5119	0.988838	3.26504	1.1081	3.26504
Tb10.v4.0045	888	360	1	1	1	1	1.81241	1	1	1	0.55175	1
Tb10.v4.0045	888	381	2.89216	1	1	1	1	1	0.345763	1	1	1
Tb10.v4.0045	888	393	1	1	1	1	4.24965	1	1	1	0.235313	1
Tb10.v4.0045	888	435	27.4902	36.0401	30.4258	14.3308	9.93655	5.83729	1.31102	0.471009	0.587457	1.31102
Tb10.v4.0045	888	453	1	1	1	1	3.43724	5.03108	1	1	1.4637	1.4637
Tb10.v4.0045	888	471	19.9216	17.352	1	1	1	1.80622	0.871017	1	1.80622	1.80622
Tb10.v4.0045	888	474	1	1	22.0184	1	2.62483	6.64351	1	0.0454165	2.53103	2.53103
Tb10.v4.0045	888	489	1	1	1	1	1.81241	1	1	1	0.55175	1
Tb10.v4.0045	888	597	1	1	1	1	1.81241	9.06216	1	1	5.00005	5.00005
Tb10.v4.0045	888	606	1	1	1	1	1	1.80622	1	1	1.80622	1.80622
Tb10.v4.0045	888	609	1	1	1	1	1.81241	1	1	1	0.55175	1
Tb10.v4.0045	888	816	1	1	5.20369	10.522	41.6207	44.5356	1	2.02203	1.07004	2.02203
Tb10.v4.0045	888	831	1	1	1	1	1.81241	1	1	1	0.55175	1
Tb11.02.5400	1089	15	1	1	1	1	1	13.0932	1	1	13.0932	13.0932
Tb11.02.5400	1089	27	1	1	1	1	1	1.80622	1	1	1.80622	1.80622
Tb11.02.5400	1089	192	1	1	1	1	5.87448	1	1	1	0.170228	1
Tb11.02.5400	1089	231	1	1	1	1	9.12414	1	1	1	0.109599	1
Tb11.02.5400	1089	576	1	1	1	1	5.87448	5.83729	1	1	0.993669	1
Tb11.02.5400	1089	585	1	1	1	1	8.31172	13.8994	1	1	1.67227	1.67227
Tb11.02.5400	1089	624	1	1	1	1	1	3.41865	1	1	3.41865	3.41865
Tb11.02.5400	1089	714	1	1	1	1	1	1.80622	1	1	1.80622	1.80622
Tb11.02.5400	1089	744	1	1	1	1	2.62483	1	1	1	0.380977	1
Tb11.02.5400	1089	780	1	1	1	1	1	1.80622	1	1	1.80622	1.80622
Tb11.02.5400	1089	915	1	1	1	1	2.62483	1	1	1	0.380977	1
Tb927.1.10	333	39	1	1	1	1	1.81241	1	1	1	0.55175	1
Tb927.1.10	333	312	1	1	5.20369	1	1	1	1	0.192171	1	1
Tb927.1.1000	1263	-30	1	1	1	1	1	1.80622	1	1	1.80622	1.80622
Tb927.1.1000	1263	-6	1	1	30.4258	23.8528	3.43724	3.41865	1	0.783967	0.99459	1
Tb927.1.1000	1263	3	1	1	1	1	5.87448	5.83729	1	1	0.993669	1
Tb927.1.1000	1263	45	1	1	1	1	1.81241	1.80622	1	1	0.99658	1
Tb927.1.1000	1263	162	46.4118	45.3841	1	6.71321	1	1	0.977857	6.71321	1	6.71321
Tb927.1.1000	1263	183	1	1	5.20369	1	2.62483	1	1	0.192171	0.380977	1
Tb927.1.1000	1263	267	1	1	1	1	1.81241	1	1	1	0.55175	1
Tb927.1.1000	1263	420	1	1	1	1	5.87448	9.86837	1	1	1.67987	1.67987
Tb927.1.1000	1263	426	1	1	1	1	1.81241	1	1	1	0.55175	1
Tb927.1.1000	1263	447	2.89216	3.33601	1	1	22.9352	11.4808	1.15347	1	0.500576	1.15347
Tb927.1.1000	1263	501	1	1	9.40737	1	14.811	15.5119	1	0.1063	1.04732	1.04732
Tb927.1.1000	1263	558	2.89216	12.68	1	1	1	1	4.38428	1	1	4.38428
Tb927.1.1000	1263	600	1	1	1	1	2.62483	1	1	1	0.380977	1
Tb927.1.1000	1263	618	2.89216	1	3.10184	14.3308	1	1	0.345763	4.6201	1	4.6201
Tb927.1.1000	1263	636	1	1	1	1	1	2.61243	1	1	2.61243	2.61243
Tb927.1.1000	1263	690	2.89216	5.67201	1	1	1	1	1.96117	1	1	1.96117
Tb927.1.1000	1263	756	8.56863	3.33601	1	1	1	1	0.389328	1	1	1
Tb927.1.1000	1263	768	33.1667	29.0321	3.10184	1	1	1.80622	0.875338	0.322389	1.80622	1.80622
Tb927.1.1000	1263	813	1	1	1	1	1.81241	1	1	1	0.55175	1
Tb927.1.1000	1263	867	1	1	1	1	20.4979	24.3803	1	1	1.1894	1.1894
Tb927.1.1000	1263	909	1	1	1	1	1.81241	1	1	1	0.55175	1
Tb927.1.1000	1263	951	10.4608	24.3601	1	1	2.62483	1	2.3287	1	0.380977	2.3287
Tb927.1.1000	1263	960	1	1	1	1	1.81241	1	1	1	0.55175	1
Tb927.1.1000	1263	969	1	1	1	1	10.749	9.06216	1	1	0.843072	1
Tb927.1.1000	1263	1041	52.0883	61.7362	9.40737	2.9044	4.24965	4.22486	1.18522	0.308737	0.994166	1.18522
Tb927.1.1000	1263	1056	1	1	3.10184	6.71321	1	1	1	2.16426	1	2.16426
Tb927.1.1000	1263	1188	14.2451	1	1	1	1	1	0.0701995	1	1	1
Tb927.1.1000	1263	1197	10.4608	1	1	1	1.81241	1	0.0955951	1	0.55175	1
Tb927.1.1000	1263	1221	1	1	7.30553	2.9044	1	1	1	0.397562	1	1
Tb927.1.1000	1263	1227	2.89216	8.00802	5.20369	1	1	2.61243	2.76887	0.192171	2.61243	2.76887
Tb927.1.1010	2160	-24	1	1	1	1	11.5614	8.25594	1	1	0.714097	1
Tb927.1.1010	2160	-21	1	1	1	1	1.81241	1	1	1	0.55175	1
Tb927.1.1010	2160	9	1	1	1	1	7.49931	9.06216	1	1	1.2084	1.2084
Tb927.1.1010	2160	57	1	1	1	1	4.24965	1	1	1	0.235313	1
Tb927.1.1010	2160	63	36.951	26.6961	1	1	12.3738	13.8994	0.722472	1	1.1233	1.1233
Tb927.1.1010	2160	69	1	1	1	1	1.81241	1	1	1	0.55175	1
Tb927.1.1010	2160	105	4.78432	5.67201	9.40737	16.2352	1	8.25594	1.18554	1.7258	8.25594	8.25594
Tb927.1.1010	2160	123	1	1	9.40737	2.9044	1	1	1	0.308737	1	1
Tb927.1.1010	2160	156	1	1	1	1	1.81241	1	1	1	0.55175	1
Tb927.1.1010	2160	177	1	1	1	1	1	1.80622	1	1	1.80622	1.80622
Tb927.1.1010	2160	237	1	1	1	4.80881	1	1	1	4.80881	1	4.80881
Tb927.1.1010	2160	261	1	1	1	1	1	1.80622	1	1	1.80622	1.80622
Tb927.1.1010	2160	291	4.78432	29.0321	5.20369	6.71321	1	1	6.06818	1.29009	1	6.06818
Tb927.1.1010	2160	309	1	1	3.10184	4.80881	1	1	1	1.55031	1	1.55031
Tb927.1.1010	2160	402	1	1	1	1	1.81241	1	1	1	0.55175	1
Tb927.1.1010	2160	417	1	1	3.10184	1	1	2.61243	1	0.322389	2.61243	2.61243
Tb927.1.1010	2160	429	1	1	34.6295	48.6101	1	1	1	1.40372	1	1.40372
Tb927.1.1010	2160	441	1	1	15.7129	23.8528	5.87448	1	1	1.51804	0.170228	1.51804
Tb927.1.1010	2160	474	1	1	26.2221	18.1396	1	1	1	0.691768	1	1
Tb927.1.1010	2160	579	1	1	19.9166	75.2717	1	1	1	3.77935	1	3.77935
Tb927.1.1010	2160	594	1	8.00802	1	1	38.371	10.6746	8.00802	1	0.278194	8.00802
Tb927.1.1010	2160	672	1	1	1	1	5.87448	1	1	1	0.170228	1
Tb927.1.1010	2160	717	1	1	1	1	1	2.61243	1	1	2.61243	2.61243
Tb927.1.1010	2160	759	12.3529	47.7201	1	1	1	1	3.86306	1	1	3.86306
Tb927.1.1010	2160	765	1	1	11.5092	23.8528	5.87448	3.41865	1	2.0725	0.581949	2.0725
Tb927.1.1010	2160	897	1	1	9.40737	8.61761	1	1	1	0.916049	1	1
Tb927.1.1010	2160	918	1	1	1	1	1.81241	1.80622	1	1	0.99658	1
Tb927.1.1010	2160	927	1	1	1	1	18.0607	17.9305	1	1	0.992793	1
Tb927.1.1010	2160	933	116.422	101.448	116.601	92.4113	96.8648	121.932	0.871387	0.792541	1.25879	1.25879
Tb927.1.1010	2160	948	21.8137	15.016	5.20369	4.80881	1	3.41865	0.688375	0.924115	3.41865	3.41865
Tb927.1.1010	2160	963	4.78432	12.68	1	2.9044	1	1	2.65033	2.9044	1	2.9044
Tb927.1.1010	2160	1110	1	1	1	1	1.81241	1	1	1	0.55175	1
Tb927.1.1010	2160	1140	33.1667	19.6881	1	1	1	1	0.593609	1	1	1
Tb927.1.1010	2160	1272	1	1	5.20369	10.522	26.9972	31.6362	1	2.02203	1.17183	2.02203
Tb927.1.1010	2160	1278	1	1	1	2.9044	1	1	1	2.9044	1	2.9044
Tb927.1.1010	2160	1395	12.3529	8.00802	1	1	1	1	0.648268	1	1	1
Tb927.1.1010	2160	1437	1	1	1	1	1	1.80622	1	1	1.80622	1.80622
Tb927.1.1010	2160	1488	8.56863	29.0321	1	1	1	1	3.38818	1	1	3.38818
Tb927.1.1010	2160	1524	1	1	1	1	1	1.80622	1	1	1.80622	1.80622
Tb927.1.1010	2160	1536	1	1	11.5092	4.80881	3.43724	1	1	0.417822	0.290931	1
Tb927.1.1010	2160	1539	1	1	1	1	1.81241	1	1	1	0.55175	1
Tb927.1.1010	2160	1656	1	1	1	1	4.24965	1	1	1	0.235313	1
Tb927.1.1010	2160	1671	1	1	26.2221	16.2352	1	1	1	0.619142	1	1
Tb927.1.1010	2160	1791	1	1	1	1	10.749	14.7057	1	1	1.3681	1.3681
Tb927.1.1010	2160	1803	1	1	1	1	5.06207	1	1	1	0.197548	1
Tb927.1.1010	2160	1830	1	1	1	1	1	3.41865	1	1	3.41865	3.41865
Tb927.1.1010	2160	1893	1	1	1	1	11.5614	5.03108	1	1	0.435162	1
Tb927.1.1010	2160	1980	1	1	1	1	1.81241	1	1	1	0.55175	1
Tb927.1.1010	2160	2034	1	1	3.10184	1	1	1	1	0.322389	1	1
Tb927.1.1010	2160	2097	1	1	1	1	3.43724	1	1	1	0.290931	1
Tb927.1.1010	2160	2109	1	1	1	1	2.62483	1	1	1	0.380977	1
Tb927.1.1020	1281	30	4.78432	1	1	1	23.7476	47.7605	0.209016	1	2.01117	2.01117
Tb927.1.1020	1281	36	19.9216	12.68	1	1	4.24965	1	0.636497	1	0.235313	1
Tb927.1.1020	1281	78	1	1	32.5276	8.61761	1	1	1	0.264932	1	1
Tb927.1.1020	1281	105	1	1	1	4.80881	1	1	1	4.80881	1	4.80881
Tb927.1.1020	1281	123	1	1	5.20369	4.80881	1	1	1	0.924115	1	1
Tb927.1.1020	1281	177	1	1	1	1	1	1.80622	1	1	1.80622	1.80622
Tb927.1.1020	1281	180	1	1	1	1	1.81241	1	1	1	0.55175	1
Tb927.1.1020	1281	273	1	1	1	1	1	1.80622	1	1	1.80622	1.80622
Tb927.1.1020	1281	351	1	1	1	1	1	1.80622	1	1	1.80622	1.80622
Tb927.1.1020	1281	417	1	1	15.7129	8.61761	1	1	1	0.548442	1	1
Tb927.1.1020	1281	456	1	1	1	1	38.371	32.4424	1	1	0.845492	1
Tb927.1.1020	1281	462	1	3.33601	1	1	1	1	3.33601	1	1	3.33601
Tb927.1.1020	1281	465	1	1	1	1	15.6234	13.0932	1	1	0.83805	1
Tb927.1.1020	1281	573	1	1	1	1	3.43724	8.25594	1	1	2.40191	2.40191
Tb927.1.1020	1281	621	1	1	13.6111	18.1396	1	1	1	1.33271	1	1.33271
Tb927.1.1020	1281	690	1	1	1	1	1	1.80622	1	1	1.80622	1.80622
Tb927.1.1020	1281	714	1	1	1	1	8.31172	4.22486	1	1	0.508302	1
Tb927.1.1020	1281	921	1	1	32.5276	16.2352	3.43724	1	1	0.499121	0.290931	1
Tb927.1.1020	1281	945	1	1	1	1	1.81241	1	1	1	0.55175	1
Tb927.1.1020	1281	981	1	1	1	1	24.56	40.5046	1	1	1.64921	1.64921
Tb927.1.1020	1281	1014	1	1	1	1	1	1.80622	1	1	1.80622	1.80622
Tb927.1.1020	1281	1026	53.9804	36.0401	1	1	1	1	0.667651	1	1	1
Tb927.1.1020	1281	1032	46.4118	29.0321	1	1	1	1	0.625532	1	1	1
Tb927.1.1020	1281	1062	36.951	59.4002	28.324	23.8528	78.9917	137.25	1.60754	0.842143	1.73753	1.73753
Tb927.1.1020	1281	1191	21.8137	43.0481	1	1	13.9986	1	1.97344	1	0.0714356	1.97344
Tb927.1.1030	1374	3	1	1	1	1	3.43724	1	1	1	0.290931	1
Tb927.1.1030	1374	27	2.89216	3.33601	1	1	1	1	1.15347	1	1	1.15347
Tb927.1.1030	1374	48	1	1	1	1	1	1.80622	1	1	1.80622	1.80622
Tb927.1.1030	1374	96	1	1	11.5092	4.80881	15.6234	19.543	1	0.417822	1.25087	1.25087
Tb927.1.1030	1374	162	1	1	1	6.71321	1	1	1	6.71321	1	6.71321
Tb927.1.1030	1374	285	1	1	5.20369	8.61761	1	1	1	1.65606	1	1.65606
Tb927.1.1030	1374	324	1	1	15.7129	35.2793	1	1	1	2.24524	1	2.24524
Tb927.1.1030	1374	471	10.4608	5.67201	1	1	2.62483	5.03108	0.542216	1	1.91673	1.91673
Tb927.1.1030	1374	492	1	1	15.7129	12.4264	1	1	1	0.790842	1	1
Tb927.1.1030	1374	498	1	1	1	1	1	1.80622	1	1	1.80622	1.80622
Tb927.1.1030	1374	501	40.7353	17.352	5.20369	1	15.6234	18.7367	0.42597	0.192171	1.19927	1.19927
Tb927.1.1030	1374	540	1	1	1	1	13.1862	2.61243	1	1	0.198119	1
Tb927.1.1030	1374	546	1	1	9.40737	12.4264	3.43724	1	1	1.32092	0.290931	1.32092
Tb927.1.1030	1374	603	1	1	1	1	1	1.80622	1	1	1.80622	1.80622
Tb927.1.1030	1374	636	25.5981	10.344	1	1	1	1	0.404094	1	1	1
Tb927.1.1030	1374	663	1	1	1	2.9044	1	1	1	2.9044	1	2.9044
Tb927.1.1030	1374	696	1	1	1	1	1.81241	1.80622	1	1	0.99658	1
Tb927.1.1030	1374	762	1	1	1	1	1	1.80622	1	1	1.80622	1.80622
Tb927.1.1030	1374	774	1	1	1	1	1	1.80622	1	1	1.80622	1.80622
Tb927.1.1030	1374	798	1	1	3.10184	1	1	1	1	0.322389	1	1
Tb927.1.1030	1374	912	1	1	30.4258	16.2352	6.6869	5.03108	1	0.533601	0.752379	1
Tb927.1.1030	1374	921	1	1	1	1	3.43724	11.4808	1	1	3.34012	3.34012
Tb927.1.1030	1374	948	19.9216	19.6881	1	1	1	1	0.988277	1	1	1
Tb927.1.1030	1374	960	1	1	3.10184	1	1	1	1	0.322389	1	1
Tb927.1.1030	1374	990	1	1	1	1	5.06207	3.41865	1	1	0.675346	1
Tb927.1.1030	1374	1008	1	1	7.30553	20.044	1	1	1	2.74368	1	2.74368
Tb927.1.1030	1374	1077	1	1	9.40737	10.522	1	1	1	1.11849	1	1.11849
Tb927.1.1030	1374	1113	1	1	1	1	1.81241	1.80622	1	1	0.99658	1
Tb927.1.1030	1374	1158	1	1	1	1	1	1.80622	1	1	1.80622	1.80622
Tb927.1.1030	1374	1212	1	1	1	1	1	1.80622	1	1	1.80622	1.80622
Tb927.1.1030	1374	1347	1	1	1	2.9044	1	1	1	2.9044	1	2.9044
Tb927.1.1040	510	12	1	1	1	1	21.3103	5.03108	1	1	0.236086	1
Tb927.1.1040	510	21	1	3.33601	7.30553	2.9044	2.62483	1	3.33601	0.397562	0.380977	3.33601
Tb927.1.1040	510	75	1	1	1	1	1	1.80622	1	1	1.80622	1.80622
Tb927.1.1040	510	126	1	1	1	1	1	1.80622	1	1	1.80622	1.80622
Tb927.1.1040	510	132	21.8137	10.344	1	1	7.49931	1	0.474198	1	0.133346	1
Tb927.1.1040	510	165	1	1	3.10184	2.9044	14.811	21.9616	1	0.936348	1.48279	1.48279
Tb927.1.1040	510	204	18.0294	8.00802	3.10184	18.1396	1	5.03108	0.444164	5.84802	5.03108	5.84802
Tb927.1.1040	510	252	1	1	1	1	1.81241	1	1	1	0.55175	1
Tb927.1.1040	510	294	1	1	59.8516	71.4629	2.62483	22.7678	1	1.194	8.67403	8.67403
Tb927.1.1040	510	486	1	1	1	1	1.81241	1	1	1	0.55175	1
Tb927.1.1050	3357	12	1	8.00802	1	1	1	1	8.00802	1	1	8.00802
Tb927.1.1050	3357	15	12.3529	5.67201	1	1	1	1	0.459163	1	1	1
Tb927.1.1050	3357	51	1	1	28.324	29.566	1	3.41865	1	1.04385	3.41865	3.41865
Tb927.1.1050	3357	90	1	1	1	1	1.81241	1	1	1	0.55175	1
Tb927.1.1050	3357	141	10.4608	8.00802	3.10184	10.522	1	1	0.765527	3.39218	1	3.39218
Tb927.1.1050	3357	147	1	1	1	1	1.81241	1	1	1	0.55175	1
Tb927.1.1050	3357	183	1	1	1	4.80881	1	1	1	4.80881	1	4.80881
Tb927.1.1050	3357	234	1	1	1	2.9044	1	1	1	2.9044	1	2.9044
Tb927.1.1050	3357	489	1	1	45.1387	21.9484	1	1	1	0.486244	1	1
Tb927.1.1050	3357	522	1	1	1	1	1.81241	1	1	1	0.55175	1
Tb927.1.1050	3357	606	1	1	1	1	1.81241	1	1	1	0.55175	1
Tb927.1.1050	3357	678	1	1	1	1	1	1.80622	1	1	1.80622	1.80622
Tb927.1.1050	3357	681	18.0294	31.3681	1	1	1	1	1.73983	1	1	1.73983
Tb927.1.1050	3357	714	1	1	1	1	1	1.80622	1	1	1.80622	1.80622
Tb927.1.1050	3357	882	1	1	1	1	7.49931	1	1	1	0.133346	1
Tb927.1.1050	3357	960	1	3.33601	3.10184	4.80881	1	1	3.33601	1.55031	1	3.33601
Tb927.1.1050	3357	1008	1	1	1	1	1	1.80622	1	1	1.80622	1.80622
Tb927.1.1050	3357	1074	1	1	1	1	15.6234	24.3803	1	1	1.56049	1.56049
Tb927.1.1050	3357	1077	1	1	11.5092	6.71321	1	1	1	0.58329	1	1
Tb927.1.1050	3357	1113	1	1	1	1	1.81241	4.22486	1	1	2.33107	2.33107
Tb927.1.1050	3357	1125	1	1	1	1	48.12	5.83729	1	1	0.121307	1
Tb927.1.1050	3357	1146	1	1	47.2405	29.566	1	7.44972	1	0.625862	7.44972	7.44972
Tb927.1.1050	3357	1251	1	1	1	1	19.6855	21.9616	1	1	1.11562	1.11562
Tb927.1.1050	3357	1266	2.89216	5.67201	1	1	2.62483	1	1.96117	1	0.380977	1.96117
Tb927.1.1050	3357	1287	1	1	1	1	1	1.80622	1	1	1.80622	1.80622
Tb927.1.1050	3357	1302	1	1	1	1	5.06207	2.61243	1	1	0.51608	1
Tb927.1.1050	3357	1320	1	1	1	1	1	1.80622	1	1	1.80622	1.80622
Tb927.1.1050	3357	1422	1	1	15.7129	25.7572	15.6234	13.0932	1	1.63924	0.83805	1.63924
Tb927.1.1050	3357	1425	14.2451	38.3761	38.8332	20.044	1	1	2.69398	0.516157	1	2.69398
Tb927.1.1050	3357	1437	1	1	1	1	1	1.80622	1	1	1.80622	1.80622
Tb927.1.1050	3357	1443	1	1	1	1	1.81241	1	1	1	0.55175	1
Tb927.1.1050	3357	1497	1	1	1	1	1	1.80622	1	1	1.80622	1.80622
Tb927.1.1050	3357	1542	2.89216	1	1	1	1	1	0.345763	1	1	1
Tb927.1.1050	3357	1575	55.8726	47.7201	17.8147	1	15.6234	72.7532	0.854088	0.0561333	4.65667	4.65667
Tb927.1.1050	3357	1629	1	1	1	12.4264	1	1	1	12.4264	1	12.4264
Tb927.1.1050	3357	1662	8.56863	5.67201	9.40737	18.1396	9.93655	22.7678	0.661951	1.92824	2.29132	2.29132
Tb927.1.1050	3357	1791	25.5981	8.00802	1	1	8.31172	1.80622	0.312837	1	0.217309	1
Tb927.1.1050	3357	1875	2.89216	1	1	1	1	1	0.345763	1	1	1
Tb927.1.1050	3357	1947	1	1	1	1	1	1.80622	1	1	1.80622	1.80622
Tb927.1.1050	3357	2025	99.3922	52.3921	1	1	1	1	0.527125	1	1	1
Tb927.1.1050	3357	2118	1	1	1	1	2.62483	3.41865	1	1	1.30243	1.30243
Tb927.1.1050	3357	2127	1	1	1	1	1	1.80622	1	1	1.80622	1.80622
Tb927.1.1050	3357	2175	1	1	7.30553	4.80881	1	1	1	0.658242	1	1
Tb927.1.1050	3357	2220	1	1	1	1	1.81241	1	1	1	0.55175	1
Tb927.1.1050	3357	2235	1	1	13.6111	4.80881	1	1	1	0.353301	1	1
Tb927.1.1050	3357	2319	1	1	1	1	1	1.80622	1	1	1.80622	1.80622
Tb927.1.1050	3357	2355	1	1	7.30553	4.80881	26.1848	15.5119	1	0.658242	0.5924	1
Tb927.1.1050	3357	2412	1	8.00802	1	4.80881	1	3.41865	8.00802	4.80881	3.41865	8.00802
Tb927.1.1050	3357	2439	1	1	1	1	22.1228	8.25594	1	1	0.373188	1
Tb927.1.1050	3357	2508	25.5981	52.3921	17.8147	16.2352	1	3.41865	2.04672	0.911336	3.41865	3.41865
Tb927.1.1050	3357	2517	1	1	1	1	1.81241	1	1	1	0.55175	1
Tb927.1.1050	3357	2616	2.89216	12.68	1	12.4264	35.1214	35.6673	4.38428	12.4264	1.01554	12.4264
Tb927.1.1050	3357	2619	1	1	1	1	7.49931	13.8994	1	1	1.85343	1.85343
Tb927.1.1050	3357	2631	1	1	9.40737	10.522	1	1	1	1.11849	1	1.11849
Tb927.1.1050	3357	2643	1	1	5.20369	8.61761	22.9352	5.03108	1	1.65606	0.219361	1.65606
Tb927.1.1050	3357	2682	1	1	1	1	6.6869	1.80622	1	1	0.270113	1
Tb927.1.1050	3357	2715	1	1	34.6295	10.522	1	1	1	0.303846	1	1
Tb927.1.1050	3357	2730	1	1	24.1203	37.1837	1	1	1	1.54159	1	1.54159
Tb927.1.1050	3357	2757	12.3529	15.016	24.1203	27.6616	1	1	1.21558	1.14682	1	1.21558
Tb927.1.1050	3357	2853	1	1	1	4.80881	4.24965	5.03108	1	4.80881	1.18388	4.80881
Tb927.1.1050	3357	2946	1	1	1	1	1	2.61243	1	1	2.61243	2.61243
Tb927.1.1050	3357	2997	1	1	1	1	1	1.80622	1	1	1.80622	1.80622
Tb927.1.1050	3357	3000	1	1	1	1	1.81241	1	1	1	0.55175	1
Tb927.1.1050	3357	3015	1	3.33601	1	1	1	1	3.33601	1	1	3.33601
Tb927.1.1050	3357	3042	1	1	1	1	1.81241	1	1	1	0.55175	1
Tb927.1.1050	3357	3045	1	1	1	1	9.12414	15.5119	1	1	1.70009	1.70009
Tb927.1.1050	3357	3081	1	1	1	1	6.6869	3.41865	1	1	0.511246	1
Tb927.1.1050	3357	3087	71.0099	36.0401	53.5461	71.4629	1.81241	3.41865	0.507537	1.33461	1.88624	1.88624
Tb927.1.1050	3357	3129	1	1	1	1	1	1.80622	1	1	1.80622	1.80622
Tb927.1.1050	3357	3180	1	1	1	1	2.62483	1	1	1	0.380977	1
Tb927.1.1050	3357	3183	1	1	1	1	1.81241	1	1	1	0.55175	1
Tb927.1.1050	3357	3228	1	1	1	1	1	1.80622	1	1	1.80622	1.80622
Tb927.1.1050	3357	3267	2.89216	8.00802	3.10184	2.9044	1	1	2.76887	0.936348	1	2.76887
Tb927.1.1060	918	63	1	1	1	1	12.3738	13.0932	1	1	1.05814	1.05814
Tb927.1.1060	918	129	1	1	1	1	5.87448	9.86837	1	1	1.67987	1.67987
Tb927.1.1060	918	177	2.89216	1	1	1	1	1	0.345763	1	1	1
Tb927.1.1060	918	180	1	1	1	1	1	1.80622	1	1	1.80622	1.80622
Tb927.1.1060	918	267	1	1	9.40737	12.4264	1	1	1	1.32092	1	1.32092
Tb927.1.1060	918	342	1	1	1	1	1.81241	1	1	1	0.55175	1
Tb927.1.1060	918	378	1	12.68	5.20369	4.80881	1	1	12.68	0.924115	1	12.68
Tb927.1.1060	918	417	4.78432	17.352	1	1	1	1	3.62686	1	1	3.62686
Tb927.1.1060	918	576	1	3.33601	1	6.71321	3.43724	1	3.33601	6.71321	0.290931	6.71321
Tb927.1.1060	918	594	12.3529	3.33601	1	1	1	2.61243	0.270057	1	2.61243	2.61243
Tb927.1.1060	918	609	1	1	1	1	30.2469	43.7294	1	1	1.44575	1.44575
Tb927.1.1060	918	660	18.0294	8.00802	1	1	2.62483	2.61243	0.444164	1	0.995277	1
Tb927.1.1060	918	669	1	1	1	1	5.87448	36.4735	1	1	6.2088	6.2088
Tb927.1.1060	918	717	1	1	13.6111	20.044	1	1	1	1.47263	1	1.47263
Tb927.1.1060	918	738	1	1	1	1	2.62483	2.61243	1	1	0.995277	1
Tb927.1.1060	918	744	1	1	1	1	1.81241	1	1	1	0.55175	1
Tb927.1.1060	918	774	1	1	1	1	1.81241	1	1	1	0.55175	1
Tb927.1.1060	918	783	2.89216	10.344	1	2.9044	1	1	3.57658	2.9044	1	3.57658
Tb927.1.1060	918	843	1	1	1	1	1.81241	1	1	1	0.55175	1
Tb927.1.1080	1458	9	1	1	3.10184	10.522	1	1	1	3.39218	1	3.39218
Tb927.1.1080	1458	51	1	1	3.10184	10.522	1	1	1	3.39218	1	3.39218
Tb927.1.1080	1458	57	1	1	1	1	5.06207	2.61243	1	1	0.51608	1
Tb927.1.1080	1458	102	1	1	5.20369	1	1	1	1	0.192171	1	1
Tb927.1.1080	1458	123	1	1	1	1	1.81241	1	1	1	0.55175	1
Tb927.1.1080	1458	195	1	1	3.10184	10.522	1	1	1	3.39218	1	3.39218
Tb927.1.1080	1458	198	1	1	5.20369	6.71321	1	1	1	1.29009	1	1.29009
Tb927.1.1080	1458	246	1	1	1	1	1.81241	1	1	1	0.55175	1
Tb927.1.1080	1458	273	1	1	1	1	7.49931	5.83729	1	1	0.778377	1
Tb927.1.1080	1458	405	1	1	1	1	1	1.80622	1	1	1.80622	1.80622
Tb927.1.1080	1458	414	4.78432	31.3681	22.0184	6.71321	9.12414	5.03108	6.55644	0.30489	0.551403	6.55644
Tb927.1.1080	1458	441	29.3824	24.3601	1	1	1	1	0.829071	1	1	1
Tb927.1.1080	1458	450	6.67647	5.67201	1	1	9.12414	13.0932	0.849552	1	1.43501	1.43501
Tb927.1.1080	1458	486	10.4608	10.344	1	1	5.06207	5.03108	0.988838	1	0.993878	1
Tb927.1.1080	1458	612	2.89216	1	1	1	2.62483	1	0.345763	1	0.380977	1
Tb927.1.1080	1458	765	21.8137	43.0481	1	1	1	1	1.97344	1	1	1.97344
Tb927.1.1080	1458	780	18.0294	36.0401	19.9166	20.044	1	1	1.99896	1.0064	1	1.99896
Tb927.1.1080	1458	885	1	3.33601	1	1	1	1	3.33601	1	1	3.33601
Tb927.1.1080	1458	927	1	1	1	1	14.811	1	1	1	0.0675172	1
Tb927.1.1080	1458	1002	1	1	9.40737	2.9044	1	1	1	0.308737	1	1
Tb927.1.1080	1458	1095	1	1	1	1	1	1.80622	1	1	1.80622	1.80622
Tb927.1.1080	1458	1107	1	1	1	1	1.81241	1	1	1	0.55175	1
Tb927.1.1080	1458	1386	1	1	1	1	17.2483	3.41865	1	1	0.198202	1
Tb927.1.1080	1458	1416	1	1	1	1	1	1.80622	1	1	1.80622	1.80622
Tb927.1.1100	2913	-3	2.89216	1	1	1	1	1	0.345763	1	1	1
Tb927.1.1100	2913	0	1	1	1	1	1.81241	1	1	1	0.55175	1
Tb927.1.1100	2913	30	1	1	1	12.4264	1	1	1	12.4264	1	12.4264
Tb927.1.1100	2913	129	1	1	1	1	1.81241	1	1	1	0.55175	1
Tb927.1.1100	2913	276	1	1	1	12.4264	1	1	1	12.4264	1	12.4264
Tb927.1.1100	2913	366	1	1	1	1	1.81241	1	1	1	0.55175	1
Tb927.1.1100	2913	390	1	1	1	1	1	1.80622	1	1	1.80622	1.80622
Tb927.1.1100	2913	423	1	1	1	1	1	1.80622	1	1	1.80622	1.80622
Tb927.1.1100	2913	495	1	1	1	1	1	5.03108	1	1	5.03108	5.03108
Tb927.1.1100	2913	516	18.0294	8.00802	11.5092	14.3308	2.62483	4.22486	0.444164	1.24516	1.60958	1.60958
Tb927.1.1100	2913	630	1	1	1	1	1	1.80622	1	1	1.80622	1.80622
Tb927.1.1100	2913	696	1	1	1	1	1	1.80622	1	1	1.80622	1.80622
Tb927.1.1100	2913	744	1	1	1	6.71321	1	1	1	6.71321	1	6.71321
Tb927.1.1100	2913	852	19.9216	12.68	5.20369	1	6.6869	1.80622	0.636497	0.192171	0.270113	0.636497
Tb927.1.1100	2913	882	1	10.344	1	1	4.24965	4.22486	10.344	1	0.994166	10.344
Tb927.1.1100	2913	1026	18.0294	31.3681	1	1	1	1	1.73983	1	1	1.73983
Tb927.1.1100	2913	1056	2.89216	1	3.10184	2.9044	1	1	0.345763	0.936348	1	1
Tb927.1.1100	2913	1107	1	1	1	1	1.81241	1	1	1	0.55175	1
Tb927.1.1100	2913	1242	2.89216	10.344	1	1	1	1	3.57658	1	1	3.57658
Tb927.1.1100	2913	1260	1	1	5.20369	8.61761	3.43724	1	1	1.65606	0.290931	1.65606
Tb927.1.1100	2913	1356	1	1	1	1	5.06207	3.41865	1	1	0.675346	1
Tb927.1.1100	2913	1404	2.89216	5.67201	1	1	1	1	1.96117	1	1	1.96117
Tb927.1.1100	2913	1416	1	1	1	1	1	1.80622	1	1	1.80622	1.80622
Tb927.1.1100	2913	1440	1	1	1	1	2.62483	1.80622	1	1	0.688127	1
Tb927.1.1100	2913	1575	1	1	1	1	1	1.80622	1	1	1.80622	1.80622
Tb927.1.1100	2913	1617	1	1	1	1	1.81241	1	1	1	0.55175	1
Tb927.1.1100	2913	1647	1	3.33601	1	1	1	1	3.33601	1	1	3.33601
Tb927.1.1100	2913	1656	1	1	3.10184	1	1	1	1	0.322389	1	1
Tb927.1.1100	2913	1659	1	1	1	14.3308	12.3738	1	1	14.3308	0.080816	14.3308
Tb927.1.1100	2913	1674	23.7059	36.0401	1	1	48.9324	100.165	1.5203	1	2.047	2.047
Tb927.1.1100	2913	1722	1	1	32.5276	6.71321	1	1	1	0.206385	1	1
Tb927.1.1100	2913	1743	6.67647	10.344	1	1	13.9986	5.83729	1.54932	1	0.416991	1.54932
Tb927.1.1100	2913	1752	1	1	24.1203	14.3308	1	1	1	0.59414	1	1
Tb927.1.1100	2913	1761	1	1	1	1	5.87448	1.80622	1	1	0.307468	1
Tb927.1.1100	2913	1773	123.99	101.448	17.8147	14.3308	1	3.41865	0.818195	0.804436	3.41865	3.41865
Tb927.1.1100	2913	1785	1	1	1	1	1	1.80622	1	1	1.80622	1.80622
Tb927.1.1100	2913	1788	1	12.68	1	4.80881	4.24965	10.6746	12.68	4.80881	2.51187	12.68
Tb927.1.1100	2913	1794	12.3529	24.3601	1	1	4.24965	5.83729	1.972	1	1.37359	1.972
Tb927.1.1100	2913	1866	1	1	1	10.522	1	1	1	10.522	1	10.522
Tb927.1.1100	2913	1920	1	1	1	1	1.81241	1	1	1	0.55175	1
Tb927.1.1100	2913	1950	1	1	1	1	1	1.80622	1	1	1.80622	1.80622
Tb927.1.1100	2913	2013	1	1	11.5092	1	4.24965	1.80622	1	0.0868869	0.425026	1
Tb927.1.1100	2913	2034	1	1	24.1203	14.3308	50.5572	26.7989	1	0.59414	0.530071	1
Tb927.1.1100	2913	2070	1	1	1	1	1.81241	1	1	1	0.55175	1
Tb927.1.1100	2913	2073	1	1	1	1	18.0607	21.9616	1	1	1.21599	1.21599
Tb927.1.1100	2913	2091	1	1	45.1387	44.8013	34.309	28.4113	1	0.992525	0.828102	1
Tb927.1.1100	2913	2103	35.0588	10.344	1	10.522	25.3724	46.9543	0.295047	10.522	1.8506	10.522
Tb927.1.1100	2913	2163	1	1	1	1	1.81241	1	1	1	0.55175	1
Tb927.1.1100	2913	2166	1	1	1	1	1	2.61243	1	1	2.61243	2.61243
Tb927.1.1100	2913	2175	1	1	1	1	3.43724	1	1	1	0.290931	1
Tb927.1.1100	2913	2196	1	1	1	1	44.0579	123.545	1	1	2.80414	2.80414
Tb927.1.1100	2913	2223	1	1	1	1	1	2.61243	1	1	2.61243	2.61243
Tb927.1.1100	2913	2229	1	1	1	1	84.6786	60.66	1	1	0.716355	1
Tb927.1.1100	2913	2235	1	1	1	1	1.81241	1	1	1	0.55175	1
Tb927.1.1100	2913	2295	1	1	1	1	1	1.80622	1	1	1.80622	1.80622
Tb927.1.1100	2913	2331	1	1	34.6295	4.80881	6.6869	14.7057	1	0.138864	2.19918	2.19918
Tb927.1.1100	2913	2358	1	1	11.5092	6.71321	6.6869	10.6746	1	0.58329	1.59634	1.59634
Tb927.1.1100	2913	2406	1	1	1	1	13.1862	4.22486	1	1	0.3204	1
Tb927.1.1100	2913	2511	1	1	1	1	1.81241	1	1	1	0.55175	1
Tb927.1.1100	2913	2655	1	1	1	1	1	1.80622	1	1	1.80622	1.80622
Tb927.1.1100	2913	2745	1	1	3.10184	1	1	1	1	0.322389	1	1
Tb927.1.1100	2913	2766	1	1	1	1	1	1.80622	1	1	1.80622	1.80622
Tb927.1.1100	2913	2781	1	1	1	1	1	3.41865	1	1	3.41865	3.41865
Tb927.1.1120	1110	3	1	1	1	6.71321	1	1	1	6.71321	1	6.71321
Tb927.1.1120	1110	54	1	1	1	1	1.81241	1	1	1	0.55175	1
Tb927.1.1120	1110	66	1	1	15.7129	2.9044	1	1	1	0.184842	1	1
Tb927.1.1120	1110	369	1	1	1	1	1	1.80622	1	1	1.80622	1.80622
Tb927.1.1120	1110	399	1	1	7.30553	2.9044	1	1	1	0.397562	1	1
Tb927.1.1120	1110	447	1	1	13.6111	18.1396	1.81241	1	1	1.33271	0.55175	1.33271
Tb927.1.1120	1110	501	1	1	1	1	1	1.80622	1	1	1.80622	1.80622
Tb927.1.1120	1110	690	10.4608	8.00802	1	1	1	1	0.765527	1	1	1
Tb927.1.1120	1110	711	29.3824	17.352	1	1	1	1	0.59056	1	1	1
Tb927.1.1120	1110	765	1	1	1	1	1	1.80622	1	1	1.80622	1.80622
Tb927.1.1120	1110	792	1	1	1	1	1.81241	1.80622	1	1	0.99658	1
Tb927.1.1120	1110	807	1	1	3.10184	2.9044	1	1	1	0.936348	1	1
Tb927.1.1120	1110	867	1	1	1	1	39.1834	27.6051	1	1	0.70451	1
Tb927.1.1120	1110	930	1	1	1	1	3.43724	4.22486	1	1	1.22914	1.22914
Tb927.1.1120	1110	972	10.4608	22.0241	1	2.9044	1	1.80622	2.10539	2.9044	1.80622	2.9044
Tb927.1.1120	1110	1014	1	1	1	1	1.81241	1	1	1	0.55175	1
Tb927.1.1130	1854	-27	1	1	1	1	1	1.80622	1	1	1.80622	1.80622
Tb927.1.1130	1854	84	1	1	1	1	1.81241	1	1	1	0.55175	1
Tb927.1.1130	1854	114	1	1	1	1	1	1.80622	1	1	1.80622	1.80622
Tb927.1.1130	1854	213	1	1	1	1	1.81241	1	1	1	0.55175	1
Tb927.1.1130	1854	225	1	1	1	1	1	1.80622	1	1	1.80622	1.80622
Tb927.1.1130	1854	588	1	1	1	1	1	1.80622	1	1	1.80622	1.80622
Tb927.1.1130	1854	684	1	1	1	1	1	1.80622	1	1	1.80622	1.80622
Tb927.1.1130	1854	765	14.2451	22.0241	1	1	1	1	1.54608	1	1	1.54608
Tb927.1.1130	1854	780	4.78432	8.00802	1	1	1	1	1.67381	1	1	1.67381
Tb927.1.1130	1854	834	1	1	1	1	9.12414	14.7057	1	1	1.61173	1.61173
Tb927.1.1130	1854	843	1	1	30.4258	35.2793	1	1	1	1.15952	1	1.15952
Tb927.1.1130	1854	855	1	1	110.296	61.9409	9.93655	4.22486	1	0.561589	0.425184	1
Tb927.1.1130	1854	873	1	1	5.20369	12.4264	1	1	1	2.388	1	2.388
Tb927.1.1130	1854	960	21.8137	40.7121	1	1	16.4359	5.83729	1.86635	1	0.355156	1.86635
Tb927.1.1130	1854	1053	6.67647	15.016	13.6111	18.1396	6.6869	1	2.2491	1.33271	0.149546	2.2491
Tb927.1.1130	1854	1077	1	1	15.7129	10.522	1	1	1	0.669642	1	1
Tb927.1.1130	1854	1092	1	1	1	4.80881	3.43724	2.61243	1	4.80881	0.760037	4.80881
Tb927.1.1130	1854	1095	1	1	1	1	1	2.61243	1	1	2.61243	2.61243
Tb927.1.1130	1854	1140	1	1	1	1	11.5614	1	1	1	0.0864949	1
Tb927.1.1130	1854	1143	1	1	1	1	1.81241	1	1	1	0.55175	1
Tb927.1.1130	1854	1161	1	1	1	1	1	1.80622	1	1	1.80622	1.80622
Tb927.1.1130	1854	1194	1	1	1	1	1.81241	1	1	1	0.55175	1
Tb927.1.1130	1854	1368	1	1	9.40737	12.4264	9.93655	6.64351	1	1.32092	0.668593	1.32092
Tb927.1.1130	1854	1425	16.1373	10.344	1	4.80881	1	1	0.641002	4.80881	1	4.80881
Tb927.1.1130	1854	1440	1	1	1	1	1.81241	1	1	1	0.55175	1
Tb927.1.1130	1854	1725	1	1	17.8147	21.9484	1	1	1	1.23204	1	1.23204
Tb927.1.1130	1854	1731	1	1	1	1	1	1.80622	1	1	1.80622	1.80622
Tb927.1.1130	1854	1791	1	1	1	1	6.6869	9.06216	1	1	1.35521	1.35521
Tb927.1.1140	1074	45	1	1	1	1	1	1.80622	1	1	1.80622	1.80622
Tb927.1.1140	1074	315	1	1	1	4.80881	1	2.61243	1	4.80881	2.61243	4.80881
Tb927.1.1140	1074	327	1	1	1	1	1.81241	1.80622	1	1	0.99658	1
Tb927.1.1140	1074	381	1	1	1	1	1.81241	1	1	1	0.55175	1
Tb927.1.1140	1074	462	1	1	1	12.4264	1	1	1	12.4264	1	12.4264
Tb927.1.1140	1074	510	18.0294	5.67201	3.10184	10.522	1	1	0.314598	3.39218	1	3.39218
Tb927.1.1140	1074	528	1	1	1	1	1.81241	1	1	1	0.55175	1
Tb927.1.1140	1074	561	4.78432	1	1	1	1	1	0.209016	1	1	1
Tb927.1.1150	1443	-3	1	1	5.20369	2.9044	1	1	1	0.558143	1	1
Tb927.1.1150	1443	6	2.89216	3.33601	1	1	1	1	1.15347	1	1	1.15347
Tb927.1.1150	1443	57	1	1	3.10184	4.80881	3.43724	1.80622	1	1.55031	0.525484	1.55031
Tb927.1.1150	1443	60	1	3.33601	9.40737	14.3308	1	1	3.33601	1.52336	1	3.33601
Tb927.1.1150	1443	87	1	1	5.20369	18.1396	1	1	1	3.48592	1	3.48592
Tb927.1.1150	1443	117	27.4902	5.67201	1	1	1	1	0.206328	1	1	1
Tb927.1.1150	1443	159	1	1	3.10184	2.9044	1	1	1	0.936348	1	1
Tb927.1.1150	1443	171	1	1	1	1	3.43724	2.61243	1	1	0.760037	1
Tb927.1.1150	1443	198	1	1	7.30553	8.61761	1	1	1	1.1796	1	1.1796
Tb927.1.1150	1443	249	1	1	3.10184	14.3308	1.81241	1	1	4.6201	0.55175	4.6201
Tb927.1.1150	1443	411	1	1	1	1	1.81241	1	1	1	0.55175	1
Tb927.1.1150	1443	420	1	1	1	1	1.81241	1	1	1	0.55175	1
Tb927.1.1150	1443	471	1	1	1	1	1.81241	1	1	1	0.55175	1
Tb927.1.1150	1443	576	1	15.016	7.30553	1	1	3.41865	15.016	0.136883	3.41865	15.016
Tb927.1.1150	1443	597	1	1	9.40737	6.71321	1	1	1	0.713612	1	1
Tb927.1.1150	1443	666	1	1	1	1	18.8731	20.3492	1	1	1.07821	1.07821
Tb927.1.1150	1443	675	1	1	7.30553	12.4264	1	1	1	1.70096	1	1.70096
Tb927.1.1150	1443	714	6.67647	1	1	1	1	1	0.14978	1	1	1
Tb927.1.1150	1443	807	1	1	1	1	1.81241	1	1	1	0.55175	1
Tb927.1.1150	1443	810	1	1	1	1	1.81241	1	1	1	0.55175	1
Tb927.1.1150	1443	1029	1	1	1	1	5.87448	1.80622	1	1	0.307468	1
Tb927.1.1150	1443	1032	1	1	1	1	5.87448	1.80622	1	1	0.307468	1
Tb927.1.1150	1443	1128	1	1	1	1	6.6869	4.22486	1	1	0.631812	1
Tb927.1.1150	1443	1176	31.2745	54.7281	9.40737	4.80881	12.3738	7.44972	1.74993	0.511174	0.602057	1.74993
Tb927.1.1150	1443	1185	1	1	7.30553	20.044	1	1	1	2.74368	1	2.74368
Tb927.1.1150	1443	1245	1	1	1	1	4.24965	3.41865	1	1	0.804453	1
Tb927.1.1150	1443	1254	1	1	1	1	1	1.80622	1	1	1.80622	1.80622
Tb927.1.1150	1443	1281	1	1	1	1	1.81241	1	1	1	0.55175	1
Tb927.1.1150	1443	1290	1	1	7.30553	8.61761	1	1	1	1.1796	1	1.1796
Tb927.1.1150	1443	1335	1	1	1	1	1.81241	1	1	1	0.55175	1
Tb927.1.1160	1596	0	1	1	1	1	5.06207	1	1	1	0.197548	1
Tb927.1.1160	1596	105	1	1	1	1	3.43724	10.6746	1	1	3.10557	3.10557
Tb927.1.1160	1596	222	1	1	1	1	1.81241	1	1	1	0.55175	1
Tb927.1.1160	1596	285	1	1	1	1	1	1.80622	1	1	1.80622	1.80622
Tb927.1.1160	1596	381	1	1	9.40737	8.61761	1	1	1	0.916049	1	1
Tb927.1.1160	1596	567	1	1	3.10184	1	1	1	1	0.322389	1	1
Tb927.1.1160	1596	585	48.304	29.0321	3.10184	4.80881	6.6869	20.3492	0.601029	1.55031	3.04314	3.04314
Tb927.1.1160	1596	717	6.67647	3.33601	11.5092	2.9044	1	1	0.499666	0.252355	1	1
Tb927.1.1160	1596	726	2.89216	3.33601	1	4.80881	1	1	1.15347	4.80881	1	4.80881
Tb927.1.1160	1596	732	1	1	1	1	1.81241	4.22486	1	1	2.33107	2.33107
Tb927.1.1160	1596	852	1	1	5.20369	6.71321	3.43724	5.83729	1	1.29009	1.69825	1.69825
Tb927.1.1160	1596	882	1	1	3.10184	4.80881	1	1	1	1.55031	1	1.55031
Tb927.1.1160	1596	1128	1	1	24.1203	4.80881	1	1.80622	1	0.199368	1.80622	1.80622
Tb927.1.1160	1596	1203	1	1	1	1	5.06207	16.3181	1	1	3.2236	3.2236
Tb927.1.1160	1596	1260	1	1	3.10184	6.71321	1	1	1	2.16426	1	2.16426
Tb927.1.1160	1596	1311	1	1	9.40737	8.61761	3.43724	2.61243	1	0.916049	0.760037	1
Tb927.1.1160	1596	1335	1	1	1	1	2.62483	1	1	1	0.380977	1
Tb927.1.1160	1596	1344	1	1	1	1	10.749	29.2175	1	1	2.71817	2.71817
Tb927.1.1160	1596	1365	10.4608	5.67201	1	1	1	1	0.542216	1	1	1
Tb927.1.1160	1596	1380	1	1	11.5092	1	1	1	1	0.0868869	1	1
Tb927.1.1160	1596	1422	8.56863	15.016	3.10184	4.80881	1	1	1.75244	1.55031	1	1.75244
Tb927.1.1160	1596	1515	1	1	1	8.61761	1	1	1	8.61761	1	8.61761
Tb927.1.1170	249	-15	1	1	1	1	5.87448	1.80622	1	1	0.307468	1
Tb927.1.1200	1290	3	1	1	1	1	1	1.80622	1	1	1.80622	1.80622
Tb927.1.1200	1290	75	1	1	1	4.80881	1	1	1	4.80881	1	4.80881
Tb927.1.1200	1290	93	1	1	1	1	2.62483	1	1	1	0.380977	1
Tb927.1.1200	1290	111	1	1	5.20369	12.4264	1	1	1	2.388	1	2.388
Tb927.1.1200	1290	318	1	1	1	1	1.81241	1	1	1	0.55175	1
Tb927.1.1200	1290	432	19.9216	8.00802	1	1	1	1	0.401977	1	1	1
Tb927.1.1200	1290	474	1	1	30.4258	16.2352	1.81241	4.22486	1	0.533601	2.33107	2.33107
Tb927.1.1200	1290	540	52.0883	52.3921	1	1	5.06207	2.61243	1.00583	1	0.51608	1.00583
Tb927.1.1200	1290	729	1	1	1	1	1.81241	1	1	1	0.55175	1
Tb927.1.1200	1290	792	1	1	1	1	1	1.80622	1	1	1.80622	1.80622
Tb927.1.1200	1290	858	1	1	11.5092	2.9044	65.9931	62.2724	1	0.252355	0.94362	1
Tb927.1.1200	1290	897	27.4902	15.016	30.4258	29.566	9.93655	9.86837	0.546232	0.971743	0.993139	0.993139
Tb927.1.1200	1290	936	1	1	1	6.71321	1	1	1	6.71321	1	6.71321
Tb927.1.1200	1290	1002	21.8137	26.6961	26.2221	18.1396	1.81241	1	1.22382	0.691768	0.55175	1.22382
Tb927.1.1200	1290	1080	1	1	13.6111	16.2352	1	1	1	1.1928	1	1.1928
Tb927.1.1200	1290	1110	1	1	1	1	1	1.80622	1	1	1.80622	1.80622
Tb927.1.1200	1290	1134	6.67647	1	1	1	1	1	0.14978	1	1	1
Tb927.1.1200	1290	1155	1	1	1	1	1.81241	1	1	1	0.55175	1
Tb927.1.1200	1290	1212	1	1	1	2.9044	1	1	1	2.9044	1	2.9044
Tb927.1.1200	1290	1245	1	1	1	1	3.43724	3.41865	1	1	0.99459	1
Tb927.1.1200	1290	1248	10.4608	8.00802	1	1	1	1	0.765527	1	1	1
Tb927.1.1210	435	9	14.2451	24.3601	1	1	9.93655	5.83729	1.71007	1	0.587457	1.71007
Tb927.1.1210	435	48	1	17.352	1	1	1	1	17.352	1	1	17.352
Tb927.1.1210	435	102	21.8137	10.344	1	1	7.49931	1	0.474198	1	0.133346	1
Tb927.1.1210	435	117	1	1	1	2.9044	1	1	1	2.9044	1	2.9044
Tb927.1.1210	435	123	1	1	1	1	12.3738	10.6746	1	1	0.862677	1
Tb927.1.1210	435	126	14.2451	26.6961	13.6111	8.61761	1	3.41865	1.87405	0.633133	3.41865	3.41865
Tb927.1.1210	435	138	1	1	1	1	1	1.80622	1	1	1.80622	1.80622
Tb927.1.1210	435	144	1	1	5.20369	33.3748	16.4359	47.7605	1	6.41369	2.90587	6.41369
Tb927.1.1210	435	156	52.0883	26.6961	5.20369	12.4264	29.4345	32.4424	0.512516	2.388	1.10219	2.388
Tb927.1.1210	435	189	1	1	1	1	2.62483	1	1	1	0.380977	1
Tb927.1.1210	435	192	1	1	1	1	1.81241	1.80622	1	1	0.99658	1
Tb927.1.1210	435	222	1	1	1	1	1.81241	1	1	1	0.55175	1
Tb927.1.1210	435	225	1	1	1	1	1.81241	1	1	1	0.55175	1
Tb927.1.1210	435	273	1	1	5.20369	4.80881	3.43724	5.03108	1	0.924115	1.4637	1.4637
Tb927.1.1210	435	303	1	1	3.10184	2.9044	1	1	1	0.936348	1	1
Tb927.1.1210	435	342	36.951	31.3681	9.40737	12.4264	148.859	87.2651	0.84891	1.32092	0.586225	1.32092
Tb927.1.1210	435	411	1	1	1	1	1	1.80622	1	1	1.80622	1.80622
Tb927.1.1210	435	414	23.7059	5.67201	1	1	1	1	0.239266	1	1	1
Tb927.1.1220	684	-6	1	1	1	1	1	1.80622	1	1	1.80622	1.80622
Tb927.1.1220	684	0	1	1	17.8147	8.61761	1	1	1	0.483735	1	1
Tb927.1.1220	684	33	1	3.33601	5.20369	25.7572	2.62483	1	3.33601	4.94981	0.380977	4.94981
Tb927.1.1220	684	63	1	1	3.10184	6.71321	44.0579	71.1408	1	2.16426	1.61471	2.16426
Tb927.1.1220	684	111	1	1	1	1	1.81241	1	1	1	0.55175	1
Tb927.1.1220	684	135	1	1	1	1	13.9986	1	1	1	0.0714356	1
Tb927.1.1220	684	144	1	1	1	1	2.62483	1	1	1	0.380977	1
Tb927.1.1220	684	162	1	3.33601	5.20369	2.9044	3.43724	1	3.33601	0.558143	0.290931	3.33601
Tb927.1.1220	684	237	1	1	1	1	1	1.80622	1	1	1.80622	1.80622
Tb927.1.1220	684	252	1	1	1	1	1	1.80622	1	1	1.80622	1.80622
Tb927.1.1220	684	339	1	1	3.10184	14.3308	1	1.80622	1	4.6201	1.80622	4.6201
Tb927.1.1220	684	369	1	1	5.20369	1	1	1	1	0.192171	1	1
Tb927.1.1220	684	453	1	1	5.20369	2.9044	1	1	1	0.558143	1	1
Tb927.1.1220	684	465	10.4608	1	1	1	6.6869	1	0.0955951	1	0.149546	1
Tb927.1.1220	684	666	1	1	24.1203	37.1837	4.24965	9.06216	1	1.54159	2.13245	2.13245
Tb927.1.1230	1443	-36	1	22.0241	1	1	9.12414	5.03108	22.0241	1	0.551403	22.0241
Tb927.1.1230	1443	51	1	1	7.30553	8.61761	1	1	1	1.1796	1	1.1796
Tb927.1.1230	1443	156	2.89216	3.33601	1	1	1	1	1.15347	1	1	1.15347
Tb927.1.1230	1443	354	16.1373	8.00802	1	1	2.62483	1	0.496244	1	0.380977	1
Tb927.1.1230	1443	387	1	1	1	14.3308	1	2.61243	1	14.3308	2.61243	14.3308
Tb927.1.1230	1443	405	1	1	1	1	6.6869	6.64351	1	1	0.993512	1
Tb927.1.1230	1443	411	1	1	24.1203	1	1.81241	1	1	0.0414589	0.55175	1
Tb927.1.1230	1443	447	1	1	1	4.80881	23.7476	38.0859	1	4.80881	1.60378	4.80881
Tb927.1.1230	1443	486	1	1	1	1	1.81241	1	1	1	0.55175	1
Tb927.1.1230	1443	600	1	1	1	2.9044	1	1	1	2.9044	1	2.9044
Tb927.1.1230	1443	609	19.9216	12.68	1	1	1	1	0.636497	1	1	1
Tb927.1.1230	1443	690	2.89216	1	1	1	1	1	0.345763	1	1	1
Tb927.1.1230	1443	948	1	1	1	1	1.81241	1.80622	1	1	0.99658	1
Tb927.1.1230	1443	975	1	1	3.10184	1	1	1.80622	1	0.322389	1.80622	1.80622
Tb927.1.1230	1443	1059	8.56863	5.67201	1	1	14.811	7.44972	0.661951	1	0.502985	1
Tb927.1.1230	1443	1068	1	1	1	1	28.6221	34.0548	1	1	1.18981	1.18981
Tb927.1.1230	1443	1074	1	1	1	1	2.62483	2.61243	1	1	0.995277	1
Tb927.1.1230	1443	1089	1	1	11.5092	2.9044	1	1	1	0.252355	1	1
Tb927.1.1230	1443	1128	1	1	5.20369	10.522	1	1	1	2.02203	1	2.02203
Tb927.1.1230	1443	1155	1	1	1	1	1	1.80622	1	1	1.80622	1.80622
Tb927.1.1230	1443	1284	1	1	1	1	1.81241	1	1	1	0.55175	1
Tb927.1.1230	1443	1356	1	3.33601	1	1	1	1	3.33601	1	1	3.33601
Tb927.1.1230	1443	1359	1	1	3.10184	12.4264	5.06207	5.83729	1	4.00614	1.15314	4.00614
Tb927.1.1230	1443	1362	1	1	1	1	1.81241	1	1	1	0.55175	1
Tb927.1.1230	1443	1374	1	1	1	1	1.81241	1	1	1	0.55175	1
Tb927.1.1240	1770	-12	1	1	1	1	3.43724	2.61243	1	1	0.760037	1
Tb927.1.1240	1770	6	1	1	1	1	7.49931	12.287	1	1	1.63842	1.63842
Tb927.1.1240	1770	258	1	1	1	1	1.81241	1	1	1	0.55175	1
Tb927.1.1240	1770	321	1	1	1	1	1.81241	1	1	1	0.55175	1
Tb927.1.1240	1770	327	1	1	1	1	1	1.80622	1	1	1.80622	1.80622
Tb927.1.1240	1770	357	2.89216	3.33601	1	1	1	1	1.15347	1	1	1.15347
Tb927.1.1240	1770	369	1	1	82.9719	39.0881	18.8731	13.8994	1	0.4711	0.736469	1
Tb927.1.1240	1770	390	4.78432	3.33601	5.20369	14.3308	1	1	0.69728	2.75398	1	2.75398
Tb927.1.1240	1770	396	1	1	1	1	1.81241	1	1	1	0.55175	1
Tb927.1.1240	1770	432	48.304	24.3601	1	1	1	1	0.504308	1	1	1
Tb927.1.1240	1770	474	36.951	17.352	3.10184	10.522	3.43724	34.8611	0.469596	3.39218	10.1422	10.1422
Tb927.1.1240	1770	498	1	1	15.7129	2.9044	1	1	1	0.184842	1	1
Tb927.1.1240	1770	711	1	1	1	1	1	1.80622	1	1	1.80622	1.80622
Tb927.1.1240	1770	780	40.7353	22.0241	1	1	8.31172	1.80622	0.540662	1	0.217309	1
Tb927.1.1240	1770	819	1	1	1	1	1.81241	1	1	1	0.55175	1
Tb927.1.1240	1770	912	1	1	11.5092	21.9484	5.06207	5.03108	1	1.90703	0.993878	1.90703
Tb927.1.1240	1770	1005	6.67647	17.352	9.40737	1	3.43724	1	2.59898	0.1063	0.290931	2.59898
Tb927.1.1240	1770	1026	14.2451	50.0561	3.10184	16.2352	6.6869	5.83729	3.51392	5.23406	0.872945	5.23406
Tb927.1.1240	1770	1047	1	1	1	1	1	1.80622	1	1	1.80622	1.80622
Tb927.1.1240	1770	1131	1	1	15.7129	20.044	1	1	1	1.27564	1	1.27564
Tb927.1.1240	1770	1155	1	1	1	1	1.81241	1	1	1	0.55175	1
Tb927.1.1240	1770	1233	1	1	3.10184	2.9044	11.5614	30.83	1	0.936348	2.66664	2.66664
Tb927.1.1240	1770	1275	19.9216	22.0241	5.20369	6.71321	1	4.22486	1.10554	1.29009	4.22486	4.22486
Tb927.1.1240	1770	1386	1	1	1	1	1.81241	1	1	1	0.55175	1
Tb927.1.1240	1770	1476	1	1	1	1	3.43724	1	1	1	0.290931	1
Tb927.1.1240	1770	1578	1	1	1	1	1	1.80622	1	1	1.80622	1.80622
Tb927.1.1240	1770	1668	1	1	1	1	3.43724	3.41865	1	1	0.99459	1
Tb927.1.1240	1770	1719	1	1	1	1	1	1.80622	1	1	1.80622	1.80622
Tb927.1.1240	1770	1752	1	1	3.10184	2.9044	1	1	1	0.936348	1	1
Tb927.1.1270	1302	-21	1	1	1	1	11.5614	29.2175	1	1	2.52717	2.52717
Tb927.1.1270	1302	48	1	1	1	1	1	1.80622	1	1	1.80622	1.80622
Tb927.1.1270	1302	81	1	1	1	1	1.81241	1	1	1	0.55175	1
Tb927.1.1270	1302	84	1	1	1	1	1.81241	1	1	1	0.55175	1
Tb927.1.1270	1302	147	1	1	1	1	5.06207	1	1	1	0.197548	1
Tb927.1.1270	1302	204	1	1	1	1	1.81241	1	1	1	0.55175	1
Tb927.1.1270	1302	225	1	1	24.1203	27.6616	1	1	1	1.14682	1	1.14682
Tb927.1.1270	1302	246	1	1	1	1	4.24965	12.287	1	1	2.8913	2.8913
Tb927.1.1270	1302	348	1	1	1	1	7.49931	10.6746	1	1	1.42341	1.42341
Tb927.1.1270	1302	360	10.4608	3.33601	1	1	1	1	0.318906	1	1	1
Tb927.1.1270	1302	516	1	1	1	1	1.81241	1	1	1	0.55175	1
Tb927.1.1270	1302	603	1	1	1	1	26.9972	21.9616	1	1	0.813476	1
Tb927.1.1270	1302	669	1	1	1	1	1	1.80622	1	1	1.80622	1.80622
Tb927.1.1270	1302	687	1	1	1	18.1396	1	1	1	18.1396	1	18.1396
Tb927.1.1270	1302	915	1	1	9.40737	4.80881	1	1	1	0.511174	1	1
Tb927.1.1270	1302	948	1	1	3.10184	2.9044	1	1	1	0.936348	1	1
Tb927.1.1270	1302	960	1	1	1	1	2.62483	2.61243	1	1	0.995277	1
Tb927.1.1270	1302	966	1	1	1	1	1	1.80622	1	1	1.80622	1.80622
Tb927.1.1270	1302	1032	1	1	1	1	1	1.80622	1	1	1.80622	1.80622
Tb927.1.1270	1302	1173	1	1	1	1	1.81241	1	1	1	0.55175	1
Tb927.1.1270	1302	1239	1	1	1	1	1.81241	1	1	1	0.55175	1
Tb927.1.1300	924	-30	1	1	1	1	1.81241	1	1	1	0.55175	1
Tb927.1.1300	924	15	29.3824	22.0241	1	4.80881	1	1	0.749567	4.80881	1	4.80881
Tb927.1.1300	924	42	1	1	1	1	2.62483	8.25594	1	1	3.14533	3.14533
Tb927.1.1300	924	45	1	1	7.30553	4.80881	1	1	1	0.658242	1	1
Tb927.1.1300	924	279	25.5981	12.68	1	1	1	1	0.495351	1	1	1
Tb927.1.1300	924	318	1	1	1	4.80881	1	1	1	4.80881	1	4.80881
Tb927.1.1300	924	411	1	1	1	1	5.87448	6.64351	1	1	1.13091	1.13091
Tb927.1.1300	924	441	1	3.33601	1	1	1	1	3.33601	1	1	3.33601
Tb927.1.1300	924	582	1	1	1	6.71321	1	1	1	6.71321	1	6.71321
Tb927.1.1300	924	594	1	1	1	1	5.06207	6.64351	1	1	1.31241	1.31241
Tb927.1.1300	924	612	1	1	1	1	3.43724	5.83729	1	1	1.69825	1.69825
Tb927.1.1300	924	630	2.89216	1	1	1	1	1	0.345763	1	1	1
Tb927.1.1300	924	732	1	1	1	1	1.81241	1	1	1	0.55175	1
Tb927.1.1300	924	750	1	1	3.10184	4.80881	1	2.61243	1	1.55031	2.61243	2.61243
Tb927.1.1300	924	753	1	1	1	1	2.62483	1	1	1	0.380977	1
Tb927.1.1310	1293	21	1	1	1	1	1.81241	1	1	1	0.55175	1
Tb927.1.1310	1293	54	1	1	24.1203	16.2352	7.49931	5.03108	1	0.673095	0.670872	1
Tb927.1.1310	1293	267	1	1	1	1	1.81241	1	1	1	0.55175	1
Tb927.1.1310	1293	270	1	1	1	2.9044	1	1	1	2.9044	1	2.9044
Tb927.1.1310	1293	300	1	1	1	1	1.81241	1	1	1	0.55175	1
Tb927.1.1310	1293	303	1	1	17.8147	8.61761	1	1	1	0.483735	1	1
Tb927.1.1310	1293	336	10.4608	17.352	1	1	1	1	1.65877	1	1	1.65877
Tb927.1.1310	1293	354	1	1	1	1	1.81241	1.80622	1	1	0.99658	1
Tb927.1.1310	1293	357	1	1	13.6111	25.7572	1	1	1	1.89238	1	1.89238
Tb927.1.1310	1293	447	2.89216	12.68	7.30553	2.9044	6.6869	3.41865	4.38428	0.397562	0.511246	4.38428
Tb927.1.1310	1293	471	108.853	66.4082	1	1	1	13.0932	0.610072	1	13.0932	13.0932
Tb927.1.1310	1293	621	1	1	1	1	1	1.80622	1	1	1.80622	1.80622
Tb927.1.1310	1293	684	2.89216	5.67201	1	1	1	1	1.96117	1	1	1.96117
Tb927.1.1310	1293	693	1	1	1	2.9044	1	1	1	2.9044	1	2.9044
Tb927.1.1310	1293	726	1	1	1	1	1.81241	1	1	1	0.55175	1
Tb927.1.1310	1293	861	1	1	1	1	3.43724	5.83729	1	1	1.69825	1.69825
Tb927.1.1310	1293	1011	1	1	1	8.61761	4.24965	1.80622	1	8.61761	0.425026	8.61761
Tb927.1.1310	1293	1098	1	1	1	1	5.87448	5.03108	1	1	0.856429	1
Tb927.1.1310	1293	1104	1	1	1	1	9.12414	7.44972	1	1	0.816485	1
Tb927.1.1310	1293	1152	1	1	1	1	1	1.80622	1	1	1.80622	1.80622
Tb927.1.1310	1293	1275	1	1	1	1	1	1.80622	1	1	1.80622	1.80622
Tb927.1.1330	1221	18	19.9216	19.6881	1	1	78.9917	92.1024	0.988277	1	1.16597	1.16597
Tb927.1.1330	1221	57	8.56863	3.33601	1	1	1	1	0.389328	1	1	1
Tb927.1.1330	1221	111	1	1	1	1	1	1.80622	1	1	1.80622	1.80622
Tb927.1.1330	1221	138	4.78432	33.7041	1	1	4.24965	1	7.0447	1	0.235313	7.0447
Tb927.1.1330	1221	237	1	1	1	1	1.81241	1	1	1	0.55175	1
Tb927.1.1330	1221	288	1	1	1	1	1	1.80622	1	1	1.80622	1.80622
Tb927.1.1330	1221	306	1	1	5.20369	4.80881	1	1	1	0.924115	1	1
Tb927.1.1330	1221	351	14.2451	3.33601	1	1	1	1	0.234186	1	1	1
Tb927.1.1330	1221	426	6.67647	26.6961	1	1	1	1	3.99853	1	1	3.99853
Tb927.1.1330	1221	477	2.89216	1	30.4258	14.3308	1	1	0.345763	0.471009	1	1
Tb927.1.1330	1221	480	1	1	1	1	5.87448	6.64351	1	1	1.13091	1.13091
Tb927.1.1330	1221	489	1	1	1	2.9044	1.81241	1	1	2.9044	0.55175	2.9044
Tb927.1.1330	1221	543	2.89216	15.016	24.1203	4.80881	1	1	5.19198	0.199368	1	5.19198
Tb927.1.1330	1221	552	8.56863	24.3601	9.40737	37.1837	1	1	2.84293	3.95261	1	3.95261
Tb927.1.1330	1221	576	1	1	1	1	1	1.80622	1	1	1.80622	1.80622
Tb927.1.1330	1221	579	1	1	5.20369	21.9484	3.43724	1	1	4.21786	0.290931	4.21786
Tb927.1.1330	1221	636	1	1	1	8.61761	1	1	1	8.61761	1	8.61761
Tb927.1.1330	1221	654	1	1	1	1	1.81241	1	1	1	0.55175	1
Tb927.1.1330	1221	840	1	1	1	2.9044	1	1	1	2.9044	1	2.9044
Tb927.1.1330	1221	873	1	1	1	2.9044	1	1	1	2.9044	1	2.9044
Tb927.1.1330	1221	1020	1	1	3.10184	1	1	1	1	0.322389	1	1
Tb927.1.1330	1221	1023	1	1	1	1	2.62483	2.61243	1	1	0.995277	1
Tb927.1.1330	1221	1095	1	1	1	1	1.81241	1	1	1	0.55175	1
Tb927.1.1330	1221	1134	1	1	1	1	1	1.80622	1	1	1.80622	1.80622
Tb927.1.1340	2229	33	89.9314	85.0962	1	1	1	1	0.946235	1	1	1
Tb927.1.1340	2229	45	1	1	1	1	1	6.64351	1	1	6.64351	6.64351
Tb927.1.1340	2229	54	1	1	1	1	1	2.61243	1	1	2.61243	2.61243
Tb927.1.1340	2229	63	1	1	1	1	1	1.80622	1	1	1.80622	1.80622
Tb927.1.1340	2229	141	1	1	1	1	1	1.80622	1	1	1.80622	1.80622
Tb927.1.1340	2229	198	1	1	5.20369	1	4.24965	1	1	0.192171	0.235313	1
Tb927.1.1340	2229	264	1	1	3.10184	1	1	1	1	0.322389	1	1
Tb927.1.1340	2229	288	1	1	1	1	5.06207	6.64351	1	1	1.31241	1.31241
Tb927.1.1340	2229	291	1	1	1	4.80881	14.811	18.7367	1	4.80881	1.26505	4.80881
Tb927.1.1340	2229	357	40.7353	47.7201	1	1	1	1	1.17147	1	1	1.17147
Tb927.1.1340	2229	366	1	1	3.10184	8.61761	11.5614	1	1	2.77822	0.0864949	2.77822
Tb927.1.1340	2229	372	1	1	1	1	1.81241	1	1	1	0.55175	1
Tb927.1.1340	2229	465	1	1	1	6.71321	1	1	1	6.71321	1	6.71321
Tb927.1.1340	2229	570	1	1	1	1	1.81241	1	1	1	0.55175	1
Tb927.1.1340	2229	594	1	1	1	1	1.81241	1	1	1	0.55175	1
Tb927.1.1340	2229	606	1	1	1	1	3.43724	1.80622	1	1	0.525484	1
Tb927.1.1340	2229	654	1	1	1	1	1	2.61243	1	1	2.61243	2.61243
Tb927.1.1340	2229	690	1	1	1	1	1	1.80622	1	1	1.80622	1.80622
Tb927.1.1340	2229	816	1	1	5.20369	2.9044	1	1	1	0.558143	1	1
Tb927.1.1340	2229	819	1	1	1	1	5.06207	4.22486	1	1	0.834612	1
Tb927.1.1340	2229	861	8.56863	1	78.7682	33.3748	1	11.4808	0.116705	0.42371	11.4808	11.4808
Tb927.1.1340	2229	882	35.0588	43.0481	1	1	1	1	1.22788	1	1	1.22788
Tb927.1.1340	2229	1014	1	1	1	12.4264	15.6234	5.03108	1	12.4264	0.322021	12.4264
Tb927.1.1340	2229	1113	1	1	3.10184	16.2352	1	1	1	5.23406	1	5.23406
Tb927.1.1340	2229	1182	1	1	1	1	2.62483	1	1	1	0.380977	1
Tb927.1.1340	2229	1482	1	1	7.30553	6.71321	1	1	1	0.918922	1	1
Tb927.1.1340	2229	1521	12.3529	29.0321	1	14.3308	30.2469	38.8921	2.35021	14.3308	1.28582	14.3308
Tb927.1.1340	2229	1533	1	1	1	1	1.81241	1	1	1	0.55175	1
Tb927.1.1340	2229	1635	1	1	3.10184	1	1	7.44972	1	0.322389	7.44972	7.44972
Tb927.1.1340	2229	1719	1	5.67201	3.10184	6.71321	1	1	5.67201	2.16426	1	5.67201
Tb927.1.1340	2229	1779	105.069	78.0882	9.40737	10.522	45.6828	50.1792	0.743211	1.11849	1.09843	1.11849
Tb927.1.1340	2229	1788	1	1	43.0369	31.4704	1	1	1	0.731244	1	1
Tb927.1.1340	2229	1881	1	1	32.5276	18.1396	1	1	1	0.557668	1	1
Tb927.1.1340	2229	1917	1	1	1	1	8.31172	7.44972	1	1	0.896291	1
Tb927.1.1340	2229	1929	2.89216	1	1	1	1	1	0.345763	1	1	1
Tb927.1.1340	2229	2007	1	1	5.20369	4.80881	1	1	1	0.924115	1	1
Tb927.1.1340	2229	2106	1	1	3.10184	6.71321	2.62483	1	1	2.16426	0.380977	2.16426
Tb927.1.1340	2229	2205	1	1	1	1	1	1.80622	1	1	1.80622	1.80622
Tb927.1.1350	2661	-12	1	1	1	1	1.81241	2.61243	1	1	1.44141	1.44141
Tb927.1.1350	2661	6	42.6275	19.6881	26.2221	18.1396	1.81241	1.80622	0.461863	0.691768	0.99658	0.99658
Tb927.1.1350	2661	39	1	1	1	1	1.81241	1	1	1	0.55175	1
Tb927.1.1350	2661	45	1	1	1	1	9.93655	9.86837	1	1	0.993139	1
Tb927.1.1350	2661	78	1	1	1	1	1.81241	1	1	1	0.55175	1
Tb927.1.1350	2661	111	1	1	9.40737	4.80881	21.3103	12.287	1	0.511174	0.576575	1
Tb927.1.1350	2661	255	1	1	1	1	1	1.80622	1	1	1.80622	1.80622
Tb927.1.1350	2661	273	1	1	1	1	5.06207	3.41865	1	1	0.675346	1
Tb927.1.1350	2661	378	1	1	15.7129	2.9044	10.749	19.543	1	0.184842	1.81812	1.81812
Tb927.1.1350	2661	420	42.6275	36.0401	1	1	1	1	0.845466	1	1	1
Tb927.1.1350	2661	444	1	1	1	1	1.81241	1	1	1	0.55175	1
Tb927.1.1350	2661	456	1	1	1	1	16.4359	15.5119	1	1	0.943783	1
Tb927.1.1350	2661	462	1	1	1	1	1.81241	1	1	1	0.55175	1
Tb927.1.1350	2661	501	1	1	1	1	1.81241	1	1	1	0.55175	1
Tb927.1.1350	2661	507	1	1	1	1	1.81241	1	1	1	0.55175	1
Tb927.1.1350	2661	612	1	1	1	2.9044	1.81241	1.80622	1	2.9044	0.99658	2.9044
Tb927.1.1350	2661	636	36.951	57.0642	1	1	1.81241	1	1.54432	1	0.55175	1.54432
Tb927.1.1350	2661	795	1	1	1	8.61761	14.811	19.543	1	8.61761	1.31949	8.61761
Tb927.1.1350	2661	864	1	1	5.20369	2.9044	1	1	1	0.558143	1	1
Tb927.1.1350	2661	906	1	1	1	1	1	1.80622	1	1	1.80622	1.80622
Tb927.1.1350	2661	942	12.3529	17.352	13.6111	23.8528	1.81241	1	1.40469	1.75246	0.55175	1.75246
Tb927.1.1350	2661	984	16.1373	1	13.6111	14.3308	1	1	0.0619684	1.05288	1	1.05288
Tb927.1.1350	2661	1077	1	1	1	1	1.81241	1	1	1	0.55175	1
Tb927.1.1350	2661	1137	1	1	1	1	1	1.80622	1	1	1.80622	1.80622
Tb927.1.1350	2661	1176	8.56863	12.68	11.5092	1	13.1862	23.574	1.47982	0.0868869	1.78778	1.78778
Tb927.1.1350	2661	1206	1	1	1	1	1	1.80622	1	1	1.80622	1.80622
Tb927.1.1350	2661	1299	1	1	1	1	9.93655	1	1	1	0.100639	1
Tb927.1.1350	2661	1353	1	1	5.20369	4.80881	1	1	1	0.924115	1	1
Tb927.1.1350	2661	1464	1	1	1	2.9044	26.1848	13.8994	1	2.9044	0.530821	2.9044
Tb927.1.1350	2661	1497	1	1	17.8147	18.1396	3.43724	1	1	1.01824	0.290931	1.01824
Tb927.1.1350	2661	1560	29.3824	22.0241	1	1	13.9986	38.8921	0.749567	1	2.77828	2.77828
Tb927.1.1350	2661	1575	18.0294	45.3841	1	1	1	1	2.51723	1	1	2.51723
Tb927.1.1350	2661	1638	1	1	1	1	30.2469	32.4424	1	1	1.07259	1.07259
Tb927.1.1350	2661	1704	10.4608	17.352	11.5092	4.80881	1	1	1.65877	0.417822	1	1.65877
Tb927.1.1350	2661	1728	16.1373	17.352	1	1	1	1	1.07528	1	1	1.07528
Tb927.1.1350	2661	1749	1	1	1	1	3.43724	7.44972	1	1	2.16736	2.16736
Tb927.1.1350	2661	1788	1	1	1	1	1	1.80622	1	1	1.80622	1.80622
Tb927.1.1350	2661	1827	1	1	1	1	9.12414	12.287	1	1	1.34665	1.34665
Tb927.1.1350	2661	1848	1	1	1	1	1	1.80622	1	1	1.80622	1.80622
Tb927.1.1350	2661	1878	1	1	1	1	1	1.80622	1	1	1.80622	1.80622
Tb927.1.1350	2661	1905	1	1	3.10184	1	1	1	1	0.322389	1	1
Tb927.1.1350	2661	1938	1	1	1	1	1.81241	1	1	1	0.55175	1
Tb927.1.1350	2661	2073	1	1	1	1	1	1.80622	1	1	1.80622	1.80622
Tb927.1.1350	2661	2091	1	1	1	4.80881	1	1	1	4.80881	1	4.80881
Tb927.1.1350	2661	2160	1	1	3.10184	4.80881	1.81241	1	1	1.55031	0.55175	1.55031
Tb927.1.1350	2661	2235	1	1	3.10184	1	1	1	1	0.322389	1	1
Tb927.1.1350	2661	2271	1	8.00802	1	1	2.62483	1	8.00802	1	0.380977	8.00802
Tb927.1.1350	2661	2295	1	1	3.10184	1	1	1	1	0.322389	1	1
Tb927.1.1350	2661	2298	1	1	5.20369	1	1.81241	1.80622	1	0.192171	0.99658	1
Tb927.1.1350	2661	2313	25.5981	15.016	1	4.80881	1	1	0.586609	4.80881	1	4.80881
Tb927.1.1350	2661	2331	1	1	1	1	1.81241	1	1	1	0.55175	1
Tb927.1.1350	2661	2442	1	1	1	1	1.81241	2.61243	1	1	1.44141	1.44141
Tb927.1.1350	2661	2454	1	1	1	1	5.87448	6.64351	1	1	1.13091	1.13091
Tb927.1.1350	2661	2457	1	1	1	1	2.62483	1.80622	1	1	0.688127	1
Tb927.1.1370	2040	-33	1	1	1	1	7.49931	1	1	1	0.133346	1
Tb927.1.1370	2040	-30	48.304	24.3601	11.5092	16.2352	1	1.80622	0.504308	1.41063	1.80622	1.80622
Tb927.1.1370	2040	-12	23.7059	54.7281	1	1	1	1	2.30863	1	1	2.30863
Tb927.1.1370	2040	207	14.2451	59.4002	61.9534	60.0365	1	1	4.16986	0.969058	1	4.16986
Tb927.1.1370	2040	219	1	1	1	1	2.62483	1.80622	1	1	0.688127	1
Tb927.1.1370	2040	258	1	1	1	1	1.81241	2.61243	1	1	1.44141	1.44141
Tb927.1.1370	2040	267	1	1	22.0184	4.80881	1	1	1	0.218399	1	1
Tb927.1.1370	2040	405	1	1	1	1	1.81241	1	1	1	0.55175	1
Tb927.1.1370	2040	408	1	1	1	1	1	1.80622	1	1	1.80622	1.80622
Tb927.1.1370	2040	426	1	1	3.10184	1	1	1	1	0.322389	1	1
Tb927.1.1370	2040	459	1	1	11.5092	39.0881	1	1	1	3.39624	1	3.39624
Tb927.1.1370	2040	483	1	1	36.7313	6.71321	3.43724	1	1	0.182765	0.290931	1
Tb927.1.1370	2040	531	1	1	5.20369	1	1	1	1	0.192171	1	1
Tb927.1.1370	2040	723	1	1	1	1	1.81241	1	1	1	0.55175	1
Tb927.1.1370	2040	762	1	1	1	1	1.81241	1	1	1	0.55175	1
Tb927.1.1370	2040	792	1	1	19.9166	14.3308	48.9324	27.6051	1	0.719542	0.564148	1
Tb927.1.1370	2040	858	12.3529	24.3601	1	1	6.6869	7.44972	1.972	1	1.11408	1.972
Tb927.1.1370	2040	882	1	1	1	1	53.8069	36.4735	1	1	0.677859	1
Tb927.1.1370	2040	897	1	1	1	1	1	1.80622	1	1	1.80622	1.80622
Tb927.1.1370	2040	915	1	1	1	1	1	1.80622	1	1	1.80622	1.80622
Tb927.1.1370	2040	945	1	1	9.40737	6.71321	1	1	1	0.713612	1	1
Tb927.1.1370	2040	1026	1	1	15.7129	29.566	1	1	1	1.88164	1	1.88164
Tb927.1.1370	2040	1167	1	1	5.20369	4.80881	1	1	1	0.924115	1	1
Tb927.1.1370	2040	1230	40.7353	15.016	1	1	1	1	0.368625	1	1	1
Tb927.1.1370	2040	1281	1	1	1	1	1.81241	1.80622	1	1	0.99658	1
Tb927.1.1370	2040	1416	1	1	7.30553	4.80881	13.9986	4.22486	1	0.658242	0.301806	1
Tb927.1.1370	2040	1449	1	1	1	1	1	1.80622	1	1	1.80622	1.80622
Tb927.1.1370	2040	1491	1	1	13.6111	10.522	3.43724	1	1	0.773049	0.290931	1
Tb927.1.1370	2040	1512	35.0588	36.0401	30.4258	27.6616	1	4.22486	1.02799	0.909151	4.22486	4.22486
Tb927.1.1370	2040	1572	1	1	24.1203	8.61761	5.87448	1	1	0.357277	0.170228	1
Tb927.1.1370	2040	1605	1	1	19.9166	21.9484	7.49931	13.8994	1	1.10202	1.85343	1.85343
Tb927.1.1370	2040	1632	1	1	7.30553	1	100.114	92.1024	1	0.136883	0.919971	1
Tb927.1.1370	2040	1683	1	1	15.7129	1	1	1	1	0.063642	1	1
Tb927.1.1370	2040	1815	1	1	1	1	5.06207	1	1	1	0.197548	1
Tb927.1.1370	2040	1884	1	1	13.6111	27.6616	4.24965	3.41865	1	2.03229	0.804453	2.03229
Tb927.1.1370	2040	1887	1	1	43.0369	33.3748	26.9972	41.3108	1	0.775495	1.53019	1.53019
Tb927.1.1370	2040	1911	1	1	7.30553	14.3308	5.06207	4.22486	1	1.96164	0.834612	1.96164
Tb927.1.1370	2040	1923	1	1	1	1	1.81241	1	1	1	0.55175	1
Tb927.1.1370	2040	1929	1	1	1	1	1.81241	1	1	1	0.55175	1
Tb927.1.1370	2040	1947	63.4412	5.67201	1	1	1.81241	4.22486	0.0894058	1	2.33107	2.33107
Tb927.1.1370	2040	1956	1	1	3.10184	18.1396	1	1	1	5.84802	1	5.84802
Tb927.1.1370	2040	1992	1	1	7.30553	8.61761	1	1	1	1.1796	1	1.1796
Tb927.1.1370	2040	2010	1	1	1	1	2.62483	13.8994	1	1	5.29538	5.29538
Tb927.1.1380	1722	-24	1	1	1	1	1	1.80622	1	1	1.80622	1.80622
Tb927.1.1380	1722	18	1	1	15.7129	20.044	1	1	1	1.27564	1	1.27564
Tb927.1.1380	1722	69	1	1	66.1571	44.8013	1	4.22486	1	0.677195	4.22486	4.22486
Tb927.1.1380	1722	189	1	1	1	1	1.81241	1	1	1	0.55175	1
Tb927.1.1380	1722	381	8.56863	1	1	1	1	1	0.116705	1	1	1
Tb927.1.1380	1722	396	1	1	3.10184	2.9044	1	1	1	0.936348	1	1
Tb927.1.1380	1722	438	1	1	1	1	3.43724	1	1	1	0.290931	1
Tb927.1.1380	1722	624	1	1	13.6111	27.6616	204.103	151.762	1	2.03229	0.743556	2.03229
Tb927.1.1380	1722	627	16.1373	5.67201	15.7129	8.61761	2.62483	3.41865	0.351485	0.548442	1.30243	1.30243
Tb927.1.1380	1722	648	1	1	1	1	1	2.61243	1	1	2.61243	2.61243
Tb927.1.1380	1722	666	1	1	1	1	1.81241	1	1	1	0.55175	1
Tb927.1.1380	1722	696	1	1	1	1	2.62483	1.80622	1	1	0.688127	1
Tb927.1.1380	1722	828	1	1	1	1	22.9352	9.06216	1	1	0.395121	1
Tb927.1.1380	1722	867	1	1	3.10184	2.9044	1	1	1	0.936348	1	1
Tb927.1.1380	1722	882	1	1	3.10184	6.71321	1	1	1	2.16426	1	2.16426
Tb927.1.1380	1722	933	1	1	3.10184	1	6.6869	9.06216	1	0.322389	1.35521	1.35521
Tb927.1.1380	1722	951	1	1	17.8147	14.3308	2.62483	6.64351	1	0.804436	2.53103	2.53103
Tb927.1.1380	1722	957	1	1	1	1	1.81241	1	1	1	0.55175	1
Tb927.1.1380	1722	960	1	1	1	1	1	1.80622	1	1	1.80622	1.80622
Tb927.1.1380	1722	990	14.2451	17.352	1	1	1.81241	1	1.21811	1	0.55175	1.21811
Tb927.1.1380	1722	1215	1	1	1	1	4.24965	1	1	1	0.235313	1
Tb927.1.1380	1722	1509	14.2451	10.344	9.40737	12.4264	5.87448	9.06216	0.726146	1.32092	1.54263	1.54263
Tb927.1.1380	1722	1551	1	1	1	4.80881	1	1	1	4.80881	1	4.80881
Tb927.1.1390	738	72	1	1	1	1	1	1.80622	1	1	1.80622	1.80622
Tb927.1.1390	738	186	1	1	1	1	1.81241	1	1	1	0.55175	1
Tb927.1.1390	738	195	2.89216	5.67201	1	1	1.81241	1.80622	1.96117	1	0.99658	1.96117
Tb927.1.1390	738	384	1	1	1	1	1.81241	1	1	1	0.55175	1
Tb927.1.1390	738	393	1	1	1	2.9044	1	1	1	2.9044	1	2.9044
Tb927.1.1390	738	435	1	1	1	1	1	1.80622	1	1	1.80622	1.80622
Tb927.1.1390	738	480	1	1	1	1	1	1.80622	1	1	1.80622	1.80622
Tb927.1.1400	582	18	1	1	1	1	18.0607	5.03108	1	1	0.278565	1
Tb927.1.1400	582	66	1	1	1	1	1	1.80622	1	1	1.80622	1.80622
Tb927.1.1400	582	126	21.8137	8.00802	1	1	1	1	0.367109	1	1	1
Tb927.1.1400	582	240	1	1	1	1	1	1.80622	1	1	1.80622	1.80622
Tb927.1.1400	582	255	14.2451	17.352	3.10184	10.522	1	1	1.21811	3.39218	1	3.39218
Tb927.1.1400	582	306	1	1	1	1	1.81241	1	1	1	0.55175	1
Tb927.1.1400	582	495	1	1	1	1	1.81241	1	1	1	0.55175	1
Tb927.1.1400	582	513	1	1	1	1	5.06207	5.03108	1	1	0.993878	1
Tb927.1.1420	1992	-18	1	1	26.2221	14.3308	5.87448	7.44972	1	0.546517	1.26815	1.26815
Tb927.1.1420	1992	114	1	1	7.30553	2.9044	1	1	1	0.397562	1	1
Tb927.1.1420	1992	138	1	1	11.5092	6.71321	3.43724	5.03108	1	0.58329	1.4637	1.4637
Tb927.1.1420	1992	150	1	1	26.2221	6.71321	1	1	1	0.256013	1	1
Tb927.1.1420	1992	198	1	1	1	1	6.6869	1	1	1	0.149546	1
Tb927.1.1420	1992	246	4.78432	33.7041	1	1	1	1	7.0447	1	1	7.0447
Tb927.1.1420	1992	294	46.4118	5.67201	11.5092	8.61761	1	1	0.122211	0.748758	1	1
Tb927.1.1420	1992	339	1	1	1	1	1	1.80622	1	1	1.80622	1.80622
Tb927.1.1420	1992	414	1	1	1	2.9044	6.6869	7.44972	1	2.9044	1.11408	2.9044
Tb927.1.1420	1992	453	1	1	7.30553	10.522	1	1	1	1.44028	1	1.44028
Tb927.1.1420	1992	468	1	1	1	1	3.43724	5.03108	1	1	1.4637	1.4637
Tb927.1.1420	1992	492	1	1	1	1	23.7476	15.5119	1	1	0.653198	1
Tb927.1.1420	1992	522	1	1	1	1	1.81241	1	1	1	0.55175	1
Tb927.1.1420	1992	570	1	1	17.8147	2.9044	1	1	1	0.163034	1	1
Tb927.1.1420	1992	579	1	1	1	1	1	1.80622	1	1	1.80622	1.80622
Tb927.1.1420	1992	582	23.7059	5.67201	13.6111	12.4264	28.6221	13.0932	0.239266	0.912965	0.457452	0.912965
Tb927.1.1420	1992	639	1	1	3.10184	1	1	1	1	0.322389	1	1
Tb927.1.1420	1992	672	1	1	1	1	14.811	14.7057	1	1	0.992886	1
Tb927.1.1420	1992	738	1	1	1	1	1	1.80622	1	1	1.80622	1.80622
Tb927.1.1420	1992	756	1	1	1	1	1.81241	1	1	1	0.55175	1
Tb927.1.1420	1992	765	1	1	1	1	1	1.80622	1	1	1.80622	1.80622
Tb927.1.1420	1992	768	1	1	13.6111	2.9044	12.3738	1.80622	1	0.213386	0.145971	1
Tb927.1.1420	1992	798	16.1373	29.0321	1	1	91.9903	143.7	1.79907	1	1.56212	1.79907
Tb927.1.1420	1992	843	1	1	1	1	1.81241	1	1	1	0.55175	1
Tb927.1.1420	1992	849	1	1	15.7129	27.6616	1	2.61243	1	1.76044	2.61243	2.61243
Tb927.1.1420	1992	900	1	1	1	1	1.81241	1	1	1	0.55175	1
Tb927.1.1420	1992	936	1	1	1	1	6.6869	8.25594	1	1	1.23464	1.23464
Tb927.1.1420	1992	990	8.56863	45.3841	9.40737	12.4264	1	9.06216	5.29654	1.32092	9.06216	9.06216
Tb927.1.1420	1992	996	1	1	1	1	1.81241	1	1	1	0.55175	1
Tb927.1.1420	1992	1005	1	1	1	1	2.62483	4.22486	1	1	1.60958	1.60958
Tb927.1.1420	1992	1125	1	1	1	1	1	1.80622	1	1	1.80622	1.80622
Tb927.1.1420	1992	1134	1	1	1	1	3.43724	17.9305	1	1	5.21655	5.21655
Tb927.1.1420	1992	1146	1	1	1	1	1.81241	1	1	1	0.55175	1
Tb927.1.1420	1992	1230	12.3529	22.0241	11.5092	14.3308	1.81241	1.80622	1.7829	1.24516	0.99658	1.7829
Tb927.1.1420	1992	1257	1	1	1	1	1	1.80622	1	1	1.80622	1.80622
Tb927.1.1420	1992	1275	1	1	1	1	1	1.80622	1	1	1.80622	1.80622
Tb927.1.1420	1992	1380	1	3.33601	1	1	1	1	3.33601	1	1	3.33601
Tb927.1.1420	1992	1395	6.67647	1	1	1	1	1	0.14978	1	1	1
Tb927.1.1420	1992	1413	1	1	1	2.9044	1	1	1	2.9044	1	2.9044
Tb927.1.1420	1992	1422	8.56863	64.0722	11.5092	37.1837	1	1	7.47753	3.23077	1	7.47753
Tb927.1.1420	1992	1464	1	1	1	1	1	2.61243	1	1	2.61243	2.61243
Tb927.1.1420	1992	1500	1	1	1	1	1.81241	1	1	1	0.55175	1
Tb927.1.1420	1992	1509	1	1	1	1	1	2.61243	1	1	2.61243	2.61243
Tb927.1.1420	1992	1515	1	1	3.10184	1	1	1	1	0.322389	1	1
Tb927.1.1420	1992	1521	1	1	1	1	1	1.80622	1	1	1.80622	1.80622
Tb927.1.1420	1992	1638	1	1	1	1	4.24965	9.86837	1	1	2.32216	2.32216
Tb927.1.1420	1992	1641	1	1	1	1	5.87448	4.22486	1	1	0.719189	1
Tb927.1.1420	1992	1704	1	1	1	1	1	1.80622	1	1	1.80622	1.80622
Tb927.1.1420	1992	1785	1	1	1	1	2.62483	6.64351	1	1	2.53103	2.53103
Tb927.1.1420	1992	1794	1	1	3.10184	1	1	1	1	0.322389	1	1
Tb927.1.1420	1992	1872	1	1	1	2.9044	5.87448	3.41865	1	2.9044	0.581949	2.9044
Tb927.1.1420	1992	1875	1	1	1	1	2.62483	1.80622	1	1	0.688127	1
Tb927.1.1420	1992	1935	1	1	1	1	1.81241	1	1	1	0.55175	1
Tb927.1.1420	1992	1941	1	1	1	2.9044	1	1	1	2.9044	1	2.9044
Tb927.1.1420	1992	1962	1	1	1	1	1.81241	1	1	1	0.55175	1
Tb927.1.1470	1758	-6	1	1	11.5092	6.71321	1	1	1	0.58329	1	1
Tb927.1.1470	1758	-3	38.8432	33.7041	17.8147	6.71321	1	1	0.867697	0.376834	1	1
Tb927.1.1470	1758	33	1	1	1	1	1.81241	1	1	1	0.55175	1
Tb927.1.1470	1758	84	1	1	1	1	1.81241	1	1	1	0.55175	1
Tb927.1.1470	1758	129	1	1	1	1	49.7448	17.9305	1	1	0.36045	1
Tb927.1.1470	1758	201	1	1	1	1	3.43724	2.61243	1	1	0.760037	1
Tb927.1.1470	1758	306	1	1	9.40737	6.71321	1	1	1	0.713612	1	1
Tb927.1.1470	1758	357	1	1	1	1	1	1.80622	1	1	1.80622	1.80622
Tb927.1.1470	1758	378	1	1	1	1	1	1.80622	1	1	1.80622	1.80622
Tb927.1.1470	1758	552	1	1	5.20369	4.80881	1	1	1	0.924115	1	1
Tb927.1.1470	1758	708	10.4608	19.6881	1	12.4264	1	1	1.88208	12.4264	1	12.4264
Tb927.1.1470	1758	789	10.4608	5.67201	22.0184	8.61761	1	1	0.542216	0.391382	1	1
Tb927.1.1470	1758	888	1	1	1	1	1.81241	1	1	1	0.55175	1
Tb927.1.1470	1758	897	1	1	1	1	1.81241	1	1	1	0.55175	1
Tb927.1.1470	1758	900	1	1	1	1	1	1.80622	1	1	1.80622	1.80622
Tb927.1.1470	1758	966	1	1	1	1	29.4345	50.9854	1	1	1.73216	1.73216
Tb927.1.1470	1758	990	1	1	3.10184	14.3308	1	1	1	4.6201	1	4.6201
Tb927.1.1470	1758	999	1	1	1	1	1	1.80622	1	1	1.80622	1.80622
Tb927.1.1470	1758	1032	1	1	1	1	1	1.80622	1	1	1.80622	1.80622
Tb927.1.1470	1758	1098	101.284	1218.06	1	1	1	1	12.0261	1	1	12.0261
Tb927.1.1470	1758	1338	16.1373	1	1	1	1	1.80622	0.0619684	1	1.80622	1.80622
Tb927.1.1470	1758	1347	35.0588	393.449	1	1	8.31172	65.4972	11.2225	1	7.8801	11.2225
Tb927.1.1470	1758	1488	1	1	1	1	1.81241	1	1	1	0.55175	1
Tb927.1.1470	1758	1530	1	190.217	1	1	2.62483	53.404	190.217	1	20.3457	190.217
Tb927.1.1470	1758	1602	1	1	1	1	1	1.80622	1	1	1.80622	1.80622
Tb927.1.1470	1758	1680	2.89216	1	1	1	1	1	0.345763	1	1	1
Tb927.1.1500	1995	-24	1	1	1	1	1	1.80622	1	1	1.80622	1.80622
Tb927.1.1500	1995	21	1	1	1	1	5.87448	1.80622	1	1	0.307468	1
Tb927.1.1500	1995	75	1	1	1	1	5.87448	24.3803	1	1	4.1502	4.1502
Tb927.1.1500	1995	84	1	1	3.10184	6.71321	10.749	16.3181	1	2.16426	1.51811	2.16426
Tb927.1.1500	1995	87	1	1	1	1	1.81241	1	1	1	0.55175	1
Tb927.1.1500	1995	162	1	1	3.10184	1	6.6869	4.22486	1	0.322389	0.631812	1
Tb927.1.1500	1995	222	2.89216	1	43.0369	44.8013	1	1	0.345763	1.041	1	1.041
Tb927.1.1500	1995	384	1	1	1	1	1.81241	1	1	1	0.55175	1
Tb927.1.1500	1995	387	1	1	13.6111	14.3308	1	1	1	1.05288	1	1.05288
Tb927.1.1500	1995	444	1	1	1	1	1	1.80622	1	1	1.80622	1.80622
Tb927.1.1500	1995	477	1	1	3.10184	1	5.87448	1.80622	1	0.322389	0.307468	1
Tb927.1.1500	1995	504	1	1	1	1	18.8731	18.7367	1	1	0.992775	1
Tb927.1.1500	1995	606	2.89216	1	3.10184	1	1	1.80622	0.345763	0.322389	1.80622	1.80622
Tb927.1.1500	1995	621	1	1	1	1	1.81241	1	1	1	0.55175	1
Tb927.1.1500	1995	669	1	1	1	1	11.5614	5.03108	1	1	0.435162	1
Tb927.1.1500	1995	681	4.78432	12.68	1	1	1	1	2.65033	1	1	2.65033
Tb927.1.1500	1995	855	1	1	1	1	1	1.80622	1	1	1.80622	1.80622
Tb927.1.1500	1995	900	78.5785	78.0882	1	10.522	1	1	0.993761	10.522	1	10.522
Tb927.1.1500	1995	954	1	1	1	1	1	1.80622	1	1	1.80622	1.80622
Tb927.1.1500	1995	1056	1	1	1	2.9044	1	1	1	2.9044	1	2.9044
Tb927.1.1500	1995	1143	1	1	1	1	1	1.80622	1	1	1.80622	1.80622
Tb927.1.1500	1995	1191	33.1667	129.48	43.0369	128.595	11.5614	46.9543	3.90393	2.98802	4.06131	4.06131
Tb927.1.1500	1995	1272	19.9216	17.352	1	1	1.81241	1	0.871017	1	0.55175	1
Tb927.1.1500	1995	1329	1	1	5.20369	1	1	1	1	0.192171	1	1
Tb927.1.1500	1995	1332	1	1	1	1	25.3724	1	1	1	0.0394129	1
Tb927.1.1500	1995	1482	1	1	1	1	1.81241	1	1	1	0.55175	1
Tb927.1.1500	1995	1509	36.951	1	1	1	8.31172	1	0.0270629	1	0.120312	1
Tb927.1.1500	1995	1533	1	1	3.10184	1	1	1	1	0.322389	1	1
Tb927.1.1500	1995	1542	1	1	1	1	1.81241	6.64351	1	1	3.66556	3.66556
Tb927.1.1500	1995	1557	1	1	1	1	1.81241	1	1	1	0.55175	1
Tb927.1.1500	1995	1560	1	1	1	1	1	1.80622	1	1	1.80622	1.80622
Tb927.1.1500	1995	1590	1	1	1	1	1.81241	1	1	1	0.55175	1
Tb927.1.1500	1995	1593	1	1	1	4.80881	1	1	1	4.80881	1	4.80881
Tb927.1.1500	1995	1632	1	1	5.20369	31.4704	16.4359	98.5521	1	6.04772	5.99616	6.04772
Tb927.1.1500	1995	1701	1	1	1	1	1	1.80622	1	1	1.80622	1.80622
Tb927.1.1500	1995	1809	1	1	1	21.9484	15.6234	1	1	21.9484	0.0640064	21.9484
Tb927.1.1500	1995	1902	1	1	26.2221	14.3308	1	1	1	0.546517	1	1
Tb927.1.1530	5229	-33	1	1	1	1	1	1.80622	1	1	1.80622	1.80622
Tb927.1.1530	5229	-30	1	3.33601	1	1	1.81241	1	3.33601	1	0.55175	3.33601
Tb927.1.1530	5229	33	1	1	3.10184	2.9044	1	1	1	0.936348	1	1
Tb927.1.1530	5229	102	1	1	28.324	4.80881	1.81241	7.44972	1	0.169779	4.11039	4.11039
Tb927.1.1530	5229	117	1	1	15.7129	33.3748	1	1	1	2.12404	1	2.12404
Tb927.1.1530	5229	159	1	1	1	1	1	1.80622	1	1	1.80622	1.80622
Tb927.1.1530	5229	165	1	1	1	1	2.62483	13.0932	1	1	4.98823	4.98823
Tb927.1.1530	5229	195	1	1	5.20369	8.61761	1	1.80622	1	1.65606	1.80622	1.80622
Tb927.1.1530	5229	225	1	1	1	1	5.87448	5.83729	1	1	0.993669	1
Tb927.1.1530	5229	249	36.951	57.0642	22.0184	21.9484	1	1	1.54432	0.996821	1	1.54432
Tb927.1.1530	5229	276	33.1667	59.4002	11.5092	29.566	16.4359	17.1243	1.79096	2.5689	1.04189	2.5689
Tb927.1.1530	5229	372	1	1	1	1	1	1.80622	1	1	1.80622	1.80622
Tb927.1.1530	5229	378	1	1	1	1	3.43724	1	1	1	0.290931	1
Tb927.1.1530	5229	462	1	1	15.7129	40.9925	1	1	1	2.60884	1	2.60884
Tb927.1.1530	5229	489	1	1	1	1	1	1.80622	1	1	1.80622	1.80622
Tb927.1.1530	5229	516	1	1	1	1	3.43724	1.80622	1	1	0.525484	1
Tb927.1.1530	5229	597	1	1	1	1	1	1.80622	1	1	1.80622	1.80622
Tb927.1.1530	5229	639	1	1	1	12.4264	18.0607	15.5119	1	12.4264	0.858875	12.4264
Tb927.1.1530	5229	705	1	1	3.10184	2.9044	2.62483	1	1	0.936348	0.380977	1
Tb927.1.1530	5229	747	1	1	22.0184	27.6616	1	1	1	1.25629	1	1.25629
Tb927.1.1530	5229	807	40.7353	68.7442	1	14.3308	18.0607	17.1243	1.68758	14.3308	0.948154	14.3308
Tb927.1.1530	5229	828	1	1	3.10184	1	1	1	1	0.322389	1	1
Tb927.1.1530	5229	855	1	1	1	1	1.81241	2.61243	1	1	1.44141	1.44141
Tb927.1.1530	5229	867	19.9216	31.3681	9.40737	1	1	1	1.57458	0.1063	1	1.57458
Tb927.1.1530	5229	915	10.4608	8.00802	5.20369	2.9044	1	1	0.765527	0.558143	1	1
Tb927.1.1530	5229	927	1	1	1	1	1	1.80622	1	1	1.80622	1.80622
Tb927.1.1530	5229	954	1	1	5.20369	10.522	1	1	1	2.02203	1	2.02203
Tb927.1.1530	5229	957	1	1	1	1	1.81241	1	1	1	0.55175	1
Tb927.1.1530	5229	987	1	1	1	1	1	1.80622	1	1	1.80622	1.80622
Tb927.1.1530	5229	990	16.1373	3.33601	78.7682	88.6025	46.4952	25.1865	0.206727	1.12485	0.541701	1.12485
Tb927.1.1530	5229	1014	1	1	1	2.9044	1	1	1	2.9044	1	2.9044
Tb927.1.1530	5229	1023	1	1	1	1	9.12414	26.7989	1	1	2.93714	2.93714
Tb927.1.1530	5229	1074	14.2451	33.7041	1	1	1	1	2.36601	1	1	2.36601
Tb927.1.1530	5229	1119	1	1	1	4.80881	1	1	1	4.80881	1	4.80881
Tb927.1.1530	5229	1149	1	1	1	1	1.81241	1	1	1	0.55175	1
Tb927.1.1530	5229	1167	1	1	1	1	1.81241	1	1	1	0.55175	1
Tb927.1.1530	5229	1272	2.89216	3.33601	1	1	1	1	1.15347	1	1	1.15347
Tb927.1.1530	5229	1413	1	1	106.092	92.4113	1	1	1	0.871048	1	1
Tb927.1.1530	5229	1467	1	1	7.30553	8.61761	1	1	1	1.1796	1	1.1796
Tb927.1.1530	5229	1680	1	1	1	1	1.81241	1	1	1	0.55175	1
Tb927.1.1530	5229	1692	1	1	1	1	7.49931	3.41865	1	1	0.455862	1
Tb927.1.1530	5229	2019	1	1	1	2.9044	3.43724	1	1	2.9044	0.290931	2.9044
Tb927.1.1530	5229	2070	1	1	1	1	1	1.80622	1	1	1.80622	1.80622
Tb927.1.1530	5229	2121	1	1	1	1	1	1.80622	1	1	1.80622	1.80622
Tb927.1.1530	5229	2136	1	1	1	1	1.81241	1	1	1	0.55175	1
Tb927.1.1530	5229	2766	1	1	1	1	1	1.80622	1	1	1.80622	1.80622
Tb927.1.1530	5229	2970	25.5981	45.3841	1	1	9.93655	3.41865	1.77295	1	0.344048	1.77295
Tb927.1.1530	5229	2982	1	1	1	1	1	2.61243	1	1	2.61243	2.61243
Tb927.1.1530	5229	2991	1	1	1	1	2.62483	1	1	1	0.380977	1
Tb927.1.1530	5229	3072	10.4608	8.00802	5.20369	1	1	5.83729	0.765527	0.192171	5.83729	5.83729
Tb927.1.1530	5229	3120	1	1	1	1	1.81241	1	1	1	0.55175	1
Tb927.1.1530	5229	3189	1	1	1	1	1	1.80622	1	1	1.80622	1.80622
Tb927.1.1530	5229	3213	1	1	1	1	1.81241	11.4808	1	1	6.33454	6.33454
Tb927.1.1530	5229	3219	10.4608	50.0561	9.40737	2.9044	5.06207	1	4.78512	0.308737	0.197548	4.78512
Tb927.1.1530	5229	3261	16.1373	8.00802	1	1	1	1.80622	0.496244	1	1.80622	1.80622
Tb927.1.1530	5229	3267	1	1	1	1	1.81241	1	1	1	0.55175	1
Tb927.1.1530	5229	3339	2.89216	1	1	1	1	1	0.345763	1	1	1
Tb927.1.1530	5229	3411	12.3529	17.352	1	1	1	2.61243	1.40469	1	2.61243	2.61243
Tb927.1.1530	5229	3447	1	1	1	1	1.81241	1	1	1	0.55175	1
Tb927.1.1530	5229	3474	1	1	1	31.4704	8.31172	25.1865	1	31.4704	3.03023	31.4704
Tb927.1.1530	5229	3540	1	1	1	1	1	7.44972	1	1	7.44972	7.44972
Tb927.1.1530	5229	3579	1	1	11.5092	2.9044	24.56	19.543	1	0.252355	0.795723	1
Tb927.1.1530	5229	3654	1	1	19.9166	25.7572	1	1	1	1.29326	1	1.29326
Tb927.1.1530	5229	3708	12.3529	1	7.30553	1	16.4359	11.4808	0.0809523	0.136883	0.698522	0.698522
Tb927.1.1530	5229	3753	1	1	1	1	1.81241	1	1	1	0.55175	1
Tb927.1.1530	5229	3873	1	1	1	1	1	1.80622	1	1	1.80622	1.80622
Tb927.1.1530	5229	3972	1	1	1	2.9044	1	1	1	2.9044	1	2.9044
Tb927.1.1530	5229	4029	1	1	1	1	1.81241	1	1	1	0.55175	1
Tb927.1.1530	5229	4035	1	1	1	1	1	1.80622	1	1	1.80622	1.80622
Tb927.1.1530	5229	4044	1	1	1	1	1.81241	1	1	1	0.55175	1
Tb927.1.1530	5229	4212	25.5981	24.3601	1	1	1	1	0.951637	1	1	1
Tb927.1.1530	5229	4317	21.8137	3.33601	1	1	23.7476	35.6673	0.152931	1	1.50193	1.50193
Tb927.1.1530	5229	4350	1	1	1	2.9044	1	1	1	2.9044	1	2.9044
Tb927.1.1530	5229	4365	1	1	1	1	1	1.80622	1	1	1.80622	1.80622
Tb927.1.1530	5229	4377	1	1	3.10184	2.9044	5.87448	3.41865	1	0.936348	0.581949	1
Tb927.1.1530	5229	4395	1	1	1	1	1.81241	1	1	1	0.55175	1
Tb927.1.1530	5229	4467	1	1	3.10184	4.80881	1	1	1	1.55031	1	1.55031
Tb927.1.1530	5229	4533	1	1	5.20369	6.71321	1	1	1	1.29009	1	1.29009
Tb927.1.1530	5229	4548	1	1	13.6111	14.3308	1	1	1	1.05288	1	1.05288
Tb927.1.1530	5229	4650	1	1	1	1	1	1.80622	1	1	1.80622	1.80622
Tb927.1.1530	5229	4776	12.3529	8.00802	3.10184	2.9044	1	4.22486	0.648268	0.936348	4.22486	4.22486
Tb927.1.1530	5229	4818	4.78432	5.67201	1	1	1.81241	1	1.18554	1	0.55175	1.18554
Tb927.1.1530	5229	4827	2.89216	5.67201	1	1	1.81241	1	1.96117	1	0.55175	1.96117
Tb927.1.1530	5229	5016	8.56863	24.3601	1	1	1	1	2.84293	1	1	2.84293
Tb927.1.1530	5229	5040	1	1	13.6111	12.4264	8.31172	1.80622	1	0.912965	0.217309	1
Tb927.1.1530	5229	5055	19.9216	1	1	1	3.43724	1	0.0501968	1	0.290931	1
Tb927.1.1530	5229	5058	1	1	3.10184	1	1	1	1	0.322389	1	1
Tb927.1.1530	5229	5130	1	1	1	1	1.81241	1	1	1	0.55175	1
Tb927.1.1530	5229	5196	1	1	1	1	1	1.80622	1	1	1.80622	1.80622
Tb927.1.1540	1956	-33	1	1	1	1	1.81241	1	1	1	0.55175	1
Tb927.1.1540	1956	30	1	1	1	1	1	1.80622	1	1	1.80622	1.80622
Tb927.1.1540	1956	45	1	1	1	1	1	1.80622	1	1	1.80622	1.80622
Tb927.1.1540	1956	90	1	1	1	1	9.93655	9.06216	1	1	0.912002	1
Tb927.1.1540	1956	102	1	1	1	1	1	1.80622	1	1	1.80622	1.80622
Tb927.1.1540	1956	141	1	1	1	1	1	1.80622	1	1	1.80622	1.80622
Tb927.1.1540	1956	180	1	1	1	1	1	3.41865	1	1	3.41865	3.41865
Tb927.1.1540	1956	234	1	1	11.5092	4.80881	1	1	1	0.417822	1	1
Tb927.1.1540	1956	339	1	1	1	1	1.81241	1	1	1	0.55175	1
Tb927.1.1540	1956	375	1	1	1	1	1	1.80622	1	1	1.80622	1.80622
Tb927.1.1540	1956	417	1	1	28.324	14.3308	1	1	1	0.505961	1	1
Tb927.1.1540	1956	462	1	1	3.10184	12.4264	5.87448	5.83729	1	4.00614	0.993669	4.00614
Tb927.1.1540	1956	540	1	1	1	1	1	1.80622	1	1	1.80622	1.80622
Tb927.1.1540	1956	579	25.5981	3.33601	1	1	1	1	0.130323	1	1	1
Tb927.1.1540	1956	606	1	17.352	1	1	1	1	17.352	1	1	17.352
Tb927.1.1540	1956	630	1	1	3.10184	6.71321	1	1	1	2.16426	1	2.16426
Tb927.1.1540	1956	639	1	1	7.30553	6.71321	1	1	1	0.918922	1	1
Tb927.1.1540	1956	675	1	1	1	1	1	1.80622	1	1	1.80622	1.80622
Tb927.1.1540	1956	726	1	1	1	1	1.81241	1	1	1	0.55175	1
Tb927.1.1540	1956	753	23.7059	24.3601	1	1	1	1	1.0276	1	1	1.0276
Tb927.1.1540	1956	930	1	1	1	1	1.81241	1	1	1	0.55175	1
Tb927.1.1540	1956	939	1	5.67201	19.9166	4.80881	34.309	31.6362	5.67201	0.241447	0.922097	5.67201
Tb927.1.1540	1956	978	1	1	1	1	19.6855	9.06216	1	1	0.460346	1
Tb927.1.1540	1956	990	1	1	9.40737	21.9484	1	1	1	2.33311	1	2.33311
Tb927.1.1540	1956	993	1	1	1	1	1.81241	1	1	1	0.55175	1
Tb927.1.1540	1956	1002	16.1373	45.3841	3.10184	2.9044	1	1	2.81238	0.936348	1	2.81238
Tb927.1.1540	1956	1014	4.78432	12.68	45.1387	46.7057	2.62483	1	2.65033	1.03471	0.380977	2.65033
Tb927.1.1540	1956	1032	1	1	1	1	1	1.80622	1	1	1.80622	1.80622
Tb927.1.1540	1956	1056	1	1	1	1	1.81241	1	1	1	0.55175	1
Tb927.1.1540	1956	1131	1	1	1	1	5.06207	7.44972	1	1	1.47168	1.47168
Tb927.1.1540	1956	1254	1	1	15.7129	4.80881	1	2.61243	1	0.306042	2.61243	2.61243
Tb927.1.1540	1956	1383	1	1	9.40737	4.80881	1	5.83729	1	0.511174	5.83729	5.83729
Tb927.1.1540	1956	1428	1	1	1	1	1.81241	2.61243	1	1	1.44141	1.44141
Tb927.1.1540	1956	1434	1	1	1	1	1	1.80622	1	1	1.80622	1.80622
Tb927.1.1540	1956	1479	1	1	9.40737	31.4704	1.81241	2.61243	1	3.3453	1.44141	3.3453
Tb927.1.1540	1956	1485	1	1	3.10184	1	2.62483	4.22486	1	0.322389	1.60958	1.60958
Tb927.1.1540	1956	1545	1	1	1	1	1	1.80622	1	1	1.80622	1.80622
Tb927.1.1540	1956	1614	71.0099	19.6881	19.9166	8.61761	18.0607	12.287	0.277258	0.432685	0.680318	0.680318
Tb927.1.1540	1956	1770	1	1	1	1	1.81241	4.22486	1	1	2.33107	2.33107
Tb927.1.1550	2073	-6	1	1	1	1	1	2.61243	1	1	2.61243	2.61243
Tb927.1.1550	2073	12	12.3529	29.0321	28.324	21.9484	71.68	57.4351	2.35021	0.774907	0.801271	2.35021
Tb927.1.1550	2073	15	1	1	3.10184	8.61761	2.62483	1	1	2.77822	0.380977	2.77822
Tb927.1.1550	2073	21	44.5196	40.7121	1	1	1	1	0.914475	1	1	1
Tb927.1.1550	2073	48	1	1	1	1	1.81241	1	1	1	0.55175	1
Tb927.1.1550	2073	306	36.951	26.6961	3.10184	4.80881	1	1	0.722472	1.55031	1	1.55031
Tb927.1.1550	2073	309	1	1	7.30553	12.4264	1	1.80622	1	1.70096	1.80622	1.80622
Tb927.1.1550	2073	405	1	1	1	1	1	1.80622	1	1	1.80622	1.80622
Tb927.1.1550	2073	459	1	1	1	1	1	1.80622	1	1	1.80622	1.80622
Tb927.1.1550	2073	471	1	1	1	1	1.81241	1	1	1	0.55175	1
Tb927.1.1550	2073	483	1	1	5.20369	2.9044	1	1	1	0.558143	1	1
Tb927.1.1550	2073	525	1	1	1	1	1	3.41865	1	1	3.41865	3.41865
Tb927.1.1550	2073	552	1	1	19.9166	4.80881	1	1	1	0.241447	1	1
Tb927.1.1550	2073	591	112.637	64.0722	7.30553	21.9484	1	1	0.568836	3.00436	1	3.00436
Tb927.1.1550	2073	609	1	1	1	1	17.2483	49.3729	1	1	2.86249	2.86249
Tb927.1.1550	2073	759	14.2451	5.67201	1	1	1	1	0.398173	1	1	1
Tb927.1.1550	2073	798	1	1	17.8147	6.71321	1	1	1	0.376834	1	1
Tb927.1.1550	2073	843	12.3529	5.67201	1	1	1	1	0.459163	1	1	1
Tb927.1.1550	2073	897	1	1	3.10184	1	1	1	1	0.322389	1	1
Tb927.1.1550	2073	912	1	1	1	1	1	1.80622	1	1	1.80622	1.80622
Tb927.1.1550	2073	939	1	1	22.0184	14.3308	1	1	1	0.650856	1	1
Tb927.1.1550	2073	954	1	1	24.1203	44.8013	1	1	1	1.85741	1	1.85741
Tb927.1.1550	2073	1134	1	1	17.8147	10.522	18.0607	9.86837	1	0.590635	0.546401	1
Tb927.1.1550	2073	1161	1	1	1	1	69.2427	10.6746	1	1	0.154162	1
Tb927.1.1550	2073	1275	1	1	1	1	1.81241	1	1	1	0.55175	1
Tb927.1.1550	2073	1314	1	1	1	1	1.81241	1	1	1	0.55175	1
Tb927.1.1550	2073	1485	1	1	5.20369	8.61761	1	1	1	1.65606	1	1.65606
Tb927.1.1550	2073	1545	1	1	1	1	1	5.03108	1	1	5.03108	5.03108
Tb927.1.1550	2073	1593	1	1	1	2.9044	1.81241	1	1	2.9044	0.55175	2.9044
Tb927.1.1550	2073	1686	1	1	15.7129	2.9044	14.811	12.287	1	0.184842	0.829586	1
Tb927.1.1550	2073	1704	1	8.00802	1	1	1	1	8.00802	1	1	8.00802
Tb927.1.1550	2073	1812	8.56863	10.344	9.40737	1	35.9338	6.64351	1.2072	0.1063	0.184882	1.2072
Tb927.1.1550	2073	1833	6.67647	1	1	1	1	1.80622	0.14978	1	1.80622	1.80622
Tb927.1.1550	2073	1860	1	1	1	1	1	1.80622	1	1	1.80622	1.80622
Tb927.1.1550	2073	1878	1	1	1	1	1.81241	1	1	1	0.55175	1
Tb927.1.1550	2073	1908	1	1	1	8.61761	14.811	12.287	1	8.61761	0.829586	8.61761
Tb927.1.1550	2073	1983	1	1	1	1	1	1.80622	1	1	1.80622	1.80622
Tb927.1.1550	2073	2040	6.67647	1	1	1	1.81241	1	0.14978	1	0.55175	1
Tb927.1.1550	2073	2043	1	1	1	1	1.81241	1	1	1	0.55175	1
Tb927.1.1560	2178	-30	1	3.33601	1	1	3.43724	1.80622	3.33601	1	0.525484	3.33601
Tb927.1.1560	2178	-9	1	1	1	1	1.81241	1	1	1	0.55175	1
Tb927.1.1560	2178	3	1	1	1	1	1	1.80622	1	1	1.80622	1.80622
Tb927.1.1560	2178	27	1	1	1	2.9044	1	3.41865	1	2.9044	3.41865	3.41865
Tb927.1.1560	2178	108	1	1	1	1	5.06207	3.41865	1	1	0.675346	1
Tb927.1.1560	2178	153	12.3529	3.33601	1	1	4.24965	8.25594	0.270057	1	1.94273	1.94273
Tb927.1.1560	2178	156	1	1	11.5092	12.4264	10.749	1	1	1.07969	0.0930322	1.07969
Tb927.1.1560	2178	180	1	1	11.5092	2.9044	1	1	1	0.252355	1	1
Tb927.1.1560	2178	201	1	1	1	1	1	1.80622	1	1	1.80622	1.80622
Tb927.1.1560	2178	258	1	1	1	1	1.81241	1	1	1	0.55175	1
Tb927.1.1560	2178	342	1	1	1	1	11.5614	3.41865	1	1	0.295695	1
Tb927.1.1560	2178	357	42.6275	50.0561	1	1	1	1	1.17427	1	1	1.17427
Tb927.1.1560	2178	381	18.0294	1	1	1	2.62483	1	0.0554649	1	0.380977	1
Tb927.1.1560	2178	447	1	1	1	1	1	1.80622	1	1	1.80622	1.80622
Tb927.1.1560	2178	459	1	1	11.5092	1	1.81241	1	1	0.0868869	0.55175	1
Tb927.1.1560	2178	480	1	1	1	1	1	1.80622	1	1	1.80622	1.80622
Tb927.1.1560	2178	504	10.4608	1	7.30553	1	1	1	0.0955951	0.136883	1	1
Tb927.1.1560	2178	510	1	1	1	1	1	1.80622	1	1	1.80622	1.80622
Tb927.1.1560	2178	522	1	1	1	1	1	4.22486	1	1	4.22486	4.22486
Tb927.1.1560	2178	534	1	1	30.4258	31.4704	1	1	1	1.03433	1	1.03433
Tb927.1.1560	2178	573	1	1	1	1	1.81241	1	1	1	0.55175	1
Tb927.1.1560	2178	600	1	1	5.20369	1	1	1	1	0.192171	1	1
Tb927.1.1560	2178	669	1	1	11.5092	1	5.87448	3.41865	1	0.0868869	0.581949	1
Tb927.1.1560	2178	675	1	1	1	2.9044	11.5614	1.80622	1	2.9044	0.156228	2.9044
Tb927.1.1560	2178	711	1	1	1	4.80881	1	1	1	4.80881	1	4.80881
Tb927.1.1560	2178	756	25.5981	29.0321	11.5092	10.522	1.81241	1	1.13415	0.914225	0.55175	1.13415
Tb927.1.1560	2178	777	1	1	1	1	2.62483	1	1	1	0.380977	1
Tb927.1.1560	2178	783	1	1	1	1	1	1.80622	1	1	1.80622	1.80622
Tb927.1.1560	2178	888	35.0588	19.6881	1	1	1	1	0.561572	1	1	1
Tb927.1.1560	2178	933	1	1	1	1	1.81241	1	1	1	0.55175	1
Tb927.1.1560	2178	960	1	1	5.20369	2.9044	1	4.22486	1	0.558143	4.22486	4.22486
Tb927.1.1560	2178	978	2.89216	1	1	1	1	1	0.345763	1	1	1
Tb927.1.1560	2178	990	1	1	3.10184	1	9.93655	1	1	0.322389	0.100639	1
Tb927.1.1560	2178	1098	23.7059	43.0481	1	12.4264	3.43724	1	1.81592	12.4264	0.290931	12.4264
Tb927.1.1560	2178	1143	1	1	1	1	1	1.80622	1	1	1.80622	1.80622
Tb927.1.1560	2178	1200	1	1	1	1	1.81241	1	1	1	0.55175	1
Tb927.1.1560	2178	1275	1	5.67201	1	1	1	1	5.67201	1	1	5.67201
Tb927.1.1560	2178	1341	1	1	1	1	1.81241	1	1	1	0.55175	1
Tb927.1.1560	2178	1362	1	1	1	1	8.31172	1	1	1	0.120312	1
Tb927.1.1560	2178	1479	2.89216	1	1	1	1	1	0.345763	1	1	1
Tb927.1.1560	2178	1491	2.89216	3.33601	15.7129	4.80881	1	1	1.15347	0.306042	1	1.15347
Tb927.1.1560	2178	1494	2.89216	1	1	1	1	1	0.345763	1	1	1
Tb927.1.1560	2178	1497	29.3824	31.3681	1	1	48.12	20.3492	1.06758	1	0.422884	1.06758
Tb927.1.1560	2178	1503	1	1	1	1	1.81241	1.80622	1	1	0.99658	1
Tb927.1.1560	2178	1518	1	1	1	1	1	1.80622	1	1	1.80622	1.80622
Tb927.1.1560	2178	1554	1	1	3.10184	1	1	1	1	0.322389	1	1
Tb927.1.1560	2178	1884	1	1	1	1	7.49931	13.0932	1	1	1.74593	1.74593
Tb927.1.1560	2178	1896	214.814	180.873	3.10184	1	1	1	0.841996	0.322389	1	1
Tb927.1.1560	2178	1929	1	1	1	1	1	5.03108	1	1	5.03108	5.03108
Tb927.1.1560	2178	2049	4.78432	22.0241	7.30553	16.2352	7.49931	1	4.60339	2.22232	0.133346	4.60339
Tb927.1.1560	2178	2064	1	1	24.1203	25.7572	5.06207	13.0932	1	1.06787	2.58654	2.58654
Tb927.1.1580	906	39	1	1	1	1	1	1.80622	1	1	1.80622	1.80622
Tb927.1.1580	906	174	1	1	1	1	4.24965	1	1	1	0.235313	1
Tb927.1.1580	906	270	1	1	1	1	7.49931	9.06216	1	1	1.2084	1.2084
Tb927.1.1580	906	456	2.89216	1	1	1	5.87448	3.41865	0.345763	1	0.581949	1
Tb927.1.1580	906	696	1	1	1	2.9044	1	1	1	2.9044	1	2.9044
Tb927.1.1600	4572	171	1	1	3.10184	10.522	1	1	1	3.39218	1	3.39218
Tb927.1.1600	4572	195	1	1	1	1	1.81241	1	1	1	0.55175	1
Tb927.1.1600	4572	198	1	1	1	1	1.81241	1	1	1	0.55175	1
Tb927.1.1600	4572	255	1	1	30.4258	63.8453	4.24965	9.06216	1	2.09839	2.13245	2.13245
Tb927.1.1600	4572	321	1	1	1	1	1.81241	1.80622	1	1	0.99658	1
Tb927.1.1600	4572	378	1	1	1	1	1.81241	1	1	1	0.55175	1
Tb927.1.1600	4572	393	1	1	1	1	1.81241	1	1	1	0.55175	1
Tb927.1.1600	4572	399	1	1	1	1	5.87448	15.5119	1	1	2.64055	2.64055
Tb927.1.1600	4572	462	1	1	1	1	1.81241	1	1	1	0.55175	1
Tb927.1.1600	4572	540	1	1	1	1	1.81241	1	1	1	0.55175	1
Tb927.1.1600	4572	570	1	1	1	1	1.81241	1	1	1	0.55175	1
Tb927.1.1600	4572	573	1	1	9.40737	4.80881	1	1	1	0.511174	1	1
Tb927.1.1600	4572	672	1	1	1	1	4.24965	9.06216	1	1	2.13245	2.13245
Tb927.1.1600	4572	729	1	1	11.5092	10.522	1	1	1	0.914225	1	1
Tb927.1.1600	4572	786	1	1	1	1	1.81241	1	1	1	0.55175	1
Tb927.1.1600	4572	789	1	1	1	1	1.81241	1	1	1	0.55175	1
Tb927.1.1600	4572	840	1	1	9.40737	4.80881	6.6869	15.5119	1	0.511174	2.31974	2.31974
Tb927.1.1600	4572	843	1	1	5.20369	25.7572	1	2.61243	1	4.94981	2.61243	4.94981
Tb927.1.1600	4572	909	1	1	5.20369	6.71321	1	1	1	1.29009	1	1.29009
Tb927.1.1600	4572	915	1	1	1	1	1	1.80622	1	1	1.80622	1.80622
Tb927.1.1600	4572	927	1	1	1	1	1	1.80622	1	1	1.80622	1.80622
Tb927.1.1600	4572	957	1	1	1	1	31.0593	46.9543	1	1	1.51176	1.51176
Tb927.1.1600	4572	966	1	1	1	1	1.81241	1.80622	1	1	0.99658	1
Tb927.1.1600	4572	1014	1	1	3.10184	8.61761	2.62483	1	1	2.77822	0.380977	2.77822
Tb927.1.1600	4572	1107	1	1	1	1	22.1228	30.0238	1	1	1.35714	1.35714
Tb927.1.1600	4572	1149	1	1	66.1571	79.0805	1	1	1	1.19534	1	1.19534
Tb927.1.1600	4572	1170	1	1	7.30553	10.522	1	1	1	1.44028	1	1.44028
Tb927.1.1600	4572	1245	1	1	1	1	1	3.41865	1	1	3.41865	3.41865
Tb927.1.1600	4572	1326	1	1	1	1	1	1.80622	1	1	1.80622	1.80622
Tb927.1.1600	4572	1374	1	1	1	1	1	1.80622	1	1	1.80622	1.80622
Tb927.1.1600	4572	1377	1	1	15.7129	20.044	7.49931	1	1	1.27564	0.133346	1.27564
Tb927.1.1600	4572	1386	1	1	1	1	1	1.80622	1	1	1.80622	1.80622
Tb927.1.1600	4572	1416	1	1	3.10184	14.3308	1	1	1	4.6201	1	4.6201
Tb927.1.1600	4572	1527	76.6863	73.4162	24.1203	27.6616	1	1	0.957357	1.14682	1	1.14682
Tb927.1.1600	4572	1545	1	1	7.30553	8.61761	1	1	1	1.1796	1	1.1796
Tb927.1.1600	4572	1548	1	1	1	1	12.3738	7.44972	1	1	0.602057	1
Tb927.1.1600	4572	1563	6.67647	8.00802	1	1	1	1	1.19944	1	1	1.19944
Tb927.1.1600	4572	1608	1	1	1	1	9.93655	5.83729	1	1	0.587457	1
Tb927.1.1600	4572	1668	1	1	1	1	1.81241	1	1	1	0.55175	1
Tb927.1.1600	4572	1677	1	1	1	16.2352	1	1	1	16.2352	1	16.2352
Tb927.1.1600	4572	1683	1	1	5.20369	2.9044	1	1	1	0.558143	1	1
Tb927.1.1600	4572	1695	50.1961	15.016	1	1	3.43724	1	0.299147	1	0.290931	1
Tb927.1.1600	4572	1764	1	1	3.10184	2.9044	22.1228	24.3803	1	0.936348	1.10204	1.10204
Tb927.1.1600	4572	1770	1	1	1	1	1	1.80622	1	1	1.80622	1.80622
Tb927.1.1600	4572	1773	1	1	1	1	1	1.80622	1	1	1.80622	1.80622
Tb927.1.1600	4572	1818	2.89216	8.00802	1	1	1	1	2.76887	1	1	2.76887
Tb927.1.1600	4572	1860	16.1373	26.6961	32.5276	12.4264	1	1	1.65431	0.382026	1	1.65431
Tb927.1.1600	4572	1887	4.78432	5.67201	1	2.9044	6.6869	1.80622	1.18554	2.9044	0.270113	2.9044
Tb927.1.1600	4572	1926	18.0294	5.67201	1	1	3.43724	1.80622	0.314598	1	0.525484	1
Tb927.1.1600	4572	1968	1	1	9.40737	6.71321	1	1	1	0.713612	1	1
Tb927.1.1600	4572	1974	1	1	1	2.9044	1	1	1	2.9044	1	2.9044
Tb927.1.1600	4572	2229	1	1	5.20369	4.80881	1	1.80622	1	0.924115	1.80622	1.80622
Tb927.1.1600	4572	2316	1	1	1	1	1.81241	1	1	1	0.55175	1
Tb927.1.1600	4572	2430	1	1	17.8147	2.9044	1	1	1	0.163034	1	1
Tb927.1.1600	4572	2433	1	1	116.601	71.4629	39.1834	65.4972	1	0.612882	1.67155	1.67155
Tb927.1.1600	4572	2463	1	1	3.10184	6.71321	2.62483	2.61243	1	2.16426	0.995277	2.16426
Tb927.1.1600	4572	2688	1	1	1	1	1.81241	1	1	1	0.55175	1
Tb927.1.1600	4572	2691	1	1	1	1	1.81241	1	1	1	0.55175	1
Tb927.1.1600	4572	2838	6.67647	15.016	5.20369	14.3308	1	1	2.2491	2.75398	1	2.75398
Tb927.1.1600	4572	2895	16.1373	5.67201	7.30553	4.80881	4.24965	1.80622	0.351485	0.658242	0.425026	0.658242
Tb927.1.1600	4572	3228	1	1	1	2.9044	1.81241	1	1	2.9044	0.55175	2.9044
Tb927.1.1600	4572	3279	29.3824	22.0241	1	1	1	1	0.749567	1	1	1
Tb927.1.1600	4572	3300	1	1	1	1	2.62483	3.41865	1	1	1.30243	1.30243
Tb927.1.1600	4572	3306	1	1	1	1	1.81241	1	1	1	0.55175	1
Tb927.1.1600	4572	3339	1	12.68	1	1	1	1	12.68	1	1	12.68
Tb927.1.1600	4572	3348	1	1	17.8147	18.1396	1	1	1	1.01824	1	1.01824
Tb927.1.1600	4572	3354	1	5.67201	1	1	36.7462	27.6051	5.67201	1	0.751237	5.67201
Tb927.1.1600	4572	3561	4.78432	1	1	1	17.2483	21.9616	0.209016	1	1.27326	1.27326
Tb927.1.1600	4572	3639	1	1	9.40737	1	1	5.03108	1	0.1063	5.03108	5.03108
Tb927.1.1600	4572	3690	1	1	1	1	1	1.80622	1	1	1.80622	1.80622
Tb927.1.1600	4572	3693	1	1	9.40737	2.9044	1	1	1	0.308737	1	1
Tb927.1.1600	4572	3717	33.1667	61.7362	1	1	1	1	1.86139	1	1	1.86139
Tb927.1.1600	4572	3720	1	1	1	1	1	1.80622	1	1	1.80622	1.80622
Tb927.1.1600	4572	3744	1	1	1	1	1.81241	1	1	1	0.55175	1
Tb927.1.1600	4572	3750	6.67647	8.00802	1	1	1	1	1.19944	1	1	1.19944
Tb927.1.1600	4572	3819	1	1	1	1	1.81241	1	1	1	0.55175	1
Tb927.1.1600	4572	3918	1	1	1	1	7.49931	1	1	1	0.133346	1
Tb927.1.1600	4572	4107	1	1	1	1	1	1.80622	1	1	1.80622	1.80622
Tb927.1.1600	4572	4179	1	1	1	1	1.81241	1	1	1	0.55175	1
Tb927.1.1600	4572	4233	1	1	1	1	1.81241	1	1	1	0.55175	1
Tb927.1.1600	4572	4311	1	1	1	1	1	1.80622	1	1	1.80622	1.80622
Tb927.1.1600	4572	4359	1	1	1	10.522	1.81241	9.86837	1	10.522	5.44488	10.522
Tb927.1.1600	4572	4377	1	1	38.8332	27.6616	1	1	1	0.71232	1	1
Tb927.1.1600	4572	4425	1	1	1	1	1	1.80622	1	1	1.80622	1.80622
Tb927.1.1600	4572	4521	1	1	3.10184	2.9044	1	1	1	0.936348	1	1
Tb927.1.1610	813	-21	1	1	1	1	1	1.80622	1	1	1.80622	1.80622
Tb927.1.1610	813	-18	1	1	3.10184	6.71321	1	1	1	2.16426	1	2.16426
Tb927.1.1610	813	66	1	1	15.7129	10.522	1	1	1	0.669642	1	1
Tb927.1.1610	813	153	1	1	1	1	1.81241	1	1	1	0.55175	1
Tb927.1.1610	813	234	2.89216	15.016	1	1	1	1	5.19198	1	1	5.19198
Tb927.1.1610	813	240	1	1	1	1	1	1.80622	1	1	1.80622	1.80622
Tb927.1.1610	813	432	1	1	7.30553	10.522	2.62483	4.22486	1	1.44028	1.60958	1.60958
Tb927.1.1610	813	444	1	1	1	1	2.62483	7.44972	1	1	2.83818	2.83818
Tb927.1.1610	813	453	1	1	3.10184	4.80881	1	1	1	1.55031	1	1.55031
Tb927.1.1610	813	459	10.4608	8.00802	1	1	1	1	0.765527	1	1	1
Tb927.1.1610	813	468	1	1	5.20369	1	1	1	1	0.192171	1	1
Tb927.1.1610	813	489	1	1	1	1	3.43724	8.25594	1	1	2.40191	2.40191
Tb927.1.1610	813	501	1	1	1	1	1.81241	1.80622	1	1	0.99658	1
Tb927.1.1610	813	522	1	1	1	1	1.81241	1.80622	1	1	0.99658	1
Tb927.1.1610	813	537	1	1	1	1	2.62483	1	1	1	0.380977	1
Tb927.1.1610	813	669	14.2451	1	9.40737	12.4264	1	2.61243	0.0701995	1.32092	2.61243	2.61243
Tb927.1.1610	813	723	1	1	7.30553	2.9044	1	1	1	0.397562	1	1
Tb927.1.1610	813	732	44.5196	12.68	7.30553	4.80881	5.87448	1.80622	0.284819	0.658242	0.307468	0.658242
Tb927.1.1620	2220	-18	1	1	43.0369	31.4704	102.552	70.3345	1	0.731244	0.685845	1
Tb927.1.1620	2220	66	1	1	1	1	1	1.80622	1	1	1.80622	1.80622
Tb927.1.1620	2220	117	1	1	1	4.80881	1	1	1	4.80881	1	4.80881
Tb927.1.1620	2220	129	1	1	1	1	1	4.22486	1	1	4.22486	4.22486
Tb927.1.1620	2220	171	1	1	1	1	18.8731	11.4808	1	1	0.608316	1
Tb927.1.1620	2220	192	1	1	47.2405	6.71321	14.811	34.8611	1	0.142107	2.35372	2.35372
Tb927.1.1620	2220	315	1	1	1	2.9044	1	1	1	2.9044	1	2.9044
Tb927.1.1620	2220	372	1	1	9.40737	2.9044	1	1	1	0.308737	1	1
Tb927.1.1620	2220	498	42.6275	50.0561	9.40737	20.044	5.87448	1	1.17427	2.13067	0.170228	2.13067
Tb927.1.1620	2220	540	1	1	1	1	1.81241	1.80622	1	1	0.99658	1
Tb927.1.1620	2220	567	1	1	1	1	1.81241	1	1	1	0.55175	1
Tb927.1.1620	2220	627	1	1	1	2.9044	1	2.61243	1	2.9044	2.61243	2.9044
Tb927.1.1620	2220	657	1	1	1	1	1.81241	1	1	1	0.55175	1
Tb927.1.1620	2220	744	1	1	1	1	18.0607	13.8994	1	1	0.769597	1
Tb927.1.1620	2220	774	1	1	3.10184	1	8.31172	4.22486	1	0.322389	0.508302	1
Tb927.1.1620	2220	783	1	1	1	1	1.81241	1	1	1	0.55175	1
Tb927.1.1620	2220	849	12.3529	15.016	11.5092	14.3308	1	1	1.21558	1.24516	1	1.24516
Tb927.1.1620	2220	915	1	1	28.324	46.7057	11.5614	5.83729	1	1.64898	0.504896	1.64898
Tb927.1.1620	2220	960	1	1	1	1	1.81241	1	1	1	0.55175	1
Tb927.1.1620	2220	966	4.78432	1	1	1	1	1	0.209016	1	1	1
Tb927.1.1620	2220	990	1	1	1	1	1	1.80622	1	1	1.80622	1.80622
Tb927.1.1620	2220	1044	1	1	1	1	1.81241	1	1	1	0.55175	1
Tb927.1.1620	2220	1056	1	1	1	1	1	1.80622	1	1	1.80622	1.80622
Tb927.1.1620	2220	1059	1	1	30.4258	20.044	2.62483	9.06216	1	0.658784	3.45248	3.45248
Tb927.1.1620	2220	1071	1	1	1	1	1	1.80622	1	1	1.80622	1.80622
Tb927.1.1620	2220	1095	1	15.016	9.40737	1	1	1	15.016	0.1063	1	15.016
Tb927.1.1620	2220	1104	1	1	1	1	1.81241	1	1	1	0.55175	1
Tb927.1.1620	2220	1182	1	1	9.40737	2.9044	1	1	1	0.308737	1	1
Tb927.1.1620	2220	1287	1	1	1	1	1.81241	1	1	1	0.55175	1
Tb927.1.1620	2220	1335	1	1	3.10184	12.4264	4.24965	1	1	4.00614	0.235313	4.00614
Tb927.1.1620	2220	1365	6.67647	5.67201	22.0184	20.044	3.43724	1	0.849552	0.91033	0.290931	0.91033
Tb927.1.1620	2220	1416	1	1	28.324	37.1837	1	1	1	1.3128	1	1.3128
Tb927.1.1620	2220	1650	1	1	7.30553	1	5.87448	7.44972	1	0.136883	1.26815	1.26815
Tb927.1.1620	2220	1677	1	1	3.10184	1	1	1	1	0.322389	1	1
Tb927.1.1620	2220	1683	1	1	1	2.9044	1	1	1	2.9044	1	2.9044
Tb927.1.1620	2220	1707	1	1	1	1	5.87448	2.61243	1	1	0.444708	1
Tb927.1.1620	2220	1779	1	1	1	1	1	1.80622	1	1	1.80622	1.80622
Tb927.1.1620	2220	1797	1	1	1	1	5.87448	2.61243	1	1	0.444708	1
Tb927.1.1620	2220	1869	1	1	3.10184	4.80881	1	1	1	1.55031	1	1.55031
Tb927.1.1620	2220	1914	1	1	1	1	3.43724	1	1	1	0.290931	1
Tb927.1.1620	2220	2052	1	1	1	1	1	1.80622	1	1	1.80622	1.80622
Tb927.1.1620	2220	2091	16.1373	15.016	13.6111	4.80881	1	1	0.930519	0.353301	1	1
Tb927.1.1620	2220	2097	1	1	7.30553	4.80881	1	1	1	0.658242	1	1
Tb927.1.1620	2220	2103	1	1	1	1	1.81241	1	1	1	0.55175	1
Tb927.1.1630	483	126	1	1	1	1	3.43724	1.80622	1	1	0.525484	1
Tb927.1.1630	483	171	1	1	1	1	1.81241	1	1	1	0.55175	1
Tb927.1.1630	483	267	1	1	3.10184	1	1	1	1	0.322389	1	1
Tb927.1.1630	483	312	1	1	1	1	11.5614	21.1554	1	1	1.82983	1.82983
Tb927.1.1630	483	426	1	1	1	1	1.81241	1	1	1	0.55175	1
Tb927.1.1640	1053	30	1	1	1	4.80881	1	1	1	4.80881	1	4.80881
Tb927.1.1640	1053	63	1	1	1	1	1	1.80622	1	1	1.80622	1.80622
Tb927.1.1640	1053	165	1	1	1	1	4.24965	3.41865	1	1	0.804453	1
Tb927.1.1640	1053	183	1	1	1	1	1.81241	1	1	1	0.55175	1
Tb927.1.1640	1053	210	1	1	3.10184	1	1	1	1	0.322389	1	1
Tb927.1.1640	1053	216	1	1	1	1	1	2.61243	1	1	2.61243	2.61243
Tb927.1.1640	1053	273	1	1	1	8.61761	1	1	1	8.61761	1	8.61761
Tb927.1.1640	1053	396	1	1	1	1	1.81241	1	1	1	0.55175	1
Tb927.1.1640	1053	423	10.4608	17.352	1	1	1	1	1.65877	1	1	1.65877
Tb927.1.1640	1053	762	1	1	3.10184	1	1	1	1	0.322389	1	1
Tb927.1.1640	1053	807	1	1	17.8147	4.80881	1	1	1	0.269934	1	1
Tb927.1.1640	1053	810	1	1	19.9166	16.2352	1	1	1	0.815161	1	1
Tb927.1.1640	1053	834	1	1	1	1	1.81241	1	1	1	0.55175	1
Tb927.1.1640	1053	912	1	1	55.6479	50.5145	1	1	1	0.907751	1	1
Tb927.1.1640	1053	918	1	1	40.935	52.4189	1	1	1	1.28054	1	1.28054
Tb927.1.1640	1053	933	1	1	3.10184	14.3308	1	1	1	4.6201	1	4.6201
Tb927.1.1640	1053	972	1	1	1	1	4.24965	7.44972	1	1	1.75302	1.75302
Tb927.1.1640	1053	990	1	1	22.0184	29.566	8.31172	8.25594	1	1.34279	0.993289	1.34279
Tb927.1.1640	1053	999	1	1	1	1	1	1.80622	1	1	1.80622	1.80622
Tb927.1.1660	888	-12	1	1	1	1	1.81241	1	1	1	0.55175	1
Tb927.1.1660	888	81	1	1	1	1	2.62483	1	1	1	0.380977	1
Tb927.1.1660	888	189	1	1	28.324	21.9484	50.5572	34.0548	1	0.774907	0.67359	1
Tb927.1.1660	888	192	10.4608	5.67201	32.5276	16.2352	1	2.61243	0.542216	0.499121	2.61243	2.61243
Tb927.1.1660	888	249	1	1	1	1	1.81241	1.80622	1	1	0.99658	1
Tb927.1.1660	888	372	1	1	1	1	1	1.80622	1	1	1.80622	1.80622
Tb927.1.1660	888	408	1	1	1	1	1.81241	1	1	1	0.55175	1
Tb927.1.1660	888	432	1	1	3.10184	4.80881	4.24965	1	1	1.55031	0.235313	1.55031
Tb927.1.1660	888	435	1	1	1	1	1	5.83729	1	1	5.83729	5.83729
Tb927.1.1660	888	471	65.3334	50.0561	5.20369	6.71321	1	1	0.766165	1.29009	1	1.29009
Tb927.1.1660	888	549	1	1	3.10184	6.71321	5.87448	5.83729	1	2.16426	0.993669	2.16426
Tb927.1.1660	888	591	1	1	1	1	1	1.80622	1	1	1.80622	1.80622
Tb927.1.1660	888	600	14.2451	10.344	1	6.71321	9.12414	1	0.726146	6.71321	0.109599	6.71321
Tb927.1.1660	888	702	48.304	33.7041	11.5092	21.9484	10.749	14.7057	0.69775	1.90703	1.3681	1.90703
Tb927.1.1660	888	711	1	1	1	1	1	1.80622	1	1	1.80622	1.80622
Tb927.1.1660	888	798	14.2451	45.3841	1	10.522	1.81241	1	3.18594	10.522	0.55175	10.522
Tb927.1.1660	888	807	10.4608	19.6881	1	1	1.81241	1.80622	1.88208	1	0.99658	1.88208
Tb927.1.1670	3246	-21	14.2451	33.7041	127.111	111.455	13.9986	25.9927	2.36601	0.876838	1.8568	2.36601
Tb927.1.1670	3246	6	10.4608	17.352	3.10184	10.522	1	2.61243	1.65877	3.39218	2.61243	3.39218
Tb927.1.1670	3246	90	1	1	7.30553	1	1	1	1	0.136883	1	1
Tb927.1.1670	3246	129	1	1	5.20369	4.80881	1	1	1	0.924115	1	1
Tb927.1.1670	3246	132	1	1	1	1	2.62483	3.41865	1	1	1.30243	1.30243
Tb927.1.1670	3246	159	1	1	1	1	1	1.80622	1	1	1.80622	1.80622
Tb927.1.1670	3246	177	1	1	30.4258	44.8013	8.31172	1.80622	1	1.47248	0.217309	1.47248
Tb927.1.1670	3246	282	1	1	1	6.71321	1	1	1	6.71321	1	6.71321
Tb927.1.1670	3246	342	23.7059	31.3681	22.0184	27.6616	11.5614	9.06216	1.32322	1.25629	0.78383	1.32322
Tb927.1.1670	3246	372	1	1	1	1	1.81241	1	1	1	0.55175	1
Tb927.1.1670	3246	495	1	1	1	1	1.81241	1	1	1	0.55175	1
Tb927.1.1670	3246	519	1	1	1	10.522	3.43724	1.80622	1	10.522	0.525484	10.522
Tb927.1.1670	3246	543	2.89216	1	1	1	1	1	0.345763	1	1	1
Tb927.1.1670	3246	603	1	1	1	1	1	1.80622	1	1	1.80622	1.80622
Tb927.1.1670	3246	624	1	1	5.20369	1	1	1	1	0.192171	1	1
Tb927.1.1670	3246	639	1	1	1	1	2.62483	1.80622	1	1	0.688127	1
Tb927.1.1670	3246	642	1	1	5.20369	1	1	1	1	0.192171	1	1
Tb927.1.1670	3246	660	1	1	1	1	1.81241	1	1	1	0.55175	1
Tb927.1.1670	3246	663	1	1	1	1	4.24965	3.41865	1	1	0.804453	1
Tb927.1.1670	3246	705	1	1	36.7313	29.566	1	1	1	0.804927	1	1
Tb927.1.1670	3246	720	1	1	1	1	1.81241	3.41865	1	1	1.88624	1.88624
Tb927.1.1670	3246	813	1	10.344	1	1	5.06207	4.22486	10.344	1	0.834612	10.344
Tb927.1.1670	3246	831	1	1	1	1	1	1.80622	1	1	1.80622	1.80622
Tb927.1.1670	3246	915	1	1	1	1	19.6855	41.3108	1	1	2.09854	2.09854
Tb927.1.1670	3246	957	1	1	3.10184	4.80881	10.749	14.7057	1	1.55031	1.3681	1.55031
Tb927.1.1670	3246	972	1	1	5.20369	12.4264	1	3.41865	1	2.388	3.41865	3.41865
Tb927.1.1670	3246	1062	16.1373	22.0241	1	1	1	1.80622	1.36479	1	1.80622	1.80622
Tb927.1.1670	3246	1233	1	1	1	1	6.6869	1	1	1	0.149546	1
Tb927.1.1670	3246	1263	1	1	1	1	1.81241	1.80622	1	1	0.99658	1
Tb927.1.1670	3246	1284	1	1	3.10184	10.522	1	1	1	3.39218	1	3.39218
Tb927.1.1670	3246	1338	1	1	1	1	1	4.22486	1	1	4.22486	4.22486
Tb927.1.1670	3246	1347	1	1	17.8147	12.4264	1	1	1	0.697536	1	1
Tb927.1.1670	3246	1368	1	1	19.9166	14.3308	1	1	1	0.719542	1	1
Tb927.1.1670	3246	1386	1	1	1	1	3.43724	4.22486	1	1	1.22914	1.22914
Tb927.1.1670	3246	1410	1	1	1	1	5.87448	1	1	1	0.170228	1
Tb927.1.1670	3246	1422	36.951	10.344	1	1	5.06207	1.80622	0.279939	1	0.356814	1
Tb927.1.1670	3246	1473	1	1	1	1	1.81241	1	1	1	0.55175	1
Tb927.1.1670	3246	1491	82.3628	66.4082	32.5276	10.522	1	1	0.806288	0.323479	1	1
Tb927.1.1670	3246	1551	8.56863	15.016	1	1	2.62483	13.8994	1.75244	1	5.29538	5.29538
Tb927.1.1670	3246	1641	1	1	1	2.9044	1	1	1	2.9044	1	2.9044
Tb927.1.1670	3246	1674	4.78432	15.016	1	1	1	1	3.1386	1	1	3.1386
Tb927.1.1670	3246	1794	1	1	1	2.9044	1	1	1	2.9044	1	2.9044
Tb927.1.1670	3246	1878	1	1	1	1	2.62483	1	1	1	0.380977	1
Tb927.1.1670	3246	1893	1	1	1	1	3.43724	5.83729	1	1	1.69825	1.69825
Tb927.1.1670	3246	1899	1	1	1	1	14.811	2.61243	1	1	0.176384	1
Tb927.1.1670	3246	1911	1	1	1	1	1.81241	1	1	1	0.55175	1
Tb927.1.1670	3246	1944	1	1	1	1	1.81241	1	1	1	0.55175	1
Tb927.1.1670	3246	1962	1	1	32.5276	58.1321	1	1	1	1.78716	1	1.78716
Tb927.1.1670	3246	1974	1	1	1	1	5.06207	4.22486	1	1	0.834612	1
Tb927.1.1670	3246	1980	6.67647	8.00802	1	1	3.43724	1	1.19944	1	0.290931	1.19944
Tb927.1.1670	3246	2019	1	1	1	1	3.43724	1	1	1	0.290931	1
Tb927.1.1670	3246	2130	1	1	1	1	1.81241	1	1	1	0.55175	1
Tb927.1.1670	3246	2148	1	1	1	1	1	1.80622	1	1	1.80622	1.80622
Tb927.1.1670	3246	2259	1	1	1	1	1	1.80622	1	1	1.80622	1.80622
Tb927.1.1670	3246	2310	1	1	1	1	1.81241	1	1	1	0.55175	1
Tb927.1.1670	3246	2334	10.4608	12.68	15.7129	6.71321	24.56	1	1.21215	0.427242	0.0407166	1.21215
Tb927.1.1670	3246	2343	1	1	1	1	1	1.80622	1	1	1.80622	1.80622
Tb927.1.1670	3246	2466	1	1	1	1	35.1214	41.3108	1	1	1.17623	1.17623
Tb927.1.1670	3246	2523	1	1	1	1	2.62483	3.41865	1	1	1.30243	1.30243
Tb927.1.1670	3246	2658	1	1	1	1	16.4359	26.7989	1	1	1.63051	1.63051
Tb927.1.1670	3246	2736	1	1	1	1	3.43724	1.80622	1	1	0.525484	1
Tb927.1.1670	3246	2739	1	1	11.5092	10.522	39.1834	30.83	1	0.914225	0.786811	1
Tb927.1.1670	3246	2895	1	1	1	1	1.81241	1	1	1	0.55175	1
Tb927.1.1670	3246	2910	1	1	3.10184	1	1	1	1	0.322389	1	1
Tb927.1.1670	3246	2943	1	1	1	1	1	1.80622	1	1	1.80622	1.80622
Tb927.1.1670	3246	2946	1	1	1	1	56.2441	38.8921	1	1	0.691488	1
Tb927.1.1670	3246	2979	1	1	15.7129	1	1	1	1	0.063642	1	1
Tb927.1.1670	3246	3018	1	1	1	1	3.43724	2.61243	1	1	0.760037	1
Tb927.1.1670	3246	3099	1	1	1	1	1.81241	1	1	1	0.55175	1
Tb927.1.1670	3246	3204	1	1	1	1	1.81241	1	1	1	0.55175	1
Tb927.1.1680	714	-33	1	1	1	1	1	2.61243	1	1	2.61243	2.61243
Tb927.1.1680	714	9	1	1	1	1	1	1.80622	1	1	1.80622	1.80622
Tb927.1.1680	714	180	1	1	1	1	1	1.80622	1	1	1.80622	1.80622
Tb927.1.1680	714	228	31.2745	24.3601	1	1	2.62483	1	0.778911	1	0.380977	1
Tb927.1.1680	714	303	1	1	1	1	1.81241	1	1	1	0.55175	1
Tb927.1.1680	714	414	1	1	1	1	2.62483	5.03108	1	1	1.91673	1.91673
Tb927.1.1680	714	429	1	1	1	1	1	1.80622	1	1	1.80622	1.80622
Tb927.1.1680	714	480	38.8432	29.0321	1	1	1	1	0.747418	1	1	1
Tb927.1.1680	714	495	1	1	1	1	1	3.41865	1	1	3.41865	3.41865
Tb927.1.1680	714	510	1	1	1	1	6.6869	15.5119	1	1	2.31974	2.31974
Tb927.1.1680	714	582	1	1	1	1	1.81241	1	1	1	0.55175	1
Tb927.1.1680	714	597	8.56863	8.00802	1	4.80881	1	1	0.934574	4.80881	1	4.80881
Tb927.1.1680	714	633	1	1	1	1	1.81241	1	1	1	0.55175	1
Tb927.1.1680	714	654	1	1	1	1	6.6869	1	1	1	0.149546	1
Tb927.1.1690	2454	6	1	1	15.7129	1	1	1	1	0.063642	1	1
Tb927.1.1690	2454	18	1	1	1	1	2.62483	4.22486	1	1	1.60958	1.60958
Tb927.1.1690	2454	126	1	1	1	1	35.9338	26.7989	1	1	0.745786	1
Tb927.1.1690	2454	138	1	1	1	1	1	1.80622	1	1	1.80622	1.80622
Tb927.1.1690	2454	204	1	1	1	8.61761	1	1	1	8.61761	1	8.61761
Tb927.1.1690	2454	225	1	1	1	1	1	2.61243	1	1	2.61243	2.61243
Tb927.1.1690	2454	240	1	1	1	1	19.6855	9.06216	1	1	0.460346	1
Tb927.1.1690	2454	261	1	1	1	1	1	3.41865	1	1	3.41865	3.41865
Tb927.1.1690	2454	318	1	1	3.10184	1	1	1.80622	1	0.322389	1.80622	1.80622
Tb927.1.1690	2454	354	8.56863	75.7522	5.20369	42.8969	14.811	7.44972	8.84064	8.24355	0.502985	8.84064
Tb927.1.1690	2454	417	1	1	1	1	16.4359	18.7367	1	1	1.13999	1.13999
Tb927.1.1690	2454	450	1	1	1	20.044	5.87448	7.44972	1	20.044	1.26815	20.044
Tb927.1.1690	2454	525	1	1	47.2405	65.7497	1	1	1	1.39181	1	1.39181
Tb927.1.1690	2454	558	1	1	1	1	1	1.80622	1	1	1.80622	1.80622
Tb927.1.1690	2454	582	23.7059	3.33601	1	1	5.06207	1.80622	0.140725	1	0.356814	1
Tb927.1.1690	2454	609	1	1	1	1	1	1.80622	1	1	1.80622	1.80622
Tb927.1.1690	2454	636	2.89216	1	1	1	1	1	0.345763	1	1	1
Tb927.1.1690	2454	714	1	1	15.7129	8.61761	1	1	1	0.548442	1	1
Tb927.1.1690	2454	750	1	1	1	1	1	1.80622	1	1	1.80622	1.80622
Tb927.1.1690	2454	858	1	1	1	1	5.87448	1	1	1	0.170228	1
Tb927.1.1690	2454	954	1	1	32.5276	37.1837	5.87448	4.22486	1	1.14314	0.719189	1.14314
Tb927.1.1690	2454	1005	1	1	1	1	1	1.80622	1	1	1.80622	1.80622
Tb927.1.1690	2454	1026	99.3922	64.0722	1	1	1	1	0.64464	1	1	1
Tb927.1.1690	2454	1179	55.8726	17.352	1	1	1	1	0.310565	1	1	1
Tb927.1.1690	2454	1299	1	1	7.30553	2.9044	4.24965	1	1	0.397562	0.235313	1
Tb927.1.1690	2454	1314	1	1	1	1	1	1.80622	1	1	1.80622	1.80622
Tb927.1.1690	2454	1317	1	1	1	1	1	1.80622	1	1	1.80622	1.80622
Tb927.1.1690	2454	1368	1	1	9.40737	1	11.5614	3.41865	1	0.1063	0.295695	1
Tb927.1.1690	2454	1371	10.4608	10.344	1	1	3.43724	3.41865	0.988838	1	0.99459	1
Tb927.1.1690	2454	1389	1	1	1	1	1	1.80622	1	1	1.80622	1.80622
Tb927.1.1690	2454	1401	1	1	80.87	10.522	4.24965	16.3181	1	0.13011	3.83986	3.83986
Tb927.1.1690	2454	1452	1	1	1	1	1.81241	3.41865	1	1	1.88624	1.88624
Tb927.1.1690	2454	1557	1	1	7.30553	18.1396	1	1	1	2.483	1	2.483
Tb927.1.1690	2454	1596	10.4608	22.0241	22.0184	16.2352	1	1	2.10539	0.737347	1	2.10539
Tb927.1.1690	2454	1617	1	1	1	1	1	1.80622	1	1	1.80622	1.80622
Tb927.1.1690	2454	1656	1	1	13.6111	4.80881	3.43724	1.80622	1	0.353301	0.525484	1
Tb927.1.1690	2454	1689	1	1	1	1	1	1.80622	1	1	1.80622	1.80622
Tb927.1.1690	2454	1737	1	1	13.6111	2.9044	1	1	1	0.213386	1	1
Tb927.1.1690	2454	1764	27.4902	10.344	1	1	1	1.80622	0.37628	1	1.80622	1.80622
Tb927.1.1690	2454	1782	1	1	1	1	1	1.80622	1	1	1.80622	1.80622
Tb927.1.1690	2454	1899	1	1	1	1	3.43724	3.41865	1	1	0.99459	1
Tb927.1.1690	2454	1911	1	1	1	1	1.81241	1	1	1	0.55175	1
Tb927.1.1690	2454	1962	1	1	1	1	52.9945	42.117	1	1	0.794743	1
Tb927.1.1690	2454	2025	1	1	13.6111	4.80881	1	1	1	0.353301	1	1
Tb927.1.1690	2454	2043	1	1	1	1	1.81241	1	1	1	0.55175	1
Tb927.1.1690	2454	2196	1	5.67201	1	1	1	1	5.67201	1	1	5.67201
Tb927.1.1690	2454	2226	1	1	3.10184	2.9044	1.81241	1.80622	1	0.936348	0.99658	1
Tb927.1.1690	2454	2265	6.67647	1	30.4258	16.2352	4.24965	9.06216	0.14978	0.533601	2.13245	2.13245
Tb927.1.1690	2454	2325	1	1	1	1	1.81241	1	1	1	0.55175	1
Tb927.1.1690	2454	2391	44.5196	57.0642	1	1	1	1	1.28177	1	1	1.28177
Tb927.1.1690	2454	2436	1	1	1	1	1	1.80622	1	1	1.80622	1.80622
Tb927.1.1700	1482	0	35.0588	24.3601	11.5092	63.8453	1	1	0.694834	5.54732	1	5.54732
Tb927.1.1700	1482	30	1	1	1	1	1.81241	1	1	1	0.55175	1
Tb927.1.1700	1482	45	1	1	1	1	2.62483	10.6746	1	1	4.06678	4.06678
Tb927.1.1700	1482	81	1	1	1	1	1.81241	1	1	1	0.55175	1
Tb927.1.1700	1482	99	1	1	1	1	1	1.80622	1	1	1.80622	1.80622
Tb927.1.1700	1482	108	1	1	1	1	9.12414	11.4808	1	1	1.25829	1.25829
Tb927.1.1700	1482	120	1	1	1	1	1.81241	1	1	1	0.55175	1
Tb927.1.1700	1482	186	1	1	1	1	1	1.80622	1	1	1.80622	1.80622
Tb927.1.1700	1482	249	1	1	1	1	2.62483	1	1	1	0.380977	1
Tb927.1.1700	1482	255	1	1	7.30553	2.9044	1	1	1	0.397562	1	1
Tb927.1.1700	1482	441	1	1	1	1	1.81241	1	1	1	0.55175	1
Tb927.1.1700	1482	489	1	1	1	1	15.6234	21.9616	1	1	1.40568	1.40568
Tb927.1.1700	1482	513	1	1	3.10184	1	1	1	1	0.322389	1	1
Tb927.1.1700	1482	570	1	1	1	1	7.49931	1	1	1	0.133346	1
Tb927.1.1700	1482	579	1	1	30.4258	18.1396	23.7476	11.4808	1	0.596192	0.483451	1
Tb927.1.1700	1482	627	1	1	11.5092	4.80881	5.87448	1	1	0.417822	0.170228	1
Tb927.1.1700	1482	639	1	1	1	1	1.81241	1	1	1	0.55175	1
Tb927.1.1700	1482	762	1	1	1	1	13.9986	1.80622	1	1	0.129028	1
Tb927.1.1700	1482	783	1	1	1	2.9044	1	1	1	2.9044	1	2.9044
Tb927.1.1700	1482	798	1	1	1	2.9044	1	1	1	2.9044	1	2.9044
Tb927.1.1700	1482	819	1	1	1	1	1	1.80622	1	1	1.80622	1.80622
Tb927.1.1700	1482	879	2.89216	1	1	1	1	1.80622	0.345763	1	1.80622	1.80622
Tb927.1.1700	1482	966	1	1	1	1	1	1.80622	1	1	1.80622	1.80622
Tb927.1.1700	1482	1026	1	1	1	1	6.6869	9.86837	1	1	1.47578	1.47578
Tb927.1.1700	1482	1041	1	1	38.8332	31.4704	1	1	1	0.810401	1	1
Tb927.1.1700	1482	1089	6.67647	5.67201	9.40737	16.2352	31.0593	22.7678	0.849552	1.7258	0.733043	1.7258
Tb927.1.1700	1482	1149	19.9216	17.352	1	1	1	1	0.871017	1	1	1
Tb927.1.1700	1482	1152	1	1	1	1	1.81241	1	1	1	0.55175	1
Tb927.1.1700	1482	1203	1	1	1	1	1	1.80622	1	1	1.80622	1.80622
Tb927.1.1700	1482	1311	1	1	9.40737	20.044	1	1	1	2.13067	1	2.13067
Tb927.1.1700	1482	1431	25.5981	26.6961	1	1	1	1	1.04289	1	1	1.04289
Tb927.1.1710	5361	33	1	1	1	1	1.81241	1	1	1	0.55175	1
Tb927.1.1710	5361	42	1	1	1	1	2.62483	3.41865	1	1	1.30243	1.30243
Tb927.1.1710	5361	66	21.8137	335.049	1	1	1	1	15.3595	1	1	15.3595
Tb927.1.1710	5361	72	1	1	1	1	1	3.41865	1	1	3.41865	3.41865
Tb927.1.1710	5361	135	1	1	1	2.9044	1	1	1	2.9044	1	2.9044
Tb927.1.1710	5361	156	1	1	1	1	1.81241	1	1	1	0.55175	1
Tb927.1.1710	5361	270	1	1	1	2.9044	1	1	1	2.9044	1	2.9044
Tb927.1.1710	5361	297	2.89216	12.68	24.1203	1	7.49931	18.7367	4.38428	0.0414589	2.49846	4.38428
Tb927.1.1710	5361	327	1	1	1	1	1.81241	1	1	1	0.55175	1
Tb927.1.1710	5361	399	1	1	1	1	1	1.80622	1	1	1.80622	1.80622
Tb927.1.1710	5361	405	1	1	1	1	5.06207	7.44972	1	1	1.47168	1.47168
Tb927.1.1710	5361	465	1	1	1	1	1	1.80622	1	1	1.80622	1.80622
Tb927.1.1710	5361	480	1	1	1	1	8.31172	2.61243	1	1	0.314307	1
Tb927.1.1710	5361	531	1	1	1	1	1	1.80622	1	1	1.80622	1.80622
Tb927.1.1710	5361	606	1	1	22.0184	12.4264	10.749	5.03108	1	0.564364	0.468052	1
Tb927.1.1710	5361	624	1	1	1	1	1.81241	1	1	1	0.55175	1
Tb927.1.1710	5361	735	1	5.67201	1	1	1	1	5.67201	1	1	5.67201
Tb927.1.1710	5361	849	1	1	13.6111	12.4264	9.12414	1	1	0.912965	0.109599	1
Tb927.1.1710	5361	888	1	1	1	1	1	1.80622	1	1	1.80622	1.80622
Tb927.1.1710	5361	948	1	1	1	1	1.81241	1	1	1	0.55175	1
Tb927.1.1710	5361	987	53.9804	57.0642	1	1	1	1	1.05713	1	1	1.05713
Tb927.1.1710	5361	1041	1	1	1	1	1.81241	1	1	1	0.55175	1
Tb927.1.1710	5361	1077	1	1	1	1	6.6869	7.44972	1	1	1.11408	1.11408
Tb927.1.1710	5361	1107	1	1	13.6111	1	4.24965	1.80622	1	0.0734697	0.425026	1
Tb927.1.1710	5361	1224	2.89216	17.352	13.6111	4.80881	17.2483	13.8994	5.99969	0.353301	0.805846	5.99969
Tb927.1.1710	5361	1251	1	1	1	1	15.6234	14.7057	1	1	0.941256	1
Tb927.1.1710	5361	1254	1	1	1	1	1	4.22486	1	1	4.22486	4.22486
Tb927.1.1710	5361	1290	1	1	1	1	10.749	1.80622	1	1	0.168036	1
Tb927.1.1710	5361	1398	1	1	38.8332	25.7572	1	1	1	0.663279	1	1
Tb927.1.1710	5361	1440	1	1	19.9166	8.61761	1	1	1	0.432685	1	1
Tb927.1.1710	5361	1515	6.67647	17.352	1	12.4264	1	1	2.59898	12.4264	1	12.4264
Tb927.1.1710	5361	1557	69.1177	24.3601	3.10184	12.4264	11.5614	10.6746	0.352443	4.00614	0.923297	4.00614
Tb927.1.1710	5361	1599	1	1	3.10184	1	1	1	1	0.322389	1	1
Tb927.1.1710	5361	1605	1	1	1	1	1.81241	1	1	1	0.55175	1
Tb927.1.1710	5361	1695	1	1	1	1	1	1.80622	1	1	1.80622	1.80622
Tb927.1.1710	5361	1731	1	1	1	1	1.81241	1	1	1	0.55175	1
Tb927.1.1710	5361	1734	1	1	11.5092	1	1	1	1	0.0868869	1	1
Tb927.1.1710	5361	1944	33.1667	15.016	1	1	1	1	0.452745	1	1	1
Tb927.1.1710	5361	1953	8.56863	22.0241	1	1	1	1	2.57031	1	1	2.57031
Tb927.1.1710	5361	1965	1	1	1	1	3.43724	2.61243	1	1	0.760037	1
Tb927.1.1710	5361	2073	1	1	11.5092	1	1	1	1	0.0868869	1	1
Tb927.1.1710	5361	2082	1	1	1	1	2.62483	4.22486	1	1	1.60958	1.60958
Tb927.1.1710	5361	2112	14.2451	19.6881	1	1	1	1	1.38209	1	1	1.38209
Tb927.1.1710	5361	2148	19.9216	17.352	7.30553	12.4264	9.93655	14.7057	0.871017	1.70096	1.47996	1.70096
Tb927.1.1710	5361	2202	1	1	3.10184	16.2352	1	1	1	5.23406	1	5.23406
Tb927.1.1710	5361	2322	6.67647	5.67201	3.10184	1	1	1	0.849552	0.322389	1	1
Tb927.1.1710	5361	2472	6.67647	12.68	3.10184	20.044	1	1	1.89921	6.46197	1	6.46197
Tb927.1.1710	5361	2505	1	1	1	1	1.81241	3.41865	1	1	1.88624	1.88624
Tb927.1.1710	5361	2520	1	1	3.10184	6.71321	1	1	1	2.16426	1	2.16426
Tb927.1.1710	5361	2544	1	1	11.5092	1	1	1	1	0.0868869	1	1
Tb927.1.1710	5361	2706	1	1	1	1	1	1.80622	1	1	1.80622	1.80622
Tb927.1.1710	5361	2712	1	1	1	1	1.81241	1	1	1	0.55175	1
Tb927.1.1710	5361	2736	1	1	1	1	1.81241	1	1	1	0.55175	1
Tb927.1.1710	5361	2925	1	1	7.30553	14.3308	5.06207	1	1	1.96164	0.197548	1.96164
Tb927.1.1710	5361	2940	1	1	1	1	1.81241	1	1	1	0.55175	1
Tb927.1.1710	5361	3057	1	1	1	1	1.81241	1	1	1	0.55175	1
Tb927.1.1710	5361	3078	1	1	3.10184	1	1	1	1	0.322389	1	1
Tb927.1.1710	5361	3105	6.67647	12.68	1	1	9.12414	5.03108	1.89921	1	0.551403	1.89921
Tb927.1.1710	5361	3159	1	1	1	1	5.06207	13.0932	1	1	2.58654	2.58654
Tb927.1.1710	5361	3237	1	1	1	1	1.81241	1	1	1	0.55175	1
Tb927.1.1710	5361	3309	1	1	1	1	1	2.61243	1	1	2.61243	2.61243
Tb927.1.1710	5361	3330	16.1373	3.33601	3.10184	4.80881	1	1	0.206727	1.55031	1	1.55031
Tb927.1.1710	5361	3591	1	1	11.5092	2.9044	1	1	1	0.252355	1	1
Tb927.1.1710	5361	3594	1	1	36.7313	31.4704	3.43724	1	1	0.856774	0.290931	1
Tb927.1.1710	5361	3606	12.3529	1	5.20369	18.1396	18.0607	25.9927	0.0809523	3.48592	1.43919	3.48592
Tb927.1.1710	5361	3618	1	1	15.7129	14.3308	1	1	1	0.912042	1	1
Tb927.1.1710	5361	3756	1	1	1	1	2.62483	1.80622	1	1	0.688127	1
Tb927.1.1710	5361	3846	1	1	1	1	1.81241	1	1	1	0.55175	1
Tb927.1.1710	5361	3873	1	1	1	1	1.81241	1	1	1	0.55175	1
Tb927.1.1710	5361	4164	1	1	1	1	1.81241	1	1	1	0.55175	1
Tb927.1.1710	5361	4275	1	1	1	2.9044	1	1	1	2.9044	1	2.9044
Tb927.1.1710	5361	4362	1	15.016	11.5092	1	14.811	6.64351	15.016	0.0868869	0.448551	15.016
Tb927.1.1710	5361	4425	1	1	1	1	1.81241	1	1	1	0.55175	1
Tb927.1.1710	5361	4473	95.6079	134.152	22.0184	27.6616	2.62483	12.287	1.40315	1.25629	4.68108	4.68108
Tb927.1.1710	5361	4485	2.89216	1	1	2.9044	1	1	0.345763	2.9044	1	2.9044
Tb927.1.1710	5361	4590	27.4902	47.7201	61.9534	58.1321	1	1	1.7359	0.938319	1	1.7359
Tb927.1.1710	5361	4719	1	1	1	1	1	1.80622	1	1	1.80622	1.80622
Tb927.1.1710	5361	4761	1	1	1	1	3.43724	5.83729	1	1	1.69825	1.69825
Tb927.1.1710	5361	4821	1	1	1	1	1.81241	1	1	1	0.55175	1
Tb927.1.1710	5361	4839	1	1	3.10184	2.9044	1	1	1	0.936348	1	1
Tb927.1.1710	5361	4863	1	1	1	1	1	1.80622	1	1	1.80622	1.80622
Tb927.1.1710	5361	4890	1	1	1	1	1.81241	1.80622	1	1	0.99658	1
Tb927.1.1710	5361	4896	1	1	1	1	13.9986	13.8994	1	1	0.992916	1
Tb927.1.1710	5361	4926	1	1	17.8147	33.3748	9.12414	1	1	1.87344	0.109599	1.87344
Tb927.1.1710	5361	4956	1	1	1	1	5.06207	1	1	1	0.197548	1
Tb927.1.1710	5361	4968	1	1	1	1	1.81241	1	1	1	0.55175	1
Tb927.1.1710	5361	4974	1	1	1	1	1.81241	1.80622	1	1	0.99658	1
Tb927.1.1710	5361	5016	1	1	1	1	2.62483	1	1	1	0.380977	1
Tb927.1.1710	5361	5019	1	1	1	1	1.81241	2.61243	1	1	1.44141	1.44141
Tb927.1.1710	5361	5043	65.3334	54.7281	1	1	3.43724	1	0.837675	1	0.290931	1
Tb927.1.1710	5361	5046	1	1	3.10184	4.80881	1	1	1	1.55031	1	1.55031
Tb927.1.1710	5361	5079	1	1	1	1	1	10.6746	1	1	10.6746	10.6746
Tb927.1.1710	5361	5091	1	1	7.30553	1	1	1	1	0.136883	1	1
Tb927.1.1710	5361	5145	1	1	1	1	4.24965	2.61243	1	1	0.61474	1
Tb927.1.1710	5361	5148	1	1	3.10184	1	2.62483	1	1	0.322389	0.380977	1
Tb927.1.1710	5361	5157	1	1	1	1	1	1.80622	1	1	1.80622	1.80622
Tb927.1.1710	5361	5265	1	1	1	2.9044	1	1	1	2.9044	1	2.9044
Tb927.1.1720	1227	0	1	1	3.10184	2.9044	1	1	1	0.936348	1	1
Tb927.1.1720	1227	9	1	1	1	1	1	1.80622	1	1	1.80622	1.80622
Tb927.1.1720	1227	84	14.2451	3.33601	1	1	1	1	0.234186	1	1	1
Tb927.1.1720	1227	144	1	1	1	1	1.81241	1	1	1	0.55175	1
Tb927.1.1720	1227	180	1	1	1	1	1.81241	1	1	1	0.55175	1
Tb927.1.1720	1227	222	1	1	3.10184	2.9044	5.06207	1	1	0.936348	0.197548	1
Tb927.1.1720	1227	225	1	1	3.10184	1	1.81241	1	1	0.322389	0.55175	1
Tb927.1.1720	1227	249	1	1	1	1	1	1.80622	1	1	1.80622	1.80622
Tb927.1.1720	1227	303	1	1	1	1	1.81241	1	1	1	0.55175	1
Tb927.1.1720	1227	318	1	1	1	1	1	2.61243	1	1	2.61243	2.61243
Tb927.1.1720	1227	447	1	1	1	1	1	1.80622	1	1	1.80622	1.80622
Tb927.1.1720	1227	459	14.2451	15.016	1	1	1	1	1.05412	1	1	1.05412
Tb927.1.1720	1227	534	1	1	15.7129	6.71321	35.9338	5.83729	1	0.427242	0.162446	1
Tb927.1.1720	1227	693	1	1	55.6479	35.2793	100.927	42.9232	1	0.633973	0.42529	1
Tb927.1.1720	1227	735	1	1	1	1	1	1.80622	1	1	1.80622	1.80622
Tb927.1.1720	1227	774	1	3.33601	1	1	1	1	3.33601	1	1	3.33601
Tb927.1.1720	1227	783	1	1	3.10184	6.71321	1	1	1	2.16426	1	2.16426
Tb927.1.1720	1227	858	1	1	1	1	1	1.80622	1	1	1.80622	1.80622
Tb927.1.1720	1227	915	1	1	1	1	1	1.80622	1	1	1.80622	1.80622
Tb927.1.1720	1227	954	1	1	1	1	1	1.80622	1	1	1.80622	1.80622
Tb927.1.1720	1227	975	1	1	1	1	2.62483	1	1	1	0.380977	1
Tb927.1.1720	1227	1005	4.78432	15.016	1	1	1	1	3.1386	1	1	3.1386
Tb927.1.1720	1227	1080	1	1	1	1	1	1.80622	1	1	1.80622	1.80622
Tb927.1.1720	1227	1092	1	1	7.30553	10.522	7.49931	7.44972	1	1.44028	0.993388	1.44028
Tb927.1.1720	1227	1113	1	1	11.5092	10.522	1	1	1	0.914225	1	1
Tb927.1.1720	1227	1125	1	1	1	1	1.81241	1	1	1	0.55175	1
Tb927.1.1720	1227	1200	1	1	1	1	11.5614	38.8921	1	1	3.36397	3.36397
Tb927.1.1720	1227	1209	1	1	1	1	4.24965	1	1	1	0.235313	1
Tb927.1.1730	2082	-18	1	1	1	1	1	2.61243	1	1	2.61243	2.61243
Tb927.1.1730	2082	-6	19.9216	8.00802	15.7129	2.9044	1	1	0.401977	0.184842	1	1
Tb927.1.1730	2082	93	1	1	5.20369	1	1	2.61243	1	0.192171	2.61243	2.61243
Tb927.1.1730	2082	99	18.0294	45.3841	13.6111	25.7572	52.1821	48.5667	2.51723	1.89238	0.930717	2.51723
Tb927.1.1730	2082	129	4.78432	33.7041	28.324	29.566	1	1	7.0447	1.04385	1	7.0447
Tb927.1.1730	2082	147	1	1	1	1	5.06207	1	1	1	0.197548	1
Tb927.1.1730	2082	159	1	1	1	1	1	1.80622	1	1	1.80622	1.80622
Tb927.1.1730	2082	177	1	1	1	1	5.87448	2.61243	1	1	0.444708	1
Tb927.1.1730	2082	339	33.1667	29.0321	22.0184	6.71321	5.87448	9.06216	0.875338	0.30489	1.54263	1.54263
Tb927.1.1730	2082	399	1	1	1	1	2.62483	12.287	1	1	4.68108	4.68108
Tb927.1.1730	2082	501	1	1	1	1	1	1.80622	1	1	1.80622	1.80622
Tb927.1.1730	2082	528	1	1	1	1	50.5572	41.3108	1	1	0.817109	1
Tb927.1.1730	2082	579	1	1	1	1	1	1.80622	1	1	1.80622	1.80622
Tb927.1.1730	2082	630	1	1	1	1	1	4.22486	1	1	4.22486	4.22486
Tb927.1.1730	2082	828	1	1	1	1	1	1.80622	1	1	1.80622	1.80622
Tb927.1.1730	2082	843	1	1	1	1	1.81241	1	1	1	0.55175	1
Tb927.1.1730	2082	870	1	1	1	1	1	1.80622	1	1	1.80622	1.80622
Tb927.1.1730	2082	981	1	3.33601	1	1	1	1	3.33601	1	1	3.33601
Tb927.1.1730	2082	1026	1	1	11.5092	1	1	6.64351	1	0.0868869	6.64351	6.64351
Tb927.1.1730	2082	1071	1	1	3.10184	2.9044	4.24965	3.41865	1	0.936348	0.804453	1
Tb927.1.1730	2082	1110	1	1	1	1	18.0607	11.4808	1	1	0.635679	1
Tb927.1.1730	2082	1308	1	1	1	1	5.87448	1	1	1	0.170228	1
Tb927.1.1730	2082	1482	1	1	1	2.9044	18.0607	17.1243	1	2.9044	0.948154	2.9044
Tb927.1.1730	2082	1560	19.9216	3.33601	3.10184	6.71321	1	1	0.167457	2.16426	1	2.16426
Tb927.1.1730	2082	1563	1	1	1	1	1	1.80622	1	1	1.80622	1.80622
Tb927.1.1730	2082	1617	4.78432	5.67201	1	4.80881	3.43724	1	1.18554	4.80881	0.290931	4.80881
Tb927.1.1730	2082	1647	1	1	22.0184	6.71321	1	1	1	0.30489	1	1
Tb927.1.1730	2082	1656	1	1	1	1	1	1.80622	1	1	1.80622	1.80622
Tb927.1.1730	2082	1842	1	1	1	1	1	1.80622	1	1	1.80622	1.80622
Tb927.1.1730	2082	1875	1	1	1	1	5.06207	1	1	1	0.197548	1
Tb927.1.1730	2082	1980	1	1	1	1	1	1.80622	1	1	1.80622	1.80622
Tb927.1.1730	2082	2028	1	1	30.4258	25.7572	1.81241	3.41865	1	0.846559	1.88624	1.88624
Tb927.1.1730	2082	2031	1	1	1	1	1	1.80622	1	1	1.80622	1.80622
Tb927.1.1750	1413	105	14.2451	15.016	1	1	1	1	1.05412	1	1	1.05412
Tb927.1.1750	1413	210	1	1	3.10184	6.71321	5.87448	1	1	2.16426	0.170228	2.16426
Tb927.1.1750	1413	231	1	1	1	1	4.24965	1	1	1	0.235313	1
Tb927.1.1750	1413	393	1	1	19.9166	8.61761	1	1	1	0.432685	1	1
Tb927.1.1750	1413	405	1	1	1	1	1	1.80622	1	1	1.80622	1.80622
Tb927.1.1750	1413	414	1	1	28.324	16.2352	1	1	1	0.573198	1	1
Tb927.1.1750	1413	417	1	1	1	1	1	1.80622	1	1	1.80622	1.80622
Tb927.1.1750	1413	504	1	1	19.9166	2.9044	82.2414	92.9086	1	0.145828	1.12971	1.12971
Tb927.1.1750	1413	513	1	5.67201	11.5092	4.80881	1	1	5.67201	0.417822	1	5.67201
Tb927.1.1750	1413	645	1	1	5.20369	1	3.43724	2.61243	1	0.192171	0.760037	1
Tb927.1.1750	1413	663	1	1	1	1	4.24965	10.6746	1	1	2.51187	2.51187
Tb927.1.1750	1413	702	1	1	3.10184	1	1	1	1	0.322389	1	1
Tb927.1.1750	1413	807	1	1	1	1	1	11.4808	1	1	11.4808	11.4808
Tb927.1.1750	1413	873	1	1	1	1	1.81241	1	1	1	0.55175	1
Tb927.1.1750	1413	918	1	1	17.8147	21.9484	5.06207	12.287	1	1.23204	2.42727	2.42727
Tb927.1.1750	1413	954	1	1	1	1	1.81241	3.41865	1	1	1.88624	1.88624
Tb927.1.1750	1413	987	1	1	1	1	1	1.80622	1	1	1.80622	1.80622
Tb927.1.1750	1413	996	1	1	17.8147	8.61761	20.4979	21.9616	1	0.483735	1.07141	1.07141
Tb927.1.1750	1413	1017	1	1	1	1	31.0593	19.543	1	1	0.629214	1
Tb927.1.1750	1413	1053	1	1	1	1	1	1.80622	1	1	1.80622	1.80622
Tb927.1.1750	1413	1065	4.78432	22.0241	1	1	1	1	4.60339	1	1	4.60339
Tb927.1.1750	1413	1200	1	1	1	1	1.81241	1	1	1	0.55175	1
Tb927.1.1750	1413	1224	1	1	13.6111	6.71321	1	1	1	0.493217	1	1
Tb927.1.1760	441	-12	1	1	1	1	1.81241	1	1	1	0.55175	1
Tb927.1.1760	441	84	1	1	1	1	1	1.80622	1	1	1.80622	1.80622
Tb927.1.1760	441	102	1	1	1	1	1.81241	1	1	1	0.55175	1
Tb927.1.1760	441	135	1	1	1	2.9044	1.81241	1.80622	1	2.9044	0.99658	2.9044
Tb927.1.1760	441	147	1	1	1	1	1	1.80622	1	1	1.80622	1.80622
Tb927.1.1760	441	180	1	1	1	1	1.81241	1.80622	1	1	0.99658	1
Tb927.1.1760	441	195	1	1	1	1	1.81241	1	1	1	0.55175	1
Tb927.1.1760	441	201	1	1	1	1	2.62483	1.80622	1	1	0.688127	1
Tb927.1.1760	441	225	1	1	1	1	1.81241	1	1	1	0.55175	1
Tb927.1.1760	441	255	1	1	1	1	1	1.80622	1	1	1.80622	1.80622
Tb927.1.1760	441	276	1	1	1	2.9044	1	1	1	2.9044	1	2.9044
Tb927.1.1760	441	309	1	1	1	1	5.87448	2.61243	1	1	0.444708	1
Tb927.1.1760	441	336	1	1	1	1	1	1.80622	1	1	1.80622	1.80622
Tb927.1.1760	441	339	1	1	1	1	1	1.80622	1	1	1.80622	1.80622
Tb927.1.1760	441	342	1	1	3.10184	1	1	1	1	0.322389	1	1
Tb927.1.1760	441	384	1	1	1	1	38.371	27.6051	1	1	0.719426	1
Tb927.1.1770	324	108	1	1	11.5092	29.566	1.81241	1.80622	1	2.5689	0.99658	2.5689
Tb927.1.1770	324	165	1	1	5.20369	1	4.24965	4.22486	1	0.192171	0.994166	1
Tb927.1.1770	324	195	1	1	1	1	1	1.80622	1	1	1.80622	1.80622
Tb927.1.1770	324	300	1	1	1	1	1.81241	1	1	1	0.55175	1
Tb927.1.1770	324	303	1	1	1	1	1.81241	1	1	1	0.55175	1
Tb927.1.1790	684	87	1	1	1	1	1	1.80622	1	1	1.80622	1.80622
Tb927.1.1790	684	147	1	1	1	1	1.81241	1	1	1	0.55175	1
Tb927.1.1790	684	153	1	1	1	1	1	1.80622	1	1	1.80622	1.80622
Tb927.1.1790	684	180	21.8137	22.0241	9.40737	1	1	1	1.00964	0.1063	1	1.00964
Tb927.1.1790	684	192	1	1	1	1	1.81241	1	1	1	0.55175	1
Tb927.1.1790	684	216	1	1	1	1	4.24965	1	1	1	0.235313	1
Tb927.1.1790	684	240	1	1	1	1	2.62483	1	1	1	0.380977	1
Tb927.1.1790	684	267	1	1	1	1	1.81241	1	1	1	0.55175	1
Tb927.1.1790	684	354	1	1	1	1	4.24965	5.83729	1	1	1.37359	1.37359
Tb927.1.1790	684	363	1	1	1	1	1.81241	1.80622	1	1	0.99658	1
Tb927.1.1790	684	369	1	1	1	1	1	1.80622	1	1	1.80622	1.80622
Tb927.1.1790	684	402	1	1	9.40737	6.71321	1	1	1	0.713612	1	1
Tb927.1.1790	684	492	1	1	3.10184	1	1	1	1	0.322389	1	1
Tb927.1.1790	684	576	1	1	1	1	1.81241	1	1	1	0.55175	1
Tb927.1.1790	684	582	1	1	1	1	1	1.80622	1	1	1.80622	1.80622
Tb927.1.1820	1146	57	1	1	1	1	1.81241	1	1	1	0.55175	1
Tb927.1.1820	1146	72	1	1	1	2.9044	1.81241	1	1	2.9044	0.55175	2.9044
Tb927.1.1820	1146	177	1	1	1	1	1.81241	1	1	1	0.55175	1
Tb927.1.1820	1146	198	1	1	15.7129	12.4264	1.81241	3.41865	1	0.790842	1.88624	1.88624
Tb927.1.1820	1146	240	1	1	1	1	1	1.80622	1	1	1.80622	1.80622
Tb927.1.1820	1146	300	1	1	1	1	2.62483	1	1	1	0.380977	1
Tb927.1.1820	1146	363	1	1	7.30553	4.80881	6.6869	1	1	0.658242	0.149546	1
Tb927.1.1820	1146	465	1	1	1	1	1.81241	1	1	1	0.55175	1
Tb927.1.1820	1146	471	1	1	1	1	1	1.80622	1	1	1.80622	1.80622
Tb927.1.1820	1146	846	1	1	24.1203	6.71321	1	1	1	0.278322	1	1
Tb927.1.1820	1146	912	1	1	1	1	1	1.80622	1	1	1.80622	1.80622
Tb927.1.1820	1146	993	1	1	13.6111	6.71321	1.81241	1	1	0.493217	0.55175	1
Tb927.1.1840	1647	21	1	1	1	2.9044	1	1	1	2.9044	1	2.9044
Tb927.1.1840	1647	138	1	1	1	1	4.24965	1	1	1	0.235313	1
Tb927.1.1840	1647	153	1	1	1	1	2.62483	1	1	1	0.380977	1
Tb927.1.1840	1647	264	1	1	1	1	6.6869	3.41865	1	1	0.511246	1
Tb927.1.1840	1647	288	1	1	1	1	1	1.80622	1	1	1.80622	1.80622
Tb927.1.1840	1647	351	1	1	1	1	5.87448	6.64351	1	1	1.13091	1.13091
Tb927.1.1840	1647	360	1	1	1	1	1	9.06216	1	1	9.06216	9.06216
Tb927.1.1840	1647	438	18.0294	29.0321	1	1	1	1	1.61026	1	1	1.61026
Tb927.1.1840	1647	489	1	1	3.10184	10.522	1	1	1	3.39218	1	3.39218
Tb927.1.1840	1647	537	1	1	1	1	1.81241	1	1	1	0.55175	1
Tb927.1.1840	1647	564	23.7059	38.3761	1	8.61761	7.49931	1	1.61884	8.61761	0.133346	8.61761
Tb927.1.1840	1647	627	1	1	1	1	1	1.80622	1	1	1.80622	1.80622
Tb927.1.1840	1647	735	1	1	1	1	1	1.80622	1	1	1.80622	1.80622
Tb927.1.1840	1647	741	1	1	1	1	1.81241	1	1	1	0.55175	1
Tb927.1.1840	1647	777	1	1	1	6.71321	1	3.41865	1	6.71321	3.41865	6.71321
Tb927.1.1840	1647	834	23.7059	31.3681	1	1	5.06207	3.41865	1.32322	1	0.675346	1.32322
Tb927.1.1840	1647	897	1	1	1	1	1.81241	1.80622	1	1	0.99658	1
Tb927.1.1840	1647	900	1	1	1	1	1	1.80622	1	1	1.80622	1.80622
Tb927.1.1840	1647	906	1	1	13.6111	10.522	1	1	1	0.773049	1	1
Tb927.1.1840	1647	957	1	1	1	1	1	1.80622	1	1	1.80622	1.80622
Tb927.1.1840	1647	975	1	1	57.7498	37.1837	4.24965	4.22486	1	0.643876	0.994166	1
Tb927.1.1840	1647	996	1	1	1	2.9044	1	1	1	2.9044	1	2.9044
Tb927.1.1840	1647	1053	1	1	1	1	1	1.80622	1	1	1.80622	1.80622
Tb927.1.1840	1647	1074	1	1	1	1	1	1.80622	1	1	1.80622	1.80622
Tb927.1.1840	1647	1083	1	1	1	14.3308	1	1	1	14.3308	1	14.3308
Tb927.1.1840	1647	1089	10.4608	5.67201	15.7129	31.4704	1	1	0.542216	2.00284	1	2.00284
Tb927.1.1840	1647	1158	1	1	3.10184	6.71321	15.6234	2.61243	1	2.16426	0.167212	2.16426
Tb927.1.1840	1647	1296	1	1	1	1	1.81241	1	1	1	0.55175	1
Tb927.1.1840	1647	1311	1	1	1	1	1	1.80622	1	1	1.80622	1.80622
Tb927.1.1840	1647	1344	1	1	1	1	1.81241	1	1	1	0.55175	1
Tb927.1.1840	1647	1491	1	1	5.20369	2.9044	1	1	1	0.558143	1	1
Tb927.1.1850	1884	-9	8.56863	3.33601	3.10184	2.9044	1	1	0.389328	0.936348	1	1
Tb927.1.1850	1884	-3	63.4412	36.0401	1	1	4.24965	1	0.568086	1	0.235313	1
Tb927.1.1850	1884	111	1	1	13.6111	40.9925	1	1	1	3.0117	1	3.0117
Tb927.1.1850	1884	165	1	1	1	6.71321	1	1	1	6.71321	1	6.71321
Tb927.1.1850	1884	225	1	1	1	1	13.9986	9.86837	1	1	0.704953	1
Tb927.1.1850	1884	276	10.4608	1	30.4258	21.9484	1.81241	1	0.0955951	0.721376	0.55175	0.721376
Tb927.1.1850	1884	303	1	1	1	1	1	1.80622	1	1	1.80622	1.80622
Tb927.1.1850	1884	321	1	1	1	1	1.81241	1	1	1	0.55175	1
Tb927.1.1850	1884	348	1	3.33601	1	2.9044	1.81241	2.61243	3.33601	2.9044	1.44141	3.33601
Tb927.1.1850	1884	468	72.902	73.4162	7.30553	12.4264	4.24965	1	1.00705	1.70096	0.235313	1.70096
Tb927.1.1850	1884	474	1	1	1	1	1.81241	1	1	1	0.55175	1
Tb927.1.1850	1884	507	1	1	1	1	40.8083	34.8611	1	1	0.854264	1
Tb927.1.1850	1884	603	1	1	7.30553	8.61761	3.43724	5.03108	1	1.1796	1.4637	1.4637
Tb927.1.1850	1884	696	1	1	9.40737	6.71321	5.87448	9.06216	1	0.713612	1.54263	1.54263
Tb927.1.1850	1884	813	1	1	1	1	1.81241	4.22486	1	1	2.33107	2.33107
Tb927.1.1850	1884	837	1	1	1	1	1	7.44972	1	1	7.44972	7.44972
Tb927.1.1850	1884	849	1	1	1	1	1.81241	1	1	1	0.55175	1
Tb927.1.1850	1884	855	52.0883	50.0561	1	1	1	1	0.960987	1	1	1
Tb927.1.1850	1884	879	1	1	26.2221	10.522	1	1	1	0.401265	1	1
Tb927.1.1850	1884	897	1	1	1	1	1	1.80622	1	1	1.80622	1.80622
Tb927.1.1850	1884	924	1	1	3.10184	1	1	1	1	0.322389	1	1
Tb927.1.1850	1884	996	1	1	1	1	1.81241	1	1	1	0.55175	1
Tb927.1.1850	1884	999	1	1	1	1	1	1.80622	1	1	1.80622	1.80622
Tb927.1.1850	1884	1056	1	1	1	1	1	1.80622	1	1	1.80622	1.80622
Tb927.1.1850	1884	1077	1	1	1	1	1.81241	1	1	1	0.55175	1
Tb927.1.1850	1884	1164	1	1	1	1	1.81241	1	1	1	0.55175	1
Tb927.1.1850	1884	1194	1	1	3.10184	1	4.24965	4.22486	1	0.322389	0.994166	1
Tb927.1.1850	1884	1359	1	1	7.30553	6.71321	1	1	1	0.918922	1	1
Tb927.1.1850	1884	1587	1	1	24.1203	20.044	1	5.03108	1	0.831003	5.03108	5.03108
Tb927.1.1850	1884	1701	1	1	13.6111	20.044	1	4.22486	1	1.47263	4.22486	4.22486
Tb927.1.1850	1884	1782	1	1	1	1	1.81241	1	1	1	0.55175	1
Tb927.1.1880	4332	0	1	1	5.20369	1	1	1	1	0.192171	1	1
Tb927.1.1880	4332	9	1	3.33601	1	1	1	1	3.33601	1	1	3.33601
Tb927.1.1880	4332	39	2.89216	1	1	1	1	1	0.345763	1	1	1
Tb927.1.1880	4332	75	1	1	1	1	4.24965	5.03108	1	1	1.18388	1.18388
Tb927.1.1880	4332	147	1	1	1	1	1	2.61243	1	1	2.61243	2.61243
Tb927.1.1880	4332	273	1	1	1	1	7.49931	4.22486	1	1	0.563367	1
Tb927.1.1880	4332	303	1	1	1	1	1.81241	1	1	1	0.55175	1
Tb927.1.1880	4332	546	2.89216	3.33601	1	1	1	1	1.15347	1	1	1.15347
Tb927.1.1880	4332	552	1	1	1	1	1	3.41865	1	1	3.41865	3.41865
Tb927.1.1880	4332	579	1	1	1	1	1.81241	1	1	1	0.55175	1
Tb927.1.1880	4332	603	33.1667	1	1	1	1	1	0.0301507	1	1	1
Tb927.1.1880	4332	612	1	1	1	1	22.1228	30.83	1	1	1.39359	1.39359
Tb927.1.1880	4332	630	1	1	40.935	25.7572	1	5.03108	1	0.629223	5.03108	5.03108
Tb927.1.1880	4332	699	1	1	1	1	1.81241	1	1	1	0.55175	1
Tb927.1.1880	4332	735	1	1	1	1	1	2.61243	1	1	2.61243	2.61243
Tb927.1.1880	4332	756	1	1	1	1	1	3.41865	1	1	3.41865	3.41865
Tb927.1.1880	4332	822	1	1	3.10184	8.61761	2.62483	1.80622	1	2.77822	0.688127	2.77822
Tb927.1.1880	4332	825	1	1	11.5092	1	49.7448	40.5046	1	0.0868869	0.814247	1
Tb927.1.1880	4332	879	2.89216	1	38.8332	27.6616	1	1	0.345763	0.71232	1	1
Tb927.1.1880	4332	969	1	1	7.30553	1	1	1	1	0.136883	1	1
Tb927.1.1880	4332	975	1	1	13.6111	8.61761	20.4979	47.7605	1	0.633133	2.33002	2.33002
Tb927.1.1880	4332	978	1	1	7.30553	1	1	1	1	0.136883	1	1
Tb927.1.1880	4332	1002	1	1	38.8332	35.2793	1	1	1	0.908482	1	1
Tb927.1.1880	4332	1017	1	1	1	1	1.81241	1	1	1	0.55175	1
Tb927.1.1880	4332	1023	1	1	1	1	1	1.80622	1	1	1.80622	1.80622
Tb927.1.1880	4332	1056	1	3.33601	3.10184	4.80881	1	1	3.33601	1.55031	1	3.33601
Tb927.1.1880	4332	1152	1	1	1	1	1.81241	1	1	1	0.55175	1
Tb927.1.1880	4332	1185	1	1	1	1	1.81241	1	1	1	0.55175	1
Tb927.1.1880	4332	1206	1	1	1	1	1.81241	1	1	1	0.55175	1
Tb927.1.1880	4332	1233	1	1	7.30553	10.522	2.62483	2.61243	1	1.44028	0.995277	1.44028
Tb927.1.1880	4332	1260	1	1	1	1	1	1.80622	1	1	1.80622	1.80622
Tb927.1.1880	4332	1263	1	1	5.20369	4.80881	4.24965	1.80622	1	0.924115	0.425026	1
Tb927.1.1880	4332	1278	1	1	13.6111	25.7572	6.6869	1	1	1.89238	0.149546	1.89238
Tb927.1.1880	4332	1320	14.2451	1	1	1	1	1	0.0701995	1	1	1
Tb927.1.1880	4332	1353	1	1	1	1	1	1.80622	1	1	1.80622	1.80622
Tb927.1.1880	4332	1419	1	1	1	1	1	2.61243	1	1	2.61243	2.61243
Tb927.1.1880	4332	1512	1	1	1	29.566	4.24965	2.61243	1	29.566	0.61474	29.566
Tb927.1.1880	4332	1626	1	3.33601	1	1	1	1	3.33601	1	1	3.33601
Tb927.1.1880	4332	1818	1	1	7.30553	14.3308	1	1	1	1.96164	1	1.96164
Tb927.1.1880	4332	1851	44.5196	12.68	1	1	1	1	0.284819	1	1	1
Tb927.1.1880	4332	1860	1	1	1	1	1.81241	1	1	1	0.55175	1
Tb927.1.1880	4332	1881	1	1	1	14.3308	1	1	1	14.3308	1	14.3308
Tb927.1.1880	4332	1884	1	1	1	1	1	2.61243	1	1	2.61243	2.61243
Tb927.1.1880	4332	1902	1	1	9.40737	10.522	1	1	1	1.11849	1	1.11849
Tb927.1.1880	4332	1908	1	1	1	1	5.06207	1	1	1	0.197548	1
Tb927.1.1880	4332	1947	1	1	3.10184	6.71321	1	1	1	2.16426	1	2.16426
Tb927.1.1880	4332	2001	2.89216	1	1	1	1	1	0.345763	1	1	1
Tb927.1.1880	4332	2121	1	1	11.5092	1	1	1	1	0.0868869	1	1
Tb927.1.1880	4332	2184	8.56863	15.016	1	1	26.1848	30.83	1.75244	1	1.1774	1.75244
Tb927.1.1880	4332	2193	1	1	5.20369	1	2.62483	4.22486	1	0.192171	1.60958	1.60958
Tb927.1.1880	4332	2205	1	1	1	1	1.81241	1	1	1	0.55175	1
Tb927.1.1880	4332	2211	1	1	1	1	4.24965	4.22486	1	1	0.994166	1
Tb927.1.1880	4332	2220	1	1	1	1	1	1.80622	1	1	1.80622	1.80622
Tb927.1.1880	4332	2235	1	1	11.5092	1	76.5545	56.6289	1	0.0868869	0.73972	1
Tb927.1.1880	4332	2241	1	1	1	1	1.81241	1	1	1	0.55175	1
Tb927.1.1880	4332	2244	14.2451	19.6881	1	1	1	1	1.38209	1	1	1.38209
Tb927.1.1880	4332	2274	14.2451	1	1	1	1	1	0.0701995	1	1	1
Tb927.1.1880	4332	2346	1	1	1	1	1	1.80622	1	1	1.80622	1.80622
Tb927.1.1880	4332	2358	1	1	53.5461	35.2793	40.8083	15.5119	1	0.658858	0.380116	1
Tb927.1.1880	4332	2391	1	1	1	1	1.81241	1	1	1	0.55175	1
Tb927.1.1880	4332	2394	1	1	3.10184	6.71321	37.5586	30.83	1	2.16426	0.82085	2.16426
Tb927.1.1880	4332	2424	1	1	43.0369	31.4704	1	1	1	0.731244	1	1
Tb927.1.1880	4332	2448	19.9216	15.016	22.0184	23.8528	1.81241	1	0.753757	1.08331	0.55175	1.08331
Tb927.1.1880	4332	2457	36.951	17.352	5.20369	4.80881	73.3048	80.8153	0.469596	0.924115	1.10246	1.10246
Tb927.1.1880	4332	2514	1	1	22.0184	10.522	1	1	1	0.477873	1	1
Tb927.1.1880	4332	2529	27.4902	33.7041	9.40737	12.4264	13.9986	1	1.22604	1.32092	0.0714356	1.32092
Tb927.1.1880	4332	2559	1	1	15.7129	8.61761	3.43724	4.22486	1	0.548442	1.22914	1.22914
[truncated: 226,430+ more rows]

## Sheet: 3. Calculations
Latest numbers	Description	Category	No locations >3x	A whole CDS +/-	B whole CDS +/-	C whole CDS +/-	Bla A whole CDS	Bla B whole CDS	BlaC whole CDS	No experiments PGKB with 2x up	No experimnts BLA A+B-C with 2x down	Total no expts with 2x change	PGKB average change	PGKB SD	BLA average change
Tb927.9.11050	4E-IP, 4E-interacting protein, putative	Translation	17	6.81976	3.28972	3.35377	0.00614402	0.00688753	1.22268	3	2	5	4.48775	2.01983	0.00651577
Tb927.6.4720	ZC3H15	RNA binding	7	4.22583	6.54171	2.42736	0.0279096	0.0691563	1.97846	3	2	5	4.3983	2.06259	0.0485329
Tb927.8.910	hypothetical protein, conserved, Qn domains, PRK14951 domain (DNA polymerase III subunits gamma and tau, E= -3), kinetoplastid specific	0	5	4.4094	3.22484	4.18242	0.0279096	0.107605	1.1384	3	2	5	3.93889	0.628713	0.0677574
Tb927.10.9330	hypothetical protein, conserved, partial PSP1 superfamily (signal peptidase-like)	0	13	2.70333	3.61932	4.13539	0.0786599	0.0717601	0.688749	3	2	5	3.48601	0.725279	0.07521
Tb927.11.8020	hypothetical protein, conserved, no domains, poor Drosophila match	0	7	6.1569	4.70741	2.7878	0.147314	0.0731863	2.43089	3	2	5	4.5507	1.69	0.11025
Tb927.9.14120	hypothetical protein, conserved, NIF superfamily phosphatase domain	enzyme	9	2.76801	3.14963	2.05031	0.234528	0.678036	0.917523	3	1	4	2.65599	0.558156	0.456282
Tb927.3.5250	ZC3H8	RNA binding	16	2.74475	3.45393	2.63758	0.862158	0.0912465	0.836399	3	1	4	2.94542	0.443632	0.476702
Tb927.11.15000	survival of motor neuron (SMN)-like protein (TbSMN)	RNA processing	4	2.12527	2.31791	2.75337	0.877011	0.174825	0.872287	3	1	4	2.39885	0.321779	0.525918
Tb927.11.14220	hypothetical protein, conserved	0	10	4.52746	4.31451	2.99529	1.3295	0.0358166	1.59577	3	1	4	3.94576	0.829985	0.682659
Tb927.4.400	DRBD7	RNA binding	13	2.44581	4.76696	2.95828	0.262968	1.43347	2.11843	3	1	4	3.39035	1.2194	0.84822
Tb927.11.2900	hypothetical protein, conserved, HIT zinc finger, matches various other HIT proteins	0	3	32.6731	4.28443	3.97639	0.496552	1.21649	1.105	3	1	4	13.6446	16.4799	0.856523
Tb927.9.7480	hypothetical protein, conserved	0	5	4.76412	3.11763	3.06448	2.07706	0.473795	0.844277	3	1	4	3.64874	0.966306	1.27543
Tb927.10.13320	DNA-directed RNA polymerases II subunit, putative (RPB5)	RNA synthesis II	3	4.13703	2.22067	2.21192	3.51394	0.17338	1.65603	3	1	4	2.85654	1.10894	1.84366
Tb927.6.5010	hypothetical protein, conserved	0	12	9.01273	4.44632	3.4039	0.607587	0.509969	0.709109	3	0	3	5.62098	2.98322	0.558778
Tb927.11.6430	hypothetical protein, conserved	0	24	2.80108	2.52481	2.50837	0.612709	0.874424	0.971669	3	0	3	2.61142	0.164457	0.743566
Tb927.6.3950	hypothetical protein, conserved	0	5	16.0365	4.39663	3.21599	0.696533	1.59527	1	3	0	3	7.88304	7.08574	1.1459
Tb927.11.2030	hypothetical protein, conserved	0	10	7.96855	2.31902	2.47521	2.81052	1.11307	1.01952	3	0	3	4.25426	3.21762	1.96179
Tb927.8.890	small GTP-binding protein Rab1, putative	Vesicular transport	2	5.67224	6.7179	2.11753	2.15139	3.45	1.78157	3	0	3	4.83589	2.41153	2.8007
Tb927.2.4445	hypothetical protein, conserved	0	2	5.67224	5.85009	3.62484	17.58	1	1.01144	3	0	3	5.04906	1.23661	9.29
Tb927.10.13410	hypothetical protein	0	2	4.00152	2.90597	3.30146	37.47	1.64354	8.41445	3	0	3	3.40298	0.554788	19.5568
Tb927.9.9520	ZC3H29	RNA binding	4	4.61141	2.29001	0.873315	0.0141503	0.0762937	0.525237	2	2	4	2.59158	1.88721	0.045222
Tb927.11.12120	RBP9	RNA binding	5	27.4784	2.09883	1.98687	0.0412882	0.0494315	1.07282	2	2	4	10.5214	14.6853	0.0453599
Tb927.3.3060	hypothetical protein, conserved, kinetoplastid-specific	0	3	1.96569	4.56962	3.20052	0.143856	0.0610501	1.36026	2	2	4	3.24528	1.30254	0.102453
Tb927.6.1010	cysteine peptidase precursor, Clan CA, family C1, Cathepsin L-like (CP)	Protease or peptidase	163	3.00965	2.47818	1.79416	0.113053	0.145647	1.07685	2	2	4	2.42733	0.609339	0.12935
Tb927.2.3160	hypothetical protein, conserved	0	2	0.697759	8.92111	2.19676	0.25641	0.0371195	0.98439	2	2	4	3.93854	4.37964	0.146765
Tb927.10.12740	ZC3H35	RNA binding	9	1.94313	2.12826	2.91293	0.0857994	0.245516	1.46022	2	2	4	2.32811	0.514859	0.165658
Tb927.4.3970	hypothetical protein, conserved, kinetoplastid-specific	0	8	2.38644	1.24897	2.27332	0.214898	0.122482	1.44052	2	2	4	1.96957	0.626619	0.16869
Tb927.5.1580	ZC3H13	RNA binding	12	4.74978	3.28169	1.47891	0.182087	0.175263	0.902499	2	2	4	3.17013	1.63828	0.178675
Tb927.11.14520	polypeptide deformylase, putative	Enzyme	5	0.52018	2.55095	3.22525	0.316466	0.0624661	1.30797	2	2	4	2.09879	1.40808	0.189466
Tb927.9.4950	Radical SAM domain, Similar to TYW1 though one better match	translation tRNA	6	1.08556	2.51188	2.20147	0.316466	0.0753275	0.49893	2	1	2	1.93297	0.75011	0.195897
Tb927.6.560	cysteine peptidase C (CPC), Clan CA, family C1, Cathepsin B-like (TbcatB)	Protease or peptidase	7	3.16894	2.36638	1.3582	0.554302	0.382181	0.667969	2	1	3	2.29784	0.907316	0.468242
Tb927.8.710	DRBD17	RNA binding	17	2.42091	0.953465	2.21933	0.563271	0.387538	0.998684	2	1	3	1.86457	0.795451	0.475404
Tb927.4.2520	NAD dependent deacetylase, putative,transcriptional regulator, Sir2 family protein, nicotinic acid mononucleotide 5,6-dimethylbenzimidazole (cobb) protein	Chromatin	5	7.61956	1.07505	2.04917	0.915002	0.0451467	0.702557	2	1	3	3.58126	3.53102	0.480074
Tb927.8.7820	hypothetical protein, conserved, Cold-shock DNA-binding domain.	0	11	2.60819	2.4889	1.82239	0.768071	0.225801	1.44327	2	1	3	2.30649	0.42347	0.496936
Tb927.7.2980	hypothetical protein, conserved	0	4	1.04965	2.14347	2.16585	0.202627	0.801018	1.58797	2	1	3	1.78632	0.638076	0.501822
Tb927.11.5850	RBP38	RNA binding	7	3.77509	3.11215	1.77295	0.628739	0.383923	0.841611	2	1	3	2.88673	1.01993	0.506331
Tb927.11.320	unspecified product	0	2	3.3942	3.99203	1.94896	1	0.0296912	1.60666	2	1	3	3.11173	1.05042	0.514846
Tb927.8.1960	NOT complex component, putative (C2ORF29 homologue?)	RNA degradation	7	2.93764	2.75495	1.41312	0.864835	0.165281	1.00961	2	1	3	2.36857	0.832471	0.515058
Tb927.11.15390	hypothetical protein	0	1	3.33612	4.81193	1.68545	0.454168	0.61679	0.514395	2	1	3	3.27783	1.56406	0.535479
Tb927.1.3850	hypothetical protein, conserved	0	2	2.29947	16.2477	0.00356899	0.877011	0.206186	4.52	2	1	3	6.18359	8.79108	0.541599
Tb927.7.5380	RNA-binding protein, putative, RBD	RNA binding	10	2.48849	1.21095	2.68577	0.691265	0.401806	0.863152	2	1	3	2.1284	0.80064	0.546535
Tb927.10.12020	hypothetical protein, conserved, Rec A domain, P-loop nucleoside triphosphate hydrolase	0	6	2.1284	2.07173	0.968928	0.283217	0.862208	2.05699	2	1	3	1.72302	0.653677	0.572713
Tb927.7.2680	ZC3H22	RNA binding	8	2.60511	4.13788	1.46921	0.102858	1.1682	0.98073	2	1	3	2.7374	1.33924	0.63553
Tb927.6.3480	DRBD5	RNA binding	5	0.989619	4.17426	2.23455	1.13625	0.155756	1.22945	2	1	3	2.46614	1.6049	0.646006
Tb927.10.6450	hypothetical protein, conserved	0	5	2.33055	1.5258	2.9741	1.1697	0.240033	1.18934	2	1	3	2.27682	0.725644	0.704868
Tb927.7.5840	hypothetical protein, conserved	0	0	2.35211	4.81193	0.342943	1	0.4194	1.96432	2	1	3	2.50233	2.23828	0.7097
Tb927.3.1920	NOT complex subunit NOT5	RNA degradation	6	3.78992	0.877946	2.38446	1.07187	0.429432	0.870624	2	1	3	2.35078	1.45628	0.750652
Tb927.1.670	hypothetical protein, conserved	0	13	2.19442	1.7987	7.0159	0.41515	1.11417	1.03286	2	1	3	3.66967	2.90466	0.764661
Tb927.9.3820	syntaxin, putative	Vesicular transport	3	1.557	25.7776	2.0776	0.0187793	1.52211	5.47025	2	1	3	9.80406	13.8359	0.770446
Tb927.6.2720	calcium-binding protein, putative	Calcium	7	2.27757	0.90711	2.60551	0.464184	1.261	1.19081	2	1	3	1.93006	0.900949	0.862591
Tb927.9.17940	hypothetical protein	0	6	2.11509	5.21763	0.802535	1.47532	0.27512	1.08934	2	1	3	2.71175	2.26722	0.87522
Tb927.5.4020	hypothetical protein	0	3	2.35641	3.54932	0.872566	0.337153	1.85653	0.79046	2	1	3	2.25943	1.34101	1.09684
Tb927.4.990	hypothetical protein, conserved	0	4	3.48765	2.72813	1.3393	0.491941	2.00706	1.78683	2	1	3	2.51836	1.08943	1.2495
Tb927.9.10280	ZC3H48	RNA binding	1	2.77049	2.83616	1.12216	0.444902	2.40434	2.80421	2	1	3	2.24294	0.971174	1.42462
Tb927.6.850	NOT complex subunit NOT2	RNA degradation	8	2.64804	5.15456	1.0814	2.89618	0.421541	0.518035	2	1	3	2.96134	2.05457	1.65886
Tb927.8.6080	POMP42	Mitochondrial pathway	2	2.77049	0.290481	2.15346	3.51699	0.342466	0.649439	2	1	3	1.73814	1.29111	1.92973
Tb927.11.880	cyclophilin a,cyclophilin type peptidyl-prolyl cis-trans isomerase (CYPA)	Chaperone	1	13.7076	0.88125	2.37969	6.97356	0.364311	1.41587	2	1	3	5.65617	7.01286	3.66894
Tb927.8.3090	hypothetical protein, conserved	0	3	3.33612	16.2477	0.858292	7.63	0.297619	0.821063	2	1	3	6.81405	8.26322	3.96381
Tb927.10.3420	NADH-ubiquinone oxidoreductase c, putative	Mitochondrial electron transport	1	3.33612	1	2.15341	20.89	0.342466	1.70521	2	1	3	2.16318	1.16809	10.6162
Tb927.7.3900	vacuolar transporter chaperone, putative, ER by IFA	Lysosome	4	5.67224	1.69985	2.81321	0.532774	0.731103	1.40907	2	0	2	3.3951	2.04913	0.631938
Tb927.7.6440	v-SNARE like protein	Vesicular transport	2	3.48765	2.40397	0.682817	0.647991	0.642182	2.30588	2	0	2	2.19148	1.41444	0.645087
Tb927.5.3450	hypothetical protein, conserved	0	4	2.13978	2.22908	1.65893	0.772797	0.610736	1.28203	2	0	2	2.00926	0.306667	0.691767
Tb927.1.1470	hypothetical protein, conserved	0	5	8.88126	0.848233	2.03279	0.804262	0.608854	1.5924	2	0	2	3.92076	4.33655	0.706558
Tb927.8.1770	hypothetical protein, conserved	0	5	2.11332	2.12994	0.677684	0.728812	0.742346	1.73176	2	0	2	1.64031	0.833704	0.735579
Tb927.3.3940	DRBD11	RNA binding	14	2.86204	4.42692	1.60041	0.537907	1.01122	1.00655	2	0	2	2.96312	1.41596	0.774563
Tb927.2.3920	hypothetical protein, conserved, LYR domain as in NADH dehydrogenase but no evidence that its in the mitochondrion	0	2	2.00061	3.95357	1.28314	0.605075	1.02679	1.77412	2	0	2	2.41244	1.38203	0.815931
Tb927.11.6600	hypothetical protein, conserved	0	15	2.41759	2.0572	1.366	0.954488	0.737936	1.20589	2	0	2	1.94693	0.5344	0.846212
Tb927.10.13370	dynein light chain, putative,dynein Tctex1 family, putative	Cytoskeleton	4	2.66981	4.81013	1.64873	1.0909	0.617439	1.37671	2	0	2	3.04289	1.61338	0.854168
Tb927.6.2530	hypothetical protein	0	0	0.66246	10.5298	2.38649	1.12041	0.603147	1.77412	2	0	2	4.52626	5.27022	0.861779
Tb927.10.11600	hypothetical protein, conserved	0	11	1.92596	2.09068	2.07247	0.945762	0.790128	1.10396	2	0	2	2.0297	0.0903018	0.867945
Tb927.10.14900	hypothetical protein, conserved	0	8	2.92407	3.76095	1.07126	1.22542	0.542718	1.06203	2	0	2	2.58542	1.37645	0.884069
Tb927.11.9410	hypothetical protein	0	4	1.08756	2.58058	2.43392	0.935399	0.861244	1.08028	2	0	2	2.03402	0.822935	0.898322
Tb927.3.2300	hypothetical protein, conserved	0	0	1	2.02176	2.0932	1.05076	0.792997	0.783249	2	0	2	1.70499	0.61158	0.921877
Tb927.8.2780	RBP10	RNA binding	4	4.51684	2.14572	1.21682	0.740962	1.13821	0.984632	2	0	2	2.62646	1.70173	0.939586
Tb927.11.4550	hypothetical protein, conserved	0	3	8.00836	1.99781	0.548001	0.551162	1.33271	1.84121	2	0	2	3.51806	3.95571	0.941934
Tb927.5.1820	60S acidic ribosomal protein	Ribosome	1	2.13029	0.192075	4.9819	0.865137	1.0347	3.82108	2	0	2	2.43475	2.40938	0.949917
Tb927.11.9140	mitochondrial RNA binding complex 1 subunit	Mitochondrial RNA	2	6.81138	2.93126	0.883043	1.00402	0.907164	6.40304	2	0	2	3.54189	3.01097	0.955594
Tb927.7.3120	small nuclear ribonucleoprotein SmD1	RNA processing	0	1	2.90597	3.42184	1	1	2.76	2	0	2	2.4426	1.27568	1
Tb927.11.16710	hypothetical protein, conserved	0	1	1	2.90597	2.21187	1	1	0.578495	2	0	2	2.03928	0.964634	1
Tb927.3.820	Mitchondrial LSU ribosomal protein	Mitochondrial translation	2	5.67224	2.20816	0.952981	1.08881	0.928637	2.6432	2	0	2	2.94446	2.44427	1.00872
Tb927.9.1950	hypothetical protein, conserved	Mitochondrial pathway	5	2.14494	1.22235	2.02903	0.860731	1.16473	0.839908	2	0	2	1.79877	0.50255	1.01273
Tb927.9.9840	lipoic acid containing carrier protein, putative	Mitochondrial pathway	2	12.6806	3.72805	0.369823	1.46859	0.603147	4.52	2	0	2	5.59283	6.36372	1.03587
Tb927.3.5090	tryparedoxin, putative	Redox pathways	3	3.3942	2.19461	0.983408	0.765171	1.34752	1.42331	2	0	2	2.19074	1.2054	1.05635
Tb927.8.1680	hypothetical protein, conserved	0	3	3.33612	2.08191	0.915984	1.45701	0.675125	1.20019	2	0	2	2.11134	1.21034	1.06607
Tb927.11.3650	adenylosuccinate synthetase, putative	Nucleotides-Purines	6	2.90234	2.00327	0.7436	1.22507	0.928311	1.18575	2	0	2	1.88307	1.08438	1.07669
Tb927.11.16130	nucleoside diphosphate kinase (NDPK)	Nucleotides	2	4.22583	10.5298	0.992383	1.95641	0.297619	0.22038	2	0	1	5.24935	4.85041	1.12701
Tb927.8.4340	hypothetical protein, conserved, signal peptide, 4TM domains, no functional domains or BLASTp hits	0	2	3.62939	3.39327	0.714728	1.12041	1.18151	0.951579	2	0	2	2.57913	1.61893	1.15096
Tb927.10.6640	COP-coated vesicle membrane protein erv25 precursor,	Vesicular transport	4	2.08227	2.31948	1.00128	1.44762	0.855976	1.73055	2	0	2	1.80101	0.702665	1.1518
Tb927.9.15040	hypothetical protein, conserved	0	2	3.33612	2.256	0.869168	0.824578	1.61482	1.9518	2	0	2	2.15376	1.23665	1.2197
Tb927.4.2730	kinesin, putative	Cytoskeleton	10	2.66552	2.02733	0.703881	1.68689	0.773145	1.23347	2	0	2	1.79891	1.00057	1.23002
Tb927.7.2760	Mitchondrial LSU ribosomal protein	Mitochondrial translation	4	3.68994	0.315639	2.05449	1.70135	0.834925	1.07637	2	0	2	2.02002	1.68741	1.26814
Tb927.4.3330	hypothetical protein, conserved, EF hand	Calcium	4	12.6806	2.41403	0.415788	0.619901	1.93682	0.616096	2	0	2	5.17014	6.58054	1.27836
Tb927.10.10020	hypothetical protein, conserved	0	8	2.01819	1.43288	2.73644	0.858025	1.73366	1.5416	2	0	2	2.0625	0.652908	1.29584
Tb927.5.470	monocarboxylate transporter-like protein	Transporter	7	1.36861	1.99781	2.48806	1.22083	1.39294	0.960541	2	0	2	1.95149	0.561157	1.30688
Tb927.7.6230	ADP-ribosylation factor, putative (ARF3)	Vesicular transport	2	2.54137	2.59083	0.360811	2.02069	0.61679	1.10812	2	0	2	1.831	1.27346	1.31874
Tb927.10.9020	hypothetical protein, conserved	0	3	19.689	2.17268	0.6271	1.3424	1.36238	0.857323	2	0	2	7.49625	10.5874	1.35239
Tb927.8.2470	hypothetical protein, conserved	0	1	2.10706	2.01574	0.731023	0.540474	2.18996	0.84056	2	0	2	1.61794	0.76945	1.36522
Tb927.9.13150	TFIIF-stimulated CTD phosphatase, putative	Protein phosphatase	5	2.95107	3.39327	1.76214	1.29081	1.47885	0.656863	2	0	2	2.70216	0.843575	1.38483
Tb927.10.550	hypothetical protein, conserved	0	2	2.17836	2.17408	0.899027	1.78756	1.00143	1.22523	2	0	2	1.75049	0.737391	1.3945
Tb927.10.10050	hypothetical protein, conserved	0	26	1.43265	2.91924	2.03172	1.92922	0.869167	1.04803	2	0	2	2.12787	0.747943	1.39919
Tb927.9.7110	hypothetical protein, conserved	0	4	2.03339	2.94967	1.60722	1	1.80297	0.991938	2	0	2	2.19676	0.685973	1.40149
Tb927.10.3950	hypothetical protein, conserved	0	6	2.24764	1.72944	2.02935	1.90726	0.941409	0.948213	2	0	2	2.00214	0.260173	1.42434
Tb927.11.9100	hypothetical protein, conserved	0	4	2.77753	3.1344	1.27053	1.46859	1.5642	1.65515	2	0	2	2.39415	0.989309	1.5164
Tb927.10.260	hypothetical protein, conserved	0	1	1	2.07295	2.47031	2.0342	1	1.53818	2	0	2	1.84776	0.760586	1.5171
Tb927.4.550	hypothetical protein, conserved	0	2	15.0167	0.417857	4.22912	1.49403	1.59527	1.28447	2	0	2	6.55457	7.57216	1.54465
Tb927.11.4870	hypothetical protein, conserved	Mitochondrial pathway	4	7.04964	2.00327	0.657749	2.15139	1	1.74622	2	0	2	3.23688	3.36978	1.5757
Tb927.2.4440	hypothetical protein	0	3	2.74946	1.19303	2.12821	2.45737	0.724044	0.828162	2	0	2	2.02357	0.783476	1.59071
Tb927.7.4660	hypothetical protein, conserved	0	8	2.50076	1.35492	2.97214	1.70358	1.52474	0.88597	2	0	2	2.27594	0.831717	1.61416
Tb927.10.15760	hypothetical protein, conserved	0	2	3.35326	2.34925	0.0964215	1.35834	2.01656	9.55052	2	0	2	1.93298	1.66785	1.68745
Tb927.11.10530	hypothetical protein, conserved	0	1	2.16285	0.158058	2.09703	1.38113	1.99453	1.59386	2	0	2	1.47265	1.13894	1.68783
Tb927.11.220	hypothetical protein, conserved	0	2	1	3.15694	2.9033	2.68739	0.730836	0.607388	2	0	2	2.35341	1.17893	1.70911
Tb927.11.4290	40S ribosomal protein S12	Ribosome	3	6.81138	3.1436	0.691406	2.34008	1.1823	1.08028	2	0	2	3.5488	3.08004	1.76119
Tb927.7.1890	hypothetical protein, copurified with splicing complex	0	5	2.70506	0.910128	2.14205	2.33285	1.32637	0.629587	2	0	2	1.91908	0.918005	1.82961
Tb927.10.310	PUF3	RNA binding	9	5.41686	2.07583	1.06272	2.85524	0.84196	1.01897	2	0	2	2.8518	2.27842	1.8486
Tb927.7.2610	hypothetical protein, conserved	0	2	8.00836	0.885065	2.8319	2.83419	0.958486	0.701202	2	0	2	3.90844	3.68165	1.89634
Tb927.5.4100	hypothetical protein, conserved	0	2	2.16268	2.03514	1.28445	2.88126	0.996001	1.2123	2	0	2	1.82742	0.474534	1.93863
Tb927.2.2590	hypothetical protein, conserved	0	2	3.14079	4.81193	0.930272	3.18901	0.957494	1.56728	2	0	2	2.961	1.94707	2.07325
Tb927.8.1810	rhomboid-like protein,serine peptidase, Clan S-, family S54, putative	Protease or peptidase	5	9.98127	1.60652	2.00955	3.10661	1.23718	0.866952	2	0	2	4.53245	4.72312	2.1719
Tb927.9.6470	hypothetical protein, conserved	0	4	19.7422	2.25458	1.08134	2.84568	1.88231	1.67886	2	0	2	7.69272	10.4517	2.364
Tb927.10.13980	hypothetical protein, conserved	0	1	6.0032	0.354334	2.15852	2.83754	2.41423	1.61643	2	0	2	2.83869	2.8852	2.62588
Tb927.7.6700	hypothetical protein	0	2	2.60093	2.77907	0.555092	3.62474	1.67106	0.877019	2	0	2	1.97836	1.2358	2.6479
Tb927.10.9150	hypothetical protein, conserved	0	5	0.542491	3.0051	2.03941	3.75971	1.53648	1.19088	2	0	2	1.86233	1.24082	2.6481
Tb927.9.5390	hypothetical protein, conserved	0	2	3.33612	2.13888	1.26335	4.46742	1.62376	2.01208	2	0	2	2.24612	1.04054	3.04559
Tb927.3.3470	cytochrome b5, putative (CYB5)	Mitochondrial electron transport	2	2.04532	0.764533	2.21192	4.83426	1.31069	0.844851	2	0	2	1.67392	0.791949	3.07248
Tb927.7.5480	dihydrofolate reductase-thymidylate synthase (DHFR-TS)	Folate	9	2.87045	2.3798	1.01181	5.11152	1.03862	1.33772	2	0	2	2.08735	0.963213	3.07507
Tb927.11.360	hypothetical protein, conserved,ATP-binding protein, putative	0	4	5.56737	1.11931	2.29631	5.44916	1.26468	2.36611	2	0	2	2.99433	2.30472	3.35692
Tb927.10.8050	TFIIF-stimulated CTD phosphatase, putative	Protein phosphatase	5	2.59551	0.834012	2.23231	5.44943	1.29076	1.94174	2	0	2	1.88728	0.930055	3.37009
Tb927.10.15980	hypothetical protein	0	2	3.57867	3.78736	1.53566	1.91009	5.59437	1.30667	2	0	2	2.96723	1.24416	3.75223
Tb927.10.1870	Mitchondrial LSU ribosomal protein	Mitochondrial translation	2	4.118	0.42437	2.15341	6.89359	0.887264	1.28904	2	0	2	2.23193	1.84807	3.89043
Tb927.9.1120	hypothetical protein, conserved	0	2	5.09521	1.57642	2.62043	1.92908	5.9	1.54133	2	0	2	3.09735	1.80722	3.91454
Tb927.11.4670	hypothetical protein, conserved	0	2	1.18636	10.5298	3.42184	5.35641	3.76828	3.3429	2	0	2	5.04601	4.87889	4.56234
Tb927.5.750	hypothetical protein, conserved	0	3	2.16285	2.21737	1.36304	8.54601	0.799693	0.836888	2	0	2	1.91442	0.478286	4.67285
Tb927.11.16350	hypothetical protein, conserved	0	3	2.36794	2.16486	1.92912	8.75641	1.25199	0.967333	2	0	2	2.15397	0.219612	5.0042
Tb927.10.370	calcineurin B subunit, putative	Calcium	3	4.38684	4.44966	0.34542	5.98825	4.53767	4.52	2	0	2	3.06064	2.35166	5.26296
Tb927.11.9790	calmodulin, putative	Calcium	1	2.65218	3.3461	1.5186	10.7839	1.48352	1.01703	2	0	2	2.50563	0.922518	6.13371
Tb927.6.4270	hypothetical protein, conserved, NADH dehydrogenase?	0	3	0.496649	3.78736	3.0596	12.6491	0.8662	1	2	0	2	2.44787	1.72854	6.75763
Tb927.6.4580	Mitchondrial SSU ribosomal protein	Mitochondrial translation	0	2.55404	2.59253	1.0987	14.26	0.174825	0.380228	2	0	1	2.08175	0.851569	7.21741
Tb927.11.15670	hypothetical protein	0	2	0.209153	3.26585	2.8258	17.58	1.75595	0.800654	2	0	2	2.10027	1.65247	9.66798
Tb927.10.4790	hypothetical protein, conserved	0	1	3.33612	2.40397	0.899946	20.89	1.27037	3.32213	2	0	2	2.21335	1.22922	11.0802
Tb927.9.1920	hypothetical protein, conserved	0	2	2.77865	2.23846	0.891408	27.52	1.75889	1.01718	2	0	2	1.96951	0.971945	14.6394
Tb927.7.2510	endoplasmatic reticulum retrieval protein, putative	Vesicular transport	1	3.24655	2.90597	0.387454	10.95	23.06	1	2	0	2	2.17999	1.56169	17.005
Tb927.8.3460	hypothetical protein, conserved	0	2	2.81469	0.9891	2.22541	1.12041	40.21	0.950787	2	0	2	2.00973	0.931709	20.6652
Tb927.7.7350	hypothetical protein	0	1	2.16268	0.256039	4.2652	47.41	1.18151	1.6214	2	0	2	2.22797	2.00538	24.2958
Tb927.11.410	hypothetical protein, conserved	0	0	0.732584	2.19461	2.25131	47.41	2.41066	6.28	2	0	2	1.72617	0.860935	24.9103
Tb927.10.10600	ARP2/3 complex 16kDa subunit, putative	Cytoskeleton_Actin	1	2.77049	2.02252	1.43327	50.73	1.88811	1.31799	2	0	2	2.07542	0.670177	26.3091
Tb927.3.1780	LSm8	RNA processing	2	2.25078	6.7179	0.498559	1	1	0.380228	2	-1	0	3.15575	3.20691	1
Tb927.4.1000	hypothetical protein, conserved	0	0	1	2.90597	2.32222	1	1	0.444759	2	-1	0	2.07606	0.976536	1
Tb927.9.3530	LSm6	RNA processing	2	5.00172	3.12078	1.34614	1.10769	8.35	0.287546	2	-1	0	3.15621	1.82805	4.72885
Tb927.3.740	ZC3H5	RNA binding	4	8.52387	10.4658	1.98537	15.9278	0.871492	0.276194	2	-1	0	6.99167	4.44297	8.39966
Tb927.8.6650	DRBD12	RNA binding	8	2.89981	1.77785	1.07797	0.167445	0.0053888	1.44055	1	2	3	1.91854	0.919034	0.0864167
Tb927.10.480	hypothetical protein, conserved, poly(Q), Kinetoplastid-specific	0	7	1.76319	3.76861	1.78929	0.0125976	0.21166	1.42071	1	2	3	2.44036	1.15037	0.112129
Tb927.9.15270	hypothetical protein, conserved, only match is to hypothetical protein ACA1_387870 [Acanthamoeba castellanii str. Neff]	Mitochondrial pathway	8	1.12508	2.80354	1.57469	0.256146	0.046565	0.997232	1	2	3	1.83444	0.868857	0.151356
Tb927.8.900	splicing factor TSR1 (TSR1)	RNA processing	2	1.55048	2.23846	0.69881	0.25641	0.0610501	0.860777	1	2	3	1.49592	0.771274	0.15873
Tb927.9.2160	hypothetical protein, conserved, kinetoplastid-specific	0	0	1.22707	3.39703	1.14905	0.342459	0.0218341	1.06799	1	2	3	1.92438	1.27595	0.182147
Tb927.11.15880	60S ribosomal protein L27	Ribosome	2	0.607816	2.48359	1.0618	0.315029	0.0610501	1.23511	1	2	3	1.3844	0.978616	0.188039
Tb927.4.1730	hypothetical protein, conserved, kinetoplastid-specific	0	3	3.5567	1.27589	1.23061	0.239862	0.243532	1.52847	1	2	3	2.02107	1.33009	0.241697
Tb927.10.10990	hypothetical protein, conserved,predicted WD40 repeat protein	0	4	0.494868	2.10153	0.865217	0.409046	0.0880334	1.54979	1	2	3	1.15387	0.841327	0.24854
Tb927.10.11520	hypothetical protein, conserved	0	1	1.65048	2.90597	0.565757	0.206186	0.297619	2.54762	1	2	3	1.7074	1.17114	0.251902
Tb927.5.2390	hypothetical protein, conserved	0	0	2.63211	0.322253	1.02455	0.178365	0.342466	1.87398	1	2	3	1.3263	1.18412	0.260415
Tb927.8.6460	hypothetical protein, conserved	0	2	1.03755	3.85296	0.880207	0.25641	0.266366	1.16688	1	2	3	1.92357	1.67275	0.261388
Tb927.8.2170	hypothetical protein, conserved	0	1	1.18636	1.92866	2.21192	0.25641	0.299069	1.66667	1	2	3	1.77565	0.529624	0.27774
Tb927.11.3550	NPA3/XAB1 homologue, interacts with XPA and with RNA pol II, required for pol II import into the nucleus.	Nucleo-cytoplasmic transport	5	3.82346	0.963248	1.05879	0.263165	0.352725	0.727024	1	2	3	1.9485	1.62446	0.307945
Tb927.10.13110	dynein light chain, putative,dynein light chain 2B, redicted dynein modulator,roadblock/LC7 family member	Cytoskeleton	4	1.28497	1.29034	3.26638	0.491941	0.174825	1.06803	1	2	3	1.94723	1.14242	0.333383
Tb927.9.12870	BET5 homologue, particle for transport from ER to Golgi.	Vesicular transport	1	2.07252	1.97362	1.09638	0.452106	0.227723	3.41463	1	2	3	1.71417	0.537303	0.339914
Tb927.8.2500	ribosomal RNA methyltransferase, putative	rRNA-tRNA processing	2	0.351772	4.95122	0.987984	0.49065	0.265527	1.82382	1	2	3	2.09699	2.49222	0.378088
Tb927.3.3260	hypothetical protein, conserved, kinetoplastid-specific, poly(E) repeats	0	2	4.60661	1.40698	0.933095	0.308248	0.468887	0.827686	1	2	3	2.31556	1.9982	0.388568
Tb927.8.3820	hypothetical protein, conserved, kinetoplastid-specific	0	2	0.941036	3.49325	1.51901	0.315029	0.470494	1.10609	1	2	3	1.98443	1.33825	0.392762
Tb927.8.1570	hypothetical protein, conserved	0	3	2.32245	0.52391	0.839295	0.496552	0.297619	1.57923	1	2	3	1.22855	0.960376	0.397085
Tb927.11.9930	NADH-ubiquinone oxidoreductase complex I subunit, putative	Mitochondrial electron transport	4	1.30361	2.68237	0.56114	0.342585	0.48388	2.05327	1	2	3	1.51571	1.0764	0.413232
Tb927.7.310	Thioredoxin domain, also matches human prostaglandin E synthetase	Enzyme	1	0.697759	2.02252	1.14453	0.492989	0.360195	1.83084	1	2	3	1.28827	0.673975	0.426592
Tb927.11.7100	MCT1/TMA20 homologue, similar to N-terminus of eIF2D	Translation	3	1.29254	2.12008	0.965675	0.397991	0.466944	0.800654	1	2	3	1.45943	0.59502	0.432467
Tb927.3.3840	hypothetical protein, conserved	0	1	2.53206	1.14887	0.736097	0.500624	0.395674	1.04261	1	2	3	1.47234	0.940662	0.448149
Tb927.10.940	hypothetical protein, conserved, kinetoplastid-specific	0	2	2.35211	0.49393	0.939106	0.474858	0.453924	0.998196	1	2	3	1.26171	0.970187	0.464391
Tb927.8.1820	nonspecific lipid-transfer protein, putative,sterol carrier protein, putative	Lipids & fatty acids	2	0.913219	1.12258	2.4673	0.503206	0.437864	0.886426	1	2	3	1.50103	0.843332	0.470535
Tb927.11.8700	hypothetical protein, conserved, DNA PolY-like superfamily domain: trans-lesion DNA synthesis.	DNA synthesis, modification, repair	5	2.11509	1.12623	0.918543	0.479546	0.496973	0.847007	1	2	3	1.38662	0.639362	0.488259
Tb927.4.2530	hypothetical protein, conserved	0	1	1.96231	7.43791	1.66699	0.102987	0.211318	0.256506	1	1	1	3.68907	3.24995	0.157152
Tb927.2.5700	small nuclear RNA, U2 snRNA	snRNA	2	1.54734	2.74435	1.13245	0.0793021	0.526139	1.60413	1	1	2	1.80804	0.836976	0.302721
Tb927.10.670	hypothetical protein, conserved	0	3	1.65355	5.09113	0.763617	0.0469043	0.690684	9.8	1	1	2	2.50277	2.28533	0.368794
Tb927.11.3180	hypothetical protein, conserved	0	0	2.4293	0.590727	0.894338	0.133732	0.67249	2.1696	1	1	2	1.30479	0.985618	0.403111
Tb927.11.180	electron transfer flavoprotein, putative	Mitochondrial electron transport	0	2.23518	0.823988	0.707969	0.25641	0.565676	1.67957	1	1	2	1.25571	0.850225	0.411043
Tb927.8.4550	Mitchondrial SSU ribosomal protein	Mitochondrial translation	6	1.1351	2.03622	1.45047	0.634361	0.211318	1.56728	1	1	2	1.5406	0.457269	0.42284
Tb927.11.12990	hypothetical protein	0	1	0.193203	2.75469	0.649685	0.605075	0.297619	0.740383	1	1	2	1.19919	1.3663	0.451347
Tb927.11.9560	oxidoreductase, putative	Enzyme	9	2.22611	1.36321	1.31332	0.649947	0.268873	0.724635	1	1	2	1.63421	0.513203	0.45941
Tb927.6.710	dephospho-CoA kinase, putative	Enzyme	2	2.25078	0.67698	0.583909	0.65073	0.269742	1.44867	1	1	2	1.17056	0.936656	0.460236
Tb927.7.1350	hypothetical protein, conserved	0	1	2.11332	1.35376	0.851712	0.663311	0.276068	1.64057	1	1	2	1.4396	0.635168	0.46969
Tb927.1.1230	chaperone protein DNAj, putative	Chaperone	5	0.626067	1.02395	2.77247	0.905037	0.0494315	1.14253	1	1	2	1.47416	1.14183	0.477234
Tb927.7.3320	ATG12/APG12, putative (ATG12)	Lysosome	2	0.291548	0.9891	2.61958	0.403612	0.556079	1.17152	1	1	2	1.30008	1.19476	0.479846
Tb927.4.1370	hypothetical protein, conserved	0	2	1.08345	0.642861	2.59409	0.868358	0.115075	0.768707	1	1	2	1.44013	1.02335	0.491717
Tb927.9.8290	Mitchondrial LSU ribosomal protein	Mitochondrial translation	0	0.96144	0.633228	3.42184	0.717843	0.269742	1.86814	1	1	2	1.67217	1.52412	0.493793
Tb927.9.5440	actin, putative	Cytoskeleton_Actin	7	1.32242	2.56825	0.648012	0.248762	0.745789	0.998196	1	1	2	1.51289	0.974187	0.497275
Tb927.10.13540	RBP12	RNA binding	6	2.05731	1.56988	1.42881	0.89237	0.123567	0.858146	1	1	2	1.68534	0.329774	0.507969
Tb927.10.8650	hypothetical protein, conserved	0	2	3.62939	1.32119	1.00988	0.603877	0.420443	0.857447	1	1	2	1.98682	1.431	0.51216
Tb927.6.4470	prozyme,S-adenosylmethionine decarboxylaseregulator	Redox pathways	1	1.4392	2.10486	1.01868	0.86772	0.174825	3.07704	1	1	2	1.52091	0.547684	0.521272
Tb927.4.630	hypothetical protein, conserved	0	0	1.21656	1	2.7655	1	0.0781861	1.96432	1	1	2	1.66069	0.962905	0.539093
Tb927.10.11300	paraflagellar rod protein PFC16	Cytoskeleton	5	2.82943	0.658317	1.18944	1	0.0797448	2.76	1	1	2	1.55906	1.13177	0.539872
Tb927.10.790	vesicle-associated membrane protein, putative (VAMP)	Vesicular transport	1	0.648787	1.15372	3.3905	0.785788	0.297619	0.885005	1	1	2	1.731	1.45917	0.541703
Tb927.2.5830	hypothetical protein, conserved	0	5	0.795151	6.6494	0.56919	0.350096	0.744977	0.69563	1	1	2	2.67125	3.44704	0.547536
Tb927.4.2590	hypothetical protein, conserved	0	8	1.35299	2.07153	0.955272	0.485568	0.611865	1.16322	1	1	2	1.45993	0.565758	0.548717
Tb927.3.4260	hypothetical protein, conserved	0	0	2.09911	0.511222	1.29122	0.146843	0.956958	1.34667	1	1	2	1.30051	0.793983	0.5519
Tb927.4.3150	hypothetical protein, conserved	0	4	2.68679	1.19558	1.93895	0.9572	0.149556	0.757024	1	1	2	1.94044	0.745604	0.553378
Tb927.4.2170	hypothetical protein, conserved	0	1	1	10.5298	0.2154	0.114943	1	2.43368	1	1	2	3.91508	5.74197	0.557471
Tb927.10.6130	hypothetical protein, conserved	0	6	3.90046	1.86257	1.92208	0.663311	0.452373	2.22842	1	1	2	2.5617	1.15978	0.557842
Tb927.11.3490	hypothetical protein, conserved, no domains, no good BLASTp matches	0	14	1.90045	4.54297	1.46062	0.636727	0.484029	1.46356	1	1	2	2.63468	1.6672	0.560378
Tb927.9.10230	HSP20 domain (p23-like)	Chaperone	1	1	4.22458	0.659201	0.868358	0.252624	0.581053	1	1	2	1.96126	1.96748	0.560491
Tb927.10.10640	hypothetical protein, conserved	0	3	2.02663	0.337103	1.49375	0.146843	0.975653	2.31905	1	1	2	1.28583	0.863744	0.561248
Tb927.7.1740	60S ribosomal protein L7	Ribosome	3	2.11673	1.1885	0.813689	0.75	0.400891	1.13639	1	1	2	1.37297	0.670823	0.575445
Tb927.8.5180	LSm2	RNA processing	4	3.33612	0.98535	0.862173	0.332524	0.830166	1.18807	1	1	2	1.72788	1.39414	0.581345
Tb927.11.13230	TbVAP, flagellar attachement zone	Cytoskeleton	1	1.22104	2.77907	1.19927	0.763991	0.411155	1.15294	1	1	2	1.73313	0.905877	0.587573
Tb927.6.3630	Sphingosine-1-phosphate lyase	Lipids & fatty acids	11	1.87682	1.07894	2.44099	0.295874	0.895057	1.15218	1	1	2	1.79892	0.684357	0.595465
Tb927.10.3150	N-acetyltransferase, putative	Enzyme	1	2.42422	0.850564	1.15769	0.159233	1.03862	1.16411	1	1	2	1.47749	0.834149	0.598927
Tb927.7.5870	hypothetical protein, conserved	0	1	5.67224	1.55066	0.626716	1	0.206186	1.36735	1	1	2	2.61654	2.68634	0.603093
Tb927.10.6700	hypothetical protein, conserved	0	6	2.27252	1.14283	1.52965	0.719914	0.488664	0.961397	1	1	2	1.64833	0.574116	0.604289
Tb927.8.4830	U1 small nuclear ribonucleoprotein, putative (RBP24 U1-70K)	RNA processing	4	1.79872	2.11787	0.757906	0.990121	0.238589	2.20409	1	1	2	1.55817	0.71118	0.614355
Tb927.9.7650	ADP-ribosylation factor, putative	Vesicular transport	0	1.90063	1.0398	2.25737	0.0333	1.21649	2.30185	1	1	2	1.7326	0.625936	0.624897
Tb927.11.3070	RRB1 homologue, involved in early stages of ribosome biogenesis.	rRNA-tRNA processing	4	1.84273	2.23209	1.07764	0.824657	0.426472	1.18528	1	1	2	1.71749	0.587331	0.625564
Tb927.10.15210	nuclear cap binding complex subunit CBP30	Nucleo-cytoplasmic transport	3	6.89429	1.57454	1.27671	1.19497	0.0569307	1.20839	1	1	2	3.24852	3.16085	0.625948
Tb927.10.12460	hypothetical protein, conserved	0	2	1	1.55066	2.26518	0.25641	1	6.48432	1	1	2	1.60528	0.634354	0.628205
Tb927.10.7400	Zinc finger domain found in E3 ubiquitin ligases	Zinc finger	3	2.54137	1.67433	1.08734	0.868358	0.393409	1.3335	1	1	2	1.76768	0.731492	0.630883
Tb927.4.2800	hypothetical protein, conserved, R3H domain, predicted binding to ssDNA or RNA	0	5	2.50279	1.79265	1.18327	1.02697	0.238589	0.853914	1	1	2	1.82624	0.660399	0.632781
Tb927.11.9260	hypothetical protein, conserved	0	3	0.9677	4.44966	0.777744	0.867927	0.397776	0.867073	1	1	2	2.06504	2.06733	0.632852
Tb927.4.4620	cytochrome oxidase subunit VIII (COXVIII)	Mitochondrial electron transport	0	19.689	0.409969	0.657311	0.0542888	1.21649	0.942361	1	1	2	6.91875	11.06	0.635392
Tb927.3.650	hypothetical protein, conserved	0	2	1.02846	2.53613	1.80728	1	0.297619	2.50579	1	1	2	1.79062	0.753976	0.64881
Tb927.10.10870	protein kinase, putative	Protein kinase	8	9.53495	1.3262	1.06744	0.455579	0.853974	1.08047	1	1	2	3.9762	4.81576	0.654776
Tb927.8.5020	hypothetical protein, conserved	0	2	0.523116	2.38661	0.872232	0.872176	0.444035	1.58774	1	1	2	1.26065	0.990607	0.658105
Tb927.11.12960	hypothetical protein, conserved	0	2	0.496649	20.0597	0.689115	0.491941	0.835029	1.50056	1	1	2	7.08181	11.2396	0.663485
Tb927.10.5800	hypothetical protein, conserved	0	0	0.209153	0.936457	4.09534	0.146843	1.18151	1.76628	1	1	2	1.74698	2.06599	0.664175
Tb927.1.3350	hypothetical protein	0	0	1	2.90597	0.987984	1	0.342466	3.05703	1	1	2	1.63132	1.1039	0.671233
Tb927.11.4530	N-acetyltransferase subunit ARD1 (ARD1)	Enzyme	3	1.45555	0.8239	2.0149	0.862816	0.482139	0.804327	1	1	2	1.43145	0.595865	0.672478
Tb927.9.12070	hypothetical protein, conserved	0	14	3.80152	1.06596	1.1993	0.861164	0.487605	0.985087	1	1	2	2.02226	1.54232	0.674384
Tb927.5.4010	hypothetical protein	0	4	2.16285	0.932311	0.486443	0.990121	0.389439	1.1401	1	1	2	1.19387	0.86827	0.68978
Tb927.11.10610	hypothetical protein, conserved	0	4	2.13341	0.712121	0.730282	0.886698	0.499777	0.991608	1	1	2	1.19194	0.815387	0.693237
Tb927.9.2450	electron transport protein SCO1/SCO2, putative	Mitochondrial electron transport	3	0.971231	0.759959	2.93865	1.02697	0.376975	0.863248	1	1	2	1.55661	1.20153	0.701974
Tb927.9.11380	60S ribosomal protein L23	Ribosome	4	3.66365	1.22437	1.07586	1	0.420443	1.27457	1	1	2	1.98796	1.45309	0.710222
Tb927.10.8220	hypothetical protein, conserved	0	3	0.0364055	3.26386	1.91624	0.438504	0.985563	0.85309	1	1	2	1.73884	1.62103	0.712033
Tb927.9.3180	hypothetical protein	0	0	0.209153	2.00327	0.88075	0.444902	1	1.15294	1	1	2	1.03106	0.906452	0.722451
Tb927.9.14300	hypothetical protein, conserved	0	18	2.09105	1.49073	1.36097	1.06471	0.390245	0.988833	1	1	2	1.64758	0.389496	0.727479
Tb927.4.710	hypothetical protein, conserved	0	2	0.893973	2.61412	1.71609	0.403612	1.10147	0.942756	1	1	2	1.7414	0.860354	0.752542
Tb927.9.10530	hypothetical protein, conserved	0	5	2.04721	1.17611	1.45553	0.387115	1.12515	1.22056	1	1	2	1.55962	0.444777	0.756132
Tb927.11.15030	small GTPase (X3)	Vesicular transport	2	2.44402	0.801274	1.40838	1.23668	0.278288	2.08208	1	1	2	1.55123	0.830639	0.757484
Tb927.10.8210	KREPA2	Mitochondrial RNA	3	2.25078	1.49625	1.13544	1.08618	0.452373	1.16844	1	1	2	1.62749	0.569133	0.769279
Tb927.1.4100	cytochrome oxidase subunit IV (COXIV)	Mitochondrial electron transport	4	3.5567	0.907077	0.588284	1.09839	0.449436	1.5849	1	1	2	1.68402	1.6296	0.773912
Tb927.9.6270	hypothetical protein, conserved	0	3	1.46384	5.16851	1.20857	1.44762	0.104001	1.98118	1	1	2	2.61364	2.21626	0.775811
Tb927.4.500	hypothetical protein, conserved	0	2	2.17228	1.14753	1.43815	0.333599	1.22752	0.860777	1	1	2	1.58599	0.528129	0.78056
Tb927.11.1390	class I transcription factor A, subunit 1 (CITFA-1)	RNA synthesis I	3	1.86297	0.955065	2.88375	0.491941	1.07141	0.732911	1	1	2	1.9006	0.964895	0.781675
Tb927.11.14160	hypothetical protein, conserved	0	3	2.38963	0.511222	1.06646	0.418285	1.14563	0.553598	1	1	2	1.32244	0.965013	0.781959
Tb927.4.3340	hypothetical protein, conserved	0	7	4.60661	1.7896	0.621958	0.42219	1.15207	1.32998	1	1	2	2.33939	2.04843	0.787132
Tb927.10.12990	hypothetical protein, conserved,predicted ankyrin repeat family protein	Cytoskeleton	4	2.06626	0.473965	1.68323	1.25299	0.330777	1.48671	1	1	2	1.40782	0.831106	0.791881
Tb927.5.1160	hypothetical protein, conserved	0	2	2.73435	0.96718	1.53219	0.468266	1.14468	0.598061	1	1	2	1.74457	0.902525	0.806475
Tb927.5.850	hypothetical protein, conserved	0	1	2.51475	1.32844	1.02157	1.34013	0.287412	1.44549	1	1	2	1.62158	0.788574	0.813771
Tb927.2.4870	kinetoplastid-specific dual specificity phosphatase, putative	Phosphatase	3	2.18248	1.1412	1.03326	1.49403	0.170539	1.70343	1	1	2	1.45231	0.634641	0.832284
Tb927.8.3050	hypothetical protein, conserved	0	5	1.06357	0.763562	2.15031	0.409046	1.26011	1.13378	1	1	2	1.32581	0.72962	0.834578
Tb927.2.1560	cyclophilin type peptidyl-prolyl cis-trans isomerase, putative (PPIase)	Chaperone	6	1.26309	2.42748	1.19351	1.33951	0.344858	1.28528	1	1	2	1.62803	0.693221	0.842183
Tb927.9.8250	atypical dual specificity phosphatase, putative	Phosphatase	7	2.01933	0.834429	0.793063	0.419793	1.27044	1.23379	1	1	2	1.21561	0.696353	0.845118
Tb927.6.640	kinetoplastid-specific phospho-protein phosphatase, putative	Protein phosphatase	11	1.40137	2.04228	1.7558	1.21961	0.478408	1.10614	1	1	2	1.73315	0.321052	0.849009
Tb927.4.2100	hypothetical protein	0	1	1	2.07209	0.459112	0.146843	1.59527	1.32211	1	1	2	1.17707	0.820937	0.871058
Tb927.10.710	hypothetical protein, conserved	0	4	2.13029	1.04168	1.12009	0.35788	1.38675	1.05969	1	1	2	1.43069	0.607138	0.872317
Tb927.4.4520	hypothetical protein, conserved	0	7	2.8119	1.13486	0.971541	1.49041	0.256315	0.867358	1	1	2	1.63943	1.01866	0.873364
Tb927.10.4430	PUF1	RNA binding	12	4.24256	1.54361	1.85291	1.47981	0.267674	1.02351	1	1	2	2.54636	1.47707	0.873743
Tb927.11.2060	60S acidic ribosomal subunit	Ribosome	2	2.21737	0.68734	1.30913	0.444902	1.31732	1.25061	1	1	2	1.40461	0.769471	0.88111
Tb927.1.3000	aminoacylase, putative,N-acyl-L-amino acid amidohydrolase, putative	Amino acid metabolism	6	0.609785	1.66315	4.61839	1.39912	0.366958	1.47129	1	1	2	2.29711	2.07814	0.883041
Tb927.1.1130	glycerol-3-phosphate dehydrogenase (FAD-dependent), putative	Glucose & glycerol	2	1.54523	0.88733	3.15404	1.39547	0.4	0.998196	1	1	2	1.8622	1.16612	0.897734
Tb927.7.4710	Mitchondrial LSU ribosomal protein	Mitochondrial translation	7	3.07368	1.0444	0.607004	1.45178	0.354777	1.43257	1	1	2	1.57503	1.31617	0.903281
Tb927.5.1740	hypothetical protein	0	2	5.67224	0.775049	0.920782	0.364635	1.45979	2.44104	1	1	2	2.45602	2.78628	0.912213
Tb927.8.3400	palmitoyl acyltransferase 12, putative	Lipids & fatty acids	3	5.40212	1.08674	1.12065	1.45175	0.377379	0.67225	1	1	2	2.5365	2.48175	0.914564
Tb927.11.2890	hypothetical protein, conserved	0	5	1.99418	1.63401	2.42736	1.5732	0.346905	2.21584	1	1	2	2.01852	0.397233	0.96005
Tb927.10.4210	hypothetical protein, conserved	0	3	1.05311	1.83373	2.00343	0.445584	1.49107	1.03707	1	1	2	1.63009	0.50683	0.968326
Tb927.9.10470	hypothetical protein, conserved, no known domains	0	5	2.27471	0.787655	1.77383	0.419793	1.58391	1.41047	1	1	2	1.61206	0.756609	1.00185
Tb927.11.1080	hypothetical protein, conserved	0	7	1.34561	2.00931	1.78535	0.484669	1.52421	1.07069	1	1	2	1.71342	0.337648	1.00444
Tb927.2.5750	tyrosyl-DNA Phosphodiesterase (Tdp1), putative	DNA synthesis, modification, repair	3	3.09956	1.01485	1.26028	1.61071	0.4194	0.991614	1	1	2	1.79156	1.13938	1.01505
Tb927.10.8130	hypothetical protein, conserved	0	2	5.19502	0.982459	0.865178	0.230769	1.80465	1.04141	1	1	2	2.34755	2.46668	1.01771
Tb927.8.4630	hypothetical protein, conserved	0	1	1.4366	4.00748	0.683979	1.95641	0.115075	0.741102	1	1	2	2.04268	1.74267	1.03574
Tb927.8.4610	small GTP-binding protein Rab1 (Trab1)	Vesicular transport	1	1.10272	2.09471	0.790651	0.146843	1.94766	1.06353	1	1	2	1.32936	0.680931	1.04725
Tb927.11.11110	protein kinase, putative,serine/threonine kinase, putative	Protein kinase	3	0.474941	2.13115	1.08894	1.67444	0.439382	1.05578	1	1	2	1.23168	0.83728	1.05691
Tb927.7.4970	glutamine synthetase, putative	Amino acid metabolism	3	0.475048	2.24992	0.701809	1.69141	0.431674	1.08173	1	1	2	1.14226	0.965941	1.06154
Tb927.3.1260	hypothetical protein, conserved	0	1	1	2.16486	0.758021	0.452106	1.68383	1.76628	1	1	2	1.30763	0.752183	1.06797
Tb927.8.6820	hypothetical protein, conserved	0	3	0.997218	2.09883	1.44294	1.79445	0.347446	1.51324	1	1	2	1.513	0.554135	1.07095
Tb927.10.10820	hypothetical protein, conserved	0	6	0.79444	2.12994	1.44742	1.90726	0.240033	1.16776	1	1	2	1.45727	0.667806	1.07365
Tb927.8.6570	hypothetical protein, conserved	0	1	0.209153	8.62387	0.659738	0.491941	1.66175	1.31799	1	1	2	3.16425	4.73353	1.07684
Tb927.9.8240	hypothetical protein, conserved	0	6	2.79454	0.938002	1.36886	1.70921	0.473248	1.52072	1	1	2	1.70047	0.971676	1.09123
Tb927.6.4260	hypothetical protein, conserved	0	3	4.70182	1.57735	0.787634	0.472033	1.71892	1.44632	1	1	2	2.3556	2.0699	1.09547
Tb927.5.4290	hypothetical protein, conserved	0	4	2.02254	0.982459	1.14013	0.342585	1.85125	2.23938	1	1	2	1.38171	0.560545	1.09692
Tb927.9.15060	rRNA processing protein, putative	rRNA-tRNA processing	1	0.796127	6.7179	0.590828	2.25773	0.0660066	2.3167	1	1	2	2.70162	3.47972	1.16187
Tb927.3.900	hypothetical protein, conserved. PUB/PUG domain found in N-glycanases, AAA ATPase binding and in ubiquitin/prteasome system..	0	2	1.45555	3.78736	0.899307	0.403612	1.95716	1.57158	1	1	2	2.04741	1.5323	1.18039
Tb927.11.7020	proteasome alpha 7 subunit, putative (PSA4)	Ubiquitin & proteasome	1	3.2245	0.39321	0.923326	0.399888	2.10304	1.51816	1	1	2	1.51368	1.50514	1.25147
Tb927.6.600	NOT complex subunit CAF1 deadenylase	RNA degradation	2	0.786404	2.65363	0.775871	2.24507	0.342112	1.0204	1	1	2	1.4053	1.0811	1.29359
Tb927.11.12290	hypothetical protein, conserved	0	6	3.37248	0.396527	1.1653	2.10912	0.49719	1.29976	1	1	2	1.64477	1.54482	1.30316
Tb927.4.1520	hypothetical protein, conserved	0	3	1.78433	0.192075	4.75533	2.40115	0.227723	0.961672	1	1	2	2.24391	2.31608	1.31444
Tb927.11.15080	hypothetical protein, conserved	0	1	4.56543	0.192075	0.353969	0.43304	2.2268	1.81657	1	1	2	1.70383	2.47955	1.32992
Tb927.9.8550	hypothetical protein, conserved	0	4	0.443756	3.01238	1.04737	2.78276	0.0958773	1.03187	1	1	2	1.50117	1.3431	1.43932
Tb927.7.3540	hypothetical protein, conserved	0	3	0.602726	0.62226	2.19245	2.42179	0.487585	1.14888	1	1	2	1.13914	0.912239	1.45469
Tb927.6.1420	hypothetical protein, conserved	0	2	2.35489	0.870511	1.18482	0.452106	2.51339	0.899124	1	1	2	1.47008	0.782224	1.48275
Tb927.10.10140	paraflagellar rod protein PFC19	Cytoskeleton	3	5.19097	0.619739	1.42614	2.62642	0.344311	1.80801	1	1	2	2.41228	2.43996	1.48537
Tb927.5.1550	mitochondrial carrier protein, MCP23	Mitochondrial transport	1	2.29947	0.986396	0.983493	2.50495	0.466152	1.67957	1	1	2	1.42312	0.758943	1.48555
Tb927.10.16030	mitogen activated protein kinase 4, putative;with=GeneDB:LmxM19.1440 (MAPK2)	Protein kinase	4	1.07621	2.4412	1.50536	0.49774	2.48512	1.28041	1	1	2	1.67426	0.697996	1.49143
Tb927.1.1140	hypothetical protein, conserved	0	3	0.260235	8.3069	0.182517	2.80769	0.206186	2.44104	1	1	2	2.91655	4.66834	1.50694
Tb927.11.13240	RNA polymerase subunit, putative (RPC25)	RNA synthesis I	1	0.715767	3.00681	1.34121	2.94021	0.18872	1.47673	1	1	2	1.68793	1.18422	1.56446
Tb927.1.630	anti-silencing protein ASF 1 like protein, putative	0	2	3.33612	1.35291	0.428068	2.72112	0.420957	0.900703	1	1	2	1.7057	1.48578	1.57104
Tb927.3.5330	ADP-ribosylation factor GTPase activating protein, centaurin beta 5 (Cnt-b5)	Vesicular transport	4	0.652675	4.56962	0.984124	0.415745	2.81584	0.672684	1	1	2	2.06881	2.1721	1.61579
Tb927.7.3960	Mitchondrial LSU ribosomal protein L16, putative	Mitochondrial translation	2	1.22892	2.91941	0.848275	2.80769	0.486049	1.32211	1	1	2	1.66554	1.10244	1.64687
Tb927.10.14940	hypothetical protein	0	0	1.0929	0.936457	2.82263	0.114943	3.45	1.45419	1	1	2	1.61733	1.04675	1.78247
Tb927.10.13920	hypothetical protein, conserved	0	2	3.33612	0.831156	0.846261	0.146843	3.45	4.96088	1	1	2	1.67118	1.4419	1.79842
Tb927.4.5170	60S ribosomal protein L7/L12, putative	Ribosome	2	5.56737	1.1187	0.291912	0.442397	3.21733	1.31613	1	1	2	2.32599	2.83739	1.82986
Tb927.4.470	snoRNP protein GAR1, putative	rRNA-tRNA processing	2	1.15413	0.91907	4.04471	0.25641	3.45	1.47765	1	1	2	2.0393	1.74071	1.85321
Tb927.10.3990	DHH1	RNA degradation	7	1.05803	3.08908	1.42095	0.491941	3.21749	1.30203	1	1	2	1.85602	1.08317	1.85472
Tb927.10.6430	hypothetical protein	0	1	8.00836	0.674884	0.851287	0.332524	3.45	1.62734	1	1	2	3.17818	4.18399	1.89126
Tb927.10.4740	nucleolar RNA-binding protein, putative	rRNA-tRNA processing	1	0.0810137	1	3.20878	0.444902	3.45	3.54824	1	1	2	1.42993	1.6076	1.94745
Tb927.10.5600	hypothetical protein, conserved	0	6	3.94175	1.9799	1.82676	3.40599	0.496973	0.904225	1	1	2	2.5828	1.17937	1.95148
Tb927.10.10620	hypothetical protein, conserved	0	5	2.38963	0.820744	1.16158	3.77769	0.215595	0.929373	1	1	2	1.45732	0.825198	1.99664
Tb927.9.13310	hypothetical protein, conserved, predicted GPI anchor	Membrane protein	1	2.69618	0.406293	1.34307	3.75404	0.360195	1.4987	1	1	2	1.48185	1.15123	2.05712
Tb927.10.7840	hypothetical protein, conserved	0	4	1.09305	5.38314	1.57564	3.83873	0.347192	0.994827	1	1	2	2.68394	2.34999	2.09296
Tb927.2.2270	hypothetical protein, conserved	0	1	2.16358	1.22606	0.45305	4.50769	0.375788	0.920054	1	1	2	1.2809	0.856581	2.44174
Tb927.7.2600	class I transcription factor A, subunit 7 (CITFA-7)	RNA synthesis I	2	2.16358	1.29351	0.334446	0.35788	4.67262	0.602667	1	1	2	1.26384	0.914926	2.51525
Tb927.3.5560	hypothetical protein, conserved	0	2	2.58783	1.2767	0.546393	5.06897	0.342466	0.837333	1	1	2	1.47031	1.0344	2.70572
Tb927.2.4540	Small nuclear ribonucleoprotein-associated protein B (TbSmB)	RNA processing	1	3.33612	1.05308	0.616534	0.25641	5.37671	1.52042	1	1	2	1.66858	1.46054	2.81656
Tb927.7.7390	hypothetical protein	0	0	1	2.77907	0.449241	0.234528	5.40476	1.23792	1	1	2	1.40944	1.21768	2.81964
Tb927.3.2370	hypothetical protein, conserved	0	0	0.345949	2.1245	0.202971	7.63	0.342466	1.23792	1	1	2	0.891139	1.07051	3.98623
Tb927.9.10000	hypothetical protein, conserved	0	1	0.631739	0.773178	2.11753	16.6103	0.477683	1.85918	1	1	2	1.17415	0.820049	8.544
Tb927.11.11180	hypothetical protein, conserved	0	0	1	2.90597	0.184926	20.89	0.14771	0.945034	1	1	2	1.36363	1.39649	10.5189
Tb927.10.9620	NADH-ubiquinone oxidoreductase c	Mitochondrial electron transport	1	1	2.16486	0.507085	24.21	0.297619	1.32211	1	1	2	1.22398	0.851284	12.2538
Tb927.11.12200	hypothetical protein, conserved	0	0	1.0273	2.85187	1.62526	30.84	0.342466	0.951579	1	1	2	1.83481	0.930158	15.5912
Tb927.11.9500	hypothetical protein, conserved	0	1	0.319155	0.963955	2.57698	57.36	0.0571102	0.839908	1	1	2	1.2867	1.163	28.7086
Tb927.8.4640	flagellar protofilament ribbon protein, putative	Cytoskeleton	3	1.15413	3.16501	1.05889	67.3	0.33695	0.870607	1	1	2	1.79267	1.18943	33.8185
Tb927.2.2570	GAP2	Mitochondrial RNA	2	0.362918	0.466458	2.25131	77.25	0.222489	1.37066	1	1	2	1.02689	1.06164	38.7362
Tb927.8.1500	hypothetical protein, conserved	0	8	1.23402	2.06154	1.6928	0.513824	0.578929	0.92602	1	0	1	1.66279	0.414573	0.546377
Tb927.1.1680	hypothetical protein, conserved	0	2	0.775254	4.81193	1.1857	0.594463	0.551155	1.19263	1	0	1	2.25763	2.22159	0.572809
Tb927.11.1890	hypothetical protein, conserved	0	4	0.765178	2.62545	0.725739	0.60326	0.552097	0.887289	1	0	1	1.37212	1.08559	0.577678
Tb927.5.4040	Mitchondrial SSU ribosomal protein	Mitochondrial translation	7	2.29245	1.48239	0.902291	0.573443	0.606242	1.18051	1	0	1	1.55904	0.698244	0.589842
Tb927.9.2800	hypothetical protein, conserved	0	2	1.7713	2.56948	0.606488	0.342585	0.874587	0.492968	1	0	0	1.64909	0.987186	0.608586
Tb927.7.1900	protein kinase, putative,cdc2-related related kinase, putative (CRK7)	Protein kinase	3	2.2328	0.244223	0.793493	0.624935	0.598194	1.2497	1	0	1	1.09017	1.02695	0.611565
Tb927.10.2630	hypothetical protein, conserved	0	3	0.562048	0.750615	2.0181	0.58581	0.654968	1.59514	1	0	1	1.11025	0.791849	0.620389
Tb927.5.820	hypothetical protein, conserved	0	0	2.77049	0.269951	0.707969	0.25641	1	0.176583	1	0	0	1.24947	1.33532	0.628205
Tb927.11.16810	dynein light intermediate chain D1bLIC, putative	Cytoskeleton	2	2.10233	1.14966	0.603216	0.75	0.507256	0.92484	1	0	1	1.28507	0.758674	0.628628
Tb927.5.1720	hypothetical protein, conserved	0	5	2.75785	0.939719	0.758359	0.63444	0.624689	1.3293	1	0	1	1.48531	1.10578	0.629564
Tb927.11.2920	glycerolphosphate mutase, putative	Glucose & glycerol	1	1.42175	2.48957	1.86687	0.525617	0.751708	1.75515	1	0	1	1.92606	0.536366	0.638663
Tb927.11.4930	hypothetical protein, conserved	0	0	2.16358	0.396675	0.846261	0.35788	0.920946	0.315152	1	0	0	1.1355	0.918276	0.639413
Tb927.3.2640	hypothetical protein, conserved	0	7	3.2245	1.01924	1.51533	0.601741	0.677105	1.89436	1	0	1	1.91969	1.1569	0.639423
Tb927.1.3840	hypothetical protein, conserved	0	9	2.03295	1.12845	1.09184	0.508788	0.778814	0.831546	1	0	1	1.41775	0.533095	0.643801
Tb927.10.8070	ATPase, putative	Enzyme	5	2.07061	0.77636	0.967791	0.597254	0.69055	1.80423	1	0	1	1.27159	0.698565	0.643902
Tb927.10.5200	hypothetical protein, conserved	0	4	17.3528	1.19005	0.632279	0.730967	0.605709	1.53098	1	0	1	6.39172	9.49671	0.668338
Tb927.6.4670	MORN repeat-containing protein,flagellar component (TbMORN1)	Vesicular transport	4	3.13271	0.597646	1.13575	0.77771	0.573481	1.18483	1	0	1	1.62204	1.33566	0.675596
Tb927.9.2390	hypothetical protein, conserved	0	1	0.0555081	1	2.47848	0.634361	0.731103	0.942756	1	0	1	1.178	1.22125	0.682732
Tb927.10.4290	hypothetical protein, conserved	0	5	2.40919	1.18466	0.13604	0.785023	0.589145	0.978214	1	0	1	1.2433	1.13771	0.687084
Tb927.8.2590	hypothetical protein, conserved	0	8	1.7596	1.0632	2.47608	0.85317	0.529544	1.30129	1	0	1	1.76629	0.706463	0.691357
Tb927.8.5520	hypothetical protein, conserved	0	4	0.971409	4.62168	0.556179	0.605075	0.778041	0.961672	1	0	1	2.04976	2.23701	0.691558
Tb927.10.8610	hypothetical protein, conserved	0	5	1.12532	2.04535	0.942064	0.680776	0.75361	1.95578	1	0	1	1.37091	0.591221	0.717193
Tb927.11.3240	T-complex protein 1, zeta subunit, putative (TCP-1-zeta)	Translation	5	3.16287	0.744236	1.23693	0.630688	0.828728	0.931298	1	0	1	1.71468	1.27813	0.729708
Tb927.4.2180	60S ribosomal protein L35a	Ribosome	4	1.32242	1.33274	3.64014	0.540474	0.924492	1.75827	1	0	1	2.09843	1.33517	0.732483
Tb927.11.14900	coatomer epsilon subunit, epsilon-COP	Vesicular transport	5	0.754247	0.984495	2.22379	0.798579	0.66756	0.870227	1	0	1	1.32084	0.790402	0.73307
Tb927.5.1760	hypothetical protein, conserved	0	4	0.456541	0.866354	2.23463	0.7226	0.746344	1.09985	1	0	1	1.18584	0.931105	0.734472
Tb927.11.8770	eIF4AIII or ATP-dependent RNA helicase FAL1 - was	rRNA-tRNA processing	5	2.03339	0.561696	1.46242	0.840198	0.651228	0.79331	1	0	1	1.3525	0.741979	0.745713
Tb927.9.1570	protein kinase, putative	Protein kinase	4	2.74946	1.28079	0.67241	0.66732	0.826895	1.16548	1	0	1	1.56756	1.06781	0.747108
Tb927.1.2110	calpain-like cysteine peptidase, putative,cysteine peptidase, Clan CA, family C2, putative	Protease or peptidase	5	0.752767	1.25285	2.17248	0.53777	0.960767	1.00385	1	0	1	1.3927	0.720113	0.749269
Tb927.9.3860	hypothetical protein, conserved	0	11	2.00211	0.964069	1.06308	0.741592	0.75723	0.816199	1	0	1	1.34309	0.572877	0.749411
Tb927.8.5660	hypothetical protein, conserved	0	1	13.4015	1	0.587723	0.510014	1	1.40526	1	0	1	4.99641	7.28195	0.755007
Tb927.11.3510	hypothetical protein, conserved	0	5	2.19523	1.43515	0.858457	0.837408	0.691226	1.05522	1	0	1	1.49628	0.67048	0.764317
Tb927.10.8870	hypothetical protein, conserved	0	2	1.07206	0.426719	2.0181	0.744191	0.786993	1.1559	1	0	1	1.17229	0.80041	0.765592
Tb927.8.7030	hypothetical protein, conserved	0	3	3.62939	1.51199	1.28961	0.909854	0.631437	1.28175	1	0	1	2.14366	1.29148	0.770645
Tb927.7.1020	hypothetical protein, conserved, Opoid receptor conserved region.	0	4	1.53668	2.56854	1.211	0.525617	1.03547	0.9408	1	0	1	1.77207	0.708725	0.780546
Tb927.10.8320	cytochrome oxidase subunit IX (COXIX)	Mitochondrial electron transport	1	0.779569	1.20296	2.37183	1	0.565676	0.95629	1	0	1	1.45145	0.824702	0.782838
Tb927.11.390	hypothetical protein, conserved	0	6	1.36039	1.8019	2.29525	0.610303	0.967583	0.726891	1	0	1	1.81918	0.467665	0.788943
Tb927.11.960	ATPase, putative,cell division control protein 48 homolog, putative	Enzyme	6	1.31795	2.40184	1.18749	0.739207	0.849751	0.754091	1	0	1	1.63576	0.666644	0.794479
Tb927.8.6370	hypothetical protein, conserved	0	2	0.723596	0.415825	2.25686	0.785788	0.806854	0.803233	1	0	1	1.1321	0.986159	0.796321
Tb927.10.2120	U1 small nuclear ribonucleoprotein C, putative =U2A􏰎 (U2-40K)	RNA processing	1	0.11679	3.58464	1.29484	0.605075	1	0.718284	1	0	1	1.66542	1.76338	0.802538
Tb927.11.3380	Ran-binding protein 1, putative	Nucleo-cytoplasmic transport	2	1.39717	2.00327	0.968928	0.607968	1	1.40149	1	0	1	1.45645	0.519712	0.803984
Tb927.10.12420	predicted S. cerevisiae Got1 homologue, predicted to be involved in ER-Golgi transport	Vesicular transport	1	0.260235	1.14053	2.33896	0.591456	1.01791	1.40127	1	0	1	1.24658	1.04341	0.804682
Tb927.6.3620	zinc finger protein, putative	Zinc finger	7	2.48679	1.1211	1.70048	0.920845	0.704012	1.26787	1	0	1	1.76946	0.685454	0.812428
Tb927.10.3320	hypothetical protein, conserved	0	3	0.608696	1.52406	2.19676	0.577706	1.05983	1.35169	1	0	1	1.44317	0.797114	0.818766
Tb927.11.15230	cytosolic coat protein, putative	Vesicular transport	3	0.241651	2.29467	1.06422	0.785788	0.857923	0.708754	1	0	1	1.20018	1.03324	0.821856
Tb927.6.1090	proteasome regulatory ATPase subunit 3 (RPT3)	Ubiquitin & proteasome	7	2.52494	0.751664	0.983266	1.09839	0.547867	1.06337	1	0	1	1.41996	0.963922	0.823127
Tb927.10.5270	mitogen-activated protein kinase kinase 5, putative;with=GeneDB:LmxM36.0860 (MKK5)	Protein kinase	4	5.40212	1.73852	1.14675	1.06913	0.577455	1.67214	1	0	1	2.76246	2.30508	0.82329
Tb927.4.2150	hypothetical protein, conserved	0	0	1	1.15466	2.11753	0.877011	0.76967	2.29119	1	0	1	1.42407	0.605519	0.823341
Tb927.10.1660	hypothetical protein, conserved	0	3	4.62719	0.677975	0.793891	0.634361	1.01791	1.38224	1	0	1	2.03302	2.24736	0.826134
Tb927.6.1270	hypothetical protein, conserved	0	3	1	0.907866	2.50175	0.634361	1.02679	0.855653	1	0	1	1.46987	0.894821	0.830573
Tb927.7.1290	hypothetical protein, conserved. DUF2012, peptidase superfamily, starch binding domain, similarity to human C15ORF24	0	3	12.6806	1.37519	0.964073	0.858497	0.815473	0.731267	1	0	1	5.00662	6.64904	0.836985
Tb927.11.9470	ADP-ribosylation factor GTPase activating protein, putative	Vesicular transport	4	2.76852	1.59004	1.50066	0.617872	1.05662	2.11031	1	0	1	1.95307	0.707614	0.837245
Tb927.11.15220	hypothetical protein, conserved	0	4	1.75332	1.25517	2.27159	1.13857	0.536019	0.911645	1	0	1	1.76002	0.508243	0.837294
Tb927.8.3770	mitogen-activated protein kinase, putative	Protein kinase	4	0.968928	3.33281	1.02896	1.00415	0.675852	1.19304	1	0	1	1.7769	1.34779	0.84
Tb927.11.10330	hypothetical protein, conserved	0	4	2.00585	1.0016	1.05783	1.14045	0.548343	1.36769	1	0	1	1.35509	0.564276	0.844399
Tb927.10.7410	succinyl-CoA ligase [GDP-forming] beta-chain, putative	Citric acid cycle	1	2.04844	1.04143	0.994221	0.741823	0.972736	1.28017	1	0	1	1.36137	0.595495	0.857279
Tb927.11.15640	mitochondrial RNA binding complex 1 subunit, NUDIX hydrolase	Mitochondrial RNA	4	2.89033	1.36732	0.983766	0.915581	0.808955	0.652554	1	0	1	1.74714	1.00844	0.862268
Tb927.11.13290	mitochondrial import inner membrane translocase subunit TIM17	Mitochondrial biogenesis	3	0.436712	2.24572	0.592798	0.70385	1.02097	3.00219	1	0	1	1.09174	1.00242	0.862412
Tb927.5.3930	hypothetical protein, conserved	0	4	0.947052	2.31134	0.698543	0.694008	1.03882	0.832178	1	0	1	1.31898	0.868345	0.866413
Tb927.10.8080	hypothetical protein, conserved	0	9	0.771123	2.03055	0.876058	1.03248	0.702047	1.38354	1	0	1	1.22591	0.698811	0.867263
Tb927.10.11610	hypothetical protein, conserved	0	3	13.2768	0.836847	1.83987	0.735102	1.00143	0.910781	1	0	1	5.31784	6.91089	0.868267
Tb927.11.3750	NADH-cytochrome b5 reductase, putative (B5R)	Mitochondrial electron transport	6	1.1994	6.13414	1.1194	1.15533	0.59997	1.25096	1	0	1	2.81765	2.87245	0.877651
Tb927.1.1600	hypothetical protein, conserved	0	9	1.00114	1.0523	19.2469	0.908026	0.84836	1.02469	1	0	1	7.10011	10.5194	0.878193
Tb927.11.12340	predicted Zinc finger, C3HC4 type (RING finger) protein	Ubiquitin & proteasome	4	0.630056	2.98418	1.04809	0.705996	1.05244	0.97587	1	0	1	1.55411	1.25599	0.879217
Tb927.11.690	hypothetical protein, conserved	0	11	1.19683	2.06417	1.19842	0.790365	0.9696	1.26357	1	0	1	1.48648	0.500301	0.879982
Tb927.10.9870	hypothetical protein, conserved	0	2	0.901035	0.907616	2.08977	1.12041	0.642182	0.915464	1	0	1	1.29947	0.684424	0.881297
Tb927.8.3790	paraflagellar rod protein PFC2	Cytoskeleton	6	2.92803	1.19558	1.09231	1.63908	0.123916	0.324706	1	0	0	1.73864	1.03133	0.881498
Tb927.9.5890	solanesyl-diphosphate synthase, putative (28G16.440)	Mitochondrial pathway	3	2.87276	0.384048	0.691211	1.1409	0.624689	1.2081	1	0	1	1.31601	1.35691	0.882797
Tb927.8.3180	hypothetical protein, conserved	0	14	2.73936	1.7474	1.67353	1.14123	0.629911	0.930198	1	0	1	2.05343	0.595183	0.885573
Tb927.3.5010	hypothetical protein, conserved	0	0	1	0.376876	2.51711	0.695638	1.08575	1.24585	1	0	1	1.29799	1.10079	0.890696
Tb927.7.5850	hypothetical protein, conserved	0	5	2.62127	0.718972	0.865253	0.543697	1.23953	1.6087	1	0	1	1.40183	1.0586	0.891612
Tb927.10.12660	PUF2	RNA binding	10	2.53485	1.63904	1.12036	1.26948	0.51756	2.12138	1	0	1	1.76475	0.715577	0.89352
Tb927.11.7940	calmodulin, putative	Calcium	2	1.31102	1.16725	2.11549	0.679926	1.11026	1.02641	1	0	1	1.53126	0.511045	0.895094
Tb927.11.13730	ornithine decarboxylase (ODC)	Redox pathways	7	2.1673	1.38243	0.683728	1.13787	0.654968	1.14888	1	0	1	1.41115	0.742203	0.896418
Tb927.7.6380	U4-specific Sm protein Ssm4, SmD3 paralogue	RNA processing	1	3.33612	0.355518	0.390631	0.898517	0.89663	0.786038	1	0	1	1.36076	1.71081	0.897574
Tb927.10.11800	33 kDa inner dynein arm light chain, axonemal, putative,dynein light chain, putative	Cytoskeleton	7	2.0903	1.15568	1.76058	0.785153	1.01735	1.11591	1	0	1	1.66886	0.474016	0.901253
Tb927.3.4160	hypothetical protein, conserved	0	1	0.433488	3.57218	0.939106	1.27914	0.526139	1.66229	1	0	1	1.64826	1.68524	0.902638
Tb927.9.7250	hypothetical protein, conserved	0	4	3.65137	1.05308	0.984375	0.769996	1.0363	1.28534	1	0	1	1.89628	1.52035	0.90315
Tb927.1.1200	Mitchondrial SSU ribosomal protein	Mitochondrial translation	2	0.79589	0.907062	6.07637	0.542915	1.2712	1.5624	1	0	1	2.59311	3.01711	0.907058
Tb927.10.11760	PUF6	RNA binding	10	2.44315	1.00487	1.60272	0.866449	0.949205	1.21272	1	0	1	1.68358	0.722542	0.907827
Tb927.10.11410	hypothetical protein, conserved	0	6	1.30517	2.13494	0.539789	0.824657	0.99235	0.582988	1	0	1	1.32663	0.797789	0.908503
Tb927.8.7050	mu-adaptin 4, putative,adaptor complex AP-4 medium subunit, putative	Vesicular transport	6	2.72325	0.987488	1.52937	0.88623	0.932567	1.37218	1	0	1	1.7467	0.888054	0.909398
Tb927.7.6710	hypothetical protein	0	3	5.67224	1.32119	1.32274	1.10769	0.71134	1.02359	1	0	1	2.77205	2.51164	0.909516
Tb927.10.7800	cop9 signalosome complex subunit, putative,predicted PCI domain protein	Vesicular transport	3	5.01241	0.473773	0.602703	0.97918	0.853517	1.24837	1	0	1	2.02963	2.58397	0.916349
Tb927.5.2550	hypothetical protein, conserved	0	1	10.3445	0.867906	0.493185	0.783308	1.05426	0.88597	1	0	1	3.90186	5.58262	0.918785
Tb927.10.11980	QA-SNARE protein putative	Vesicular transport	1	3.33612	1.38201	0.920462	0.782146	1.07141	1.05956	1	0	1	1.87953	1.28238	0.926778
Tb927.11.8870	mitochondrial DEAD box protein,KREH1 (KREH1)	Mitochondrial RNA	4	2.35326	1.26525	0.872721	1.09377	0.762963	1.22788	1	0	1	1.49708	0.767013	0.928368
Tb927.3.1700	DAG acyltransferase	Lipids & fatty acids	6	1.79872	2.00756	0.857513	0.897688	0.959422	1.6087	1	0	1	1.5546	0.612659	0.928555
Tb927.6.1740	hypothetical protein, conserved	0	4	0.96657	1.31311	2.10807	0.928262	0.943599	1.10641	1	0	1	1.46258	0.585244	0.93593
Tb927.11.10690	hypothetical protein, conserved	0	3	0.87608	2.10153	0.685756	0.890329	0.997265	1.11912	1	0	1	1.22112	0.768371	0.943797
Tb927.3.4870	hypothetical protein, conserved	0	5	0.625446	2.19744	0.867243	0.835712	1.05769	1.87124	1	0	1	1.23004	0.846471	0.946703
Tb927.7.4760	hypothetical protein, conserved	0	4	2.26349	0.488564	1.46772	0.925843	0.968146	1.49953	1	0	1	1.40659	0.889041	0.946995
Tb927.10.10170	hypothetical protein, conserved,predicted WD40 repeat protein	0	5	1.3072	0.979852	2.07042	1.04484	0.850013	1.28423	1	0	1	1.45249	0.559615	0.947425
Tb927.7.5070	hypothetical protein	0	4	3.15405	1.29764	1.13662	0.97918	0.925147	1.73827	1	0	1	1.86277	1.12118	0.952164
Tb927.1.710	phosphoglycerate kinase (PGKB)	Glucose & glycerol	5	0.494641	0.86667	20.5282	1.34522	0.566048	1.24344	1	0	1	7.29652	11.4605	0.955633
Tb927.11.11250	cytosolic malate dehydrogenase (cMDH)	Glucose & glycerol	1	6.07242	1.13169	0.614124	1.05266	0.870946	1.10727	1	0	1	2.60608	3.01308	0.961802
Tb927.11.13420	hypothetical protein, conserved	0	5	1.08646	2.03683	1.53083	0.532774	1.39214	1.23777	1	0	1	1.55137	0.47552	0.962458
Tb927.11.5960	hypothetical protein, conserved, no domains, no yeast or human match	0	1	0.696197	2.48818	0.127828	0.551162	1.38211	0.951579	1	0	1	1.10407	1.2319	0.966634
Tb927.4.950	hypothetical protein, conserved	0	3	2.84937	0.832384	0.951689	1.18693	0.747427	1.22769	1	0	1	1.54448	1.13164	0.967176
Tb927.11.8080	hypothetical protein, conserved	0	5	0.345949	5.77599	0.816645	0.53838	1.39841	0.612883	1	0	1	2.31286	3.00838	0.968396
Tb927.8.3840	hypothetical protein, conserved	0	12	0.830929	1.20719	2.34725	0.775843	1.16263	1.18707	1	0	1	1.46179	0.789573	0.969235
Tb927.1.1350	kinesin heavy chain, putative	Cytoskeleton	4	1.03742	0.821283	3.24692	0.734437	1.20435	1.03209	1	0	1	1.70187	1.3424	0.969391
Tb927.8.2030	hypothetical protein, conserved	0	4	1.11507	2.24572	1.83229	1.22373	0.721529	1.99324	1	0	1	1.73103	0.572088	0.972632
Tb927.11.4980	ATP-dependent DEAD/H RNA helicase, putative Dbp9, ribosome assembly?	rRNA-tRNA processing	3	2.00059	0.963248	0.780082	1.28484	0.660565	1.31207	1	0	1	1.24797	0.658188	0.972701
Tb927.6.3840	reticulon domain protein	0	2	0.415564	2.00176	1.16772	0.651416	1.29753	1.08869	1	0	1	1.19501	0.793449	0.974473
Tb927.8.4390	eIF-2B GDP-GTP exchange factor, putative	Translation	7	1.12809	2.74734	1.15321	0.971216	0.986231	1.44002	1	0	1	1.67621	0.927705	0.978723
Tb927.1.1010	hypothetical protein, conserved	0	9	1.18736	1.17816	3.73594	1.11014	0.85042	1.22556	1	0	1	2.03382	1.47408	0.980279
Tb927.11.8820	glutathionylspermidine synthetase, putative	Redox pathways	3	1.11014	1.95406	2.47031	1.13888	0.836129	1.33882	1	0	1	1.84484	0.686631	0.987506
Tb927.10.15260	leucine-rich repeat protein (LRRP)	LRRP	9	3.69896	1.30154	1.41067	0.668094	1.32096	0.771481	1	0	1	2.13706	1.35375	0.994526
Tb927.6.370	hypothetical protein, conserved	0	7	2.33269	1.18622	1.66185	0.691508	1.2986	1.21951	1	0	1	1.72692	0.576	0.995053
Tb927.7.5180	60S ribosomal protein L23a or L25	Ribosome	5	1.52866	1.01896	2.07867	0.883399	1.10705	1.43537	1	0	1	1.5421	0.529981	0.995226
Tb927.11.16940	hypothetical protein, conserved	0	3	6.07242	1.12535	0.845647	1.41592	0.577455	0.514395	1	0	1	2.68114	2.94026	0.996688
Tb927.11.2500	carboxypeptidase, putative,metallo-peptidase, Clan MA(E) Family M32	Protease or peptidase	2	2.81469	0.93033	0.749224	0.999157	0.997567	0.60306	1	0	1	1.49808	1.14381	0.998362
Tb927.10.5050	Mitochondrial ATP synthase epsilon subunit, putative	Mitochondrial pathway	1	0.345949	8.62387	1.80728	1	1	1	1	0	1	3.59237	4.41825	1
Tb927.10.9630	hypothetical protein	0	0	1.18636	4.81193	1.68558	1	1	0.945882	1	0	1	2.56129	1.96503	1
Tb927.10.2620	HSP20 cold-shock domain (p23-like)	Chaperone	1	1.51079	3.78736	0.957245	1	1	4.52	1	0	1	2.08513	1.49993	1
Tb927.4.4540	hypothetical protein, conserved	0	2	1.31212	0.578916	4.11869	1	1	0.78923	1	0	1	2.00324	1.86835	1
Tb927.3.700	hypothetical protein, conserved	0	0	1	1	3.42184	1	1	4.52	1	0	1	1.80728	1.39825	1
Tb927.10.1590	60S ribosomal protein L36	Ribosome	2	0.193114	4.81193	0.268039	1	1	1.19263	1	0	1	1.7577	2.64531	1
Tb927.8.6190	hypothetical protein, conserved	0	0	1	1	3.20878	1	1	1.71863	1	0	1	1.73626	1.27524	1
Tb927.10.12610	hypothetical protein	0	1	1	1.29034	2.85266	1	1	1.06803	1	0	1	1.71434	0.996454	1
Tb927.11.13510	hypothetical protein, conserved	0	0	1	2.90597	0.9895	1	1	4.02787	1	0	1	1.63182	1.10345	1
Tb927.4.3450	Mitochondrial ATP synthase subunit, putative	Mitochondrial pathway	1	1.4366	1	2.25131	1	1	0.942756	1	0	1	1.56263	0.635104	1
Tb927.11.13960	LSm4	RNA processing	0	1	0.910948	2.61456	1	1	2.18941	1	0	1	1.5085	0.958907	1
Tb927.4.1040	hypothetical protein, conserved	0	0	0.850182	2.90597	0.754899	1	1	2.38783	1	0	1	1.50368	1.21535	1
Tb927.3.1410	cytochrome oxidase subunit VII (COXVII)	Mitochondrial electron transport	1	0.631739	0.658317	3.20878	1	1	0.933764	1	0	1	1.49961	1.48024	1
Tb927.9.1520	hypothetical protein, conserved	0	0	1	2.90597	0.558726	1	1	1	1	0	1	1.48823	1.24746	1
Tb927.10.15320	hypothetical protein, conserved	0	0	1	2.90597	0.288729	1	1	1.24604	1	0	1	1.39823	1.3533	1
Tb927.11.1330	hypothetical protein, conserved	0	0	1	2.90597	0.283836	1	1	1.96599	1	0	1	1.3966	1.35531	1
Tb927.11.1370	glutaredoxin, putative	Redox pathways	0	2.13029	1	0.986416	1	1	1.27392	1	0	1	1.37223	0.656528	1
Tb927.3.1580	hypothetical protein, conserved	0	3	4.33738	0.668086	1.42477	0.780167	1.22146	0.778208	1	0	1	2.14341	1.93734	1.00081
Tb927.9.9660	Archaic translocase of the outer mitochondrial membrane ATOM	Mitochondrial biogenesis	4	4.118	1.51608	0.571805	1.03242	0.971498	0.867073	1	0	1	2.06863	1.83653	1.00196
Tb927.7.3290	hypothetical protein, conserved	0	3	0.864452	0.980854	2.18242	1.3295	0.676803	1.08522	1	0	1	1.34257	0.729649	1.00315
Tb927.10.8370	hypothetical protein, conserved	0	0	0.167594	2.75469	0.986416	1.01438	1	1.19086	1	0	1	1.3029	1.32227	1.00719
Tb927.9.3770	hypothetical protein, conserved	0	4	0.771844	2.04769	1.04527	0.757106	1.26011	2.00046	1	0	1	1.28827	0.671739	1.00861
Tb927.11.12280	hypothetical protein, conserved	0	4	0.904911	2.05035	1.01519	1.0517	0.972736	0.99681	1	0	1	1.32348	0.631895	1.01222
Tb927.8.3860	hypothetical protein, conserved,WD-repeat containing protein	0	8	10.3445	1.26926	1.08335	0.765822	1.26854	0.771005	1	0	1	4.23237	5.29407	1.01718
Tb927.8.6560	hypothetical protein, conserved	0	3	2.58783	1.5286	1.17435	1.22014	0.815473	1.30552	1	0	1	1.76359	0.735462	1.01781
Tb927.1.3950	D-alanine aminotransferase (ALAT)	Mitochondrial pathway	4	1.7213	0.718384	4.83122	1.3812	0.660265	0.885681	1	0	1	2.42364	2.14449	1.02073
Tb927.1.1910	hypothetical protein, conserved	0	14	1.31637	0.784643	6.87274	0.930473	1.11629	1.05456	1	0	1	2.99125	3.37197	1.02338
Tb927.1.3830	glucose-6-phosphate isomerase, glycosomal (PGI)	Glucose & glycerol	2	1.22811	0.587258	3.1144	1.1974	0.854346	1.26397	1	0	1	1.64326	1.31372	1.02588
Tb927.11.16150	tubulin binding cofactor A, putative	Cytoskeleton	1	0.311543	2.21737	1.0382	1	1.05662	2.92488	1	0	1	1.18904	0.961827	1.02831
Tb927.7.3670	hypothetical protein, conserved	0	9	1.02347	2.10865	1.14815	0.983974	1.07661	0.886489	1	0	1	1.42675	0.593817	1.03029
Tb927.1.2990	PPR2	Mitochondrial translation	13	0.996502	0.902188	4.7157	1.36903	0.696626	1.00908	1	0	1	2.2048	2.17502	1.03283
Tb927.1.1880	hypothetical protein, conserved	0	13	0.786329	0.915025	10.8977	1.17974	0.8871	1.09578	1	0	1	4.19969	5.80102	1.03342
Tb927.2.3480	hypothetical protein, conserved,transcription elongation factor s-II, putative (TFIIS2-2)	RNA synthesis II	5	1.15413	3.39703	0.710283	0.838618	1.22827	0.81797	1	0	1	1.75381	1.44027	1.03344
Tb927.10.10770	hypothetical protein, conserved	0	2	2.06935	1.35207	1.11557	0.995252	1.07375	0.802445	1	0	1	1.51233	0.496676	1.0345
Tb927.4.3180	hypothetical protein, conserved	0	2	1.55048	2.90597	0.478183	1.42524	0.6451	0.940626	1	0	1	1.64488	1.21664	1.03517
Tb927.6.2300	adenosine kinase, putative	Nucleotides-Purines	6	2.23111	1.17344	0.784028	1.01504	1.0575	1.37127	1	0	1	1.39619	0.748818	1.03627
Tb927.1.1710	hypothetical protein, conserved	0	14	1.78482	0.882183	2.1797	1.03888	1.0425	1.00912	1	0	1	1.61557	0.665111	1.04069
Tb927.1.880	hypothetical protein, conserved	0	34	0.834996	0.990907	9.39298	1.10882	0.974906	1.01825	1	0	1	3.73963	4.89657	1.04186
Tb927.9.15150	60S ribosomal protein L5	Ribosome	1	0.389625	2.59967	1.48674	1	1.08511	4.52	1	0	1	1.49201	1.10503	1.04256
Tb927.10.7540	hypothetical protein, conserved	0	11	0.789582	2.18008	0.844879	0.964674	1.12109	1.1698	1	0	1	1.27151	0.787325	1.04288
Tb927.9.10870	hypothetical protein, conserved	0	2	3.33612	0.860295	1.01868	1.21704	0.869245	0.65387	1	0	1	1.73836	1.38596	1.04314
Tb927.5.780	hypothetical protein, conserved	0	4	2.78747	0.8804	0.624101	1.36519	0.723534	0.995648	1	0	1	1.43066	1.182	1.04436
Tb927.1.3560	hypothetical protein, conserved	0	6	0.853509	0.891995	3.24481	0.934661	1.15774	0.951125	1	0	1	1.66344	1.36964	1.0462
Tb927.10.2930	hypothetical protein, conserved	0	8	0.833966	2.00327	0.692919	1.29893	0.797812	1.19974	1	0	1	1.17672	0.719283	1.04837
Tb927.10.3040	Complex II subunit, SDH 9 homologue	Mitochondrial pathway	1	3.33612	0.850076	1.61233	1.01438	1.09123	1.6431	1	0	1	1.93284	1.27364	1.0528
Tb927.4.3360	hypothetical protein, conserved	0	5	0.548068	0.9761	2.21196	1.19129	0.914355	0.96572	1	0	1	1.24538	0.864012	1.05282
Tb927.9.9000	isopentenyl-diphosphate delta-isomerase, type II	Prenylation	3	2.0536	1.15994	0.673257	0.859431	1.24767	1.83741	1	0	1	1.2956	0.700101	1.05355
Tb927.9.7960	hypothetical protein	0	0	1	4.81193	0.623512	1.10769	1	1.06353	1	0	1	2.14515	2.31716	1.05385
Tb927.7.2200	hypothetical protein, conserved	0	0	2.16358	0.558163	0.98705	1.10769	1	0.581053	1	0	1	1.23626	0.831215	1.05385
Tb927.9.10990	hypothetical protein	0	2	0.562615	3.54859	1.46075	0.931343	1.18038	2.06586	1	0	1	1.85732	1.53198	1.05586
Tb927.10.15800	actin related protein 2, putative	Cytoskeleton_Actin	5	2.24163	1.25173	0.830214	1.23838	0.875566	1.22531	1	0	1	1.44119	0.724534	1.05698
Tb927.8.5190	hypothetical protein, conserved	0	2	1.25953	2.48818	1.36998	1.41585	0.69873	1.34667	1	0	1	1.7059	0.679726	1.05729
Tb927.1.1930	TbTOR4 = TOR-like 2	Signalling	17	0.930816	0.73703	53.054	1.00913	1.11611	1.13397	1	0	1	18.2406	30.1494	1.06262
Tb927.9.6440	hypothetical protein, conserved	0	1	0.467768	10.5298	0.846855	0.89237	1.23338	0.904798	1	0	1	3.94815	5.70306	1.06288
Tb927.7.990	chaperone protein DNAj, putative	Chaperone	7	0.89025	2.4036	0.755213	1.55772	0.575184	1.20149	1	0	1	1.34969	0.915211	1.06645
Tb927.6.2470	hypothetical protein, conserved	0	9	2.42119	0.794706	0.899518	1.02544	1.10807	1.35884	1	0	1	1.3718	0.910303	1.06676
Tb927.9.2910	hypothetical protein, conserved	0	1	1	2.16486	0.947743	1.53556	0.613127	1.6454	1	0	1	1.37087	0.688116	1.07434
Tb927.9.1640	hypothetical protein, conserved	0	1	2.17228	0.721507	0.997401	1	1.15169	1	1	0	1	1.29706	0.770413	1.07585
Tb927.4.4680	GINS complex subunit Psf3, replication initiation	DNA synthesis, modification, repair	1	0.90444	2.53706	1.963	1.13085	1.02376	1.13454	1	0	1	1.8015	0.828207	1.0773
Tb927.6.510	GPEET2 procyclin	Membrane protein	1	1.22257	2.13888	1.26156	1.5835	0.57212	2.3167	1	0	1	1.541	0.518146	1.07781
Tb927.10.9990	hypothetical protein, conserved	0	2	1	1	3.57387	1.13346	1.03776	0.936905	1	0	1	1.85796	1.48602	1.08561
Tb927.10.12370	gamma-glutamylcysteine synthetase (GCS)	Redox pathways	8	2.03906	1.11478	1.78848	1.41446	0.761857	0.856722	1	0	1	1.64744	0.478012	1.08816
Tb927.10.15440	hypothetical protein, conserved	0	4	1.07944	2.9731	0.766146	0.948368	1.24031	0.919003	1	0	1	1.60623	1.19406	1.09434
Tb927.11.15490	Tb-291 membrane associated protein, putative	Membrane protein	4	2.72534	1.47421	0.789829	1.11014	1.08109	1.16359	1	0	1	1.66313	0.981486	1.09561
Tb927.6.4250	hypothetical protein, conserved	0	2	2.35641	0.721507	0.950797	0.785396	1.412	1.62984	1	0	1	1.34291	0.88518	1.0987
Tb927.1.3250	hypothetical protein, conserved	0	9	0.630128	1.22537	75.4106	1.31135	0.893478	1.26733	1	0	1	25.7554	43.0037	1.10241
Tb927.10.530	hypothetical protein, conserved	0	4	2.81469	1.31306	0.600004	0.798933	1.40667	2.09532	1	0	1	1.57592	1.1305	1.1028
Tb927.4.1280	hypothetical protein, conserved	0	8	2.30224	1.12756	0.746557	1.14067	1.08276	0.94685	1	0	1	1.39212	0.81088	1.11172
Tb927.11.15980	hypothetical protein, conserved	0	4	0.817461	2.54725	0.855616	1.6464	0.584537	1.26304	1	0	1	1.40678	0.987867	1.11547
Tb927.6.5140	ribosomal P protein AGP2beta-1, putative	Ribosome	4	3.23579	1.27238	0.90493	1.36234	0.870662	1.3446	1	0	1	1.80437	1.25319	1.1165
Tb927.7.840	Mitochondrial ATP synthase subunit, putative	Mitochondrial pathway	0	0.345949	2.90597	0.512081	1	1.23338	1	1	0	1	1.25467	1.43248	1.11669
Tb927.11.2240	hypothetical protein, conserved	0	1	1.55048	7.87993	0.389643	0.796076	1.44067	1.48695	1	0	1	3.27335	4.03142	1.11837
Tb927.5.1020	disulfide isomerase, putative	Chaperone	2	2.13029	0.857775	0.577677	1.55772	0.679224	0.637201	1	0	1	1.18858	0.82748	1.11847
Tb927.10.11230	hypothetical protein, conserved	0	4	2.81635	0.533363	1.25774	1.52519	0.714223	3.75895	1	0	1	1.53582	1.16662	1.11971
Tb927.11.4270	hypothetical protein, conserved	0	1	1.67497	4.00748	0.522247	1.44653	0.792997	2.76711	1	0	1	2.06823	1.77558	1.11976
Tb927.6.2970	pseudouridine synthase A-like protein, putative	rRNA-tRNA processing	2	2.34162	1.16649	0.506127	0.982833	1.25718	0.919381	1	0	1	1.33808	0.929698	1.12001
Tb927.11.12010	hypothetical protein	0	1	1	4.81193	1.60054	1	1.24281	1.89176	1	0	1	2.47083	2.04957	1.1214
Tb927.10.12810	Choline-phosphate cytidylyltransferase	Lipids & fatty acids	4	3.50979	0.432277	1.06179	1.37391	0.873886	1.57798	1	0	1	1.66795	1.62584	1.1239
Tb927.11.970	hypothetical protein, conserved	0	4	1.96231	2.73064	1.83304	1.22139	1.02679	1.89397	1	0	1	2.17533	0.485237	1.12409
Tb927.7.1930	nucleoside diphosphatase, putative,ectonucleoside triphosphate diphosphohydrolase 5, putative	Enzyme	5	2.54033	1.15848	1.65246	1.19858	1.06109	1.23288	1	0	1	1.78376	0.700215	1.12983
Tb927.1.780	hypothetical protein, conserved	0	3	0.457228	0.853264	19.1686	0.657724	1.6078	1.26432	1	0	1	6.82637	10.6905	1.13276
Tb927.9.4620	ubiquitin-activating enzyme e1, putative	Ubiquitin & proteasome	3	0.345949	0.705374	2.59302	1.67427	0.603147	1.83084	1	0	1	1.21478	1.20704	1.13871
Tb927.10.9810	hypothetical protein, conserved	0	3	2.10706	0.754028	0.875923	1.78119	0.509853	1.20303	1	0	1	1.24567	0.748471	1.14552
Tb927.9.11720	iron-sulfur cluster assembly protein, putative	Mitochondrial pathway	0	1	0.936457	2.40942	1.63908	0.665869	1.96432	1	0	1	1.44863	0.832679	1.15247
Tb927.5.3130	hypothetical protein	0	7	1.13654	2.27498	0.995168	1.34895	0.956937	1.25671	1	0	1	1.4689	0.701661	1.15295
Tb927.3.2040	kinesin, putative	Cytoskeleton	14	2.00487	0.88348	0.803925	1.26641	1.04531	1.25115	1	0	1	1.23076	0.671578	1.15586
Tb927.2.5980	ATP-dependent Clp protease subunit, heat shock protein 104 (HSP104)	Chaperone	3	1.23412	2.0146	0.836508	1.32649	0.986926	1.18722	1	0	1	1.36174	0.599325	1.15671
Tb927.1.1750	hypothetical protein, conserved	0	3	2.04532	0.513377	0.613293	0.967217	1.34885	1.75488	1	0	1	1.05733	0.85708	1.15803
Tb927.11.16730	dihydrolipoyl dehydrogenase (GCVL-2)	Citric acid cycle	3	0.755026	2.15924	1.03742	1.20336	1.11343	1.78985	1	0	1	1.31723	0.742746	1.15839
Tb927.7.5460	exosome-associated protein 3 (EAP3)	RNA degradation	3	0.650115	21.9656	0.983388	1.1697	1.14806	1.96599	1	0	1	7.86638	12.2115	1.15888
Tb927.4.1970	hypothetical protein, conserved	0	10	0.606656	2.0146	1.84575	1.64909	0.673556	1.59988	1	0	1	1.489	0.768784	1.16132
Tb927.11.13910	hypothetical protein, conserved	Mitochondrial pathway	2	0.841362	3.35827	1.09814	1.46853	0.857155	0.778997	1	0	1	1.76592	1.38497	1.16284
Tb927.9.12720	predicted zinc finger protein, 3'-5' exonuclease	DNA synthesis, modification, repair	3	2.33055	1.31536	0.396539	1.12041	1.21649	1.766	1	0	1	1.34748	0.967405	1.16845
Tb927.8.5680	hypothetical protein, conserved	0	2	1.35222	1.32767	2.22609	1.41752	0.921012	1.61957	1	0	1	1.63533	0.511759	1.16926
Tb927.4.1880	hypothetical protein, conserved	0	3	0.697759	20.0597	0.46955	0.766727	1.57889	2.66938	1	0	1	7.07566	11.2451	1.17281
Tb927.6.1980	hypothetical protein, conserved	0	10	0.832398	2.29131	0.691196	0.892194	1.46031	1.42484	1	0	1	1.27164	0.885883	1.17625
Tb927.11.12680	prefoldin subunit 2, also clathrin associated	Vesicular transport	2	2.51475	1.02919	1.17863	0.647991	1.72165	0.728062	1	0	1	1.57419	0.817968	1.18482
Tb927.7.2470	GTPase activating protein, putative	Signalling	4	2.0397	0.833261	0.979321	1.09735	1.27542	1.14287	1	0	1	1.28409	0.658436	1.18638
Tb927.11.2170	hypothetical protein, conserved	0	2	1.11363	2.52358	0.785183	1.28587	1.08706	0.678769	1	0	1	1.47413	0.923569	1.18647
Tb927.7.4850	hypothetical protein, conserved	0	1	2.50781	0.445542	0.782347	1.69597	0.679723	1.45852	1	0	1	1.24523	1.10632	1.18784
Tb927.11.6750	DNA ligase, putative	DNA synthesis, modification, repair	2	0.735096	3.3461	1.17917	0.866445	1.52211	1.64747	1	0	1	1.75346	1.39702	1.19428
Tb927.11.12650	palmitoyl acyltransferase 5, putative	Lipids & fatty acids	4	1.17924	2.4412	1.14033	0.919407	1.47197	1.24398	1	0	1	1.58692	0.740085	1.19569
Tb927.10.7340	40S ribosomal protein S24E	Ribosome	1	3.30122	0.280427	0.670192	1.74188	0.665869	1.13546	1	0	1	1.41728	1.64314	1.20387
Tb927.10.13690	hypothetical protein, conserved	0	12	2.13761	0.873014	1.14075	1.20652	1.20194	1.07316	1	0	1	1.38379	0.666409	1.20423
Tb927.1.690	hypothetical protein, conserved	0	1	0.392558	0.499721	175.372	1.29779	1.11191	2.27642	1	0	1	58.7549	100.994	1.20485
Tb927.7.4350	hypothetical protein, conserved	0	1	1	0.0734273	3.78501	0.525617	1.88811	1.47673	1	0	1	1.61948	1.93178	1.20686
Tb927.10.4120	60S ribosomal protein L30	Ribosome	1	5.67224	1.01062	1.42342	0.999157	1.41477	0.569405	1	0	1	2.70209	2.58049	1.20696
Tb927.3.2930	RBP6	RNA binding	1	0.0620163	12.4358	1.08139	0.824578	1.59413	0.821063	1	0	1	4.5264	6.86868	1.20935
Tb927.8.570	proteasome regulatory non-ATP-ase subunit 10	Ubiquitin & proteasome	2	0.983108	1.51229	2.38715	1.14102	1.28208	1.06494	1	0	1	1.62752	0.709078	1.21155
Tb927.9.15870	hypothetical protein	0	2	0.405785	3.53695	1.06258	1.45178	0.97196	1.02087	1	0	1	1.66844	1.65117	1.21187
Tb927.10.8010	hypothetical protein, conserved	0	2	3.33612	0.9891	1.75969	1.57875	0.861244	2.18941	1	0	1	2.0283	1.19635	1.22
Tb927.8.1120	hypothetical protein, conserved	0	2	0.503206	4.62168	1.17499	1.28199	1.15971	1.71863	1	0	1	2.09996	2.20955	1.22085
Tb927.11.14390	hypothetical protein, conserved	0	2	2.73947	0.867906	0.628327	1.19103	1.25199	0.720714	1	0	1	1.4119	1.15593	1.22151
Tb927.7.2950	hypothetical protein, conserved	0	1	3.44799	1.15877	1.30997	1.07329	1.37092	1.10151	1	0	1	1.97224	1.28027	1.22211
Tb927.1.790	hypothetical protein, conserved	0	7	0.54523	1.26423	67.9276	0.987028	1.46095	1.04846	1	0	1	23.2457	38.6973	1.22399
Tb927.11.16300	hypothetical protein, conserved	0	4	0.946572	2.03139	0.556129	0.736333	1.71213	0.870227	1	0	1	1.17803	0.764379	1.22423
Tb927.1.2330	beta tubulin	Cytoskeleton	20	0.926107	1.29891	9.33401	1.40932	1.04238	1.15994	1	0	1	3.85301	4.75034	1.22585
Tb927.11.12950	TbRLJ ras-like small GTPase	Signalling	0	2.56268	0.182782	1.85106	1.46859	1.0058	1.1262	1	0	1	1.53217	1.22157	1.2372
Tb927.11.9200	hypothetical protein, conserved	0	4	2.69927	1.04697	0.796819	1.22798	1.2512	1.22804	1	0	1	1.51435	1.03376	1.23959
Tb927.9.12890	hypothetical protein, conserved	0	1	3.33612	0.733444	0.288729	0.87251	1.61142	4.21473	1	0	1	1.45276	1.64612	1.24196
Tb927.10.15230	hypothetical protein, conserved	0	4	0.594112	2.45258	0.611009	0.690484	1.82687	3.77327	1	0	1	1.21923	1.06814	1.25868
Tb927.5.510	SDH10 homogue, succinate dehydrogenase complex	Mitochondrial pathway	1	1	2.00327	0.549103	1	1.52474	1.36975	1	0	1	1.18412	0.744361	1.26237
Tb927.3.5450	hypothetical protein, conserved	0	10	5.9043	1.34029	1.29038	1.49981	1.02655	0.978158	1	0	1	2.84499	2.64956	1.26318
Tb927.11.4320	hypothetical protein, conserved, PF02622 DUF179	0	3	4.02981	0.583952	1.19465	1.14048	1.39363	1.10797	1	0	1	1.93614	1.8387	1.26706
Tb927.4.3040	hypothetical protein, conserved	0	4	3.04687	0.967684	0.524159	1.44762	1.09838	0.871388	1	0	1	1.5129	1.34684	1.273
Tb927.3.4440	hypothetical protein, conserved	0	5	1.01081	0.768034	5.29856	1.20885	1.34451	0.943999	1	0	1	2.35913	2.54851	1.27668
Tb927.10.15430	hypothetical protein, conserved	0	7	3.01307	1.0632	1.12018	0.979347	1.57823	0.666598	1	0	1	1.73215	1.10968	1.27879
Tb927.5.450	NADH-ubiquinone oxidoreductase, mitochondrial, putative	Mitochondrial electron transport	7	1.46634	2.01752	1.23607	1.299	1.27112	1.72091	1	0	1	1.57331	0.401558	1.28506
Tb927.3.600	hypothetical protein	0	1	5.67224	1.05308	1.03663	1.5732	1	1.37367	1	0	1	2.58732	2.67164	1.2866
Tb927.10.12390	hypothetical protein, conserved	0	1	0.909341	0.677323	2.0756	0.828169	1.74543	0.881141	1	0	1	1.22076	0.749354	1.2868
Tb927.4.4590	protein kinase, putative	Protein kinase	2	0.912905	0.894827	2.09609	0.882314	1.69274	0.632442	1	0	1	1.30128	0.688392	1.28753
Tb927.8.2050	GDP-Man pyrophosphorylase	Glycan synthesis & metabolism	3	1.33404	1.07798	2.10986	1.4763	1.10091	0.9907	1	0	1	1.50729	0.537316	1.28861
Tb927.10.7070	small nuclear RNA-activating protein (SNAP3)	RNA processing	3	0.626798	4.62168	1.04499	1.05266	1.52583	1.8521	1	0	1	2.09782	2.1957	1.28924
Tb927.8.3330	mitochondrial carrier protein, MCP18	Mitochondrial transport	6	1.3392	1.52086	2.21728	1.21824	1.36564	0.788323	1	0	1	1.69245	0.463506	1.29194
Tb927.5.1370	cyclophilin-type peptidyl-prolyl cis-trans isomerase, putative (PPIase)	Chaperone	1	3.33612	0.558163	0.986416	1	1.59413	0.922733	1	0	1	1.6269	1.49564	1.29707
Tb927.7.3410	Centrin4 - basal bodies and bilobe	Cell cycle	1	0.323103	4.76353	0.892202	1	1.59527	2.46702	1	0	1	1.99295	2.41621	1.29764
Tb927.11.11390	hypothetical protein, conserved	0	4	2.0397	0.678119	0.627396	0.730959	1.87664	0.909647	1	0	1	1.11507	0.801152	1.3038
Tb927.10.2830	hypothetical protein, conserved	0	0	0.655913	0.308731	2.61958	1.60793	1	3.5042	1	0	1	1.19474	1.2461	1.30396
Tb927.8.7730	Dihydroceramide synthase	Lipids & fatty acids	3	2.16358	1.51401	1.15558	1.14014	1.46889	1.02359	1	0	1	1.61106	0.510956	1.30451
Tb927.1.3040	hypothetical protein, conserved	0	3	0.714096	1.36445	2.02221	1.98443	0.636526	2.49578	1	0	1	1.36692	0.654058	1.31048
Tb927.11.1920	hypothetical protein	0	2	2.69618	0.981907	1.36147	1.70337	0.922362	1.65096	1	0	1	1.67985	0.900394	1.31286
Tb927.11.5140	ubiquitin carboxyl-terminal hydrolase, Clan CA cysteine peptidase, family C12, putative	Ubiquitin & proteasome	2	2.8603	1.17837	0.879439	2.09398	0.533861	2.09149	1	0	1	1.63937	1.06787	1.31392
Tb927.7.1780	Adenine phosphoribosyltransferase, putative	Nucleotides-Purines	3	0.0749964	2.9731	1.42685	1.85396	0.786993	0.536165	1	0	1	1.49165	1.45014	1.32048
Tb927.8.2200	terbinafine resistance locus protein (yip1), putative	0	2	0.520901	1.71657	2.6374	1	1.64354	0.914707	1	0	1	1.62496	1.06122	1.32177
Tb927.11.13690	radial spoke protein RSP11, putative	Cytoskeleton	2	1.46384	1.77882	3.61408	1.37456	1.27076	0.887852	1	0	1	2.28558	1.16125	1.32266
Tb927.5.3640	Mitchondrial SSU ribosomal protein	Mitochondrial translation	0	0.487069	2.38908	0.850084	1.88948	0.76223	0.795965	1	0	1	1.24208	1.00978	1.32585
Tb927.1.1100	hypothetical protein, conserved, myosin-like	0	13	1.02658	0.854625	8.36183	0.721233	1.93157	1.13807	1	0	1	3.41435	4.28551	1.3264
Tb927.6.3820	hypothetical protein, conserved	0	8	0.717081	0.655943	3.52621	1.17334	1.48856	1.47484	1	0	1	1.63308	1.63979	1.33095
Tb927.10.2210	ubiquitin carboxyl-terminal hydrolase, Clan CA cysteine peptidase, family C12, putative	Ubiquitin & proteasome	9	2.01817	0.642309	1.03038	1.57776	1.08586	1.22752	1	0	1	1.23029	0.709382	1.33181
Tb927.9.9200	alpha-1,2-mannosyltransferase, putative	Glycan synthesis & metabolism	4	5.19502	1.02919	0.969592	1.27269	1.39106	0.686277	1	0	1	2.39794	2.42253	1.33188
Tb927.4.370	hypothetical protein, conserved	0	0	2.07755	0.812414	0.612679	1.91276	0.75627	0.936905	1	0	1	1.16755	0.794387	1.33451
Tb927.7.2040	hypothetical protein, conserved	0	2	3.33612	1.03344	0.656793	1.19536	1.47463	1.84447	1	0	1	1.67545	1.45046	1.33499
Tb927.11.9320	hypothetical protein, conserved	0	2	2.25996	0.565298	0.774134	1.76038	0.923922	1.09437	1	0	1	1.1998	0.924046	1.34215
Tb927.10.4040	3-Ketosphinganine reductase	Lipids & fatty acids	5	2.38006	1.32366	0.640421	1.84946	0.836129	1.08142	1	0	1	1.44805	0.876464	1.34279
Tb927.8.6300	hypothetical protein, conserved	0	4	2.29662	1.10371	1.45496	0.953112	1.73431	0.830303	1	0	1	1.61843	0.613025	1.34371
Tb927.11.11930	hypothetical protein, conserved	0	2	0.800597	3.01238	0.683904	1.17538	1.51701	2.09256	1	0	1	1.49896	1.31196	1.3462
Tb927.5.1940	hypothetical protein, conserved	0	3	0.52362	4.79153	1.406	1.46859	1.22506	0.974864	1	0	1	2.24038	2.25298	1.34682
Tb927.1.1920	hypothetical protein, conserved	0	3	0.802038	0.717125	8.68299	1.23008	1.4646	1.04994	1	0	1	3.40072	4.57478	1.34734
Tb927.8.4520	hypothetical protein, conserved	0	2	1.1378	2.09528	0.993122	1.92908	0.782225	1.03997	1	0	1	1.40873	0.598951	1.35565
Tb927.7.4870	hypothetical protein, conserved	0	4	0.894331	0.856936	2.29756	1.2577	1.45559	0.817372	1	0	1	1.34961	0.821164	1.35665
Tb927.11.1570	hypothetical protein, conserved	0	5	1.06848	0.585656	2.05449	1.23838	1.47974	2.22328	1	0	1	1.23621	0.748644	1.35906
Tb927.5.1600	hypothetical protein, conserved	0	3	1.12042	4.54907	0.992831	1.511	1.20909	0.685492	1	0	1	2.22078	2.01737	1.36005
Tb927.11.13330	hypothetical protein, conserved	0	3	0.625446	1.94595	2.06352	1.9199	0.800575	1.16997	1	0	1	1.54497	0.7985	1.36024
Tb927.7.7370	hypothetical protein	0	1	1.21656	8.62387	0.670192	2.2139	0.509601	1.96432	1	0	1	3.50354	4.44274	1.36175
Tb927.11.8140	ER lumen retaining receptor protein, putative	Vesicular transport	2	0.754382	0.754028	3.37346	1.22177	1.50269	1.43471	1	0	1	1.62729	1.51223	1.36223
Tb927.11.15170	hypothetical protein, conserved	0	3	2.25078	0.658901	1.1888	0.866445	1.86201	0.771388	1	0	1	1.36616	0.810623	1.36423
Tb927.5.2280	acetyltransferase, putative	Lipids & fatty acids	2	1.18636	3.43223	1.14646	2.12671	0.605998	0.673983	1	0	1	1.92168	1.30832	1.36636
Tb927.11.4790	hypothetical protein	0	0	1	2.53613	0.750015	0.979831	1.75595	5.8676	1	0	1	1.42872	0.967161	1.36789
Tb927.5.3900	hypothetical protein, conserved	0	7	2.80976	1.02116	1.06986	1.43671	1.30111	1.05796	1	0	1	1.63359	1.01888	1.36891
Tb927.3.4140	hypothetical protein, conserved	0	7	2.14818	1.21085	1.05741	0.958062	1.78117	1.00536	1	0	1	1.47215	0.590469	1.36961
Tb927.4.2280	hypothetical protein, conserved	0	3	2.33269	0.822164	0.810046	1.33507	1.41422	0.76771	1	0	1	1.32163	0.875623	1.37465
Tb927.11.4960	transcription elongation factor s-II, putative (TFIIS1)	RNA synthesis II	2	1.22958	3.1436	0.933726	2.0515	0.708804	2.1964	1	0	1	1.76897	1.19962	1.38015
Tb927.6.4490	hypothetical protein, conserved	0	4	0.569057	1.31868	2.75663	0.61387	2.14718	1.08127	1	0	1	1.54812	1.11169	1.38052
Tb927.10.6280	hypothetical protein, conserved	0	1	10.3445	0.283233	0.664484	1.50313	1.26331	2.21405	1	0	1	3.76407	5.702	1.38322
Tb927.6.4930	Mitchondrial SSU ribosomal protein	Mitochondrial translation	4	2.16268	1.41243	0.973597	1.74699	1.03929	0.760614	1	0	1	1.51623	0.601297	1.39314
Tb927.10.9010	leucine-rich repeat protein (LRRP)	LRRP	1	0.345949	2.13115	0.565757	1.52221	1.26468	1.23839	1	0	1	1.01429	0.973457	1.39345
Tb927.10.15670	hypothetical protein, conserved	0	5	2.15424	1.05368	1.4456	1.60812	1.1901	1.08206	1	0	1	1.55117	0.557823	1.39911
Tb927.8.6590	hypothetical protein, conserved	0	2	0.319155	2.75469	1.78851	1.8105	1.0046	2.14091	1	0	1	1.62078	1.2264	1.40755
Tb927.1.4010	TbPRI2, primase 2, kDNA replication	Mitochondrial DNA	3	1.29387	0.977184	2.21665	1.98639	0.835717	0.90657	1	0	1	1.4959	0.643957	1.41105
Tb927.1.1340	FG-GAP repeat protein, putative,intergrin alpha chain protein, putative	Cytoskeleton	9	0.9837	0.869132	85.2155	1.38886	1.44046	1.10084	1	0	1	29.0228	48.6644	1.41466
Tb927.11.5890	hypothetical protein, conserved	0	2	3.3213	0.672601	1.5371	2.18239	0.65043	1.52847	1	0	1	1.84367	1.3507	1.41641
Tb927.6.3020	hypothetical protein, conserved	0	2	0.828798	2.74435	1.19713	1.44352	1.391	1.13915	1	0	1	1.59009	1.01644	1.41726
Tb927.8.3660	protein transport protein Sec23 (SEC23.1)	Vesicular transport	12	2.70127	1.00545	1.26187	2.01321	0.822479	1.10773	1	0	1	1.6562	0.914097	1.41785
Tb927.9.4960	hypothetical protein, conserved	0	1	0.548068	0.322253	5.87784	1	1.83892	2.38783	1	0	1	2.24939	3.14436	1.41946
Tb927.3.2080	hypothetical protein, conserved	0	2	3.33612	1.48479	0.686186	1.65662	1.18331	0.71601	1	0	1	1.8357	1.35937	1.41997
Tb927.9.13100	ankyrin repeat protein, putative	Cytoskeleton	1	1.59508	2.90597	1.23339	0.872176	1.97501	0.834145	1	0	1	1.91148	0.880034	1.42359
Tb927.7.2120	hypothetical protein, conserved	0	4	0.619503	1.19758	2.73348	1.71178	1.13684	1.27291	1	0	1	1.51686	1.09256	1.42431
Tb927.2.2020	ESAG3, putative	ESAG	5	1.31791	2.3521	0.892107	1.71545	1.13406	1.70915	1	0	1	1.52071	0.750827	1.42476
Tb927.7.2580	ZC3H19	RNA binding	5	2.23251	0.805318	1.29754	1.13085	1.72165	0.702524	1	0	1	1.44512	0.724953	1.42625
Tb927.1.1670	hypothetical protein, conserved	0	9	1.02956	1.025	2.99257	1.32013	1.53293	1.27813	1	0	1	1.68238	1.13467	1.42653
Tb927.10.1820	hypothetical protein, conserved	0	4	1.54563	2.4106	0.904184	1.38281	1.47159	1.06322	1	0	1	1.62014	0.755967	1.4272
Tb927.9.12290	PEX19 Peroxin 19	Glycosome biogenesis	2	2.28003	0.846117	1.58324	2.32411	0.533861	0.524858	1	0	1	1.5698	0.717052	1.42899
Tb927.3.660	hypothetical protein, conserved	0	4	4.54737	1.39469	1.31016	1.26385	1.5944	1.1227	1	0	1	2.4174	1.84509	1.42913
Tb927.11.13990	GDP-L-fucose synthetase, putative	Glycan synthesis & metabolism	2	1.01878	2.38861	0.821882	1.70213	1.16473	0.960908	1	0	1	1.40976	0.853406	1.43343
Tb927.1.4830	Phospholipase A1	Lipids & fatty acids	5	2.16358	1.14336	0.879316	1.1277	1.75595	1.3293	1	0	1	1.39542	0.678218	1.44183
Tb927.1.1310	hypothetical protein, conserved	0	3	0.812446	1.03511	7.6271	1.47532	1.41292	0.717902	1	0	1	3.15822	3.87177	1.44412
Tb927.11.3690	hypothetical protein, conserved	0	2	4.15776	1.61728	0.586032	1.85396	1.03547	0.709586	1	0	1	2.12035	1.83824	1.44472
Tb927.10.12930	hypothetical protein, conservedn no domains or good BLASTp hits	0	2	5.75226	1.96209	0.87432	2.18239	0.71134	1.70429	1	0	1	2.86289	2.5607	1.44687
Tb927.10.15190	hypothetical protein, conserved	0	7	0.825108	2.9127	1.30676	1.19858	1.70775	1.05625	1	0	1	1.68152	1.09309	1.45316
Tb927.10.2850	hypothetical protein	0	3	0.594455	4.21905	1.26008	1.88948	1.01954	1.78979	1	0	1	2.02453	1.92943	1.45451
Tb927.5.1280	alanine racemase, putative	Amino acid metabolism	2	2.84514	1.34899	0.603145	0.936532	1.97603	0.940334	1	0	1	1.59909	1.14173	1.45628
Tb927.10.15540	hypothetical protein, conserved,predicted VPS53-like domain protein	0	7	2.89608	1.06807	1.07593	1.24026	1.68365	0.980707	1	0	1	1.68003	1.05314	1.46195
Tb927.10.3530	hypothetical protein, conserved	0	3	2.81469	0.86612	0.656733	2.20181	0.724044	0.988871	1	0	1	1.44585	1.19007	1.46292
Tb927.7.4570	inosine-guanine nucleoside hydrolase (IG-NH)	Nucleotides-Purines	1	2.02663	0.163026	0.413746	1.41642	1.51635	1.5442	1	0	1	0.867802	1.01138	1.46639
Tb927.11.13600	hypothetical protein, conserved	0	6	1.79775	2.58603	0.932248	1.74294	1.20197	1.00296	1	0	1	1.77201	0.827192	1.47246
Tb927.3.1150	hypothetical protein, conserved	0	0	0.284952	2.90597	1.24229	0.999587	1.95256	1.56687	1	0	1	1.47773	1.32628	1.47607
Tb927.10.9450	hypothetical protein	0	4	1.76243	1.85416	2.43207	1.41642	1.53621	0.994827	1	0	1	2.01622	0.363047	1.47632
Tb927.11.4050	hypothetical protein, conserved	0	3	2.02333	0.923698	1.44936	1.76669	1.18727	1.17537	1	0	1	1.46547	0.549995	1.47698
Tb927.10.6200	hypothetical protein, conserved	Mitochondrial pathway	1	1	1	3.20878	1.95641	1	0.961672	1	0	1	1.73626	1.27524	1.47821
Tb927.4.850	hypothetical protein, conserved	0	1	1.86297	0.597156	2.16901	2.02069	0.936997	1.18	1	0	1	1.54305	0.833335	1.47884
Tb927.8.6540	TFIIH basal transcription factor subunit (p44)	RNA synthesis II	3	2.09586	0.871321	1.16955	2.12509	0.836948	1.46547	1	0	1	1.37891	0.638554	1.48102
Tb927.10.6600	hypothetical protein, conserved	0	2	1.73358	2.13888	1.47312	1.69779	1.27086	0.853568	1	0	1	1.78186	0.335497	1.48432
Tb927.4.510	hypothetical protein, conserved	0	3	8.00836	0.721507	1.83594	0.824657	2.14804	8.04	1	0	1	3.52194	3.92511	1.48635
Tb927.9.9100	hypothetical protein, conserved	0	0	3.33612	1	0.582465	1.95641	1.02679	1	1	0	1	1.63953	1.48405	1.4916
Tb927.6.4000	small glutamine-rich tetratricopeptide repeat protein, putative;with=GeneDB:LinJ30_V3.2740;with=GeneDB:LinJ30_V3.2740 (SGT)	0	3	2.91988	0.927622	1.41509	1.67819	1.30966	1.03248	1	0	1	1.7542	1.03852	1.49393
Tb927.5.2480	hypothetical protein, conserved	0	2	2.29593	1.14336	0.753173	2.34105	0.648929	0.601626	1	0	1	1.39749	0.802158	1.49499
Tb927.1.580	phosphate-repressible phosphate permease, putative	Ion channel or pump	5	0.853106	1.02938	8.0936	1.14062	1.85181	1.58942	1	0	1	3.32536	4.13036	1.49622
Tb927.11.8370	hypothetical protein, conserved	0	5	1.28574	2.29878	0.722354	1.56136	1.43852	0.735402	1	0	1	1.43563	0.798831	1.49994
Tb927.11.8420	hypothetical protein, conserved	0	1	0.389625	4.81193	0.507085	1.95641	1.05662	0.951579	1	0	1	1.90288	2.52	1.50651
Tb927.10.4360	hypothetical protein	0	3	0.828798	0.54852	2.21181	1.273	1.74113	1.072	1	0	1	1.19638	0.890487	1.50707
Tb927.9.13110	hypothetical protein, conserved	0	2	2.25996	1.05308	1.4716	1.91677	1.10121	0.943343	1	0	1	1.59488	0.612813	1.50899
Tb927.4.4990	ubiquinol-cytochrome c reductase, putative	Mitochondrial electron transport	1	1	2.33364	0.956531	1.65178	1.37705	2.76	1	0	1	1.43006	0.782828	1.51441
Tb927.11.9770	hypothetical protein, conserved	0	3	1.09555	0.846	2.02175	2.4409	0.590164	1.02978	1	0	1	1.3211	0.619475	1.51553
Tb927.10.13000	cAMP phosphodiesterase A, putative (PDEA)	Signalling	6	0.886771	0.799459	2.52237	1.41799	1.61649	0.979863	1	0	1	1.40287	0.970501	1.51724
Tb927.9.3970	alpha/beta-hydrolase-like protein	Enzyme	3	0.86274	2.21737	1.21106	0.868358	2.16898	0.922733	1	0	1	1.43039	0.703446	1.51867
Tb927.9.1420	hypothetical protein, conserved	0	6	0.972435	2.38508	1.68828	2.42138	0.621055	1.23004	1	0	1	1.68193	0.706344	1.52122
Tb927.3.2720	hypothetical protein	0	3	2.02663	0.371541	0.88584	1.10769	1.94548	0.69976	1	0	1	1.09467	0.847078	1.52658
Tb927.11.350	hypothetical protein, conserved	0	0	1.6019	2.01574	1.0814	1.45851	1.59821	0.975239	1	0	1	1.56634	0.468185	1.52836
Tb927.3.3480	U2 small nuclear ribonucleoprotein B, putative (RBP36 U2SNRNPB, U2B''	RNA processing	0	0.295297	6.7179	0.552745	1.85396	1.21451	1	1	0	1	2.52198	3.63605	1.53423
Tb927.4.2090	hypothetical protein	0	1	3.33612	0.830863	1.84078	1.39413	1.67446	1.47765	1	0	1	2.00259	1.26044	1.5343
Tb927.11.590	hypothetical protein, conserved	0	2	1.34927	1.19303	3.42184	1.103	1.96746	8.04	1	0	1	1.98805	1.24416	1.53523
Tb927.1.760	hypothetical protein, conserved	0	9	1.23112	1.21157	33.8981	2.04585	1.02584	1.23618	1	0	1	12.1136	18.866	1.53585
Tb927.11.16000	exonuclease, putative	RNA degradation	3	1.14202	2.28209	1.44516	2.04373	1.0347	0.53469	1	0	1	1.62309	0.590493	1.53921
Tb927.10.3500	RBSR4	RNA processing	7	3.12745	0.456522	1.27909	1.05383	2.0395	1.46608	1	0	1	1.62102	1.3679	1.54667
Tb927.10.7950	hypothetical protein	0	2	1.06848	3.48687	0.429295	1.34687	1.75595	1.24353	1	0	1	1.66155	1.61276	1.55141
Tb927.10.15460	hypothetical protein, conserved	0	3	3.0353	1.08586	0.860612	1.96719	1.14968	1.18232	1	0	1	1.66059	1.19585	1.55844
Tb927.7.1690	silent information regulator 2 (SIR2RP1)	Chromatin	4	1.76009	2.07173	0.729547	2.19108	0.936638	1.70871	1	0	1	1.52046	0.702448	1.56386
Tb927.10.12970	hypothetical protein, conserved	0	2	3.65137	0.390214	0.560042	2.41586	0.712871	0.887705	1	0	1	1.53388	1.83577	1.56437
Tb927.10.8090	hypothetical protein, conserved	0	2	1	1.0895	2.98091	2.15139	0.978822	1.07286	1	0	1	1.69014	1.11874	1.56511
Tb927.9.3030	hypothetical protein, conserved	0	4	0.574303	2.36266	0.826357	1.1054	2.04487	1.36038	1	0	1	1.25444	0.967984	1.57513
Tb927.1.860	hypothetical protein, conserved	0	2	4.05543	1.05318	0.844466	2.23121	0.924419	0.877019	1	0	1	1.98436	1.79663	1.57782
Tb927.7.4240	hypothetical protein, conserved	0	3	2.14446	1.7945	1.02656	1.04443	2.11732	1.74621	1	0	1	1.65517	0.571826	1.58087
Tb927.11.6840	Golgin	Vesicular transport	7	2.53762	1.15372	1.98093	2.61621	0.550474	1.28604	1	0	1	1.89076	0.696344	1.58334
Tb927.11.14600	procyclin-associated gene 2-like protein, putative	PAG	3	1.54638	4.62168	0.96355	1.55126	1.62052	0.802284	1	0	1	2.3772	1.9655	1.58589
Tb927.4.2210	hypothetical protein, conserved	0	0	3.33612	0.322253	0.750015	1.95641	1.21649	2.92488	1	0	1	1.46946	1.63066	1.58645
Tb927.1.3880	hypothetical protein, conserved	0	12	0.805972	0.875659	15.533	1.96949	1.20363	1.07613	1	0	1	5.73822	8.48263	1.58656
Tb927.7.3880	protein kinase, putative	Protein kinase	1	0.454226	2.31456	0.810849	2.1593	1.01538	0.860803	1	0	1	1.19321	0.987353	1.58734
Tb927.10.5120	KREPA6	Mitochondrial RNA	4	2.08227	0.418145	0.841046	1.39889	1.77613	1.05803	1	0	1	1.11382	0.864945	1.58751
Tb927.4.4700	hypothetical protein, conserved	0	4	1.49701	5.05212	0.644614	1.47544	1.7038	0.671586	1	0	1	2.39792	2.33779	1.58962
Tb927.6.4960	ZC3H47	RNA binding	3	2.55378	0.813187	1.39384	1.5732	1.61858	0.962923	1	0	1	1.58693	0.886215	1.59589
Tb927.8.7440	lipase, putative	Lipids & fatty acids	5	2.23518	1.91242	0.960004	1.83709	1.36155	0.694051	1	0	1	1.70254	0.662992	1.59932
Tb927.1.3270	hypothetical protein, conserved	0	8	0.862955	0.982469	13.8398	2.14328	1.05929	1.12043	1	0	1	5.2284	7.45791	1.60128
Tb927.4.3400	hypothetical protein, conserved	0	7	0.870639	1.19449	2.00467	2.02832	1.19219	1.0981	1	0	1	1.3566	0.584139	1.61025
Tb927.6.1690	AUT2/APG4/ATG4 cysteine peptidase, putative, (ATG4.2)	Lysosome	5	3.50979	0.938554	0.920169	2.23121	0.991575	0.939022	1	0	1	1.7895	1.48984	1.61139
Tb927.1.2740	lipase-like protein, putative	Lipids & fatty acids	6	0.808642	1.11737	25.6297	2.42848	0.797339	0.718946	1	0	1	9.18523	14.2421	1.61291
Tb927.11.15630	hypothetical protein, conserved	0	6	2.02277	0.776299	1.16559	2.18096	1.05391	0.939814	1	0	1	1.32155	0.637704	1.61744
Tb927.8.7710	hypothetical protein, conserved	0	5	1.61405	0.859717	2.96775	2.66732	0.57271	0.852948	1	0	1	1.81384	1.06813	1.62002
Tb927.3.4910	signal peptide peptidase, putative,aspartic peptidase, clan AD, family A22B, putative	Vesicular transport	5	0.462256	2.20524	1.2258	2.42848	0.829008	1.88017	1	0	1	1.29777	0.87372	1.62874
Tb927.1.1610	hypothetical protein, conserved	0	1	0.488053	0.830935	22.7965	1.53556	1.72449	1.50348	1	0	1	8.03851	12.782	1.63002
Tb927.7.6200	chaperone protein DNAj, putative	Chaperone	2	1.02052	2.149	1.3899	2.48065	0.785173	0.981439	1	0	1	1.51981	0.575347	1.63291
Tb927.8.5760	hypothetical protein, conserved	0	5	2.03205	0.620626	0.974605	0.991825	2.2886	1.60293	1	0	1	1.2091	0.734351	1.64021
Tb927.1.40	hypothetical protein	0	6	1.20819	1.37139	4.66287	1.77586	1.52787	1.11366	1	0	1	2.41415	1.94916	1.65186
Tb927.10.9580	hypothetical protein	0	5	16.5095	0.642812	0.97154	0.556586	2.75397	1.34545	1	0	1	6.04129	9.06725	1.65528
Tb927.4.3960	hypothetical protein, conserved	0	1	0.703876	3.75108	1.68605	1	2.31643	0.943343	1	0	1	2.047	1.55534	1.65822
Tb927.9.4310	tricarboxylate carrier, putative	Mitochondrial pathway	2	2.51475	0.760024	0.698089	2.15668	1.16504	0.942756	1	0	1	1.32429	1.03143	1.66086
Tb927.11.9840	hypothetical protein, conserved	0	4	1.76073	2.07185	1.08796	1.68559	1.65208	1.19623	1	0	1	1.64018	0.502901	1.66883
Tb927.8.6910	cyclophilin-type peptidyl-prolyl cis-trans isomerase, putative (PPIase)	Chaperone	1	3.33612	0.580601	1.51425	1.68559	1.65782	1.43689	1	0	1	1.81032	1.40142	1.6717
Tb927.6.2490	Succinate dehydrogenase complex component (SDH7 in T cruzi)	Mitochondrial pathway	4	1.28504	2.05589	1.44014	1.66974	1.67459	0.969893	1	0	1	1.59369	0.407719	1.67216
Tb927.1.2570	coatomer beta subunit (beta-coP)	Vesicular transport	9	0.932782	0.724534	5.95883	1.81652	1.5401	1.04479	1	0	1	2.53872	2.96374	1.67831
Tb927.11.8350	katanin, putative	Protease or peptidase	2	2.0903	1.58478	1.06077	2.45367	0.905711	1.35419	1	0	1	1.57862	0.514795	1.67969
Tb927.3.2860	hypothetical protein, conserved	0	3	5.67224	0.244522	0.984236	1.3392	2.02055	0.93121	1	0	1	2.30033	2.94349	1.67988
Tb927.10.3140	leucine-rich repeat protein (LRRP)	LRRP	4	2.81904	0.906876	0.92247	1.55911	1.80494	1.14253	1	0	1	1.54946	1.09952	1.68202
Tb927.7.6360	histone H2A variant (h2aZ)	Chromatin	0	2.73062	0.677802	0.254737	1.91276	1.45979	0.772696	1	0	1	1.22105	1.32433	1.68627
Tb927.9.8490	hypothetical protein, conserved	0	0	0.916845	2.12165	1.11372	2.07319	1.32957	1.42691	1	0	1	1.38407	0.646303	1.70138
Tb927.10.5670	N-acetyltransferase subunit Nat1, putative (NAT1)	Enzyme	7	2.67288	0.977927	0.989073	1.45035	1.95819	1.31029	1	0	1	1.54663	0.975381	1.70427
Tb927.10.650	TAX-2,flagellar protein	Cytoskeleton	2	1.95711	2.48359	0.827898	2.45862	0.967292	0.914597	1	0	1	1.7562	0.845934	1.71295
Tb927.7.2690	hypothetical protein, conserved	0	1	2.63211	0.200262	0.695183	1.00415	2.42504	0.907153	1	0	1	1.17585	1.2852	1.71459
Tb927.10.8230	protein disulfide isomerase,ERp57-like, cofactor wth calnexin, putative	Chaperone	5	8.00836	1.2918	0.88743	0.899308	2.53371	0.975726	1	0	1	3.39587	3.99965	1.71651
Tb927.5.3740	hypothetical protein, conserved	0	2	3.33612	0.49393	0.523773	2.41586	1.01878	1.42908	1	0	1	1.45127	1.63239	1.71732
Tb927.5.3170	ribose-phosphate pyrophosphokinase, putative (PRPS5)	Pentose phosphate pathway	3	0.791918	3.3292	0.962281	1.14582	2.31228	1.04893	1	0	1	1.69446	1.41828	1.72905
Tb927.10.4020	hypothetical protein, conserved	0	2	3.39081	0.658317	0.635882	1.7083	1.77795	1.56706	1	0	1	1.56167	1.58412	1.74312
Tb927.8.3270	hypothetical protein	0	2	0.49536	3.01505	0.586241	2.1767	1.3172	1.01144	1	0	1	1.36555	1.42923	1.74695
Tb927.11.4880	hypothetical protein, conserved	0	2	2.01297	1.13947	1.33969	2.03664	1.46659	1.01952	1	0	1	1.49738	0.457598	1.75162
Tb927.1.3400	hypothetical protein, conserved	0	2	0.858333	0.625977	2.52223	2.52575	1.0046	1.42528	1	0	1	1.33551	1.03427	1.76518
Tb927.11.4590	hypothetical protein, conserved	0	2	1.50044	8.62387	1.06511	2.28336	1.24882	0.707162	1	0	1	3.72981	4.24397	1.76609
Tb927.7.1710	DOM34, releases stalled ribosomes	Translation	6	2.40939	1.22608	0.946085	1.42929	2.11908	1.7997	1	0	1	1.52719	0.776734	1.77418
Tb927.9.11810	membrane transporter protein, putative	Transporter	5	0.658486	1.62278	4.19009	2.81085	0.745481	1.26113	1	0	1	2.15712	1.82543	1.77816
Tb927.10.14890	C-terminal motor kinesin KIFC1	Cytoskeleton	2	4.48215	0.824442	1.34875	2.23901	1.32298	1.04785	1	0	1	2.21845	1.97787	1.78099
Tb927.11.14670	hypothetical protein, conserved	0	1	3.33612	1.17856	0.983788	2.72503	0.838487	0.768479	1	0	1	1.83282	1.30553	1.78176
Tb927.6.3980	hypothetical protein, conserved	0	2	0.928318	0.353328	2.59889	1.77227	1.79563	1.08023	1	0	1	1.29351	1.16648	1.78395
Tb927.8.3470	hypothetical protein, conserved	0	4	1.03574	2.90016	1.22849	2.88126	0.708291	0.796236	1	0	1	1.72147	1.02532	1.79478
Tb927.9.12300	replication factor C, subunit 3, putative	DNA synthesis, modification, repair	2	1.28956	4.30887	1.13544	0.954397	2.63525	1.56728	1	0	1	2.24462	1.78935	1.79482
Tb927.6.3340	hypothetical protein, conserved	0	4	2.20558	1.18466	1.42095	2.4268	1.18356	0.741973	1	0	1	1.60373	0.534439	1.80518
Tb927.10.11390	60S ribosomal protein L6	Ribosome	2	0.703876	1.17003	3.73919	1.1277	2.48512	1.66667	1	0	1	1.87103	1.63457	1.80641
Tb927.10.5040	chaperone protein DNAj, putative	Chaperone	3	4.118	1.91832	0.721974	1.75178	1.86487	0.65735	1	0	1	2.25276	1.72254	1.80832
Tb927.10.13060	hypothetical protein	0	2	1.96231	6.7179	1.06244	2.40115	1.21649	1.82932	1	0	1	3.24755	3.0389	1.80882
Tb927.6.350	hypothetical protein, conserved, T. brucei specific, 2 C2H2 Zn fingers	Zinc finger	2	8.00836	0.512061	0.653792	1.13836	2.48248	2.21405	1	0	1	3.05807	4.28766	1.81042
Tb927.9.13530	hypothetical protein, conserved	0	2	0.256271	4.62168	1.87719	1.8105	1.81402	0.877019	1	0	1	2.25171	2.20667	1.81226
Tb927.8.3240	lathosterol oxidase, putative	Sterols	3	0.754848	2.00931	0.785593	2.66732	0.965279	2.07744	1	0	1	1.18325	0.715557	1.8163
Tb927.7.7010	Mitchondrial LSU ribosomal protein	Mitochondrial translation	3	0.502319	2.13494	0.889427	2.11569	1.52211	1.35462	1	0	1	1.17556	0.85309	1.8189
Tb927.7.3980	immunodominant antigen, putative,tc40 antigen-like	0	15	1.73066	1.18486	2.40137	2.4702	1.1704	0.940599	1	0	1	1.7723	0.609321	1.8203
Tb927.10.2240	NTF2-like domain, in Y14 TAP	0	3	2.05182	0.39321	0.913356	1.28484	2.3665	1.46233	1	0	1	1.11946	0.848294	1.82567
Tb927.11.8280	hypothetical protein, conserved	0	5	0.716211	2.29131	1.4416	2.90084	0.761668	0.99064	1	0	1	1.48304	0.788368	1.83125
Tb927.7.1430	leucine-rich repeat protein (LRRP)	LRRP	4	2.51098	0.932196	1.03867	2.02453	1.6515	1.36793	1	0	1	1.49395	0.882381	1.83802
Tb927.8.1750	hypothetical protein, conserved	0	1	1	6.7179	0.507085	1	2.68242	1.04943	1	0	1	2.74166	3.45233	1.84121
Tb927.3.4250	hypothetical protein, conserved	0	1	2.4298	0.914385	1.08937	2.45737	1.22819	0.526536	1	0	1	1.47785	0.829045	1.84278
Tb927.5.3790	hypothetical protein, conserved	0	2	2.65218	1.05029	0.59288	2.54722	1.14806	2.59089	1	0	1	1.43178	1.08136	1.84764
Tb927.10.12100	RBP7B	RNA binding	4	3.2245	0.795994	1.13761	2.84533	0.861126	1.05316	1	0	1	1.71937	1.31463	1.85323
Tb927.10.3630	hypothetical protein, conserved	0	1	10.3445	1	0.459112	2.53471	1.17693	0.738824	1	0	1	3.93453	5.55777	1.85582
Tb927.5.740	hypothetical protein, conserved	0	3	0.209153	2.25266	1.24952	2.67993	1.03895	0.87677	1	0	1	1.23711	1.02181	1.85944
Tb927.10.6670	dynein light chain, putative	Cytoskeleton	1	1	2.25266	1.08959	1	2.74476	1.1864	1	0	1	1.44741	0.698796	1.87238
Tb927.9.11360	hypothetical protein, conserved	0	8	1.64188	3.03497	1.21765	1.53962	2.26279	0.83221	1	0	1	1.96483	0.950732	1.9012
Tb927.10.10700	splicing factor Prp31	RNA processing	1	1	6.7179	0.641268	2.80769	1	1.6454	1	0	1	2.78639	3.40951	1.90385
Tb927.9.2600	hypothetical protein, conserved	0	1	1.18636	1.27303	3.65206	2.80769	1	2.56463	1	0	1	2.03715	1.39922	1.90385
Tb927.5.760	cell cycle sequence binding phosphoprotein (RBP33), CSBP2	RNA binding	7	2.07799	1.24487	0.81651	1.23498	2.58687	1.19263	1	0	1	1.37979	0.641473	1.91093
Tb927.10.15250	paraflagellar rod protein PFC15	Cytoskeleton	4	2.54137	0.794321	1.44982	1.73459	2.09265	1.31121	1	0	1	1.59517	0.882545	1.91362
Tb927.11.14090	hypothetical protein, conserved	0	4	1.87383	1.35644	2.03359	3.18043	0.673556	0.940324	1	0	1	1.75462	0.353964	1.92699
Tb927.10.4240	hypothetical protein, conserved	0	1	3.33612	0.674884	0.521814	1	2.85959	1.69263	1	0	1	1.51094	1.58251	1.92979
Tb927.10.9170	hypothetical protein, conserved	0	4	0.186311	0.715123	2.46677	2.16174	1.70017	1.55942	1	0	1	1.12273	1.19362	1.93095
Tb927.1.830	hypothetical protein, conserved	0	7	0.711458	0.900021	38.9901	2.79603	1.0991	1.16803	1	0	1	13.5339	22.0459	1.94756
Tb927.11.16970	protein phosphatase 4, putative	Protein phosphatase	2	0.649945	1.13086	3.54591	1.23498	2.67675	1.3335	1	0	1	1.77557	1.5519	1.95587
Tb927.8.7130	hypothetical protein, conserved	0	1	1.21311	2.16486	0.574372	2.53254	1.40163	1.12004	1	0	1	1.31745	0.800364	1.96709
Tb927.10.8380	hypothetical protein, conserved	0	1	0.637025	0.908949	3.12809	2.92908	1.0347	1.77275	1	0	1	1.55802	1.3665	1.98189
Tb927.2.2180	exosome protein PH subunit RRP41B	RNA degradation	1	0.779443	2.40397	1.00937	1.10769	2.85959	1.30254	1	0	1	1.39759	0.879097	1.98364
Tb927.10.12330	ZC3H34	RNA binding	3	2.77753	0.544275	0.471514	1.92253	2.0548	1.50643	1	0	1	1.26444	1.31088	1.98867
Tb927.11.2730	UDP-galactose 4-epimerase (galE)	Glycan synthesis & metabolism	3	1.47198	4.83038	0.372256	2.96203	1.03893	1.51942	1	0	1	2.22487	2.32246	2.00048
Tb927.9.12980	hypothetical protein, conserved	0	7	0.908711	2.15277	1.25223	3.15844	0.852133	0.821647	1	0	1	1.43791	0.642479	2.00529
Tb927.3.3460	hypothetical protein, conserved (SDH5 in T cruzi)	0	4	5.2359	1.78688	0.390289	2.74819	1.28449	0.974288	1	0	1	2.47102	2.4942	2.01634
Tb927.4.2610	hypothetical protein	0	1	1.56236	2.16486	0.876308	2.7787	1.25824	1.30326	1	0	1	1.53451	0.64473	2.01847
Tb927.6.1790	hypothetical protein	0	3	2.16358	1.17982	0.835908	2.34589	1.72165	1.26781	1	0	1	1.3931	0.689051	2.03377
Tb927.10.11820	Mitchondrial SSU ribosomal protein	Mitochondrial translation	3	0.713635	0.936452	2.31757	1.67444	2.39506	1.61652	1	0	1	1.32255	0.868882	2.03475
Tb927.9.10790	hypothetical protein	0	1	3.33612	1.39712	1.09967	1.9199	2.17342	2.3188	1	0	1	1.9443	1.21449	2.04666
Tb927.8.6850	hypothetical protein, conserved	0	2	2.77865	1.13977	1.32689	2.92908	1.16622	1.19263	1	0	1	1.74844	0.897087	2.04765
Tb927.10.1160	NADH-ubiquinone oxidoreductase complex I subunit, putative	Mitochondrial pathway	1	2.16358	1.10486	1.22487	1.56093	2.5539	0.843872	1	0	1	1.49777	0.579719	2.05742
Tb927.11.1300	hypothetical protein, conserved	0	4	2.24163	0.994036	0.984375	2.78276	1.3328	1.21403	1	0	1	1.40668	0.723106	2.05778
Tb927.9.10660	hypothetical protein, conserved	0	1	1	5.37101	1.11408	2.98566	1.16298	6.28	1	0	1	2.49503	2.49132	2.07432
Tb927.11.4140	hypothetical protein, conserved	0	4	1.09411	2.13115	1.24638	2.48507	1.67446	1.39166	1	0	1	1.49054	0.559981	2.07977
Tb927.9.13540	hypothetical protein, conserved	0	6	2.01572	1.14966	1.2097	2.14455	2.02181	0.998016	1	0	1	1.45836	0.483624	2.08318
Tb927.11.1710	mitochondrial RNA binding protein 1,gBP21, MRP1 (GBP21)	Mitochondrial RNA	1	1.7538	3.1436	0.932198	1.2183	2.95231	1.32147	1	0	1	1.9432	1.1178	2.0853
Tb927.10.8310	acetyltransferase, putative	Lipids & fatty acids	3	0.68744	2.256	1.14332	3.13321	1.03799	1.12523	1	0	1	1.36226	0.806875	2.0856
Tb927.11.8890	DNA-dependent RNA polymerases, putative (RPC19)	RNA synthesis III	1	0.703876	0.493278	2.27223	1.68559	2.49367	2.18815	1	0	1	1.15646	0.972006	2.08963
Tb927.9.9090	hypothetical protein, conserved	0	2	2.04271	1.08546	1.59078	3.30989	0.872103	1.41433	1	0	1	1.57298	0.478871	2.091
Tb927.10.12190	RAB-interacting protein, putative	Signalling	1	0.405785	2.02252	0.767634	0.746698	3.45	1.72702	1	0	1	1.06531	0.848478	2.09835
Tb927.6.2950	hypothetical protein	0	2	4.38684	0.570655	0.754887	3.46775	0.73554	1.02194	1	0	1	1.90413	2.15207	2.10165
Tb927.11.470	transcription factor, putative,transcription factor IIIb, putative	RNA synthesis III	1	0.459529	8.62387	1.19864	2.80769	1.39808	2.33333	1	0	1	3.42735	4.51547	2.10289
Tb927.10.780	hypothetical protein, conserved	0	1	3.33612	0.252347	0.504045	1	3.21429	6.28	1	0	1	1.36417	1.71239	2.10714
Tb927.11.1720	hypothetical protein, conserved	0	3	0.664604	0.684372	2.23143	1.86336	2.37169	2.32769	1	0	1	1.19347	0.898956	2.11752
Tb927.10.8790	hypothetical protein, conserved	0	3	0.846514	1.86257	2.41227	3.35551	0.883412	0.87231	1	0	1	1.70712	0.794371	2.11946
Tb927.5.4430	protein kinase, putative	Protein kinase	4	0.502491	2.40846	0.685088	3.06755	1.17183	0.585613	1	0	1	1.19868	1.05167	2.11969
Tb927.11.1670	cysteine desulfurase	Amino acid metabolism	4	0.895733	2.00931	0.780426	2.91077	1.3328	1.31425	1	0	1	1.22849	0.678667	2.12179
Tb927.10.2820	hypothetical protein, conserved	0	4	0.87174	2.10153	1.4724	3.69826	0.571788	1.33707	1	0	1	1.48189	0.614949	2.13502
Tb927.8.1490	Complex II subunit, putative	Mitochondrial pathway	1	1.55048	0.924252	6.48888	0.824578	3.45	0.800654	1	0	1	2.98787	3.04809	2.13729
Tb927.4.5190	hypothetical protein, conserved	0	0	1	2.77907	1.87894	3.5539	0.745004	0.945882	1	0	1	1.886	0.889555	2.14945
Tb927.11.13900	Centrin5	Cell cycle	4	15.7014	1.20428	0.967881	2.69043	1.60969	1.1401	1	0	1	5.95784	8.43896	2.15006
Tb927.10.9300	adiponectin receptor protein 1	0	2	0.57605	2.04967	1.24319	0.86251	3.45	1.40149	1	0	1	1.28964	0.737907	2.15626
Tb927.10.10720	hypothetical protein, conserved	0	0	0.345949	2.90597	0.798636	3.49722	0.825931	0.951579	1	0	1	1.35018	1.36623	2.16158
Tb927.11.5520	triosephosphate isomerase (TIM)	Glucose & glycerol	3	2.95107	1.66059	0.89954	1.1277	3.21429	0.548315	1	0	1	1.83707	1.03709	2.17099
Tb927.5.4490	hypothetical protein, conserved	0	1	0.436712	2.02252	1.09225	3.17611	1.18151	2.21161	1	0	1	1.18383	0.796859	2.17881
Tb927.7.5340	hypothetical protein, conserved	0	1	1.23012	1.18476	2.96902	3.65641	0.71134	0.877019	1	0	1	1.79463	1.0173	2.18388
Tb927.8.6390	lysophospholipase, putative,alpha/beta hydrolase, putative (TbLysoPLA)	Lipids & fatty acids	5	6.35334	1.09493	1.76074	3.33014	1.03844	1.4504	1	0	1	3.06967	2.86316	2.18429
Tb927.10.16020	hypothetical protein, conserved	0	3	1.3623	6.13414	0.640265	1.94321	2.46057	0.68962	1	0	1	2.71224	2.98537	2.20189
Tb927.11.18680	dynein light chain LC8, putative (DYNLL1)	RNA synthesis I	2	2.51475	1.38396	0.233394	0.954397	3.45	1.05618	1	0	1	1.37737	1.14069	2.2022
Tb927.11.13620	hypothetical protein, conserved	0	2	1.21311	3.12078	0.495515	3.32182	1.08918	0.994827	1	0	1	1.6098	1.35685	2.2055
Tb927.4.3320	uracil phosphoribosyltransferase, putative	Nucleotides-Pyrimidines	2	1.18636	10.5298	1.43566	1	3.45	1	1	0	1	4.38395	5.32395	2.225
Tb927.10.4880	hypothetical protein, possible component of cytochorome oxidase complex	Mitochondrial electron transport	2	8.00836	1.55066	0.772033	1	3.45	2.98735	1	0	1	3.44369	3.97225	2.225
Tb927.8.6430	hypothetical protein, conserved	0	1	1.15413	2.77907	1	1	3.45	0.94864	1	0	1	1.6444	0.98567	2.225
Tb927.8.2340	hypothetical protein, conserved	0	0	1	0.163026	3.20878	3.47905	0.972472	0.581053	1	0	1	1.45727	1.57352	2.22576
Tb927.9.10520	hypothetical protein, possible component of cytochorome oxidase complex	Mitochondrial electron transport	3	2.72534	1.07748	1.33277	2.63691	1.81594	0.920624	1	0	1	1.71186	0.886927	2.22642
Tb927.7.4800	hypothetical protein, conserved	0	1	3.57867	0.804578	1.61886	2.41586	2.04487	1.11912	1	0	1	2.0007	1.42592	2.23036
Tb927.8.6630	hypothetical protein	0	1	1.67497	3.0051	0.371474	1.10769	3.4062	0.513072	1	0	1	1.68385	1.31684	2.25695
Tb927.10.5730	hypothetical protein	0	4	1.557	4.69178	0.34542	3.69826	0.827482	1.33983	1	0	1	2.19807	2.24298	2.26287
Tb927.8.1530	hypothetical protein, conserved	0	1	1	0.436295	2.4088	1.08881	3.45	3.01765	1	0	1	1.2817	1.01598	2.2694
Tb927.4.3820	hypothetical protein, conserved	0	5	2.28986	0.743321	0.573137	3.9485	0.617147	1.06399	1	0	1	1.2021	0.945856	2.28282
Tb927.10.4770	phosphatidylinositol-4-phosphate 5-kinase, putative	Signalling	3	1.16856	2.72813	1.29362	2.5261	2.04487	1.04665	1	0	1	1.7301	0.866573	2.28548
Tb927.11.4920	hypothetical protein, conserved	0	2	2.29947	0.843286	0.661795	1.99189	2.62041	1.38671	1	0	1	1.26818	0.897718	2.30615
Tb927.10.15380	U3 snoRNA-associated protein UTP11, putative	RNA processing	1	0.601297	0.827511	2.87298	3.00141	1.65385	1.6658	1	0	1	1.43393	1.25138	2.32763
Tb927.7.6730	hypothetical protein, conserved	0	0	2.29662	1.34305	0.542529	1.0713	3.62508	1.42881	1	0	1	1.39407	0.878159	2.34819
Tb927.11.15650	poly(A) polymerase, mitochondrial, putative	Mitochondrial RNA	2	3.53908	1.63401	0.944073	2.90998	1.81473	1.4971	1	0	1	2.03906	1.34408	2.36236
Tb927.9.14990	hypothetical protein, conserved	0	2	2.29947	0.700759	0.721028	2.4464	2.2964	0.649412	1	0	1	1.24042	0.917221	2.3714
Tb927.9.16190	UDP-Gal or UDP-GlcNAc-dependent glycosyltransferase, putative	Glycan synthesis & metabolism	6	2.20382	1.24319	1.61075	3.88509	0.869245	1.00337	1	0	1	1.68592	0.484704	2.37717
Tb927.7.1670	hypothetical protein, conserved	0	1	3.30122	1.29034	0.521814	4.04112	0.731103	1.50199	1	0	1	1.70446	1.43524	2.38611
Tb927.8.5540	hypothetical protein, conserved	0	2	1.50285	2.25266	0.587457	3.65608	1.13165	0.725	1	0	1	1.44765	0.833971	2.39387
Tb927.9.4550	hypothetical protein, conserved	0	0	0.766131	2.07295	0.704156	4.32	0.509601	1.49724	1	0	1	1.18108	0.773005	2.4148
Tb927.4.520	hypothetical protein, conserved	0	1	0.0810137	0.935522	3.43367	3.65641	1.20553	0.513072	1	0	1	1.4834	1.74218	2.43097
Tb927.10.14640	hypothetical protein, conserved	0	3	2.77049	1.4838	1.01497	2.51638	2.42504	1.51225	1	0	1	1.75642	0.908957	2.47071
Tb927.9.7670	hypothetical protein, conserved	0	3	0.817063	0.596236	2.89284	3.8396	1.12114	2.13404	1	0	1	1.43538	1.26702	2.48037
Tb927.10.15200	hypothetical protein, conserved	0	3	5.67224	0.435405	0.924786	3.17611	1.79757	2.54381	1	0	1	2.34414	2.89259	2.48684
Tb927.11.10270	golgi SNARE protein-like,GOLGI SNAP receptor complex member, putative	Vesicular transport	3	19.689	1.44822	1.2078	2.79423	2.19765	0.871603	1	0	1	7.44833	10.6014	2.49594
Tb927.11.740	eIF5A	Translation	2	0.877369	7.6927	0.40767	4.30722	0.689724	1.49012	1	0	1	2.99258	4.07719	2.49847
Tb927.11.7140	cell cycle sequence binding phosphoprotein CSB)II	RNA binding	4	1.09555	1.09349	2.47829	3.65364	1.3915	0.90101	1	0	1	1.55578	0.798918	2.52257
Tb927.11.4570	small GTPase, putative, Rab5b, putative (RAB5B)	Vesicular transport	1	2.84514	0.850564	1.30264	3.54483	1.52474	0.910781	1	0	1	1.66611	1.04579	2.53478
Tb927.11.1620	hypothetical protein, conserved	0	1	2.72534	0.712452	1.84766	2.49906	2.57624	1.30103	1	0	1	1.76182	1.00918	2.53765
Tb927.3.5360	hypothetical protein, conserved	0	2	0.552466	0.649504	2.16004	3.32182	1.7914	1.07835	1	0	1	1.12067	0.901427	2.55661
Tb927.9.14510	hypothetical protein	0	1	1.61159	2.90597	0.66293	2.25773	2.85959	1.56706	1	0	1	1.72683	1.12595	2.55866
Tb927.11.8200	40S ribosomal protein S26	Ribosome	2	1.40205	0.0734273	2.68278	3.19205	2.00726	3.46429	1	0	1	1.38608	1.30475	2.59966
Tb927.2.4620	hypothetical protein, conserved	0	4	1.38677	2.19461	1.69509	3.729	1.48573	0.578495	1	0	1	1.75882	0.407674	2.60736
Tb927.7.3350	palmitoyl acyltransferase 11, putative	Lipids & fatty acids	5	2.19881	1.23045	1.96329	2.68911	2.55355	0.853781	1	0	1	1.79752	0.505013	2.62133
Tb927.11.12730	hypothetical protein	0	0	1	1.29034	5.84367	1.55413	3.69617	0.961672	1	0	1	2.71134	2.71656	2.62515
Tb927.3.2940	hypothetical protein, conserved	0	2	0.697759	3.85296	1.68724	1.8105	3.45	0.683177	1	0	1	2.07932	1.61373	2.63025
Tb927.10.11650	hypothetical protein, conserved	0	1	2.43516	0.319951	1.62526	1.95641	3.35091	1.5092	1	0	1	1.46012	1.06723	2.65366
Tb927.11.17900	hypothetical protein, conserved	0	0	1.96231	2.90597	1.68724	4.32	1	1.52074	1	0	1	2.18517	0.639199	2.66
Tb927.10.11430	hypothetical protein, conserved	0	1	0.754382	4.04811	1.03533	4.32	1	0.800654	1	0	1	1.94594	1.82595	2.66
Tb927.6.4020	hypothetical protein, conserved	0	1	0.389625	2.90597	1.87894	4.32	1	1	1	0	1	1.72484	1.26523	2.66
Tb927.3.1050	Artefact	0	0	1	1	2.63536	4.32	1	1.83435	1	0	1	1.54512	0.944177	2.66
Tb927.9.9610	hypothetical protein, conserved	0	1	0.0458787	3.12078	0.549103	4.32	1	1.7142	1	0	1	1.23859	1.64933	2.66
Tb927.11.8250	hypothetical protein, conserved	0	1	0.227944	0.353328	2.56753	4.32	1	1.00624	1	0	1	1.0496	1.31606	2.66
Tb927.8.6340	CYC2-like cyclin, putative (CYC10)	Cell cycle	2	0.480536	1.59798	2.33213	4.6308	0.692489	0.790162	1	0	1	1.47022	0.932386	2.66164
Tb927.4.2930	hypothetical protein, conserved	0	3	0.345949	2.5488	1.43991	3.92529	1.41048	1.35683	1	0	1	1.44489	1.10144	2.66789
Tb927.10.3410	hypothetical protein	0	1	1.15413	0.322253	3.42184	4.32	1.02679	2.76	1	0	1	1.63274	1.60426	2.67339
Tb927.11.2070	hypothetical protein, conserved	0	2	0.97193	2.40397	1.44014	1.60793	3.76809	1.2241	1	0	1	1.60535	0.730176	2.68801
Tb927.10.4700	dolicholphosphate-mannose synthase, putative	Glycan synthesis & metabolism	1	2.39739	0.682825	1.5176	3.23394	2.14804	1.99106	1	0	1	1.53261	0.857381	2.69099
Tb927.7.2430	hypothetical protein	0	2	1.15413	2.23846	0.444595	3.06755	2.31643	1.74622	1	0	1	1.27906	0.903435	2.69199
Tb927.10.9230	adaptin complex 4 subunit, putative,beta-adaptin 4 protein, putative	Vesicular transport	1	2.14084	0.938572	1.50833	3.84247	1.61044	0.816264	1	0	1	1.52925	0.601406	2.72645
Tb927.11.11770	eIF4E3	Translation	5	2.35567	1.19249	0.448621	1.12775	4.38511	1.05961	1	0	1	1.33226	0.961175	2.75643
Tb927.9.7860	hypothetical protein, conserved	0	2	0.383161	6.46429	0.839869	2.25773	3.25881	1.46432	1	0	1	2.56244	3.38681	2.75827
Tb927.11.13660	hypothetical protein, conserved	0	0	3.33612	0.19653	0.315266	4.32	1.23338	2.60353	1	0	1	1.28264	1.77936	2.77669
Tb927.8.5500	protein kinase, putative	Protein kinase	7	0.851708	2.28664	1.12839	3.70056	1.86162	1.12797	1	0	1	1.42225	0.761265	2.78109
Tb927.11.7240	dynein light chain LC8, putative	Cytoskeleton	4	1.4414	0.776475	2.10394	4.37999	1.22409	1.13025	1	0	1	1.44061	0.663733	2.80204
Tb927.9.13460	hypothetical protein, conserved	0	3	1.1716	2.36695	0.607427	4.19381	1.45618	1.0218	1	0	1	1.38199	0.898433	2.825
Tb927.3.870	hypothetical protein, conserved	0	9	0.824733	1.71338	4.00258	4.33947	1.3121	1.36283	1	0	1	2.18023	1.63956	2.82578
Tb927.10.6500	amino acid transporter, putative,amino acid permease, putative	Amino acid transporter	4	0.848138	4.44004	1.36388	4.65987	0.997897	0.959765	1	0	1	2.21735	1.9421	2.82888
Tb927.7.2550	proteasome regulatory ATPase subunit 5 (RPT5)	Ubiquitin & proteasome	5	2.77753	0.90766	0.846261	4.7666	0.89663	1.05173	1	0	1	1.51048	1.09772	2.83162
Tb927.9.5650	E2-like ubiquitin-conjugation enzyme, putative	Ubiquitin & proteasome	1	1.23291	2.21737	0.698124	2.62927	3.05372	0.612883	1	0	1	1.3828	0.770636	2.8415
Tb927.10.11900	hypothetical protein, conserved	Mitochondrial pathway	3	12.6806	0.666967	1.00746	4.32	1.48841	0.749199	1	0	1	4.78501	6.83991	2.9042
Tb927.10.1410	hypothetical protein, conserved	0	3	4.00152	0.957156	0.7697	3.65364	2.18172	1.10772	1	0	1	1.90946	1.8142	2.91768
Tb927.8.5430	hypothetical protein, conserved	0	1	0.380956	1.01471	2.34565	3.62474	2.2268	1.45419	1	0	1	1.24711	1.00275	2.92577
Tb927.4.1750	hypothetical protein, conserved	0	4	1.1533	1.99945	0.879316	4.56058	1.30752	2.15115	1	0	1	1.34402	0.583913	2.93405
Tb927.10.7760	hypothetical protein, conserved	0	2	0.757708	0.655125	2.23592	5.06897	0.825931	1.53386	1	0	1	1.21625	0.884546	2.94745
Tb927.10.5000	hypothetical protein, conserved	0	2	2.54137	0.41056	1.3248	1.88325	4.05814	1.01622	1	0	1	1.42557	1.06897	2.97069
Tb927.3.4890	ubiquinone biosynthesis protein COQ7 homolog, putative	Mitochondrial pathway	1	1.66008	2.13115	0.580421	3.65641	2.31905	1.54133	1	0	1	1.45722	0.795019	2.98773
Tb927.3.4170	hypothetical protein, conserved	0	0	1	0.713713	2.82263	4.99175	1	2.76	1	0	1	1.51211	1.14393	2.99588
Tb927.7.5520	hypothetical protein, conserved	0	3	0.542643	1.3392	5.32057	4.8826	1.13669	1.28447	1	0	1	2.40081	2.55976	3.00964
Tb927.7.4290	Nuclear migration protein NudC (animals), 46% identity	Cytoskeleton	2	2.65218	1.28971	0.669402	1.9552	4.10475	1.05421	1	0	1	1.5371	1.01428	3.02998
Tb927.11.5530	hypothetical protein, conserved	0	4	1.21833	4.62168	1.28474	3.47425	2.61134	0.899768	1	0	1	2.37492	1.94604	3.0428
Tb927.9.9260	hypothetical protein, conserved	0	2	3.11798	1.63958	0.687153	4.32	1.80667	0.525237	1	0	1	1.8149	1.22486	3.06334
Tb927.10.11290	hypothetical protein, conserved	0	3	2.80368	0.759959	0.641947	4.50518	1.6582	0.804234	1	0	1	1.40186	1.21545	3.08169
Tb927.10.2200	hypothetical protein, conserved	0	2	0.850182	0.924252	2.39427	5.0988	1.06549	1.47771	1	0	1	1.38957	0.870887	3.08215
Tb927.5.1900	hypothetical protein, conserved	0	3	4.49662	0.788325	1.15428	5.05973	1.10514	1.3014	1	0	1	2.14641	2.04355	3.08244
Tb927.2.5260	hypothetical protein, conserved	0	3	1	2.15428	1.49494	4.95805	1.20787	1.07956	1	0	1	1.54974	0.579088	3.08296
Tb927.11.10420	DNA-directed RNA polymerase, putative (RPA12)	RNA synthesis I	1	6.0032	0.971929	0.386378	3.2494	2.93556	1.0218	1	0	1	2.45384	3.08775	3.09248
Tb927.8.5870	hypothetical protein, conserved	0	3	3.09956	0.421561	0.723175	3.89133	2.30525	1.62392	1	0	1	1.41476	1.46685	3.09829
Tb927.7.6100	hypothetical protein	0	1	3.33612	1.61288	1.28226	4.32	1.88811	0.513072	1	0	1	2.07709	1.10282	3.10406
Tb927.1.4490	acetyltransferase, putative	Lipids & fatty acids	2	0.209153	0.545788	2.02488	3.65641	2.56919	2.01208	1	0	1	0.926606	0.965909	3.1128
Tb927.11.16520	hypothetical protein, conserved	0	1	0.167594	6.7179	0.76279	4.50769	1.75595	2.76	1	0	1	2.54943	3.62225	3.13182
Tb927.8.5830	hypothetical protein, conserved	0	1	7.76272	0.40865	1.59063	0.959902	5.37671	1.63604	1	0	1	3.254	3.94914	3.16831
Tb927.10.13730	60S ribosomal protein L7	Ribosome	3	1.04509	0.908421	2.03383	4.854	1.4898	1.45424	1	0	1	1.32911	0.614114	3.1719
Tb927.7.260	hypothetical protein, conserved	0	2	0.732584	1.44159	2.79844	5.36255	1.03882	0.803893	1	0	1	1.65754	1.04972	3.20068
Tb927.10.14050	hypothetical protein	0	4	3.33612	1.22602	0.640265	2.34008	4.06329	1.07995	1	0	1	1.73413	1.41794	3.20169
Tb927.11.6450	hypothetical protein, conserved	0	5	1.12061	2.08768	1.34896	5.11152	1.37906	1.29467	1	0	1	1.51908	0.505484	3.24529
Tb927.11.12070	hypothetical protein, conserved	0	1	0.571951	2.00327	0.862173	2.64115	3.8829	0.765141	1	0	1	1.1458	0.756636	3.26202
Tb927.11.6360	60S ribosomal protein L24	Ribosome	4	2.4038	0.492166	0.57462	4.30722	2.23075	0.775313	1	0	1	1.15686	1.08067	3.26898
Tb927.1.2430	histone H3	Chromatin	12	0.839661	1.31669	8.19515	5.51554	1.03894	0.939846	1	0	1	3.4505	4.11591	3.27724
Tb927.9.7270	hypothetical protein	0	1	1	1	5.84367	5.5654	1	0.735251	1	0	1	2.61456	2.7965	3.2827
Tb927.11.16540	hypothetical protein, conserved	0	1	1	14.3418	1.4718	0.824578	5.9	1.32577	1	0	1	5.60452	7.57035	3.36229
Tb927.4.4770	hypothetical protein	0	3	1.4162	2.83345	0.585795	5.83103	0.946919	1.03673	1	0	1	1.61181	1.13652	3.38898
Tb927.9.1590	hypothetical protein, conserved, no domains	0	2	3.33612	0.924252	1.60054	4.32	2.48512	4.52	1	0	1	1.95364	1.2441	3.40256
Tb927.10.3960	hypothetical protein, conserved	0	2	3.57867	0.658317	1.21575	4.32	2.48512	1.07338	1	0	1	1.81758	1.55041	3.40256
Tb927.11.7350	histone H2B variant (H2BVAR)	Chromatin	1	1.82241	6.7179	0.807406	3.16322	3.69863	0.772864	1	0	1	3.1159	3.16043	3.43092
Tb927.3.3140	hypothetical protein, conserved	0	1	1.97359	0.436295	2.7655	3.16322	3.69863	2.76	1	0	1	1.72513	1.18431	3.43092
Tb927.3.1690	Mitochondrial ATP synthase subunit, putative	Mitochondrial pathway	0	1	1.65643	2.61456	1	5.9	8.04	1	0	1	1.757	0.811964	3.45
Tb927.11.6880	hypothetical protein	0	2	0.805588	8.62387	1.0537	2.83119	4.07187	0.778908	1	0	1	3.49439	4.44399	3.45153
Tb927.8.1080	Centrin2	Cell cycle	1	3.33612	0.0868375	0.840054	3.75971	3.15053	1.29027	1	0	1	1.421	1.70076	3.45512
Tb927.9.13020	hypothetical protein, conserved	0	4	1.25401	2.04586	1.27238	5.13412	1.81747	0.751191	1	0	1	1.52408	0.45197	3.47579
Tb927.11.13980	hypothetical protein, conserved	0	3	0.901035	2.02531	1.2613	5.99158	0.961532	1.34044	1	0	1	1.39588	0.574095	3.47656
Tb927.8.5960	hypothetical protein, conserved	0	0	1	1.41091	2.32222	4.32	2.68073	1.2497	1	0	1	1.57771	0.676708	3.50036
Tb927.8.6050	hypothetical protein, conserved	0	2	1.80055	4.21905	0.467639	5.83103	1.18034	0.609613	1	0	1	2.16241	1.9017	3.50569
Tb927.3.3570	hypothetical protein, conserved	0	1	1.20033	5.31731	0.421808	4.32	2.73196	9.8	1	0	1	2.31315	2.63064	3.52598
Tb927.9.1390	hypothetical protein, conserved	0	1	1.0273	6.41558	1.47727	5.90892	1.16339	0.560606	1	0	1	2.97338	2.98951	3.53616
Tb927.7.6330	hypothetical protein	0	6	15.0167	1.49095	0.670192	5.44943	1.72165	2.23111	1	0	1	5.72596	8.0565	3.58554
Tb927.4.1470	hypothetical protein, conserved	0	1	0.149885	0.590727	2.47479	6.21149	0.960193	0.98477	1	0	1	1.0718	1.23486	3.58584
Tb927.1.1400	hypothetical protein, conserved	0	1	0.695423	3.39327	0.445451	4.32	2.85959	1.1399	1	0	1	1.51138	1.63455	3.58979
Tb927.7.2380	hypothetical protein, conserved	0	0	0.718601	2.1245	0.516107	4.7075	2.49355	1.71353	1	0	1	1.11973	0.876019	3.60052
Tb927.6.2590	hypothetical protein, conserved	0	1	0.697759	3.39327	1.64921	1.95641	5.31643	1.23839	1	0	1	1.91341	1.36704	3.63642
Tb927.11.5510	dynein light chain p28, axonemal, putative	Cytoskeleton	5	1.17527	3.65552	1.81015	6.68367	0.727612	4.52	1	0	1	2.21365	1.28842	3.70564
Tb927.5.970	class I transcription factor A, subunit 6 (CITFA-6)	RNA synthesis I	5	1.02157	1.42137	2.27912	6.10365	1.32145	0.75733	1	0	1	1.57402	0.642524	3.71255
Tb927.3.5410	hypothetical protein, conserved	0	2	29.0335	0.397563	1.10524	6.20769	1.52474	1.77412	1	0	1	10.1788	16.3325	3.86622
Tb927.4.940	hypothetical protein, conserved	0	4	0.963224	2.9005	0.983552	4.32	3.45	0.834148	1	0	1	1.61576	1.11266	3.885
Tb927.2.3610	Mitochondrial ATP synthase subunit, putative	Mitochondrial pathway	2	12.6806	0.317533	0.446514	4.50769	3.28907	1.10195	1	0	1	4.48155	7.10088	3.89838
Tb927.10.13340	hypothetical protein, conserved	0	1	1.04464	1.43616	2.43648	4.68736	3.21429	2.23938	1	0	1	1.6391	0.717768	3.95082
Tb927.9.17670	hypothetical protein, conserved	0	2	0.97193	2.38861	1.06119	7.24926	0.690684	0.576134	1	0	1	1.47391	0.793408	3.96997
Tb927.11.15480	hypothetical, HSP20-like chaperone	Chaperone	0	2.28003	0.515267	0.20923	4.50769	3.45	1.06803	1	0	1	1.00151	1.11776	3.97885
Tb927.10.3270	hypothetical protein, conserved	0	1	0.989098	0.322253	3.43766	4.32	3.74433	0.548405	1	0	1	1.583	1.64042	4.03216
Tb927.5.2960	phosphoribosylpyrophosphate synthetase, putative (PRS)	Pentose phosphate pathway	4	3.27849	0.769528	0.878303	7.57651	0.51756	0.781532	1	0	1	1.64211	1.41819	4.04703
Tb927.9.3560	hypothetical protein, conserved	0	3	2.10706	0.909323	0.940222	6.15538	2.0541	2.0263	1	0	1	1.31887	0.682769	4.10474
Tb927.5.4030	LSm7	RNA processing	3	3.30122	0.471085	1.84078	7.74024	0.528844	0.804327	1	0	1	1.87103	1.41531	4.13454
Tb927.5.1880	inhibitor of serine peptidase (ISP), putative,ecotin family (I11), putative	Protease or peptidase	2	2.0903	0.0636049	0.726049	7.63	0.71134	1.59386	1	0	1	0.959986	1.0334	4.17067
Tb927.5.3140	hypothetical protein, conserved	0	3	0.602726	4.21905	0.958333	7.07329	1.33004	1.67967	1	0	1	1.9267	1.99318	4.20166
Tb927.5.3700	hypothetical protein, conserved	0	3	1.96231	2.29467	1.65495	7.35517	1.16113	0.68898	1	0	1	1.97065	0.319942	4.25815
Tb927.11.14310	small nuclear ribonucleoprotein Sm-G	RNA processing	2	1.00384	2.38908	1.72517	7.05641	1.54713	1.74519	1	0	1	1.70603	0.692819	4.30177
Tb927.6.3270	hypothetical protein, conserved	0	1	0.149885	2.72813	1.05337	7.63	1	1.24658	1	0	1	1.31046	1.30821	4.315
Tb927.10.4270	coatomer zeta subunit, (zeta-CoP)	Vesicular transport	2	0.72403	4.30887	1.1791	7.89624	0.783296	0.96305	1	0	1	2.07066	1.95165	4.33977
Tb927.3.1680	hypothetical protein, conserved	0	3	1.5737	0.805239	2.67556	2.83119	5.9	3.41463	1	0	1	1.68483	0.940099	4.3656
Tb927.11.3760	hypothetical protein	0	1	0.284952	0.590727	2.26518	7.72577	1.15249	9.8	1	0	1	1.04695	1.06603	4.43913
Tb927.11.7000	hypothetical protein, conserved	0	4	3.14079	1.44058	1.09216	7.63	1.24882	1.63234	1	0	1	1.89118	1.09613	4.43941
Tb927.3.2410	PEX10 peroxisome assembly protein	Glycosome biogenesis	1	1.69324	3.85296	0.780757	0.540474	8.35	1.14535	1	0	1	2.10899	1.57773	4.44524
Tb927.10.4540	ARP2/3 complex subunit, putative	Cytoskeleton_Actin	1	4.81246	0.468905	1.17546	7.72577	1.21975	1.04943	1	0	1	2.15228	2.33072	4.47276
Tb927.4.4040	hypothetical protein, conserved	0	2	2.73062	1.71657	0.42331	0.729158	8.35	1.29063	1	0	1	1.6235	1.15647	4.53958
Tb927.11.14200	ubiquitin-conjugating enzyme e2, putative	Ubiquitin & proteasome	2	0.935295	0.911503	2.62123	7.63	1.45979	10.777	1	0	1	1.48934	0.980316	4.5449
Tb927.11.6850	hypothetical protein, conserved	0	1	1.96231	6.7179	0.98705	7.63	1.47159	0.821063	1	0	1	3.22242	3.0662	4.55079
Tb927.1.1300	hypothetical protein, conserved	0	5	0.604642	2.33364	1.85939	6.41912	2.85709	0.942216	1	0	1	1.59922	0.893378	4.63811
Tb927.11.12090	endonuclease III, putative	DNA synthesis, modification, repair	1	3.33612	0.241586	0.810473	0.979831	8.32143	1.25409	1	0	1	1.46273	1.64715	4.65063
Tb927.4.340	hypothetical protein, conserved	0	1	2.29947	0.912207	0.810757	1	8.35	0.804327	1	0	1	1.34081	0.831771	4.675
Tb927.7.6780	hypothetical protein	0	0	0.659813	2.59253	0.984791	3.55507	5.9	1.66422	1	0	1	1.41238	1.03488	4.72753
Tb927.5.4000	hypothetical protein	0	2	1.2317	2.19461	1.30264	2.40115	7.05822	1.39561	1	0	1	1.57631	0.536631	4.72968
Tb927.4.1210	hypothetical protein	0	3	2.45	0.919929	0.716461	7.27291	2.38603	1.23329	1	0	1	1.36213	0.947599	4.82947
Tb927.11.12610	cyclin 1,serine peptidase family S51, peptidase E, putative	Cell cycle	2	3.11798	0.943567	1.72704	3.51394	6.21918	1.31029	1	0	1	1.92953	1.10126	4.86656
Tb927.10.3330	hypothetical protein, conserved	0	2	1.55048	2.36695	1.9394	7.63	2.31643	1.54967	1	0	1	1.95228	0.408389	4.97322
Tb927.3.5700	hypothetical protein, conserved	0	2	2.02663	0.0501797	0.856448	8.87931	1.71547	1.10751	1	0	1	0.977754	0.993796	5.29739
Tb927.9.15690	hypothetical protein	0	1	0.697759	1.01251	2.01198	8.53227	2.31905	1.43537	1	0	1	1.24075	0.686194	5.42566
Tb927.2.3090	hypothetical protein, conserved	0	2	0.459529	3.39327	1.48257	10.0218	0.871492	0.853568	1	0	1	1.77846	1.48908	5.44667
Tb927.10.12000	iron-sulfur cluster assembly protein, putative	Mitochondrial pathway	2	10.3445	1.03344	1.59414	7.63	3.45	1.44263	1	0	1	4.32402	5.22141	5.54
Tb927.11.14950	ZFP2	RNA binding	1	10.3445	1.17982	1.29502	7.63	3.45	0.944444	1	0	1	4.27311	5.25828	5.54
Tb927.9.11660	hypothetical protein, conserved	0	2	0.407935	1.70133	3.18582	7.63	3.45	1.81657	1	0	1	1.76503	1.39004	5.54
Tb927.10.11710	hypothetical protein	0	1	1.15413	12.4358	1.13	7.73563	3.76809	0.895601	1	0	1	4.90664	6.52045	5.75186
Tb927.10.14350	hypothetical protein, conserved	0	1	3.33612	1	0.9895	3.16322	8.35	1	1	0	1	1.77521	1.3518	5.75661
Tb927.4.2750	hypothetical protein, conserved	0	1	0.570905	2.13115	1.47038	10.95	0.59952	1.79875	1	0	1	1.39081	0.78316	5.77476
Tb927.10.12650	hypothetical protein, conserved	0	2	0.209153	3.15233	1.50086	10.4598	1.16161	1.47009	1	0	1	1.62078	1.47525	5.8107
Tb927.9.4130	hypothetical protein, conserved	0	2	0.500136	1.39208	2.19676	9.09278	2.73196	0.833021	1	0	1	1.36299	0.848684	5.91237
Tb927.1.2200	ZC3H4	RNA binding	2	0.149885	2.24572	1.82429	8.40825	3.45	7.07605	1	0	1	1.40663	1.10859	5.92912
Tb927.10.7650	hypothetical protein	0	1	3.53908	0.911503	0.605378	10.4564	1.43811	0.82068	1	0	1	1.68532	1.61268	5.94726
Tb927.3.5720	hypothetical protein, conserved	0	2	2.02663	0.0501797	0.812307	10.0218	1.87366	1.15882	1	0	1	0.96304	0.996812	5.94775
Tb927.6.1450	hypothetical protein, conserved	0	0	1	2.13115	0.985957	10.95	1	4.52	1	0	1	1.37237	0.657161	5.975
Tb927.11.530	RBP3	RNA binding	1	0.398494	0.558163	2.91386	10.95	1	2.76	1	0	1	1.29017	1.40842	5.975
Tb927.4.2620	hypothetical protein, conserved	0	1	2.16247	0.329307	0.687153	10.95	1	0.738824	1	0	1	1.05964	0.97169	5.975
Tb927.10.200	vacuolar ATP synthase, putative	Lysosome	1	0.769768	2.38861	1.45415	10.95	1.03147	2.18815	1	0	1	1.53751	0.812631	5.99073
Tb927.11.600	Mitochondrial tRNA import	Mitochondrial biogenesis	0	2.65218	1.50157	1.01311	9.95978	2.09618	0.895397	1	0	1	1.72229	0.841531	6.02798
Tb927.11.16170	hypothetical protein, conserved, signal peptide	0	5	2.54326	1.36833	1.7577	8.5726	3.65201	0.970885	1	0	1	1.88977	0.598493	6.11231
Tb927.10.1760	hypothetical protein	0	4	17.3528	0.959062	0.180865	10.4598	1.81473	1.45419	1	0	1	6.16426	9.69741	6.13726
Tb927.11.1650	hypothetical protein, conserved	0	2	3.10914	1.05639	1.04942	11.1423	1.15774	1.45103	1	0	1	1.73832	1.18717	6.15
Tb927.11.10140	hypothetical protein, possible component of cytochorome oxidase complex	Mitochondrial electron transport	5	1.23393	0.5792	2.64015	1.77434	10.8	1.31385	1	0	1	1.48443	1.05306	6.28717
Tb927.1.3860	hypothetical protein, conserved	0	8	0.458444	0.641431	2.00969	12.4853	1.38053	0.807541	1	0	1	1.03652	0.847741	6.93293
Tb927.11.7900	mitochondrial RNA binding protein,RBP16	Mitochondrial RNA	1	0.962174	0.752184	2.11753	3.54483	10.5089	3.96235	1	0	1	1.2773	0.735202	7.02688
Tb927.8.1890	cytochrome c1	Mitochondrial electron transport	1	3.09703	0.944905	1.28997	12.6897	1.51582	1.0094	1	0	1	1.7773	1.15587	7.10274
Tb927.9.2890	hypothetical protein	0	2	1	14.3418	1.60054	10.95	3.45	1.66667	1	0	1	5.64744	7.5355	7.2
Tb927.5.1970	hypothetical protein, T. brucei-specific	0	1	1.7538	2.53613	1.31008	10.95	3.45	0.714101	1	0	1	1.86667	0.620772	7.2
Tb927.8.860	hypothetical protein, conserved	0	1	2.65218	0.322253	1.77368	10.95	3.45	1.58806	1	0	1	1.58271	1.17665	7.2
Tb927.11.770	hypothetical protein, conserved	0	3	1.16925	0.48974	2.27042	13.8333	0.756942	1.01377	1	0	1	1.3098	0.89862	7.29514
Tb927.3.1650	hypothetical protein	0	1	5.67224	0.764533	1.26114	14.26	0.543807	0.849532	1	0	1	2.56597	2.70154	7.4019
Tb927.4.1230	hypothetical protein	0	3	5.09521	1.44756	0.897575	14.26	0.84441	1.3619	1	0	1	2.48012	2.28137	7.5522
Tb927.4.3080	hypothetical protein, conserved	0	0	0.345949	2.90597	0.66293	14.26	0.913682	0.964811	1	0	1	1.30495	1.39555	7.58684
Tb927.10.760	hypothetical protein, conserved	0	4	2.35179	0.401323	1.10402	14.26	1	1.45893	1	0	1	1.28571	0.987846	7.63
Tb927.11.160	hypothetical protein, conserved	0	0	2.25078	0.687121	1.91624	14.26	1.45979	0.605593	1	0	1	1.61805	0.823374	7.8599
Tb927.11.15180	hypothetical protein, conserved	0	1	0.326719	0.850564	2.7752	7.63	8.35	1	1	0	1	1.31749	1.28929	7.99
Tb927.10.3860	SNF-7-like protein, putative	DNA synthesis, modification, repair	4	3.09703	0.722402	1.21568	14.9759	1.11236	0.819374	1	0	1	1.67837	1.25311	8.04411
Tb927.8.3780	hypothetical protein, conserved	0	5	2.73947	1.2377	1.02804	2.06848	14.8869	1.60035	1	0	1	1.6684	0.933477	8.47769
Tb927.2.4380	hypothetical protein, conserved	Mitochondrial pathway	2	6.81138	1.75968	1.12449	14.26	2.82601	0.980503	1	0	1	3.23185	3.11619	8.54301
Tb927.11.15680	hypothetical protein, conserved	0	1	0.861102	0.136809	2.48422	4.04223	13.25	1.28216	1	0	1	1.16071	1.20204	8.64612
Tb927.9.7880	hypothetical protein, conserved	0	1	1.10646	20.0597	0.691517	14.26	3.27641	2.10873	1	0	1	7.28588	11.0644	8.76821
Tb927.6.2220	hypothetical protein, conserved	0	1	2.65218	0.67587	0.714728	16.6103	1.05662	2.00209	1	0	1	1.34759	1.12997	8.83346
Tb927.11.7810	hypothetical protein	0	3	0.535336	4.62168	0.835908	14.26	3.69863	0.667969	1	0	1	1.99764	2.27745	8.97932
Tb927.11.3660	dynein light chain, putative,dynein Tctex1 family, putative	Cytoskeleton	1	3.33612	1	0.865979	17.58	1	6.28	1	0	1	1.73403	1.38907	9.29
Tb927.10.15500	SNARE protein, putative	Vesicular transport	2	1.21311	1.77172	3.1709	17.6725	1	0.60448	1	0	1	2.05191	1.00852	9.33627
Tb927.9.7810	hypothetical protein, conserved	0	1	0.552108	2.30153	0.897516	17.58	1.75595	3.15236	1	0	1	1.25039	0.926558	9.66798
Tb927.11.2770	hypothetical protein, conserved	0	1	0.652675	0.982459	2.15501	20.89	0.577455	1.04141	1	0	1	1.26338	0.789584	10.7337
Tb927.8.4300	hypothetical protein	0	3	3.33612	1.70133	1.91325	20.89	0.652854	2.01266	1	0	1	2.3169	0.889007	10.7714
Tb927.10.7770	hypothetical protein	0	5	2.05044	1.31904	1.75969	20.7113	0.919328	0.940183	1	0	1	1.70972	0.368247	10.8153
Tb927.9.8180	hypothetical protein, conserved	0	4	0.408964	0.683569	2.41886	19.0064	2.63034	1.44882	1	0	1	1.17046	1.08982	10.8184
Tb927.9.11000	small GTPase, putative,GTP-binding protein, putative (RAB7)	Vesicular transport	2	0.474592	5.09113	0.807038	17.58	5.3565	3.54526	1	0	1	2.12425	2.57476	11.4682
Tb927.10.2670	hypothetical protein, conserved	0	1	1	3.49325	0.549103	20.89	3.60315	1.42528	1	0	1	1.68079	1.58575	12.2466
Tb927.7.6770	hypothetical protein, conserved	0	1	1	2.38861	0.288729	24.21	3.45	0.951579	1	0	1	1.22578	1.06799	13.83
Tb927.11.15200	hypothetical protein, conserved	0	2	0.11679	5.85009	1.61626	7.21195	20.61	8.04	1	0	1	2.52771	2.97334	13.911
Tb927.11.2250	hypothetical protein, conserved, kineto-specific	0	2	0.453128	5.85009	0.338101	27.52	0.832953	1.47771	1	0	1	2.21377	3.14967	14.1765
Tb927.11.4310	hypothetical protein	0	1	1	1.05581	2.63379	27.52	0.970855	1.07085	1	0	1	1.5632	0.927578	14.2454
Tb927.9.10250	small nuclear ribonucleoprotein Sm-F	RNA processing	3	1	0.805318	2.34845	27.52	1	1.38413	1	0	1	1.38459	0.840383	14.26
Tb927.7.3220	hypothetical protein, conserved	0	3	3.33612	0.599312	0.917222	26.1814	3.27236	0.941601	1	0	1	1.61755	1.49679	14.7269
Tb927.10.1800	hypothetical protein, conserved	0	3	2.0903	0.775931	0.984791	30.84	1.18151	1.42615	1	0	1	1.28367	0.706323	16.0108
Tb927.10.5660	heat shock protein, putative	Chaperone	1	3.57867	0.749817	0.690058	30.84	1.6078	0.964811	1	0	1	1.67285	1.65076	16.2239
Tb927.9.9140	hypothetical protein, conserved	0	2	3.33612	1.33298	1.08932	30.84	1.67208	1.25061	1	0	1	1.91947	1.23289	16.256
Tb927.7.3520	mitochondrial pyruvate carrier-like protein	Mitochondrial pathway	2	1.07363	2.19461	1.3445	20.89	13.25	0.531202	1	0	1	1.53758	0.584898	17.07
Tb927.11.3520	hypothetical protein, conserved	0	1	1	2.22284	1.30665	37.47	1.18151	0.867178	1	0	1	1.50983	0.636235	19.3258
Tb927.6.5060	hypothetical protein, conserved	0	3	2.8603	0.792331	1.37278	40.78	0.837914	1.81657	1	0	1	1.67514	1.06663	20.809
Tb927.11.4620	hypothetical protein, conserved	0	2	5.67224	0.136809	1.90606	40.78	1.72165	0.880613	1	0	1	2.57171	2.82711	21.2508
Tb927.1.5220	ESAG9, putative	ESAG	0	0.766131	4.81193	1.91763	44.1	1.03147	0.880613	1	0	1	2.49856	2.08453	22.5657
Tb927.11.12140	hypothetical protein	0	3	1.15413	0.322253	2.15114	44.1	1.2623	0.942183	1	0	1	1.20917	0.915687	22.6812
Tb927.11.11840	hypothetical protein, conserved	0	1	1.20033	3.85296	0.793665	44.1	1.3656	0.641975	1	0	1	1.94899	1.66138	22.7328
Tb927.1.1390	hypothetical protein, conserved	0	0	1.96231	2.90597	1.22107	40.78	5.9	2.76	1	0	1	2.02978	0.844473	23.34
Tb927.7.6190	hypothetical protein, conserved	0	0	1.15413	2.16486	0.798636	47.41	1	2.06316	1	0	1	1.37254	0.708819	24.205
Tb927.9.10650	hypothetical protein	0	1	5.67224	0.353328	0.9895	50.73	1.46697	1	1	0	1	2.33836	2.9047	26.0985
Tb927.4.1810	Mitchondrial LSU ribosomal protein	Mitochondrial translation	1	0.496649	4.81193	0.482071	50.73	1.66924	0.531765	1	0	1	1.93022	2.49565	26.1996
Tb927.10.14370	hypothetical protein, conserved	0	1	2.18944	1.90744	0.548485	50.73	2.48512	0.798306	1	0	1	1.54846	0.877405	26.6076
Tb927.10.12790	hypothetical protein	0	1	1.19109	0.658317	2.29948	54.04	0.556079	1.65603	1	0	1	1.38296	0.837235	27.298
Tb927.4.480	hypothetical protein, conserved	0	1	0.562615	2.94111	0.184926	57.36	1.0904	0.943089	1	0	1	1.22955	1.49424	29.2252
Tb927.7.3590	Complex II subunit, in SDH complex	Mitochondrial pathway	1	10.3445	0.397563	0.254737	60.67	1	3.54824	1	0	1	3.66559	5.78453	30.835
Tb927.8.3440	hypothetical protein, conserved	0	1	19.689	0.483802	1.05342	63.99	1	1.36026	1	0	1	7.0754	10.9274	32.495
Tb927.8.5150	hypothetical protein, conserved	0	1	0.314855	6.7179	0.828605	80.56	1.03118	13.32	1	0	1	2.62045	3.55778	40.7956
Tb927.10.11770	hypothetical protein, conserved	0	0	2.38191	0.805078	0.787276	83.88	0.663974	1.28203	1	0	1	1.32476	0.915568	42.272
Tb927.10.4940	Nuclear Dbf2-related kinase (PK50)	Protein kinase	3	2.62733	1.22602	1.2357	83.88	1.50686	1.65235	1	0	1	1.69635	0.806268	42.6934
Tb927.3.5670	hypothetical protein	0	0	2.77049	1.55066	0.713545	83.88	2.08976	1.08084	1	0	1	1.67823	1.03439	42.9849
Tb927.11.8340	hypothetical protein	0	2	0.345949	2.16486	1.05904	100.45	5.9	3.17474	1	0	1	1.18995	0.916497	53.175
Tb927.11.2160	hypothetical protein, conserved	0	4	0.664071	4.11926	0.768171	0.713147	0.636526	0.380228	1	-1	-1	1.8505	1.9655	0.674837
Tb927.9.11740	cyclophilin type peptidyl-prolyl cis-trans isomerase, putative (PPIase)	Chaperone	2	1	0.382084	2.06229	0.789673	0.577455	0.442638	1	-1	-1	1.14813	0.849842	0.683564
Tb927.6.4050	ZC3H14	RNA binding	3	0.544174	2.47064	1.07708	0.517727	1.06052	0.380111	1	-1	-1	1.36396	0.994758	0.789123
Tb927.11.4250	hypothetical protein, conserved	0	5	2.14858	0.907246	0.669449	0.919407	0.855976	0.459984	1	-1	-1	1.24176	0.794282	0.887692
Tb927.3.2380	hypothetical protein, conserved	0	2	19.689	0.624025	1.45415	1	1	0.332451	1	-1	-1	7.25572	10.7755	1
Tb927.11.3230	60S ribosomal protein L44	Ribosome	1	0.769768	14.3418	0.431384	1	1	0.256506	1	-1	-1	5.18097	7.93529	1
Tb927.4.2740	hypothetical protein, conserved	0	0	0.209153	1	3.42184	1	1	0.380228	1	-1	-1	1.54366	1.67392	1
Tb927.11.580	lipid-like atypical dual specificity phosphatase, putative	Lipids & fatty acids	2	0.707785	2.11907	1.25406	1.31433	0.706571	0.327969	1	-1	-1	1.3603	0.711618	1.01045
Tb927.9.10830	hypothetical protein, conserved	0	3	2.97819	1.86212	0.582465	0.603877	1.52787	0.429816	1	-1	-1	1.80759	1.19879	1.06587
Tb927.10.12090	RBP7A	RNA binding	3	3.93648	0.624025	1.04787	2.34105	0.541154	0.416918	1	-1	-1	1.86946	1.80259	1.4411
Tb927.10.3160	hypothetical protein, conserved	0	3	3.92742	1.38947	1.06008	2.45737	0.744389	0.219612	1	-1	-1	2.12566	1.56904	1.60088
Tb927.11.7800	hypothetical protein, conserved	0	2	1	1	4.09534	0.86772	2.48512	0.424376	1	-1	-1	2.03178	1.7871	1.67642
Tb927.9.10430	hypothetical protein, conserved	0	1	0.927695	12.4358	0.127828	1.03214	2.86616	0.362694	1	-1	-1	4.49711	6.88673	1.94915
Tb927.7.4320	hypothetical protein, conserved	0	2	2.16285	0.691891	0.970801	0.634361	3.85523	0.317035	1	-1	-1	1.27518	0.781291	2.24479
Tb927.10.12580	hypothetical protein	0	0	2.53206	0.908795	0.82344	3.16322	1.76418	0.348432	1	-1	-1	1.42143	0.962778	2.4637
Tb927.9.14480	dynein-associated protein, putative	Cytoskeleton	2	2.33269	1.61288	0.451482	2.94021	2.00611	0.368	1	-1	-1	1.46568	0.949203	2.47316
Tb927.4.3780	hypothetical protein, conserved	0	1	0.831208	4.95122	1.22139	3.97631	1	0.324706	1	-1	-1	2.33461	2.27444	2.48815
Tb927.6.4140	paraflagellar rod protein PFC4	Cytoskeleton	0	1.15413	2.90597	0.549103	4.32	1	0.380228	1	-1	-1	1.5364	1.22405	2.66
Tb927.11.2200	DNA-directed RNA polymerase II, putative (RPB11)	RNA synthesis II	1	0.149885	2.36695	0.670293	4.32	3.45	0.449916	1	-1	-1	1.06238	1.15937	3.885
Tb927.1.1580	cytochrome c oxidase assembly factor, SCO1/2, putative	Mitochondrial electron transport	0	0.345949	2.90597	0.79874	7.63	1.03147	0.324706	1	-1	-1	1.35022	1.36621	4.33073
Tb927.7.3690	hypothetical protein	0	1	3.33612	0.9891	0.984941	0.634361	10.8	0.362694	1	-1	-1	1.77005	1.35626	5.71718
Tb927.4.1760	hypothetical protein, conserved	0	1	1.14202	3.39327	0.521814	10.95	0.731103	0.363144	1	-1	-1	1.6857	1.51096	5.84055
Tb927.1.1630	hypothetical protein, conserved	0	0	1	0.322253	21.9893	11.1423	0.981952	0.322627	1	-1	-1	7.7705	12.3185	6.06211
Tb927.8.1760	hypothetical protein	0	0	0.697759	2.90597	0.713545	14.26	1.75595	0.496454	1	-1	-1	1.43909	1.27038	8.00798
Tb927.6.4010	hypothetical protein, conserved	0	0	0.291548	2.16486	1.39457	7.63	10.8	0.380228	1	-1	-1	1.28366	0.94157	9.215
Tb927.11.7090	hypothetical protein, conserved	0	0	2.05512	1	0.841046	21.3959	1.39473	0.488987	1	-1	-1	1.29872	0.659863	11.3953
Tb927.4.2960	hypothetical protein, conserved	0	1	0.345949	3.39327	1.1058	20.89	8.35	0.235294	1	-1	-1	1.61501	1.58619	14.62
Tb927.8.2180	hypothetical protein, conserved	0	2	5.67224	0.787263	1.47279	30.84	1.97603	0.417199	1	-1	-1	2.6441	2.64476	16.408
Tb927.11.6180	60S ribosomal protein L28	Ribosome	2	0.582415	0.880797	0.781177	0.0279096	0.0149209	2.47555	0	2	2	0.74813	0.151911	0.0214152
Tb927.8.3990	hypothetical protein, conserved	0	2	0.542013	1.88014	1.82303	0.102987	0.0958773	1.56728	0	2	2	1.41506	0.756621	0.0994319
Tb927.5.3190	hypothetical protein, conserved	0	0	0.389625	1.61288	1.45563	0.114943	0.0958773	1.02359	0	2	2	1.15271	0.665514	0.10541
Tb927.3.4450	hypothetical protein, conserved	0	0	0.718601	1.68666	0.878	0.146843	0.102435	1.23792	0	2	2	1.09442	0.519053	0.124639
Tb927.11.15360	hypothetical protein, conserved, 3TM domains	0	1	1.01048	1.02665	1.49375	0.281238	0.0212134	1.04943	0	2	2	1.17696	0.274466	0.151226
Tb927.7.1790	Adenine phosphoribosyltransferase, putative	Nucleotides-Purines	3	1.97509	0.609322	1.83856	0.202627	0.14771	2.20409	0	2	2	1.47432	0.752218	0.175169
Tb927.10.14180	protein transport protein Sec13, putative	Vesicular transport	3	0.884356	1.00263	1.25091	0.211978	0.141269	1.58801	0	2	2	1.04597	0.187083	0.176623
Tb927.11.8120	protein transport protein Sec13, putative	Vesicular transport	7	0.79816	1.4556	1.43033	0.282654	0.0822414	1.36	0	2	2	1.22803	0.372493	0.182448
Tb927.10.13780	glycogen synthase kinase 3 (GSK3)	Glycan synthesis & metabolism	4	0.600168	1.63979	1.01266	0.31423	0.142297	2.09532	0	2	2	1.08421	0.523492	0.228264
Tb927.3.3910	RNApol Rpc34 family, pol III subunit, likely homologue of yeast RPC34	RNA synthesis III	3	1.16407	1.68468	0.620661	0.31309	0.143622	1.34273	0	2	2	1.15647	0.532049	0.228356
Tb927.10.13960	flagellar protein PF20	Cytoskeleton	7	0.863757	0.670957	0.989769	0.31513	0.153359	2.2774	0	2	2	0.841494	0.160568	0.234244
Tb927.11.11360	guanine nucleotide-binding protein beta subunit- like protein (TRACK)	Translation	3	1.02029	1.1412	1.03823	0.221466	0.24981	1.22013	0	2	2	1.06657	0.065246	0.235638
Tb927.10.2150	hypothetical protein, conserved	0	1	1.96231	1.49095	0.0947941	0.0793021	0.397008	1.96599	0	2	2	1.18268	0.971171	0.238155
Tb927.11.5830	hypothetical protein, conserved	0	1	1	0.857775	1.15559	0.146843	0.342466	1.2145	0	2	2	1.00445	0.148955	0.244654
Tb927.10.11890	hypothetical protein, conserved	0	1	0.167594	0.669812	1.27033	0.161576	0.328807	2.73358	0	2	2	0.70258	0.5521	0.245191
Tb927.6.4530	RBP17	RNA binding	2	0.735127	0.925462	1.11311	0.467946	0.0415455	1.4702	0	2	2	0.924566	0.188993	0.254746
Tb927.11.1000	hypothetical protein, conserved	0	2	1	1.0412	1.23103	0.262968	0.28634	1.03191	0	2	2	1.09074	0.123225	0.274654
Tb927.7.1040	40S ribosomal protein S16	Ribosome	0	0.0702534	0.672601	0.735667	0.282654	0.269742	0.800654	0	2	2	0.49284	0.367327	0.276198
Tb927.11.6540	hypothetical protein, conserved, kinetoplastid-specific	0	7	1.55232	1.23197	1.13896	0.311943	0.260783	0.705626	0	2	2	1.30775	0.216851	0.286363
Tb927.11.2820	hypothetical protein, conserved	0	7	1.21841	1.42137	0.974079	0.412707	0.173299	0.632467	0	2	2	1.20462	0.223965	0.293003
Tb927.3.3370	hypothetical protein, conserved	0	5	1.25977	0.55771	0.667671	0.500624	0.0863963	1.31179	0	2	2	0.828384	0.377616	0.29351
Tb927.4.1870	kinetoplastid-specific phospho-protein phosphatase, putative	Protein phosphatase	1	1.54509	1.29399	1.32087	0.483235	0.109005	2.48936	0	2	2	1.38665	0.137871	0.29612
Tb927.10.430	hypothetical protein, conserved	0	1	1	0.719666	0.800837	0.403612	0.206186	1.5092	0	2	2	0.840168	0.144246	0.304899
Tb927.11.10500	hypothetical protein, conserved	0	4	1.02886	1.10116	1.00397	0.474055	0.137502	1.42807	0	2	2	1.04467	0.0504852	0.305779
Tb927.8.2490	hypothetical protein, conserved	0	5	0.835595	0.972391	1.25406	0.320162	0.301801	1.4392	0	2	2	1.02068	0.213369	0.310981
Tb927.10.6960	hypothetical protein, conserved, EF hand superfamily (E-4)	Calcium	8	1.26875	1.11657	1.07648	0.42712	0.207495	1.12393	0	2	2	1.15393	0.101439	0.317308
Tb927.2.2160	paraflagellar rod protein PFC11	Cytoskeleton	1	1.46634	0.830935	0.738484	0.357238	0.297002	1.17306	0	2	2	1.01192	0.396244	0.32712
Tb927.9.14220	metacaspase 5, putative	Protease or peptidase	6	1.44631	1.61851	1.04101	0.246594	0.408029	1.06361	0	2	2	1.36861	0.296483	0.327312
Tb927.7.3970	hypothetical protein, conserved	0	0	0.189134	0.646224	0.467175	0.469699	0.199638	0.529665	0	2	2	0.434178	0.230324	0.334668
Tb927.10.8400	Vip36 lectin-like, ERGIC53 paralogue, ER quality control	Vesicular transport	4	1.32191	0.839468	0.802694	0.374066	0.305018	1.1559	0	2	2	0.988025	0.289739	0.339542
Tb927.10.10430	hypothetical protein, conserved	0	4	0.945521	0.984651	1.22297	0.228571	0.457039	1.29027	0	2	2	1.05105	0.150167	0.342805
Tb927.7.1390	RBSR2	RNA processing	2	1.54532	1.96209	1.64776	0.344223	0.364311	1.62816	0	2	2	1.71839	0.217173	0.354267
Tb927.11.870	Mitchondrial LSU ribosomal protein	Mitochondrial translation	1	1.13355	0.790978	0.831173	0.414224	0.297619	0.834145	0	2	2	0.918569	0.187265	0.355921
Tb927.2.5210	3-oxoacyl-ACP reductase, putative	Lipids & fatty acids	1	0.765178	1.13977	0.64871	0.271045	0.447217	3.29006	0	2	2	0.851218	0.256585	0.359131
Tb927.10.11150	hypothetical protein, conserved, no domains	0	3	1.06165	1.40698	1.39304	0.474055	0.25211	1.23511	0	2	2	1.28723	0.195475	0.363083
Tb927.11.2080	hypothetical protein, conserved	0	7	1.22257	0.926271	0.846843	0.239862	0.489872	1.49771	0	2	2	0.998562	0.198021	0.364867
Tb927.3.5100	TFIIH basal transcription factor subunit XPB	RNA synthesis II	5	1.1678	0.687398	0.925416	0.386131	0.352725	1.30743	0	2	2	0.926872	0.240205	0.369428
Tb927.3.3970	RNA binding protein, putative, LYAR-type C2HC zinc finger domain	RNA binding	1	0.149885	1.44613	0.606488	0.360921	0.379502	1.40149	0	2	2	0.734168	0.657487	0.370212
Tb927.11.9690	MORN repeats, phosphatidylinositol- 4-phosphate-5-kinase-like but also histon H3 K4 methylase-like	0	3	0.762814	1.5573	0.716812	0.365205	0.389591	2.0164	0	2	2	1.01231	0.472536	0.377398
Tb927.10.15490	GDP-mannose 4,6 dehydratase, putative	Glycan synthesis & metabolism	5	0.472996	1.30121	1.15315	0.497087	0.265527	0.844452	0	2	2	0.975786	0.441676	0.381307
Tb927.5.1100	PEX5 peroxisome targeting signal 1 receptor	Glycosome biogenesis	5	0.697078	0.84388	0.745492	0.284476	0.481183	1.29222	0	2	2	0.76215	0.0748054	0.382829
Tb927.11.16580	hypothetical protein, conserved	0	7	1.50284	0.794321	0.759497	0.500624	0.265057	0.955086	0	2	2	1.01888	0.419475	0.382841
Tb927.7.3080	hypothetical protein, conserved, kinetoplastid-specific	0	4	1.33697	1.67353	1.04466	0.409922	0.358922	1.23976	0	2	2	1.35172	0.314692	0.384422
Tb927.9.1560	hypothetical protein, conserved	0	1	0.542643	1.02624	0.691589	0.337153	0.434731	1.96977	0	2	2	0.753492	0.247672	0.385942
Tb927.11.13820	hypothetical protein, conserved	0	0	0.243022	0.281175	0.558243	0.464184	0.322404	1.54967	0	2	2	0.360813	0.17204	0.393294
Tb927.11.3980	mitochondrial processing peptidase alpha subunit, MMPalpha	Mitochondrial biogenesis	5	0.488053	1.3835	1.53541	0.460367	0.342112	0.907394	0	2	2	1.13565	0.565958	0.401239
Tb927.1.1060	hypothetical protein, conserved, PCNA superfamily with putative DNA-binding site, low match to yeast Rad17	0	5	1.35581	1.63624	1.89132	0.436395	0.38361	0.759635	0	2	2	1.62779	0.267853	0.410002
Tb927.8.680	KREPA5	Mitochondrial RNA	0	1	0.748876	1.13412	0.496552	0.335868	3.17474	0	2	2	0.960998	0.19556	0.41621
Tb927.5.4090	hypothetical protein, conserved, kinetoplastid-specific	0	3	1.63816	1.05617	1.13765	0.387672	0.455772	2.47591	0	2	2	1.27733	0.315135	0.421722
Tb927.8.2840	hypothetical protein, conserved	0	2	1.07557	1.31508	0.882359	0.412707	0.433825	0.95743	0	2	2	1.091	0.216771	0.423266
Tb927.11.5820	hypothetical protein, conserved, probably in mitochondrion	0	4	1.86419	1.25509	1.91948	0.461407	0.400237	0.918078	0	2	2	1.67959	0.368664	0.430822
Tb927.5.1750	RBP30	RNA binding	4	1.972	1.10863	1.25363	0.447775	0.473248	1.38306	0	2	2	1.44476	0.462331	0.460512
Tb927.11.6830	hypothetical protein, conserved	0	3	1.29647	0.6791	0.876681	0.4562	0.474875	1.37775	0	2	2	0.950752	0.315282	0.465537
Tb927.9.3810	hypothetical protein	0	0	0.591058	0.633228	0.939106	0.25641	0.206186	0.369281	0	1	0	0.72113	0.189946	0.231298
Tb927.11.8970	ribose 5-phosphate isomerase, putative	Pentose phosphate pathway	0	0.477733	0.658317	0.452708	0.525617	0.0571102	1.51156	0	1	1	0.529586	0.112184	0.291364
Tb927.4.1580	hypothetical protein, conserved	0	0	0.951164	0.516689	0.658447	0.510221	0.116393	3.16497	0	1	1	0.708766	0.221565	0.313307
Tb927.10.6020	hypothetical protein, conserved	0	1	0.870798	0.445542	0.863467	0.513602	0.206186	1.56506	0	1	1	0.726603	0.243433	0.359894
Tb927.6.1840	hypothetical protein, conserved	0	5	1.11094	1.3622	0.670297	0.542026	0.186554	1.29962	0	1	1	1.04781	0.350246	0.36429
Tb927.10.12630	hypothetical protein, conserved	0	0	0.345949	0.590727	0.897516	0.342585	0.389439	0.495071	0	1	0	0.611397	0.276364	0.366012
Tb927.11.6320	MRB1-associated protein???	Mitochondrial pathway	3	0.651633	1.21143	1.27519	0.297663	0.46033	0.403631	0	1	0	1.04608	0.343087	0.378996
Tb927.9.10950	chaperone protein DNAj, putative	Chaperone	3	0.66246	0.401323	0.93365	0.647991	0.115075	4.64111	0	1	1	0.665811	0.266179	0.381533
Tb927.2.2460	ubiquitin-conjugating enzyme e2, putative	Ubiquitin & proteasome	2	1.06257	0.623408	1.21646	0.667276	0.0958773	1.12476	0	1	1	0.967479	0.307749	0.381577
Tb927.9.8210	metalloprotease-like protein,peptide deformylase, putative	Protease or peptidase	2	1.14763	1.64621	1.23756	0.628739	0.143332	0.529445	0	1	1	1.3438	0.26573	0.386035
Tb927.9.1780	sec1 family transport protein, putative (SLY1)	Vesicular transport	3	0.745496	1.03897	0.880894	0.605075	0.174825	0.955723	0	1	1	0.888453	0.146883	0.38995
Tb927.11.14300	dynein intermediate chain IC70, putative	Cytoskeleton	4	0.957511	1.20754	0.858112	0.583031	0.223615	0.930682	0	1	1	1.00772	0.180044	0.403323
Tb927.3.2150	protein phosphatase 2C, putative	Protein phosphatase	4	1.08556	0.688014	0.700535	0.711091	0.109897	1.40907	0	1	1	0.824704	0.225997	0.410494
Tb927.8.6580	succinate dehydrogenase flavoprotein, SDH1	Citric acid cycle	5	1.12982	1.32425	1.52936	0.309328	0.540917	0.789328	0	1	1	1.32781	0.199796	0.425122
Tb927.1.3310	hypothetical protein, conserved	0	1	1.18959	0.574826	0.315266	0.552656	0.299069	1.96432	0	1	1	0.693226	0.449024	0.425863
Tb927.9.8850	actin A	Cytoskeleton_Actin	3	0.552879	0.931032	0.911466	0.608812	0.249145	1.78554	0	1	1	0.798459	0.212903	0.428979
Tb927.1.560	hypothetical protein, conserved	0	3	1.5401	0.585973	0.701925	0.357238	0.515425	0.565315	0	1	1	0.942666	0.520632	0.436331
Tb927.6.3060	hypothetical protein, conserved	0	2	0.777193	0.775641	1.37947	0.725846	0.170539	1.82427	0	1	1	0.977433	0.348171	0.448193
Tb927.1.4690	arginine N-methyltransferase (PRMT1)	Arginine methylation	1	1.22104	0.948548	1.19864	0.525617	0.372086	0.860803	0	1	1	1.12274	0.151272	0.448852
Tb927.11.5290	mitochondrial carrier protein, MCP9	Mitochondrial transport	0	0.627673	0.759959	0.945571	0.160801	0.739057	1.03927	0	1	1	0.777734	0.159693	0.449929
Tb927.7.2400	tyrosyl-tRNA synthetase, putative	Translation tRNA	4	0.272774	0.985857	1.43011	0.312408	0.588282	0.88904	0	1	1	0.896248	0.58385	0.450345
Tb927.9.13770	hypothetical protein, conserved	0	2	0.703876	1.616	1.07476	0.329471	0.571527	1.51324	0	1	1	1.13154	0.458704	0.450499
Tb927.11.11030	exosome-associated protein 4 (EAP4)	RNA degradation	3	0.801597	1.90744	0.956531	0.641315	0.261747	0.565712	0	1	1	1.22186	0.598767	0.451531
Tb927.1.3940	hypothetical protein, conserved	0	9	1.47769	1.75312	1.64058	0.608221	0.300172	1.00179	0	1	1	1.6238	0.138478	0.454197
Tb927.6.4570	hypothetical protein, conserved	0	3	1.23303	0.98535	0.606488	0.634361	0.27512	1.02774	0	1	1	0.941622	0.315551	0.45474
Tb927.11.270	mitochondrial carrier protein, MCP10	Mitochondrial transport	1	1	1	0.937742	0.206186	0.71134	1.04943	0	1	1	0.979247	0.0359444	0.458763
Tb927.11.16570	ATP-dependent DEAD/H RNA helicase, putative, no clear yeast homologue	RNA helicase	1	0.500033	0.560708	0.801389	0.690484	0.227723	1.2723	0	1	1	0.62071	0.159386	0.459104
Tb927.11.14050	hypothetical protein, conserved	0	2	0.916925	0.933823	0.761531	0.824578	0.0942507	0.637201	0	1	1	0.87076	0.0949715	0.459414
Tb927.3.3900	carnitine O-palmitoyltransferase II, putative (CPT II)	Lipids & fatty acids	3	1.04464	1.00092	0.934521	0.36829	0.559986	1.0398	0	1	1	0.993361	0.0554487	0.464138
Tb927.4.1600	hypothetical protein, conserved	0	4	1.78462	1.40602	1.13	0.386618	0.543072	1.18344	0	1	1	1.44021	0.328647	0.464845
Tb927.6.4730	hypothetical protein	0	1	0.861102	1.44058	0.638823	0.607968	0.325165	1.03016	0	1	1	0.980168	0.413926	0.466567
Tb927.8.3950	hypothetical protein, conserved	0	11	1.04763	1.23463	1.09348	0.526945	0.407095	1.18352	0	1	1	1.12525	0.0974644	0.46702
Tb927.11.9640	glycyl-tRNA synthetase, putative	Translation tRNA	9	0.685323	1.49329	1.3447	0.304832	0.633402	0.997746	0	1	1	1.17444	0.430052	0.469117
Tb927.8.4530	hypothetical protein, conserved	0	2	1.47278	0.885957	1.73957	0.21295	0.726994	1.65895	0	1	1	1.3661	0.436691	0.469972
Tb927.11.2270	dynein intermediate chain IC140 (IDA7)	Cytoskeleton	7	1.13706	1.34146	1.52353	0.224745	0.718674	1.46753	0	1	1	1.33402	0.193343	0.47171
Tb927.11.10780	Voltage-dependent anion channel (VDAC), putative	Transporter	3	1.41909	1.41702	0.750733	0.154506	0.792997	1.1935	0	1	1	1.19561	0.385278	0.473752
Tb927.9.14180	chaperone protein DNAj, putative	Chaperone	3	0.624911	1.75221	0.640421	0.526519	0.426472	1.4558	0	1	1	1.00585	0.646413	0.476495
Tb927.11.2690	succinyl-coA:3-ketoacid-coenzyme A transferase, mitochondrial precursor, putative	Citric acid cycle	4	0.705678	0.832548	1.40672	0.304832	0.650435	0.936954	0	1	1	0.98165	0.37355	0.477634
Tb927.10.11480	hypothetical protein, conserved	0	3	1.31893	0.571773	1.21055	0.409027	0.547867	1.51444	0	1	1	1.03375	0.403737	0.478447
Tb927.9.7710	hypothetical protein, conserved	0	4	0.647612	1.79038	0.913735	0.89237	0.0781861	1.34812	0	1	1	1.11724	0.597948	0.485278
Tb927.5.690	hypothetical protein, conserved	0	1	1.6019	0.823988	1.73454	0.634376	0.339707	1.56506	0	1	1	1.38681	0.491907	0.487042
Tb927.10.15150	RNA polymerase III C11 subunit, putative,(RPC11)	RNA synthesis III	1	0.209153	1.25654	1.57968	0.868358	0.115075	1.71863	0	1	1	1.01513	0.71645	0.491717
Tb927.10.6630	ATP-dependent DEAD/H RNA helicase HEL64, putative (cytosolic)	RNA helicase	4	0.494641	0.940159	1.0082	0.467638	0.516439	1.28022	0	1	1	0.814334	0.278945	0.492038
Tb927.7.3730	RBP26	RNA binding	2	0.11679	1.52132	1.64069	0.617872	0.368727	2.06316	0	1	1	1.09293	0.84747	0.493299
Tb927.11.10940	hypothetical protein, conserved, no domains	0	1	0.435464	0.0561003	0.783438	0.234528	0.75671	0.790162	0	1	1	0.425001	0.363781	0.495619
Tb927.10.5740	hypothetical protein, conserved	0	2	1.15413	0.264573	1.21575	0.463899	0.528844	0.551987	0	1	1	0.878149	0.532265	0.496372
Tb927.9.9730	FP45	Vesicular transport	2	1.80055	1.41471	1.44014	0.0644745	0.928637	0.697502	0	1	1	1.5518	0.2158	0.496556
Tb927.4.1570	hypothetical protein, conserved	0	3	1.31433	1.49505	0.563982	0.576203	0.420443	1.3006	0	1	1	1.12446	0.493723	0.498323
Tb927.7.5560	glucosamine-fructose-6-phosphate aminotransferase, putative	Amino acid metabolism	3	0.670629	1.09255	0.886334	0.628739	0.368727	0.962238	0	1	1	0.88317	0.210977	0.498733
Tb927.10.7090	alternative oxidase (AOX)	Glucose & glycerol	0	1.90745	1	0.512081	0.159233	0.840464	2.05669	0	1	1	1.13984	0.70812	0.499849
Tb927.10.12700	pyruvate dehydrogenase E1 alpha subunit, putative	Citric acid cycle	3	1.36578	1.2918	0.851527	0.903473	0.0973597	0.852501	0	1	1	1.1697	0.27802	0.500416
Tb927.11.5970	phosphoinositide-specific phospholipase C, putative	Membrane protein	4	1.862	1.63316	1.66913	0.491941	0.509768	1.75854	0	1	1	1.72143	0.123057	0.500854
Tb927.3.5050	60S ribosomal protein L4	Ribosome	4	0.883197	0.61439	0.906373	0.47571	0.529032	1.0651	0	1	1	0.80132	0.1623	0.502371
Tb927.10.2320	hypothetical protein, conserved	0	3	1.29561	0.599861	0.591628	0.735102	0.271256	0.949564	0	1	1	0.829034	0.40409	0.503179
Tb927.2.5800	sedoheptulose-1,7-bisphosphatase (SBPase)	Glucose & glycerol	4	0.234374	1.44756	0.983287	0.824578	0.188525	0.763931	0	1	1	0.888408	0.612134	0.506551
Tb927.6.5120	60S acidic ribosomal protein P2	Ribosome	4	0.928626	1.79265	0.470712	0.0279096	0.99235	1.87315	0	1	1	1.064	0.671286	0.51013
Tb927.6.1260	proteasome beta-1 subunit, putative (TbPSB1)	Ubiquitin & proteasome	3	1.2317	1.5647	0.742996	0.489668	0.536019	0.973349	0	1	1	1.1798	0.413304	0.512844
Tb927.10.960	U4/U6-specific protein PRP4	RNA processing	5	1.19123	1.35598	1.47358	0.581718	0.452301	1.18717	0	1	1	1.34026	0.14183	0.51701
Tb927.8.6100	hypothetical protein, conserved	0	10	0.813881	1.26813	1.00401	0.48034	0.55377	1.1024	0	1	1	1.02868	0.228129	0.517055
Tb927.9.6760	hypothetical protein, conserved	0	3	1	0.106241	1.11406	0.740634	0.297619	1.04141	0	1	1	0.740099	0.551891	0.519127
Tb927.10.12550	hypothetical protein, conserved	0	2	0.459529	0.708909	0.870105	0.619901	0.420443	0.708754	0	1	1	0.679514	0.20686	0.520172
Tb927.8.5130	POMP41	Mitochondrial membrane	2	1.1496	1.53752	1.35965	0.705996	0.337678	0.881141	0	1	1	1.34892	0.194179	0.521837
Tb927.9.8950	CAAX prenyl protease 1, putative,metallo- peptidase, Clan M- Family M48	Protease or peptidase	3	0.881052	0.747165	0.705566	0.563628	0.481183	0.678769	0	1	1	0.777928	0.0916984	0.522406
Tb927.11.12440	hypothetical protein, conserved	0	6	1.00187	1.66957	1.41839	0.740169	0.307904	1.1801	0	1	1	1.36328	0.337242	0.524036
Tb927.8.6150	40S ribosomal protein S8	Ribosome	2	0.800597	0.90766	0.731028	0.250895	0.800064	1.93172	0	1	1	0.813095	0.0889769	0.525479
Tb927.9.2110	hypothetical protein, conserved	0	0	0.206337	0.916204	0.612776	0.0542888	1	1.37102	0	1	1	0.578439	0.356177	0.527144
Tb927.4.600	hypothetical protein, conserved	0	3	0.837227	0.548517	1.3732	0.492494	0.562321	1.34667	0	1	1	0.919649	0.418477	0.527408
Tb927.11.16870	NADH dehydrogenase subunit NI8M, putative	Mitochondrial electron transport	1	0.40406	1.5286	1.14676	0.634361	0.427509	4.37882	0	1	1	1.02647	0.571838	0.530935
Tb927.3.2270	hypothetical protein, conserved	0	3	0.904064	1.33018	0.919322	0.681948	0.38088	1.21951	0	1	1	1.05119	0.241733	0.531414
Tb927.10.8020	prolyl oligopeptidase, serine peptidase clan SC, family S9A, putative (POP)	Protease or peptidase	6	0.89485	0.874208	1.09559	0.450907	0.614358	0.8269	0	1	1	0.954883	0.122293	0.532632
Tb927.10.12880	hypothetical protein, conserved	0	4	0.920089	1.01485	1.63658	0.607553	0.46033	1.18316	0	1	1	1.19051	0.389205	0.533942
Tb927.10.8880	hypothetical protein	0	4	0.661076	1.35514	0.514589	0.362057	0.706571	1.06761	0	1	1	0.843603	0.449021	0.534314
Tb927.9.1960	nitrilase, putative	Amino acid metabolism	0	1.56726	0.598601	1.87703	0.903473	0.165281	0.605593	0	1	1	1.34763	0.666915	0.534377
Tb927.3.790	ZC3H6	RNA binding	3	0.726817	0.733577	0.517863	0.692411	0.377076	0.711077	0	1	1	0.659419	0.122638	0.534744
Tb927.7.3390	hypothetical protein, conserved	0	2	0.20606	0.675099	0.91865	0.215806	0.853974	1.56588	0	1	1	0.599936	0.362192	0.53489
Tb927.11.3580	hypothetical protein, conserved	0	3	0.507291	0.391433	0.670936	0.342459	0.728594	1.11124	0	1	1	0.52322	0.140431	0.535527
Tb927.11.3720	hypothetical protein, conserved	0	3	1.15062	0.932311	1.5979	0.983977	0.0880334	1.46658	0	1	1	1.22694	0.339297	0.536005
Tb927.7.2230	hypothetical protein, conserved	0	2	1.48236	0.914385	0.685088	0.601741	0.470494	1.77412	0	1	1	1.02728	0.41045	0.536118
Tb927.3.4000	clathrin coat assembly protein ap19, putative	Vesicular transport	2	1.57821	0.619249	0.677248	0.202627	0.871492	0.76022	0	1	1	0.958235	0.537695	0.537059
Tb927.3.3720	Golgi vesicular membrane trafficking protein, putative	Vesicular transport	1	1.07616	0.697653	1.43566	0.0793021	1	0.573876	0	1	1	1.06982	0.369046	0.539651
Tb927.3.2840	inorganic pyrophosphatase, putative	Phosphatase	3	0.647612	0.787783	1.16883	0.143856	0.935924	1.27706	0	1	1	0.868075	0.269727	0.53989
Tb927.10.9840	chaperone protein DNAj, putative	Chaperone	0	0.641527	0.633921	0.640606	0.86251	0.217632	0.890082	0	1	1	0.638685	0.00415074	0.540071
Tb927.8.3550	mitogen-activated protein kinase 3, putative	Protein kinase	0	0.87608	0.788759	0.855925	0.746698	0.333682	0.847374	0	1	1	0.840255	0.045721	0.54019
Tb927.10.5290	HIRA-interacting protein 5, putative,predicted NifU-like protein	0	2	1.09647	0.409969	0.667905	0.409046	0.673083	1.63786	0	1	1	0.72478	0.346765	0.541065
Tb927.11.11590	eIF3E eukaryotic translation initiation factor, putative	Translation	5	1.03716	0.964449	1.17467	0.387087	0.696213	0.863152	0	1	1	1.05876	0.106765	0.54165
Tb927.10.350	protein kinase, putative	Protein kinase	0	0.703876	0.495587	1.37559	0.374066	0.717467	0.763801	0	1	1	0.85835	0.459887	0.545766
Tb927.11.6590	aminopeptidase, putative,metallo-peptidase, Clan MF, Family M17	Protease or peptidase	4	1.31373	1.0756	1.349	0.475645	0.616238	1.52813	0	1	1	1.24611	0.148715	0.545941
Tb927.4.3730	hypothetical protein, conserved	0	0	0.806985	1	0.421808	0.178365	0.914401	0.616096	0	1	1	0.742931	0.29437	0.546383
Tb927.2.3910	beta-ketoacyl synthase family protein, putative	Lipids & fatty acids	3	1.9338	0.887126	1.12892	0.309808	0.784053	1.20481	0	1	1	1.31661	0.548002	0.54693
Tb927.9.9220	hypothetical protein, conserved	0	4	1.07297	1.2126	0.613955	0.328799	0.765542	0.939968	0	1	1	0.966507	0.3132	0.54717
Tb927.10.11960	hypothetical protein, conserved	0	1	0.942887	0.545788	0.50819	0.979831	0.115075	0.945034	0	1	1	0.665622	0.240854	0.547453
Tb927.11.9610	eIF3 beta	Translation	4	1.17314	1.68666	1.02644	0.463703	0.631437	0.922798	0	1	1	1.29542	0.346679	0.54757
Tb927.11.4360	hypothetical protein, conserved	0	1	1.45997	0.910948	0.705525	0.444158	0.652854	1.05594	0	1	1	1.02548	0.390045	0.548506
Tb927.11.14780	phosphomannose isomerase, putative	Glucose & glycerol	6	0.789896	0.940581	0.546249	0.651416	0.449575	0.767068	0	1	1	0.758909	0.198984	0.550496
Tb927.10.15140	hypothetical protein, conserved	0	0	0.390094	1.01268	1.25512	0.747139	0.36193	1.62392	0	1	1	0.885965	0.446217	0.554535
Tb927.3.4650	C-8 sterol isomerase, putative	Sterols	2	1.17986	1.72319	1.05267	0.735196	0.376975	1.43689	0	1	1	1.31858	0.356133	0.556086
Tb927.7.5630	hypothetical protein, conserved	0	6	1.86578	0.738313	0.786894	0.394515	0.721098	1.18491	0	1	1	1.13033	0.63738	0.557807
Tb927.6.2050	ribosome biogenesis regulatory protein (RRS1), putative	Ribosome	1	0.390144	0.809706	0.823929	0.956917	0.162724	2.83864	0	1	1	0.674593	0.246443	0.559821
Tb927.9.11350	hypothetical protein, conserved	0	6	1.0273	1.59046	1.35744	0.705367	0.417189	0.536292	0	1	1	1.32507	0.282972	0.561278
Tb927.11.16550	ZC3H46	RNA binding	4	0.748285	1.39459	1.77406	0.678912	0.443819	0.885436	0	1	1	1.30564	0.518641	0.561365
Tb927.7.860	hypothetical protein, conserved	0	5	0.717812	0.830228	0.891383	0.672234	0.451583	0.712204	0	1	1	0.813141	0.0880378	0.561909
Tb927.11.14080	cyclin 2,G1 cyclin (CYC2)	Cell cycle	1	1	1.1187	0.992383	1	0.123916	0.943089	0	1	1	1.03703	0.0708301	0.561958
Tb927.7.5650	kinesin, putative	Cytoskeleton	5	0.951488	1.08192	1.27176	0.752459	0.378538	1.34715	0	1	1	1.10172	0.161051	0.565498
Tb927.2.2860	hypothetical protein, conserved	0	2	0.691563	1.23716	1.67911	0.923707	0.215595	1.47282	0	1	1	1.20261	0.494678	0.569651
Tb927.8.4250	hypothetical protein, conserved	Mitochondrial pathway	3	0.957361	0.616324	0.849905	0.173311	0.968783	1.47039	0	1	1	0.807863	0.174362	0.571047
Tb927.10.16040	oxidoreductase-protein, putative	Enzyme	4	0.715988	1.26558	1.01334	0.422758	0.720957	0.675198	0	1	1	0.998306	0.275107	0.571858
Tb927.11.7360	palmitoyl acyltransferase 9, putative	Lipids & fatty acids	2	1.18147	1.07026	1.04105	0.501092	0.643646	0.889504	0	1	1	1.09759	0.0740942	0.572369
Tb927.10.9380	hypothetical protein, conserved	0	5	1.15982	0.705182	1.03778	0.433145	0.713665	1.52372	0	1	1	0.967594	0.235305	0.573405
Tb927.6.1710	hypothetical protein, conserved	0	1	0.389625	0.916204	0.670192	0.146843	1	2.06316	0	1	1	0.658674	0.263479	0.573421
Tb927.10.11930	beta-D-hydroxybutyrate dehydrogenase	Mitochondrial pathway	1	0.626798	0.528528	0.910733	0.491941	0.654968	1.64103	0	1	1	0.688687	0.198476	0.573454
Tb927.6.4700	hypothetical protein, conserved	0	4	1.12982	1.79938	0.851338	0.466117	0.686327	0.823208	0	1	1	1.26018	0.487279	0.576222
Tb927.2.2880	hypothetical protein, conserved	0	0	1.75774	0.371541	1.02267	0.300585	0.852015	1.43874	0	1	1	1.05065	0.693523	0.5763
Tb927.6.2840	hypothetical protein, conserved	0	1	0.77153	0.852496	0.711475	0.434338	0.721921	1.00737	0	1	1	0.7785	0.0707681	0.57813
Tb927.11.3880	actin, putative (TRYPARP)	Cytoskeleton_Actin	4	1.06247	1.75498	0.998364	0.821935	0.334526	0.939194	0	1	1	1.27194	0.419552	0.57823
Tb927.10.15740	hypothetical protein, conserved	0	3	1.25017	0.832054	1.24369	0.80993	0.346905	0.728132	0	1	1	1.10864	0.239549	0.578418
Tb927.11.14060	hypothetical protein, conserved	0	7	0.527814	1.91797	0.828357	0.751284	0.409192	0.866867	0	1	1	1.09138	0.731452	0.580238
Tb927.3.5300	hypothetical protein, conserved, sigpep, no domains	0	1	1.34996	0.688014	1.45614	0.3723	0.790534	2.7436	0	1	1	1.16471	0.416228	0.581417
Tb927.4.2830	hypothetical protein, conserved	0	1	0.870798	1.33031	0.18014	0.678912	0.486049	0.615846	0	1	1	0.793749	0.578943	0.58248
Tb927.9.2700	hypothetical protein, conserved	0	2	1.64089	0.578724	0.983205	0.362057	0.807396	1.06376	0	1	1	1.06761	0.536089	0.584727
Tb927.5.1480	hypothetical protein	0	0	0.345949	0.558163	1.45415	0.146843	1.02679	2.50579	0	1	1	0.786089	0.588211	0.586814
Tb927.9.7230	ADP-ribosylation factor-like protein, putative (ARL1B)	Vesicular transport	1	1.67497	0.707798	0.937742	1	0.174825	1	0	1	1	1.10684	0.505273	0.587413
Tb927.11.4910	hypothetical protein, conserved,predicted ankyrin repeat family protein	0	3	1.02599	1.28896	0.690899	0.678252	0.50292	0.5343	0	1	1	1.00195	0.299752	0.590586
Tb927.10.11050	Mitchondrial LSU ribosomal protein	Mitochondrial translation	3	0.459046	1.00913	0.855576	0.372039	0.814119	1.30975	0	1	1	0.774583	0.283843	0.593079
Tb927.3.4810	DNA replication complex GINS protein SLD5, putative	DNA synthesis, modification, repair	0	0.424566	1.06256	0.71164	0.890722	0.297619	1.00206	0	1	1	0.732921	0.319528	0.59417
Tb927.11.14870	NAD synthase, putative	Enzyme	1	0.460928	0.861459	0.818396	0.89237	0.29673	1.07956	0	1	1	0.713594	0.219872	0.59455
Tb927.9.3170	cytochrome oxidase subunit V (COXV)	Mitochondrial electron transport	1	0.843553	1.10223	1.15336	0.815584	0.37671	0.557851	0	1	1	1.03305	0.166088	0.596147
Tb927.11.4120	leucine-rich repeat protein (LRRP)	LRRP	3	1.55746	0.804179	0.847836	0.484669	0.708745	0.952633	0	1	1	1.06983	0.422868	0.596707
Tb927.2.4420	hypothetical protein, conserved	0	2	1.31252	0.682201	1.47948	0.907823	0.285694	1.25569	0	1	1	1.15806	0.42048	0.596759
Tb927.6.2500	hypothetical protein, conserved	0	2	1.33539	0.718972	1.29484	0.806194	0.389439	1.43953	0	1	1	1.1164	0.344778	0.597816
Tb927.10.5480	60S ribosomal protein L24	Ribosome	1	0.311131	0.832054	1.64452	0.46496	0.731743	2.08187	0	1	1	0.929234	0.671984	0.598352
Tb927.10.15410	glycosomal malate dehydrogenase (gMDH)	Glucose & glycerol	2	0.893044	1.70668	0.335594	0.414224	0.786993	0.978782	0	1	1	0.978439	0.689519	0.600609
Tb927.10.10320	dynein light chain, putative,dynein Tctex1 family, putative	Cytoskeleton	1	1	0.909552	0.9895	0.206186	1	0.942035	0	1	1	0.966351	0.0494687	0.603093
Tb927.5.3910	small nuclear RNA-activating protein (SNAP2)	RNA processing	2	0.899621	1.0746	0.64121	0.221466	0.989446	0.83221	0	1	1	0.871811	0.218031	0.605456
Tb927.3.5420	protein transport protein Sec24 (SEC24.2)	Vesicular transport	6	0.878806	0.924363	1.28481	0.820635	0.396597	1.39836	0	1	1	1.02933	0.222426	0.608616
Tb927.11.16360	hypothetical protein, conserved	0	2	0.11679	1.20296	1.65736	0.501582	0.717467	1.23839	0	1	1	0.992371	0.791582	0.609525
Tb927.10.5890	hypothetical protein, conserved	0	2	0.962174	0.799459	0.561578	0.820069	0.401592	1.44593	0	1	1	0.774403	0.20147	0.610831
Tb927.2.2120	protein kinase, putative,NIMA/Nek Serine/threonine-protein kinase family, putative (25N14.205)	Protein kinase	1	0.895486	1.20038	1.02431	0.496552	0.731103	3.36524	0	1	1	1.04006	0.153058	0.613827
Tb927.9.12410	riboflavin kinase, putative	Enzyme	2	1	1.64932	1.27328	1	0.227723	2.43368	0	1	1	1.30753	0.32601	0.613861
Tb927.11.12620	hypothetical protein, conserved	0	7	0.772095	0.89672	0.928715	0.496008	0.735074	1.48007	0	1	1	0.865843	0.0827495	0.615541
Tb927.2.2910	hypothetical protein, conserved	0	3	0.859304	0.811739	1.10834	0.863617	0.368727	1.57391	0	1	1	0.926461	0.159297	0.616172
Tb927.11.7560	T. brucei components of motile flagella (TbCMF15)	Cytoskeleton	4	1.00187	0.98515	1.22843	0.750383	0.484724	1.1935	0	1	1	1.07181	0.135888	0.617553
Tb927.10.1390	hypoxanthine-guanine phosphoribosyltransferase, putative	Nucleotides-Purines	1	1.11333	1.13875	1.07586	0.774159	0.461298	1.21264	0	1	1	1.10931	0.03164	0.617728
Tb927.7.3770	hypothetical protein, conserved	0	9	1.03919	1.06807	1.31545	0.823525	0.412536	1.08211	0	1	1	1.1409	0.151851	0.618031
Tb927.6.4130	succinate dehydrogenase cytochrome B subunit, SDH3, putative	Mitochondrial pathway	0	0.679392	0.676643	0.692338	0.777521	0.460293	0.946624	0	1	1	0.682791	0.0083814	0.618907
Tb927.10.3560	arginine N-methyltransferase, putative	Arginine methylation	7	1.22958	1.00301	1.198	0.944223	0.29553	0.830005	0	1	1	1.14353	0.122712	0.619876
Tb927.9.4910	protein kinase, putative	Protein kinase	1	0.731604	0.67321	0.665225	0.202627	1.03776	2.28957	0	1	1	0.690013	0.0362396	0.620195
Tb927.10.3210	delta-1-pyrroline-5-carboxylate dehydrogenase, putative	Mitochondrial pathway	6	1.18109	1.16945	0.661835	0.960451	0.280919	1.16463	0	1	1	1.00413	0.296489	0.620685
Tb927.1.1690	RNA editing endoribonuclease (KREN1)	Mitochondrial RNA	6	0.91868	0.813107	1.41487	0.485008	0.768433	1.16565	0	1	1	1.04889	0.321319	0.62672
Tb927.11.11320	hypothetical protein, conserved	0	2	0.995453	1.50049	1.1982	0.916001	0.340099	0.748703	0	1	1	1.23138	0.254148	0.62805
Tb927.10.14700	hypothetical protein, conserved	0	1	1.62743	0.64467	1.1194	0.25641	1	1.6485	0	1	1	1.1305	0.491476	0.628205
Tb927.10.14650	hypothetical protein, conserved	0	1	0.554416	1	1.5952	0.25641	1	0.722952	0	1	1	1.04987	0.522181	0.628205
Tb927.10.750	hypothetical protein, conserved	0	0	1	1	1.14453	0.25641	1	1.72955	0	1	1	1.04818	0.0834428	0.628205
Tb927.8.6890	hypothetical protein, conserved	0	0	0.345949	0.537799	0.378458	0.25641	1	1.31573	0	1	1	0.420735	0.102675	0.628205
Tb927.5.3960	arginine N-methyltransferase, type I (PRMT6)	Arginine methylation	5	1.36576	1.17534	0.803941	0.501092	0.75627	1.08208	0	1	1	1.11501	0.285724	0.628681
Tb927.4.2630	ATP-dependent DEAD/H RNA helicase, putative Dbp10, ribosome biogenesis?	rRNA-tRNA processing	4	0.735715	0.975402	1.04596	0.861972	0.39704	0.852653	0	1	1	0.919027	0.162625	0.629506
Tb927.10.11210	hypothetical protein, conserved	0	4	1.48192	1.09423	0.934125	0.385698	0.874169	1.75854	0	1	1	1.17009	0.281666	0.629934
Tb927.10.4830	hypothetical protein, conserved	0	0	0.209153	0.322253	0.984459	0.0796813	1.18151	1.24532	0	1	1	0.505288	0.418809	0.630594
Tb927.11.900	isocitrate dehydrogenase, putative (IDH)	Citric acid cycle	6	1.3017	1.3759	0.858618	0.454648	0.807723	1.33484	0	1	1	1.17874	0.279704	0.631186
Tb927.8.2600	hypothetical protein, conserved	0	7	0.530891	1.36617	0.874283	0.942028	0.325297	1.62287	0	1	1	0.923781	0.419834	0.633663
Tb927.9.9230	hypothetical protein, conserved	0	3	0.708837	1.17003	1.35497	0.952676	0.322404	1.1921	0	1	1	1.07795	0.332763	0.63754
Tb927.1.650	hypothetical protein, conserved	0	1	0.941036	0.740704	0.695183	0.374818	0.902793	1.08084	0	1	1	0.792307	0.130798	0.638806
Tb927.10.6440	Phosphomannomutase PMM, acts as phosphoglucomutase	Glucose & glycerol	2	0.345949	0.911503	1.01311	0.27853	1	0.694658	0	1	1	0.756854	0.359463	0.639265
Tb927.7.4780	hypothetical protein, conserved	0	0	0.903305	0.688927	0.968787	0.25641	1.02679	2.54381	0	1	1	0.853673	0.146383	0.641598
Tb927.4.3240	hypothetical protein, conserved	0	0	0.265521	0.936457	1.11366	0.102987	1.18151	1.81563	0	1	1	0.77188	0.447382	0.642247
Tb927.1.2700	hypothetical protein, conserved	0	3	0.234374	1.21599	0.494315	0.902907	0.386819	1.12408	0	1	1	0.648227	0.508587	0.644863
Tb927.5.2340	hypothetical protein, conserved	0	3	0.743478	0.83531	0.835112	0.914775	0.375457	1.38188	0	1	1	0.804634	0.052962	0.645116
Tb927.6.1210	hypothetical protein, conserved	0	3	0.742687	1.3082	1.72406	0.455396	0.835029	5.8676	0	1	1	1.25831	0.492583	0.645212
Tb927.11.10880	hypothetical protein, conserved	0	3	1.54059	1.09134	0.969961	0.820019	0.473795	1.43462	0	1	1	1.20063	0.300606	0.646907
Tb927.9.14470	ubiquitin carboxyl-terminal hydrolase, Clan CA cysteine peptidase, family C12, putative	Ubiquitin & proteasome	4	0.899261	1.00932	0.916217	0.854577	0.439254	1.03992	0	1	1	0.9416	0.0592589	0.646916
Tb927.1.2985	hypothetical protein, conserved	0	1	0.436712	0.237039	0.984302	0.281238	1.01791	1.38399	0	1	1	0.552684	0.386895	0.649573
Tb927.9.12530	hypothetical protein, conserved	0	3	1.86055	1.00064	0.993326	1.14144	0.158626	1.32577	0	1	1	1.28484	0.498594	0.65003
Tb927.9.3620	hypothetical protein, conserved	0	1	0.850182	0.631045	0.911236	0.131187	1.17183	1.2182	0	1	1	0.797488	0.147341	0.651507
Tb927.2.2430	casein kinase II, alpha chain (CK2A2)	Protein kinase	1	0.779569	0.805365	0.748278	0.3923	0.916321	0.949297	0	1	1	0.777737	0.0285872	0.654311
Tb927.7.4860	hypothetical protein, conserved	0	4	0.955181	0.844734	0.882088	0.474858	0.836129	1.11276	0	1	1	0.894001	0.0561788	0.655494
Tb927.11.400	hypothetical protein, conserved	0	3	1	1.45956	1.02688	0.411945	0.901523	1.37346	0	1	1	1.16215	0.257915	0.656734
Tb927.10.15950	TFIID-like protein, putative (TRF4)	RNA synthesis	4	1.16939	1.75283	0.502767	1.14358	0.170539	0.52335	0	1	1	1.14166	0.625492	0.657059
Tb927.9.6560	protein kinase, putative	Protein kinase	10	1.2488	1.6837	1.35136	0.455579	0.862208	0.900418	0	1	1	1.42795	0.227343	0.658893
Tb927.9.12780	hypothetical protein, conserved	0	12	1.11028	0.742091	0.914064	0.463651	0.859595	1.1281	0	1	1	0.922144	0.184225	0.661623
Tb927.9.3760	poly(A) export protein, putative (TbGLE2)	Nucleo-cytoplasmic transport	3	1.19828	1.90744	1.05961	0.297663	1.02679	1.43891	0	1	1	1.38845	0.45478	0.662225
Tb927.7.1500	Thiomodification of cytiosolic tRNAs (NBP 2)	rRNA-tRNA processing	4	0.60181	1.25364	0.772968	0.962545	0.362587	0.951902	0	1	1	0.87614	0.337942	0.662566
Tb927.10.920	hypothetical protein, conserved	0	4	1.04986	0.685469	0.945035	0.395233	0.934195	0.856694	0	1	1	0.893456	0.187593	0.664714
Tb927.11.3890	N(2), N(2)-dimethylguanosine tRNA methyltransferase, putative	rRNA-tRNA processing	7	0.724891	0.804068	1.06073	0.405182	0.925147	1.22455	0	1	1	0.863229	0.175561	0.665164
Tb927.9.12000	hypothetical protein, conserved	0	3	1.86578	0.578966	0.92357	1	0.330777	0.942361	0	1	1	1.12277	0.666131	0.665388
Tb927.10.4010	hypothetical protein, conserved, virus attachment domain, C-terminal match to some bacterial proteins	0	8	1.04378	0.883651	1.01238	0.469254	0.861947	1.08944	0	1	1	0.979936	0.0848508	0.6656
Tb927.8.1550	paraflagellar rod protein PFC3	Cytoskeleton	6	0.755758	1.0716	1.22458	1.08088	0.253136	1.16254	0	1	1	1.01731	0.239081	0.667009
Tb927.10.5580	hypothetical protein, conserved	0	3	1.41501	0.99701	1.79909	1.23838	0.0968829	0.782387	0	1	1	1.4037	0.401159	0.667634
Tb927.3.2990	hypothetical protein, conserved	0	1	0.623072	0.712452	0.750015	0.480834	0.856253	1.96601	0	1	1	0.69518	0.06521	0.668543
Tb927.7.7340	hypothetical protein, conserved	0	4	1.08899	0.917239	0.879999	0.344951	0.994387	1.49167	0	1	1	0.962077	0.111478	0.669669
Tb927.1.3170	hypothetical protein, conserved	0	1	0.539508	1.02517	1.12562	0.903473	0.439382	1.54592	0	1	1	0.896765	0.313443	0.671427
Tb927.7.1170	Y14	Nucleo-cytoplasmic transport	3	1.48245	1.25022	1.67929	0.491941	0.852133	1.30667	0	1	1	1.47065	0.214778	0.672037
Tb11.02.5400	cystathionine beta-synthase, putative	Amino acid metabolism	2	1	1	1.20083	1.05873	0.291646	1.45852	0	1	1	1.06694	0.115949	0.675188
Tb927.10.3000	hypothetical protein, conserved, no domains	0	24	1.83373	1.48214	1.30812	0.475878	0.879878	1.15001	0	1	1	1.54133	0.267756	0.677878
Tb927.11.5000	dynein intermediate chain IC78, putative	Cytoskeleton	2	1.0065	1.25498	1.17668	1.01484	0.342112	1.3293	0	1	1	1.14605	0.127039	0.678474
Tb927.5.1470	NADH-cytochrome b5 reductase, putative (B5R)	Mitochondrial electron transport	4	1.48222	1.18398	1.08139	0.492989	0.869547	0.729748	0	1	1	1.24919	0.208219	0.681268
Tb927.5.2040	hypothetical protein, conserved	0	3	1.21636	1.01062	0.603655	0.236142	1.12747	1.567	0	1	1	0.943545	0.311813	0.681805
Tb927.10.11970	kynurenine aminotransferase, putative	Amino acid metabolism	4	0.837227	1.61137	0.855632	0.944223	0.421842	0.964855	0	1	1	1.10141	0.441735	0.683033
Tb927.11.12060	hypothetical protein, conserved	0	0	1.00384	0.335863	0.493106	0.492989	0.877948	1.69094	0	1	1	0.610936	0.349229	0.685468
Tb927.11.15440	NADH-ubiquinone oxidoreductase complex I subunit, putative	Mitochondrial pathway	0	0.327896	1.10623	1.07002	0.409922	0.963037	1.8448	0	1	1	0.834715	0.439291	0.68648
Tb927.10.8710	Centrin3	Cell cycle	1	1	1.55066	0.421426	1.10769	0.266366	0.62016	0	1	1	0.990696	0.564675	0.687029
Tb927.6.1280	eIF2B GDP-GTP exchange factor	Translation	3	0.777193	1.0827	1.66921	0.915581	0.46033	1.19239	0	1	1	1.17637	0.453326	0.687956
Tb927.9.2650	POMP2	Mitochondrial membrane	2	0.402594	1.5494	1.12043	0.49815	0.881302	2.39436	0	1	1	1.02414	0.579436	0.689726
Tb927.11.1290	hypothetical protein, conserved	0	5	1.3581	1.17174	1.10574	1.11206	0.269188	0.97587	0	1	1	1.21186	0.130877	0.690626
Tb927.10.10390	trypanothione reductase	Redox pathways	4	0.804301	0.974865	1.21065	0.485491	0.89663	1.08274	0	1	1	0.996607	0.204047	0.691061
Tb927.8.2520	Acetyl-CoA synthetase	Glucose & glycerol	3	1.03649	0.965803	1.31426	0.454227	0.931777	1.07822	0	1	1	1.10552	0.184199	0.693002
Tb927.10.2910	splicing factor PTSR1 interacting protein (TSR1IP)	RNA processing	3	0.352562	0.734395	0.688598	0.330051	1.05983	0.702751	0	1	1	0.591852	0.208492	0.694938
Tb927.8.4230	hypothetical protein, conserved	0	7	1.02119	1.43527	1.37062	0.893386	0.498423	1.08184	0	1	1	1.27569	0.222763	0.695904
Tb927.11.8760	hypothetical protein, conserved	0	6	0.856618	0.649302	1.04934	1.12134	0.27172	0.959587	0	1	1	0.851752	0.200062	0.696532
Tb927.6.1440	Mitchondrial LSU ribosomal protein	Mitochondrial translation	0	1	1.16808	0.106256	1	0.397008	0.619903	0	1	1	0.758114	0.570747	0.698504
Tb927.11.14690	hypothetical protein, conserved	0	2	0.901443	1.02919	1.57163	1.21704	0.186414	0.920054	0	1	1	1.16742	0.355832	0.701726
Tb927.7.4900	5'-3' exonuclease XRNA, putative,exoribonuclease 1, putative (XRNA)	RNA degradation	15	1.31074	1.07121	1.25451	1.03307	0.372261	1.18977	0	1	1	1.21216	0.125257	0.702663
Tb927.9.11940	hypothetical protein, conserved	0	1	0.765178	0.734908	1.17499	0.254079	1.15249	1.04943	0	1	1	0.891693	0.245811	0.703285
Tb927.9.9030	hypothetical protein, conserved	0	6	0.938512	1.08316	0.794466	0.399888	1.0139	0.90629	0	1	1	0.938714	0.144349	0.706896
Tb927.9.10510	hypothetical protein, conserved	0	0	1.18636	1.44058	1.36388	0.0333	1.38092	1.07899	0	1	1	1.33027	0.130396	0.707108
Tb927.3.1880	hypothetical protein, conserved	0	4	1.39792	0.641621	0.80642	0.925759	0.489465	1.13296	0	1	1	0.948654	0.397706	0.707612
Tb927.5.2930	Mitochondrial ATP synthase subunit, putative	Mitochondrial pathway	9	1.0273	1.16889	1.00097	0.500624	0.916321	1.20854	0	1	1	1.06572	0.0903126	0.708473
Tb927.2.5190	hypothetical protein, conserved	0	4	1.11413	0.48095	1.57404	1	0.417191	0.657014	0	1	1	1.05637	0.548827	0.708596
Tb927.9.14140	hypothetical protein, conserved	0	1	0.890855	0.445542	0.60026	1.12041	0.297619	5.20706	0	1	1	0.645553	0.226085	0.709015
Tb927.10.13750	hypothetical protein, conserved	0	1	1.37762	0.699549	1.26568	0.501681	0.920867	2.75543	0	1	1	1.11428	0.363507	0.711274
Tb927.4.3310	hypothetical protein, conserved	0	8	1.29561	1.55851	0.942936	0.999287	0.425521	1.46152	0	1	1	1.26569	0.308875	0.712404
Tb927.11.9990	glycosyl transferase-like protein	Glycan synthesis & metabolism	2	0.77113	1.04795	0.774637	1.19103	0.236101	1.16314	0	1	1	0.864573	0.158821	0.713564
Tb927.10.14240	N-myristoyltransferase (NMT)	GPI anchors & metabolism	5	0.494975	1.41419	0.735667	0.999232	0.427949	1.44498	0	1	1	0.88161	0.476668	0.71359
Tb927.11.6330	6-phosphoglucolactonase	Glucose & glycerol	2	1.75914	1.64932	0.721408	1.13085	0.297619	1.08025	0	1	1	1.37662	0.570081	0.714234
Tb927.11.10010	vacuolar sorting-associated protein-like, putative	Lysosome	6	1.46851	1.04168	1.09918	0.472033	0.961931	1.35396	0	1	1	1.20313	0.231621	0.716982
Tb927.7.4700	hypothetical protein, conserved	0	6	1.04763	1.18195	1.243	0.448311	0.988331	1.03084	0	1	1	1.15753	0.0999485	0.718321
Tb927.7.6280	hypothetical protein, conserved	0	5	0.725479	0.948041	0.870854	0.953112	0.492194	0.807316	0	1	1	0.848125	0.113008	0.722653
Tb927.7.7420	ATP synthase F1, alpha subunit	Oxidative phosphorylation	10	0.646389	0.865891	0.958762	0.504205	0.9424	1.1058	0	1	1	0.823681	0.160407	0.723303
Tb927.5.860	selenoprotein, putative (SelT)	0	2	1.14805	0.911503	0.664073	0.253851	1.19305	1.47155	0	1	1	0.907877	0.242011	0.72345
Tb927.10.14690	syntaxin, putative	Vesicular transport	1	0.389625	1.23228	1.30264	0.474858	0.975653	1.944	0	1	1	0.974848	0.508037	0.725256
Tb927.5.2830	hypothetical protein, conserved	0	1	1.11509	1.12863	0.666864	0.414224	1.03822	1.10066	0	1	1	0.970196	0.262781	0.726224
Tb927.3.3330	heat shock protein 20, putative	Chaperone	1	1.09555	0.471789	1.56869	0.27853	1.18151	1.93717	0	1	1	1.04534	0.550172	0.730018
Tb927.1.1500	hypothetical protein, conserved	0	7	1.35579	1.91421	1.58389	1.13995	0.322404	1.18727	0	1	1	1.61796	0.280763	0.731175
Tb927.7.2560	hypothetical protein, conserved	0	11	1.12114	1.04916	1.04224	0.498044	0.966392	0.793276	0	1	1	1.07085	0.0436921	0.732218
Tb927.10.15240	hypothetical protein, conserved	0	7	0.800567	1.48428	1.4532	1.04241	0.42416	0.705608	0	1	1	1.24602	0.386084	0.733285
Tb927.8.620	KREPA3	Mitochondrial RNA	1	1.00384	1.1092	1.35317	1.03242	0.434233	0.885444	0	1	1	1.1554	0.179188	0.733328
Tb927.11.12760	hypothetical protein, conserved	0	4	1.02846	1.1704	1.50638	1.01484	0.456284	1.3287	0	1	1	1.23508	0.24544	0.73556
Tb927.11.6860	hypothetical protein	0	1	0.697759	1.44058	1.15804	1.13346	0.342466	2.13643	0	1	1	1.09879	0.374937	0.737964
Tb927.5.840	hypothetical protein, conserved	0	6	1.17914	1.06769	1.1137	1.10786	0.369184	1.31506	0	1	1	1.12018	0.0560056	0.738524
Tb927.8.6110	hypothetical protein, conserved	0	2	1.03716	0.565998	0.992646	1.08958	0.392979	1.27452	0	1	1	0.865268	0.26013	0.741281
Tb927.9.11260	nucleoside diphosphate kinase, putative	Nucleotides	5	1.53947	1.75498	0.787888	1.04446	0.445307	0.837447	0	1	1	1.36078	0.507704	0.744881
Tb927.5.1530	hypothetical protein, conserved	0	10	0.64186	0.994688	0.900011	0.454648	1.03539	1.22576	0	1	1	0.84552	0.182617	0.745018
Tb927.10.300	hypothetical protein, conserved	0	3	1.3017	0.925858	1.27857	0.337153	1.15389	0.814585	0	1	1	1.16871	0.210633	0.745521
Tb927.4.5010	calreticulin, putative	Vesicular transport	12	0.971866	1.03964	0.971308	1.20336	0.291216	1.0868	0	1	1	0.994272	0.039293	0.74729
Tb927.2.4370	trypanothione synthetase (TRYS)	Redox pathways	4	0.969757	0.84979	1.4981	1.11245	0.389735	1.3741	0	1	1	1.10588	0.344927	0.751092
Tb927.11.10040	hypothetical protein, conserved, no known domains	0	0	1.15413	0.823988	0.207975	1.10769	0.397008	0.649412	0	1	1	0.728697	0.480221	0.75235
Tb927.8.4880	DNA polymerase alpha catalytic subunit,DNA polymerase I	DNA synthesis, modification, repair	12	0.840724	0.82968	0.838642	0.403739	1.10407	1.3311	0	1	1	0.836349	0.00586821	0.753905
Tb927.10.3720	hypothetical protein, conserved	0	2	1.66946	1.09063	1.0808	0.444951	1.06675	0.80407	0	1	1	1.2803	0.337059	0.75585
Tb927.10.4690	dynein light chain, putative	Cytoskeleton	0	1.94376	1.32119	0.670276	0.146843	1.37228	0.768707	0	1	1	1.31174	0.636796	0.759562
Tb927.7.6390	hypothetical protein, conserved	0	12	1.18708	1.00639	1.31336	1.03804	0.482807	1.01359	0	1	1	1.16894	0.154287	0.760422
Tb927.9.8320	hypothetical protein	0	3	0.428672	1.90744	0.682817	0.491941	1.03147	1.02359	0	1	1	1.00631	0.790681	0.761705
Tb927.7.5540	2,4-dienoyl-coa reductase-like protein	Lipids & fatty acids	9	0.929697	0.627206	1.19819	0.401695	1.12644	1.13048	0	1	1	0.918366	0.285662	0.764065
Tb927.10.930	hypothetical protein, conserved	0	7	0.962542	1.23522	0.70713	0.495247	1.03539	0.916694	0	1	1	0.968297	0.264092	0.765318
Tb927.8.5650	hypothetical protein, conserved	0	8	1.58202	1.06591	0.825494	0.490751	1.04273	1.50373	0	1	1	1.15781	0.386545	0.766741
Tb927.7.2460	hypothetical protein, conserved	0	3	1.06532	0.952125	0.524238	0.468623	1.07103	1.00643	0	1	1	0.847227	0.285385	0.769825
Tb927.11.2330	molybdopterin synthase sulphurylase protein, putative	Enzyme	3	0.519667	1.19977	1.07674	1.10274	0.439683	1.21437	0	1	1	0.932057	0.3624	0.77121
Tb927.4.4100	hypothetical protein, conserved	0	2	0.500136	0.478634	0.403279	0.385398	1.15703	1.29965	0	1	1	0.460683	0.0508627	0.771213
Tb927.10.2290	chaperone protein DNAj, endoplasmatic reticulum	Chaperone	5	1.02952	1.20213	1.1715	1.51977	0.0242549	2.1384	0	1	1	1.13438	0.092093	0.772013
Tb927.5.2870	hypothetical protein	0	3	1.02168	1.3807	1.0709	0.243672	1.30289	0.853379	0	1	1	1.15776	0.194633	0.773279
Tb927.8.6090	ubiquitin-conjugating enzyme e2, putative	Ubiquitin & proteasome	0	1.15413	0.391433	0.914156	1.12041	0.427509	1.71863	0	1	1	0.819906	0.389985	0.77396
Tb927.4.2130	hypothetical protein, conserved	0	2	1.16459	0.96739	1.1447	1.20712	0.341232	0.974757	0	1	1	1.09222	0.108567	0.774177
Tb927.11.3370	hypothetical protein	0	0	1.4366	0.976803	0.902768	0.436029	1.11564	2.74603	0	1	1	1.10539	0.289213	0.775835
Tb927.10.2860	hypothetical protein, conserved	0	1	0.949419	0.968102	1.27129	1.40081	0.153479	0.829267	0	1	1	1.06294	0.18068	0.777146
Tb927.10.10850	argonaute-like protein (AGO1)	RNA degradation	2	1.04117	0.812414	0.844992	1.12202	0.434581	1.16368	0	1	1	0.899524	0.123743	0.7783
Tb927.7.3150	hypothetical protein, conserved	0	2	1.68311	0.818527	0.749117	0.423555	1.13559	0.924522	0	1	1	1.08358	0.520362	0.779572
Tb927.10.4710	proteasome beta 2 subunit, putative,20S proteasome subunit (PSB4)	Ubiquitin & proteasome	3	1.33648	1.58295	1.53078	0.452106	1.10867	3.7028	0	1	1	1.4834	0.129885	0.780387
Tb927.11.11380	hypothetical protein, conserved	0	2	0.50179	1.05372	1.10973	1.2238	0.344311	0.766335	0	1	1	0.888415	0.335997	0.784055
Tb927.7.6900	double-strand-break repair protein rad21 homolog, putative	DNA synthesis, modification, repair	3	1.01226	0.704532	0.801115	1.09918	0.471398	1.16231	0	1	1	0.839303	0.15738	0.785287
Tb927.3.3990	KREPB6	Mitochondrial RNA	4	1.36403	1.0412	0.872566	1.26385	0.309475	1.32075	0	1	1	1.0926	0.249732	0.786662
Tb927.7.6750	hypothetical protein, conserved	0	6	1.27136	1.03556	1.20594	1.11245	0.464072	1.41925	0	1	1	1.17095	0.121733	0.78826
Tb927.11.1830	hypothetical protein, conserved	0	6	0.807337	0.882505	1.11218	0.213661	1.36537	1.03793	0	1	1	0.934006	0.158811	0.789513
Tb927.1.1160	PPR3	Mitochondrial translation	5	0.719285	0.733549	0.930255	0.390666	1.19297	1.04291	0	1	1	0.794363	0.117902	0.791817
Tb927.11.7320	dual specificity phopshatase, putative	Phosphatase	2	0.0702534	1.56359	0.633915	1.12041	0.470494	1.04141	0	1	1	0.755921	0.75411	0.795453
Tb927.10.9780	ATP-dependent DEAD/H RNA helicase, putative Mak5, ribosome biogenesis?	rRNA-tRNA processing	6	0.932389	0.671628	1.2818	0.321564	1.27209	1.26242	0	1	1	0.96194	0.306159	0.796825
Tb927.3.3020	actin-like protein, putative	Cytoskeleton_Actin	1	1.09303	0.938869	1.02758	1.43669	0.157208	1.44477	0	1	1	1.01982	0.0773715	0.796947
Tb927.5.3630	hypothetical protein, conserved	0	1	0.542643	0.976803	0.899307	0.386618	1.21649	1.5462	0	1	1	0.806251	0.231556	0.801556
Tb927.9.12850	Mitchondrial LSU ribosomal protein	Mitochondrial translation	4	0.620864	0.996905	1.03287	1.19266	0.41331	0.972015	0	1	1	0.883548	0.2282	0.802987
Tb927.9.7260	hypothetical protein, conserved	0	5	1.88148	1.11096	1.36429	1.21179	0.394525	0.80275	0	1	1	1.45224	0.392718	0.803159
Tb927.5.4340	hypothetical protein, conserved	0	4	1.02546	1.16883	1.27781	1.25246	0.358101	1.12297	0	1	1	1.15736	0.126567	0.805281
Tb927.7.1620	hypothetical protein, conserved	0	2	0.811933	0.666967	1.46311	1.50313	0.108627	1.44593	0	1	1	0.980672	0.424049	0.80588
Tb927.10.8660	hypothetical protein, conserved	0	3	0.937957	1.29351	1.31867	1.20885	0.404197	1.03309	0	1	1	1.18338	0.212915	0.806524
Tb927.8.2110	hypothetical protein, conserved	0	5	1.166	0.691323	0.994748	1.13984	0.47457	1.07822	0	1	1	0.950689	0.240384	0.807205
Tb927.8.6810	protein kinase, putative	Protein kinase	8	1.07943	1.32964	1.13493	0.253851	1.36212	1.49707	0	1	1	1.18133	0.131402	0.807988
Tb927.11.9650	hypothetical protein, conserved	0	2	0.657186	0.857428	0.923088	1.19995	0.4194	0.842459	0	1	1	0.812568	0.138511	0.809674
Tb927.11.11300	hypothetical protein, conserved	0	0	1.47068	0.376876	0.60026	0.171307	1.44817	1.16688	0	1	1	0.815939	0.57792	0.809736
Tb927.10.2370	LA	Nucleo-cytoplasmic transport	4	0.792215	0.851079	1.02792	0.210418	1.41538	1.29222	0	1	1	0.890403	0.122673	0.812898
Tb927.10.14040	vacuolar ATP synthase subunit c, putative	Lysosome	2	0.761479	1.16777	0.876654	1.13888	0.489872	1.98005	0	1	1	0.9353	0.209396	0.814378
Tb927.10.2000	actin-like protein, putative	Cytoskeleton_Actin	7	1.48263	0.717225	1.14974	1.14045	0.495103	1.26577	0	1	1	1.11653	0.383782	0.817779
Tb927.8.5600	transaldolase, putative	Glucose & glycerol	1	1.12532	1.52406	0.827939	0.372039	1.27046	1.07218	0	1	1	1.15911	0.349288	0.821249
Tb927.10.4060	hypothetical protein, conserved	0	4	1.63357	1.05438	1.32309	0.323697	1.32329	0.73843	0	1	1	1.33702	0.289845	0.823491
Tb927.9.10200	hypothetical protein, conserved	0	0	1.10646	0.815307	1.17827	0.414224	1.25199	1.23803	0	1	1	1.03334	0.192208	0.833109
Tb927.9.8370	hypothetical protein, conserved	0	2	0.390094	1.41471	1.38043	0.178365	1.49892	0.950749	0	1	1	1.06174	0.581919	0.838642
Tb927.11.820	hypothetical protein	0	0	1.15413	0.397563	0.818126	0.444902	1.23338	0.585613	0	1	1	0.789939	0.379069	0.839142
Tb927.3.3690	flagellar radial spoke protein-like, putative	Cytoskeleton	3	1.55567	1.23814	0.590596	1.28799	0.405074	1.28041	0	1	1	1.12813	0.49185	0.846533
Tb927.9.6060	2Fe-2S iron-sulfur cluster binding domain containing protein, POMP4	Mitochondrial pathway	0	0.914662	0.883715	1.08342	1.40659	0.289301	1.39982	0	1	1	0.960599	0.107485	0.847946
Tb927.10.10350	protein kinase, putative	Protein kinase	4	1.29092	0.875613	0.586768	1.39437	0.302383	1.56416	0	1	1	0.917767	0.353964	0.848377
Tb927.9.15330	hypothetical protein, conserved	0	1	0.856907	1.36699	0.571	0.415046	1.28722	1.13025	0	1	1	0.931632	0.403221	0.851135
Tb927.6.4040	Mitchondrial LSU ribosomal protein	Mitochondrial translation	2	0.389625	0.790978	0.338435	0.25641	1.45979	3.96235	0	1	1	0.506346	0.247824	0.8581
Tb927.3.5570	syntaxin, putative	Vesicular transport	1	1.02846	1.17534	1.09396	1.2183	0.499313	0.941601	0	1	1	1.09925	0.0735841	0.858806
Tb927.3.1480	hypothetical protein, conserved	0	1	1	0.913128	0.807038	0.452106	1.26663	1.10941	0	1	1	0.906722	0.0966402	0.859366
Tb927.11.5710	chaperone protein DNAj, putative	Chaperone	5	1.20209	1.25078	1.25298	1.27988	0.441332	0.916141	0	1	1	1.23528	0.0287692	0.860606
Tb927.11.4780	pyruvate dehydrogenase (lipoamide) kinase, putative	Citric acid cycle	2	0.628402	0.890986	0.789188	0.451567	1.26974	1.36029	0	1	1	0.769525	0.132392	0.860655
Tb927.11.3960	hypothetical protein, conserved	0	12	1.8063	1.14626	1.72331	1.32367	0.399945	1.27182	0	1	1	1.55863	0.359519	0.861808
Tb927.6.2180	hypothetical protein, conserved	0	1	1.16047	0.709631	1.18742	1.37982	0.35559	2.18727	0	1	1	1.01917	0.268411	0.867707
Tb927.10.2770	eIF5	Translation	4	1.04279	1.07026	0.623459	0.442327	1.2934	1.12298	0	1	1	0.912168	0.250406	0.867863
Tb927.9.15480	hypothetical protein	0	3	1.29254	1.2696	1.57529	1.24206	0.494332	0.767261	0	1	1	1.37914	0.170257	0.868196
Tb927.5.2640	hypothetical protein, conserved	0	1	0.289372	0.976386	0.984236	0.490116	1.25022	1.61601	0	1	1	0.749998	0.398933	0.870166
Tb927.7.4050	hypothetical protein, conserved	0	9	1.24294	0.921284	0.853739	1.25246	0.489846	1.45317	0	1	1	1.00599	0.207965	0.871154
Tb927.3.1190	hypothetical protein, conserved	0	24	1.0528	1.50725	1.19919	1.37191	0.371144	1.30634	0	1	1	1.25308	0.23197	0.871527
Tb927.6.3610	hypothetical protein, conserved	0	6	0.815226	1.29976	0.881723	0.46165	1.28245	0.918015	0	1	1	0.998901	0.26266	0.87205
Tb927.7.1440	non-canonical poly (A) polymerase (ncPAP2)	rRNA-tRNA processing	5	1.22892	1.16378	0.890536	1.35683	0.389824	1.25065	0	1	1	1.09441	0.179543	0.873325
Tb927.10.8540	chaperone protein DNAj, putative	Chaperone	4	1.45767	0.789633	0.790412	0.30561	1.44817	1.11124	0	1	1	1.01257	0.385465	0.876888
Tb927.11.15210	hypothetical protein, conserved	0	4	1.98355	1.07505	0.890745	0.390736	1.36518	0.518793	0	1	1	1.31645	0.585029	0.87796
Tb927.4.320	hypothetical protein, conserved	0	6	0.900254	0.804004	0.983408	0.430209	1.32878	0.899977	0	1	1	0.895889	0.0897818	0.879493
Tb927.8.6500	cell division cycle protein, putative	Cell cycle	9	1.03653	1.30241	0.964076	1.51098	0.248511	0.927272	0	1	1	1.10101	0.178146	0.879746
Tb927.11.12360	ankyrin repeat protein, putative	Cytoskeleton	2	0.678434	0.406293	1.41509	0.171307	1.58911	1.27015	0	1	1	0.833274	0.521921	0.880208
Tb927.10.4660	hypothetical protein, conserved	0	0	0.631739	1	0.497866	0.342585	1.43347	1.96599	0	1	1	0.709868	0.260024	0.888028
Tb927.11.2800	hypothetical protein, conserved	0	2	0.598518	0.677323	0.800837	1.39889	0.388757	1.11521	0	1	1	0.692226	0.10198	0.893825
Tb927.10.9590	hypothetical protein, conserved	0	3	1.11509	1.25078	1.0709	1.37752	0.417189	1.11626	0	1	1	1.14559	0.0937386	0.897355
Tb927.4.1030	hypothetical protein, conserved	0	2	0.652357	0.59424	1.36508	0.43304	1.36521	2.24533	0	1	1	0.870558	0.429251	0.899125
Tb927.4.330	hypothetical protein, conserved	0	6	1.08075	0.933475	0.63315	0.415113	1.38595	1.3069	0	1	1	0.882458	0.22812	0.900531
Tb927.8.3450	hypothetical protein, conserved	0	1	1.56726	0.733549	0.868341	0.25641	1.54713	6.28	0	1	1	1.05638	0.447538	0.901772
Tb927.11.10320	hypothetical protein, conserved	0	0	0.313098	0.283269	0.875503	1.65662	0.14771	0.837333	0	1	1	0.490623	0.333649	0.902166
Tb927.3.5040	hypothetical protein, conserved	0	0	1.13798	1.0319	0.91776	1.35377	0.456971	1.25213	0	1	1	1.02921	0.110133	0.905369
Tb927.10.6880	glyceraldehyde 3-phosphate dehydrogenase, cytosolic (GAP)	Glucose & glycerol	2	0.63757	0.956875	0.747573	1.77434	0.0415455	1.4031	0	1	1	0.780673	0.162205	0.907942
Tb927.1.840	hypothetical protein, conserved	0	2	1.39961	1.06951	1.08429	1.32257	0.497671	0.772864	0	1	1	1.18447	0.186466	0.910122
Tb927.5.3560	vesicle-associated membrane protein, putative (VAMP)	Vesicular transport	1	1	1.34305	1.11192	1.60178	0.227723	1.944	0	1	1	1.15166	0.174946	0.914753
Tb927.5.1040	hypothetical protein	0	1	0.254148	0.739523	1.26455	0.229479	1.61142	2.35622	0	1	1	0.752742	0.505333	0.920447
Tb927.9.2320	POMP1 (possible S-Adenosyl methionine methyl transferase (yeast Cgt1 is involved in lipid homeostasis)	Enzyme	1	1.19383	1.19251	1.23274	1.35798	0.487431	0.862436	0	1	1	1.20636	0.022852	0.922703
Tb927.7.610	DNA ligase, putative,mitochondrial DNA ligase homolog, putative	DNA synthesis, modification, repair	4	0.809755	1.39208	1.11063	0.475656	1.37095	1.02658	0	1	1	1.10416	0.291219	0.923303
Tb927.11.6670	hypothetical protein, conserved	0	6	0.68744	1.06445	1.25115	1.44885	0.400503	1.30318	0	1	1	1.00101	0.287157	0.924678
Tb927.6.220	purine nucleoside transporter NT9	Nucleotides-Purines	4	0.802061	0.87701	0.929287	0.414224	1.43653	2.09506	0	1	1	0.869453	0.063949	0.925379
Tb927.11.15470	methionyl-tRNA formyltransferase	Mitochondrial pathway	7	1.18354	0.772074	1.17837	1.6603	0.199638	0.792475	0	1	1	1.04466	0.236083	0.929971
Tb927.8.990	RBP33	RNA binding	2	1.42295	0.657974	0.55326	0.21295	1.65208	1.7017	0	1	1	0.878062	0.474784	0.932514
Tb927.10.12180	hypothetical protein, conserved	0	6	1.10316	0.692836	0.921439	0.446007	1.41998	1.07553	0	1	1	0.905812	0.205607	0.932993
Tb927.1.4300	chaperone protein DNAj, putative	Chaperone	2	0.705903	1.21994	0.658783	1.63908	0.227723	2.35526	0	1	1	0.861543	0.311276	0.933402
Tb927.9.5520	ubiquitin carboxyl-terminal hydrolase, Clan CA cysteine peptidase, family C12, putative	Ubiquitin & proteasome	17	1.461	1.03559	0.934245	1.39058	0.490906	0.954113	0	1	1	1.14361	0.279498	0.940745
Tb927.11.14290	vacuolar sorting protein, putative	Lysosome	1	1.00185	1.15466	0.671865	0.431167	1.45256	0.622403	0	1	1	0.942794	0.246758	0.941865
Tb927.1.1220	hypothetical protein, conserved	0	3	0.542643	1.49192	1.12659	0.464184	1.42128	1.67251	0	1	1	1.05372	0.478817	0.942734
Tb927.10.11160	HIRA-interacting protein 5, putative	Mitochondrial pathway	3	1.17437	1.23481	1.6845	0.250103	1.63588	1.03683	0	1	1	1.36456	0.27872	0.942993
Tb927.6.4080	Mitchondrial LSU ribosomal protein	Mitochondrial translation	2	0.397454	1.88204	0.612679	1.45498	0.435013	2.50696	0	1	1	0.964057	0.802245	0.944995
Tb927.11.7470	hypothetical protein, conserved	0	5	0.551104	0.860295	1.04643	1.4072	0.489916	0.939905	0	1	1	0.819275	0.250196	0.948557
Tb927.10.4980	ubiquitin-like protein DSK2, putative (DSK2)	Ubiquitin & proteasome	2	0.44261	0.722932	1.40871	0.450173	1.44817	2.36432	0	1	1	0.858083	0.497027	0.949169
Tb927.7.3420	FKBP12 (TOR complex)	Signalling	3	1.07764	1.79038	1.65118	0.496552	1.40781	0.942183	0	1	1	1.5064	0.377785	0.952183
Tb927.10.7380	Mitchondrial LSU ribosomal protein	Mitochondrial translation	4	1.65536	0.892589	0.867289	1.59038	0.319077	0.91066	0	1	1	1.13841	0.447867	0.954726
Tb927.10.5870	hypothetical protein, conserved	0	4	0.864135	0.830807	1.16915	0.43707	1.48841	1.1905	0	1	1	0.954697	0.186468	0.962738
Tb927.11.7930	RNA polymerase B subunit RPB8, putative (RPB8)	RNA synthesis II	2	1	1.59537	0.641712	0.452106	1.47346	1.63737	0	1	1	1.07903	0.481717	0.962784
Tb927.5.1250	hypothetical protein, conserved	0	2	1.27753	1.17534	0.547221	1.43037	0.496973	1.13586	0	1	1	1.00003	0.395459	0.963671
Tb927.1.2640	hypothetical protein, conserved	0	2	1	1.10223	1.35655	1.44653	0.486049	0.791599	0	1	1	1.15293	0.183602	0.966289
Tb927.9.1500	protein kinase, putative	Protein kinase	10	0.898104	1.10512	1.60523	0.489542	1.44707	0.984368	0	1	1	1.20282	0.363546	0.968304
Tb927.11.13720	hypothetical protein	0	0	0.678434	0.304922	0.673536	0.328799	1.61142	0.646894	0	1	1	0.552298	0.214247	0.970107
Tb927.6.2510	hypothetical protein, conserved	0	1	0.209153	0.516689	0.79874	0.496552	1.44706	0.739603	0	1	1	0.508194	0.294886	0.971808
Tb927.7.5240	hypothetical protein, conserved	0	4	0.508619	0.810777	0.986794	1.54127	0.40943	0.957851	0	1	1	0.76873	0.241844	0.975349
Tb927.11.14610	procyclin-associated gene 4 (PAG4) protein, putative	PAG	2	1.81871	1.11187	1.55062	1.48064	0.47687	0.941261	0	1	1	1.49373	0.356841	0.978755
Tb927.7.3400	hypothetical protein, conserved	0	2	1.15589	0.740271	0.599503	1.55081	0.420098	2.13758	0	1	1	0.831888	0.289286	0.985452
Tb927.9.7100	hypothetical protein, conserved	0	3	0.770703	1.12582	1.02431	1.73722	0.239084	1.36769	0	1	1	0.973612	0.182907	0.988153
Tb927.9.14100	hypothetical protein, conserved	0	2	1.27318	1.49472	0.766521	0.25641	1.72165	0.945034	0	1	1	1.17814	0.373289	0.98903
Tb927.2.4150	hypothetical protein, conserved	0	0	0.469995	0.804578	1.30457	1.79445	0.184653	0.852937	0	1	1	0.859715	0.420012	0.98955
Tb927.8.3980	hypothetical protein, conserved	0	3	0.726842	0.79877	0.821173	0.454227	1.53364	0.734785	0	1	1	0.782262	0.0492849	0.993934
Tb927.10.13310	DNA-directed RNA polymerase II, putative,(RPB5z)	RNA synthesis II	1	0.79134	1.2018	0.983275	0.500624	1.48841	0.939948	0	1	1	0.992138	0.205373	0.994516
Tb927.11.3090	hypothetical protein, conserved	0	0	0.697759	0.697653	0.992383	1.78119	0.215595	0.964811	0	1	1	0.795931	0.170132	0.99839
Tb927.10.14210	TFIIH basal transcription factor subunit (TFB5)	RNA synthesis II	1	0.439136	1.27589	1.14673	0.35788	1.64354	1.69142	0	1	1	0.95392	0.45047	1.00071
Tb927.5.1170	hypothetical protein, conserved	0	1	1.32566	0.753727	1.63393	0.206186	1.80297	1.95646	0	1	1	1.23777	0.446635	1.00458
Tb927.6.2280	hypothetical protein, conserved	0	1	1.76073	1.17982	1.74071	0.25641	1.75595	1.16436	0	1	1	1.56042	0.329758	1.00618
Tb927.11.290	phosphatase and tensin homologue, putative	Phosphatase	0	1	1.28496	1.90606	0.25641	1.75595	0.602667	0	1	1	1.39701	0.463308	1.00618
Tb927.10.5500	hypothetical protein, conserved	Mitochondrial pathway	2	1.23285	0.708376	1.02068	1.60178	0.412753	1.5849	0	1	1	0.987302	0.263826	1.00727
Tb927.6.1800	protein phosphatase 2C, putative	Protein phosphatase	6	1.04653	1.12076	1.04668	1.58515	0.430022	0.641587	0	1	1	1.07132	0.042813	1.00758
Tb927.9.1510	hypothetical protein, conserved	0	5	0.895486	1.09959	1.1697	1.69884	0.343786	1.13293	0	1	1	1.05493	0.142458	1.02131
Tb927.10.15830	hypothetical protein, conserved	0	2	0.462548	0.428947	0.984076	1.63596	0.407957	0.875511	0	1	1	0.625191	0.311258	1.02196
Tb927.6.3240	hypothetical protein, conserved	0	3	1.17601	1.04714	1.322	0.332524	1.72449	1.77457	0	1	1	1.18172	0.137515	1.02851
Tb927.4.900	hypothetical protein, conserved	0	3	1.66639	1.34271	0.741737	0.453795	1.62387	0.998196	0	1	1	1.25028	0.469204	1.03883
Tb927.9.10880	hypothetical protein, conserved	0	0	1.01368	0.907575	0.71234	1.61623	0.474448	1.19086	0	1	1	0.877866	0.152852	1.04534
Tb927.11.13110	hypothetical protein, conserved	0	12	1.62456	1.49168	0.909711	1.75178	0.342224	0.925271	0	1	1	1.34198	0.380207	1.047
Tb927.3.2890	radial spoke protein RSP10, putative	Cytoskeleton	2	0.972554	1.46346	1.36304	0.135886	1.9759	0.94163	0	1	1	1.26635	0.259345	1.05589
Tb927.10.8240	hypothetical protein, conserved	0	0	0.369495	0.749928	0.834952	1.76188	0.362587	1.16581	0	1	1	0.651459	0.24786	1.06223
[truncated: 5,436 more rows]

## Sheet: 4. Decrease expression
Latest numbers	Description	Category	No locations >3	A whole CDS +/-	B whole CDS +/-	C whole CDS +/-	Bla A whole CDS	Bla B whole CDS	BlaC whole CDS	mow many PGKB CDS ≥2x	mow many BLA CDS ≤2x, A+B-C	SUM all ≥2x	PGKB average	PGKB SD	BLA average
[truncated: 127 more rows]
