# Supplementary material for: A Genome-Wide Tethering Screen Reveals Novel Potential Post-Transcriptional Regulators in Trypanosoma brucei
Source: PLoS Pathog. 2014 Jun 12;10(6):e1004178. doi: 10.1371/journal.ppat.1004178 (PMC4055773; doi:10.1371/journal.ppat.1004178)
Supplement: Table S5 — Selection of clones after induction of PGKB expression: reads per open reading frame. Sheet 1 contains all reads. Sheet 2 - results for the unique gene set. Columns D–I are the raw reads, J,K,O,P And Y,U are the reads per million reads, and L,M,Q,R and V, W the RPM+1. The values for +tet/−tet are in columns N, S and X for experiments A, B and C respectively, and the average of all three is in column Y. (XLSX) [file ppat.1004178.s011.xlsx]

## Sheet: All genes
Gene		A5minus	A5plus	B4minus	B4plus	PGKB_minus	PGKB_plus	ORF length	Strand
Tb05.5K5.130	Tb05.5K5.130	114	102	43	55	136	138	1740	-
Tb07.11L3.90	Tb07.11L3.90	8		4		91	23	1131	-
Tb10.v4.0033	Tb10.v4.0033	96	331	65	111	148	280	1719	-
Tb10.v4.0035	Tb10.v4.0035	48	28	52	50	55	22	774	-
Tb10.v4.0045	Tb10.v4.0045	84	81	50	71	132	125	888	-
Tb11.02.5400	Tb11.02.5400					35	43	1089	+
Tb927.1.10	Tb927.1.10			2		1		333	+
Tb927.1.1000	Tb927.1.1000	94	79	32	27	112	100	1263	+
Tb927.1.1010	Tb927.1.1010	130	125	143	186	82	315	2160	+
Tb927.1.1020	Tb927.1.1020	94	76	58	41	254	348	1281	+
Tb927.1.1030	Tb927.1.1030	50	22	50	64	76	82	1374	+
Tb927.1.1040	Tb927.1.1040	20	8	33	48	57	65	510	+
Tb927.1.1050	Tb927.1.1050	186	142	190	201	348	355	3357	+
Tb927.1.1060	Tb927.1.1060	19	21	12	22	67	130	918	+
Tb927.1.1080	Tb927.1.1080	46	63	30	32	80	39	1458	+
Tb927.1.1100	Tb927.1.1100	136	113	104	98	69	596	2913	+
Tb927.1.1120	Tb927.1.1120	27	21	18	20	140	42	1110	+
Tb927.1.1130	Tb927.1.1130	31	39	93	91	16	54	1854	+
Tb927.1.1140	Tb927.1.1140	11	2	1	13	27	4	1074	+
Tb927.1.1150	Tb927.1.1150	34	33	34	56	73	48	1443	+
Tb927.1.1160	Tb927.1.1160	38	22	36	29	110	104	1596	+
Tb927.1.1170	Tb927.1.1170					39	1	249	+
Tb927.1.1200	Tb927.1.1200	70	45	54	54	15	99	1290	+
Tb927.1.1210	Tb927.1.1210	84	58	19	38	277	233	435	+
Tb927.1.1220	Tb927.1.1220	5	2	29	48	88	101	684	+
Tb927.1.1230	Tb927.1.1230	24	12	23	26	40	115	1443	+
Tb927.1.1240	Tb927.1.1240	88	65	70	67	86	135	1770	+
Tb927.1.1270	Tb927.1.1270	5	1	16	27	57	59	1302	+
Tb927.1.1300	Tb927.1.1300	31	15	4	11	19	37	924	+
Tb927.1.1310	Tb927.1.1310	64	42	28	32	5	47	1293	+
Tb927.1.1330	Tb927.1.1330	32	51	34	48	115	126	1221	+
Tb927.1.1340	Tb927.1.1340	152	121	96	92	1	191	2229	+
Tb927.1.1350	Tb927.1.1350	131	110	63	57	80	267	2661	+
Tb927.1.1370	Tb927.1.1370	97	81	172	170	158	307	2040	+
Tb927.1.1380	Tb927.1.1380	26	13	67	71	297	235	1722	+
Tb927.1.1390	Tb927.1.1390	1	2		1	3	4	738	+
Tb927.1.1400	Tb927.1.1400	18	10	1	5	28	12	582	+
Tb927.1.1420	Tb927.1.1420	24	37	119	130	246	340	1992	+
Tb927.1.1470	Tb927.1.1470	110	794	30	28	114	237	1758	+
Tb927.1.1500	Tb927.1.1500	91	100	67	142	169	273	1995	+
Tb927.1.1530	Tb927.1.1530	179	191	196	260	293	323	5229	+
Tb927.1.1540	Tb927.1.1540	72	52	83	83	85	119	1956	+
Tb927.1.1550	Tb927.1.1550	130	78	83	85	132	218	2073	+
Tb927.1.1560	Tb927.1.1560	219	162	70	62	139	98	2178	+
Tb927.1.1580	Tb927.1.1580	1			1	20	16	906	+
Tb927.1.1600	Tb927.1.1600	137	111	217	252	18	375	4572	+
Tb927.1.1610	Tb927.1.1610	36	14	23	21		27	813	+
Tb927.1.1620	Tb927.1.1620	41	41	109	102	252	202	2220	+
Tb927.1.1630	Tb927.1.1630			1			26	483	+
Tb927.1.1640	Tb927.1.1640	5	7	75	91	196	40	1053	+
Tb927.1.1660	Tb927.1.1660	83	68	37	46	100	77	888	+
Tb927.1.1670	Tb927.1.1670	102	85	122	138	103	316	3246	+
Tb927.1.1680	Tb927.1.1680	40	25		2	28	34	714	+
Tb927.1.1690	Tb927.1.1690	148	110	145	130	140	202	2454	+
Tb927.1.1700	Tb927.1.1700	45	30	54	81	157	109	1482	+
Tb927.1.1710	Tb927.1.1710	240	347	186	181	113	252	5361	+
Tb927.1.1720	Tb927.1.1720	16	14	45	36	186	123	1227	+
Tb927.1.1730	Tb927.1.1730	50	52	70	63	175	200	2082	+
Tb927.1.1750	Tb927.1.1750	10	17	64	36	339	211	1413	+
Tb927.1.1760	Tb927.1.1760			1	2	354	43	441	+
Tb927.1.1770	Tb927.1.1770			7	15	7	6	324	+
Tb927.1.1790	Tb927.1.1790	11	9	9	3	15	11	684	+
Tb927.1.1820	Tb927.1.1820			27	15	15	6	1146	+
Tb927.1.1840	Tb927.1.1840	38	43	44	65	58	41	1647	+
Tb927.1.1850	Tb927.1.1850	107	69	65	78	96	99	1884	+
Tb927.1.1880	Tb927.1.1880	129	82	211	213	44	500	4332	+
Tb927.1.1890	Tb927.1.1890	126	110	163	168	211	202	3525	+
Tb927.1.1910	Tb927.1.1910	151	161	260	225	30	217	3777	+
Tb927.1.1920	Tb927.1.1920	71	46	52	41	15	142	1326	+
Tb927.1.1930	Tb927.1.1930	312	235	417	339	14	820	8712	+
Tb927.1.1960	Tb927.1.1960	66	64	18	27	66	93	1977	+
Tb927.1.1980	Tb927.1.1980	7	11	21	29	61	69	903	+
Tb927.1.1990	Tb927.1.1990	28	18	11	2	23	37	597	+
Tb927.1.2110	Tb927.1.2110	207	126	133	184	117	260	2049	+
Tb927.1.2120	Tb927.1.2120	41	28	95	105	238	245	2199	+
Tb927.1.2150	Tb927.1.2150	1	1	3	7	3	4	423	+
Tb927.1.2160	Tb927.1.2160	3		2	1	35		393	+
Tb927.1.2190	Tb927.1.2190	240	209	258	323	755	743	5244	+
Tb927.1.2200	Tb927.1.2200	3		7	18	14	27	258	+
Tb927.1.2210	Tb927.1.2210	3	4	11	19	86	106	957	+
Tb927.1.2310	Tb927.1.2310			2		4		270	+
Tb927.1.2320	Tb927.1.2320	25	21	65	52	144	155	858	+
Tb927.1.2330	Tb927.1.2330	427	320	512	734	147	1406	1329	+
Tb927.1.2340	Tb927.1.2340	927	795	811	847	2406	2374	1356	+
Tb927.1.2420	Tb927.1.2420	93	45	42	34	223	280	531	+
Tb927.1.2430	Tb927.1.2430	109	74	46	67	33	284	402	+
Tb927.1.2570	Tb927.1.2570	57	43	109	87	63	388	2949	+
Tb927.1.2580	Tb927.1.2580	62	29	33	51	207	268	1194	+
Tb927.1.2600	Tb927.1.2600	105	131	123	108	55	26	2004	+
Tb927.1.2640	Tb927.1.2640			9	11	12	17	957	+
Tb927.1.2670	Tb927.1.2670			10	13	213	26	1542	+
Tb927.1.2700	Tb927.1.2700	7	1	26	35	45	22	1233	+
Tb927.1.2710	Tb927.1.2710	33	25	79	61	205	259	2142	+
Tb927.1.2730	Tb927.1.2730	20	19	17	12	16	9	1065	+
Tb927.1.2740	Tb927.1.2740	75	49	77	95	7	213	1620	+
Tb927.1.2750	Tb927.1.2750	32	15	22	39	87	63	507	+
Tb927.1.2760	Tb927.1.2760	20	5				1	114	+
Tb927.1.2770	Tb927.1.2770	84	74	46	85	134	129	1212	+
Tb927.1.2820	Tb927.1.2820	179	142	167	195	430	426	1959	-
Tb927.1.2970	Tb927.1.2970	119	100	97	86	35	24	741	+
Tb927.1.2980	Tb927.1.2980	124	108	53	40	96	164	3417	+
Tb927.1.2985	Tb927.1.2985	12	4	13	3	16	16	297	+
Tb927.1.2990	Tb927.1.2990	217	175	212	211	62	302	3075	+
Tb927.1.30	Tb927.1.30					204	4	708	+
Tb927.1.3000	Tb927.1.3000	128	63	81	149	81	385	1209	+
Tb927.1.3010	Tb927.1.3010	129	124	37	38	228	234	1119	+
Tb927.1.3030	Tb927.1.3030	38	25	8	3	289	67	1251	+
Tb927.1.3040	Tb927.1.3040	85	49	55	83	48	100	813	+
Tb927.1.3050	Tb927.1.3050	65	56	116	141	114	202	1680	+
Tb927.1.3070	Tb927.1.3070	49		156	3	257	31	1242	+
Tb927.1.3110	Tb927.1.3110	47	49	52	46	117	107	846	+
Tb927.1.3120	Tb927.1.3120	111	107	248	285	274	331	3480	+
Tb927.1.3130	Tb927.1.3130	116	101	61	80	207	370	1500	+
Tb927.1.3150	Tb927.1.3150	104	119	36	27	102	127	918	+
Tb927.1.3170	Tb927.1.3170	60	26	38	43	130	149	918	+
Tb927.1.3200	Tb927.1.3200	93	80			18	11	666	+
Tb927.1.3220	Tb927.1.3220	97	74	76	93	325	376	1602	+
Tb927.1.3230	Tb927.1.3230	96	93	178	158	212	252	2148	+
Tb927.1.3250	Tb927.1.3250	267	136	295	399	4	399	5307	+
Tb927.1.3260	Tb927.1.3260	186	138	294	360	630	730	5661	+
Tb927.1.3270	Tb927.1.3270	149	104	119	129	27	396	2736	+
Tb927.1.3280	Tb927.1.3280	4		4	7	29	15	756	+
Tb927.1.3290	Tb927.1.3290	157	81	102	124	252	261	2967	+
Tb927.1.3300	Tb927.1.3300	110	59	77	99	150	127	2619	+
Tb927.1.3310	Tb927.1.3310	29	28	24	15	12	3	759	+
Tb927.1.3320	Tb927.1.3320	70	50	78	58	262	62	1050	+
Tb927.1.3350	Tb927.1.3350				1	3	3	471	+
Tb927.1.3390	Tb927.1.3390	9	13	7		77	71	489	-
Tb927.1.3400	Tb927.1.3400	26	18	22	15	78	202	1050	-
Tb927.1.3410	Tb927.1.3410	45	26	13	18	52	27	1314	-
Tb927.1.3450	Tb927.1.3450	142	87	69	103	134	108	2376	-
Tb927.1.3550	Tb927.1.3550	65	24	38	37	182	134	1092	-
Tb927.1.3560	Tb927.1.3560	58	40	60	59	34	115	2598	-
Tb927.1.3670	Tb927.1.3670	61	56	62	50	142	155	2142	+
Tb927.1.3800	Tb927.1.3800	23	6	27	32	133	97	546	+
Tb927.1.3810	Tb927.1.3810	19	12	39	57	91	95	363	+
Tb927.1.3820	Tb927.1.3820	3		19	23	15	22	402	+
Tb927.1.3830	Tb927.1.3830	16	16	42	27	38	123	1824	+
Tb927.1.3840	Tb927.1.3840	114	188	118	147	225	250	1971	+
Tb927.1.3850	Tb927.1.3850	4	8		8	340		162	+
Tb927.1.3860	Tb927.1.3860	130	48	191	135	130	267	3549	+
Tb927.1.3880	Tb927.1.3880	434	283	324	313	45	729	5214	+
Tb927.1.3890	Tb927.1.3890	7	1	2	2	77	47	486	+
Tb927.1.3910	Tb927.1.3910	158	193	114	138	118	220	2724	+
Tb927.1.3940	Tb927.1.3940	341	408	235	455	573	957	2739	+
Tb927.1.3950	Tb927.1.3950	73	102	62	49	67	334	1515	+
Tb927.1.40	Tb927.1.40	49	48	23	35	41	199	327	-
Tb927.1.4010	Tb927.1.4010	61	64	179	193	104	236	3750	+
Tb927.1.4020	Tb927.1.4020	17	8	6	4	20	27	537	+
Tb927.1.4040	Tb927.1.4040	75	48	57	57	172	257	1620	+
Tb927.1.4050	Tb927.1.4050	81	102	134	148	256	288	2778	+
Tb927.1.4100	Tb927.1.4100	9	27	53	53	56	33	1062	+
Tb927.1.4140	Tb927.1.4140	7	1	15	24	108	50	1110	+
Tb927.1.4160	Tb927.1.4160	4	3	4	1	2	5	501	+
Tb927.1.4180	Tb927.1.4180	117	44	89	108	190	148	2235	+
Tb927.1.4220	Tb927.1.4220	103	56	27	27	268	358	1200	+
Tb927.1.4230	Tb927.1.4230	44	25	52	49	123	113	1281	+
Tb927.1.4250	Tb927.1.4250	190	178	153	158	394	326	2370	+
Tb927.1.4280	Tb927.1.4280	84	59	52	81	144	97	2097	+
Tb927.1.4300	Tb927.1.4300	114	65	17	23	123	82	1476	+
Tb927.1.4310	Tb927.1.4310	193	123	355	351	462	345	4917	+
Tb927.1.4340	Tb927.1.4340	88	79	99	114	477	370	2151	+
Tb927.1.4370	Tb927.1.4370	117	60	118	118	93	156	1803	+
Tb927.1.4380	Tb927.1.4380	66	41	46	33	187	215	1593	+
Tb927.1.4400	Tb927.1.4400	58	28	14	21	89	94	867	+
Tb927.1.4410	Tb927.1.4410	74	38	45	74	246	209	2337	+
Tb927.1.4420	Tb927.1.4420	169	176	270	273	389	443	2838	+
Tb927.1.4440	Tb927.1.4440	15	10	26	32	51	37	636	+
Tb927.1.4450	Tb927.1.4450	190	123	243	323	414	467	3504	+
Tb927.1.4470	Tb927.1.4470	101	68	11	13	236	255	1332	+
Tb927.1.4480	Tb927.1.4480	161	157	167	205	682	870	4455	+
Tb927.1.4490	Tb927.1.4490	2		17	10	29	61	519	+
Tb927.1.4500	Tb927.1.4500	13	9	16	25	151	147	888	+
Tb927.1.4520	Tb927.1.4520	117	48	114	98	510	321	2196	+
Tb927.1.4680	Tb927.1.4680	54	36	35	71	107	80	996	+
Tb927.1.4690	Tb927.1.4690	8	8	22	23	8	10	1038	+
Tb927.1.4700	Tb927.1.4700	59	43	19	37	73	49	960	+
Tb927.1.4710	Tb927.1.4710	29	20	39	11	22	20	537	+
Tb927.1.4720	Tb927.1.4720	131	104	54	62	266	310	1896	+
Tb927.1.4730	Tb927.1.4730	7	5	5	11	26	45	477	+
Tb927.1.4740	Tb927.1.4740	206	156	148	132	336	390	3180	+
Tb927.1.4760	Tb927.1.4760	161	76	87	145	432	458	3087	+
Tb927.1.4780	Tb927.1.4780	121	143	56	45	188	188	2013	+
Tb927.1.4800	Tb927.1.4800	59	51	43	41	190	201	1404	+
Tb927.1.4830	Tb927.1.4830	2	4	15	19	27	24	903	+
Tb927.1.4970	Tb927.1.4970	6	5	17	4	32	27	477	+
Tb927.1.5000	Tb927.1.5000	13	7	45	29	35	32	816	+
Tb927.1.5030	Tb927.1.5030	33	29	77	86	300	199	2208	+
Tb927.1.5080	Tb927.1.5080	37	10	59	39	202	115	780	+
Tb927.1.5180	Tb927.1.5180			1	1	34	24	144	+
Tb927.1.5220	Tb927.1.5220	5	3		2	23	46	894	+
Tb927.1.5250	Tb927.1.5250					47	70	177	-
Tb927.1.5260	Tb927.1.5260					5	4	540	+
Tb927.1.560	Tb927.1.560	64	80	39	25	198	141	1329	-
Tb927.1.570	Tb927.1.570	4	4	79	48	259	328	828	-
Tb927.1.580	Tb927.1.580	129	89	125	142	31	264	1551	-
Tb927.1.610	Tb927.1.610	72	56	19	17	60	61	909	-
Tb927.1.630	Tb927.1.630		1	26	39	20	8	516	-
Tb927.1.650	Tb927.1.650	67	51	54	44	67	47	600	-
Tb927.1.670	Tb927.1.670	96	171	159	316	26	193	1845	-
Tb927.1.690	Tb927.1.690	26	8	44	24		216	732	-
Tb927.1.710	Tb927.1.710	53	21	90	86	10	233	1263	-
Tb927.1.730	Tb927.1.730	29	41	54	21	208	257	1710	-
Tb927.1.740	Tb927.1.740	22	28	37	52	267	471	1308	-
Tb927.1.760	Tb927.1.760	27	27	62	83	13	489	2286	-
Tb927.1.780	Tb927.1.780	79	29	50	47	3	81	1143	-
Tb927.1.790	Tb927.1.790	252	111	68	95	1	152	2406	-
Tb927.1.820	Tb927.1.820	30	16	13	21	130	93	1281	-
Tb927.1.830	Tb927.1.830	127	73	138	137	9	404	2847	-
Tb927.1.840	Tb927.1.840	59	67	22	26	67	74	720	-
Tb927.1.860	Tb927.1.860	6	21	43	50	183	157	807	-
Tb927.1.870	Tb927.1.870	28	19	16	14	164	48	1029	-
Tb927.1.880	Tb927.1.880	558	377	653	714	149	1434	13779	-
Tb927.1.890	Tb927.1.890	22	9	71	129	248	24	771	-
Tb927.1.990	Tb927.1.990	49	35	35	55	116	43	1125	+
Tb927.10.1000	Tb927.10.1000	3	3			21	10	483	+
Tb927.10.10000	Tb927.10.10000	69	27	51	45	132	148	1224	+
Tb927.10.10010	Tb927.10.10010	20	16	31	42	129	66	681	+
Tb927.10.10020	Tb927.10.10020	83	136	65	103	384	1071	1806	+
Tb927.10.10030	Tb927.10.10030	49	16	2		66	42	303	+
Tb927.10.10050	Tb927.10.10050	256	297	122	394	356	737	3666	+
Tb927.10.10070	Tb927.10.10070	58	18	115	151	102	61	1668	+
Tb927.10.10080	Tb927.10.10080	17	11	12	15	125	52	441	+
Tb927.10.10090	Tb927.10.10090	187	92	127	189	229	215	3261	+
Tb927.10.1010	Tb927.10.1010	50	61	41	59	122	148	495	+
Tb927.10.10100	Tb927.10.10100	85	54	106	121	61	64	2469	+
Tb927.10.10110	Tb927.10.10110	16	8	20	22	39	38	447	+
Tb927.10.10120	Tb927.10.10120	24	21	74	62	122	126	1725	+
Tb927.10.10130	Tb927.10.10130	100	105	54	49	251	203	1638	+
Tb927.10.10140	Tb927.10.10140	6	27	31	21	112	163	996	+
Tb927.10.10150	Tb927.10.10150	120	133	124	160	338	289	1986	+
Tb927.10.10170	Tb927.10.10170	15	16	74	80	129	273	1335	+
Tb927.10.10180	Tb927.10.10180	27	40	39	55	292	214	903	+
Tb927.10.10190	Tb927.10.10190	127	75	99	106	243	225	2541	+
Tb927.10.1020	Tb927.10.1020	17	5	65	47	20	36	474	+
Tb927.10.10200	Tb927.10.10200	22	12	15	26	165	189	1410	+
Tb927.10.10210	Tb927.10.10210	24	29	16	22	84	88	1122	-
Tb927.10.10220	Tb927.10.10220	103	85	25	43	153	130	1257	-
Tb927.10.10250	Tb927.10.10250	69	37	17	33	132	172	390	-
Tb927.10.10270	Tb927.10.10270	10	8	23	10	34	59	342	-
Tb927.10.10300	Tb927.10.10300	30	32	133	98	395	328	1782	-
Tb927.10.10310	Tb927.10.10310	70	38	89	103	198	242	1446	-
Tb927.10.10320	Tb927.10.10320			13	13	2	2	330	-
Tb927.10.10330	Tb927.10.10330	79	36	112	105	158	109	1674	-
Tb927.10.10340	Tb927.10.10340	136	98	120	110	272	275	3528	-
Tb927.10.10350	Tb927.10.10350	109	114	146	141	155	92	1821	-
Tb927.10.10370	Tb927.10.10370	50	43	42	47	55	35	549	-
Tb927.10.10380	Tb927.10.10380	59	49	37	37	163	200	1563	-
Tb927.10.10390	Tb927.10.10390	37	24	53	57	68	84	1479	-
Tb927.10.10400	Tb927.10.10400	33	43	31	40	225	310	981	-
Tb927.10.10410	Tb927.10.10410	142	82	70	130	235	174	2136	-
Tb927.10.10420	Tb927.10.10420	2	1	28	12	24	16	396	-
Tb927.10.10430	Tb927.10.10430	166	127	81	88	212	264	1035	-
Tb927.10.10440	Tb927.10.10440	59	62	20	18	43	65	1143	-
Tb927.10.1060	Tb927.10.1060	20	12	76	73	127	255	1611	-
Tb927.10.10600	Tb927.10.10600	1	3	2	5	84	123	336	-
Tb927.10.10610	Tb927.10.10610	26	31	38	65	130	113	690	-
Tb927.10.10620	Tb927.10.10620	9	18	52	47	65	77	891	-
Tb927.10.10630	Tb927.10.10630	67	50	8	14	41	47	783	-
Tb927.10.10640	Tb927.10.10640	4	7	9	3	20	31	291	-
Tb927.10.10650	Tb927.10.10650	85	38	18	19	78	111	1428	-
Tb927.10.10670	Tb927.10.10670	70	40	45	57	68	82	600	-
Tb927.10.10680	Tb927.10.10680	108	108	82	135	393	345	2982	-
Tb927.10.10690	Tb927.10.10690	42	50	30	23	35	44	1152	-
Tb927.10.1070	Tb927.10.1070	10	11	42	40	211	143	906	-
Tb927.10.10700	Tb927.10.10700				3	85	55	1068	-
Tb927.10.10710	Tb927.10.10710	64	58	12	11	59	39	1074	-
Tb927.10.10720	Tb927.10.10720	1			1	4	3	906	-
Tb927.10.10730	Tb927.10.10730	215	196	156	177	542	553	4530	-
Tb927.10.10740	Tb927.10.10740	161	122	166	222	136	127	1935	-
Tb927.10.10750	Tb927.10.10750	285	221	195	238	546	610	4713	-
Tb927.10.10770	Tb927.10.10770	26	44	85	127	88	100	1857	-
Tb927.10.10780	Tb927.10.10780	22	27	34	62	50	71	645	-
Tb927.10.10800	Tb927.10.10800	81	69	88	68	170	156	1359	-
Tb927.10.10810	Tb927.10.10810	123	115	69	62	158	147	1857	-
Tb927.10.10820	Tb927.10.10820	221	142	24	57	20	30	1002	-
Tb927.10.10830	Tb927.10.10830	36	15	8	6	53	80	963	-
Tb927.10.10840	Tb927.10.10840	28	14	20	32	346	465	1710	-
Tb927.10.10850	Tb927.10.10850	70	59	57	51	262	225	2712	-
Tb927.10.10870	Tb927.10.10870	27	212	32	47	34	37	1713	-
Tb927.10.10880	Tb927.10.10880	40	13	36	41	34	24	2055	-
Tb927.10.1090	Tb927.10.1090	22	19	38	43	133	170	432	-
Tb927.10.10980	Tb927.10.10980	715	473	644	709	1674	1409	2115	-
Tb927.10.10990	Tb927.10.10990	33	13	17	40	82	72	1743	-
Tb927.10.11000	Tb927.10.11000	57	32	45	40	65	60	1017	-
Tb927.10.11010	Tb927.10.11010	47	44	52	39	160	155	897	-
Tb927.10.11020	Tb927.10.11020	70	49	149	141	303	322	2856	-
Tb927.10.11030	Tb927.10.11030	36	38	17	14	37	16	303	-
Tb927.10.11040	Tb927.10.11040	87	80	53	54	265	267	2313	-
Tb927.10.11050	Tb927.10.11050	41	15	44	49	68	59	939	-
Tb927.10.11060	Tb927.10.11060	17	26	12	7	25	11	222	-
Tb927.10.11070	Tb927.10.11070	49	20	67	58	110	88	1254	-
Tb927.10.11080	Tb927.10.11080	347	94	59	40	390	260	3495	-
Tb927.10.11090	Tb927.10.11090	99	56	53	59	155	143	2055	-
Tb927.10.1110	Tb927.10.1110	228	143	217	226	353	413	5397	-
Tb927.10.11100	Tb927.10.11100	53	41	103	148	59	55	1707	-
Tb927.10.11110	Tb927.10.11110	97	128	139	155	415	451	2322	-
Tb927.10.11120	Tb927.10.11120	12	19	34	31	167	208	657	-
Tb927.10.11130	Tb927.10.11130	69	73	178	207	411	407	2934	-
Tb927.10.11140	Tb927.10.11140	126	150	287	352	592	604	4626	-
Tb927.10.11150	Tb927.10.11150	57	49	34	53	42	60	681	-
Tb927.10.11160	Tb927.10.11160	62	59	30	41	160	275	732	-
Tb927.10.11170	Tb927.10.11170	247	177	347	326	770	803	5424	-
Tb927.10.11180	Tb927.10.11180	83	92	81	95	312	464	2265	-
Tb927.10.11190	Tb927.10.11190	53	32	143	104	222	143	1461	-
Tb927.10.1120	Tb927.10.1120	2	1	29	51	104	147	1842	-
Tb927.10.11200	Tb927.10.11200					2	1	357	-
Tb927.10.11210	Tb927.10.11210	9	11	101	122	179	170	1416	-
Tb927.10.11220	Tb927.10.11220	37	22	99	90	375	423	1278	-
Tb927.10.11230	Tb927.10.11230	76	174	31	18	185	237	972	-
Tb927.10.11240	Tb927.10.11240	30	8	14	10	68	44	1194	-
Tb927.10.11250	Tb927.10.11250	189	159	143	132	406	366	2619	-
Tb927.10.11260	Tb927.10.11260	33	43	15	6	19	26	564	-
Tb927.10.11270	Tb927.10.11270	21	25	55	28	93	78	729	-
Tb927.10.11280	Tb927.10.11280	39	52	19	32	22	41	444	+
Tb927.10.11290	Tb927.10.11290	12	28	24	20	65	42	1044	+
Tb927.10.1130	Tb927.10.1130	5	3	50	28	277	199	825	-
Tb927.10.11300	Tb927.10.11300	18	42	3	2	37	45	381	+
Tb927.10.11310	Tb927.10.11310	65	63	51	63	67	78	1242	+
Tb927.10.11330	Tb927.10.11330	16	7	22	38	121	152	687	+
Tb927.10.11340	Tb927.10.11340	146	130	103	134	522	444	4161	+
Tb927.10.11350	Tb927.10.11350	16	4	45	44	121	168	402	+
Tb927.10.11360	Tb927.10.11360	62	56	88	83	162	104	1698	+
Tb927.10.11370	Tb927.10.11370	32	21	7	15	100	91	441	+
Tb927.10.11380	Tb927.10.11380	25	20	105	91	83	97	1173	+
Tb927.10.11390	Tb927.10.11390	9	5	10	13	2	11	579	+
Tb927.10.1140	Tb927.10.1140	35	25	31	37	287	282	1464	-
Tb927.10.11400	Tb927.10.11400	88	77	56	106	312	322	1239	+
Tb927.10.11410	Tb927.10.11410	51	54	18	43	32	17	1116	+
Tb927.10.11420	Tb927.10.11420	153	217	61	71	232	222	2181	+
Tb927.10.11430	Tb927.10.11430	10	6	3	15	18	19	921	+
Tb927.10.11440	Tb927.10.11440	128	87	96	111	308	460	2700	+
Tb927.10.11450	Tb927.10.11450	109	90	144	156	216	335	2190	+
Tb927.10.11470	Tb927.10.11470	184	131	162	136	326	254	4086	+
Tb927.10.11480	Tb927.10.11480	87	93	59	37	81	100	1824	+
Tb927.10.1150	Tb927.10.1150	112	52	126	123	551	577	3003	-
Tb927.10.11500	Tb927.10.11500	80	74	12	17	54	49	648	+
Tb927.10.11510	Tb927.10.11510	14	16	12	6	133	103	1071	+
Tb927.10.11520	Tb927.10.11520	23	31		1	27	15	354	+
Tb927.10.11530	Tb927.10.11530	1	1	10	4	16	7	306	+
Tb927.10.11550	Tb927.10.11550	205	198	208	211	426	422	2229	+
Tb927.10.11560	Tb927.10.11560	30	29	65	32	71	73	1200	+
Tb927.10.11570	Tb927.10.11570	18	12	70	59	157	183	2160	+
Tb927.10.11580	Tb927.10.11580	404	280	270	254	451	461	4992	+
Tb927.10.11590	Tb927.10.11590	31	35	35	71	100	150	1287	+
Tb927.10.1160	Tb927.10.1160	2	4	18	22	7	9	447	-
Tb927.10.11600	Tb927.10.11600	87	136	47	109	145	307	1800	+
Tb927.10.11610	Tb927.10.11610	1	16	25	23	47	89	417	+
Tb927.10.11620	Tb927.10.11620	44	54	126	143	486	388	3303	+
Tb927.10.11630	Tb927.10.11630	108	42	72	55	162	55	1905	+
Tb927.10.11640	Tb927.10.11640	53	33	32	48	35	42	1287	+
Tb927.10.11650	Tb927.10.11650	21	42	35	12	8	14	486	+
Tb927.10.11660	Tb927.10.11660	53	43	45	57	83	113	1203	+
Tb927.10.11670	Tb927.10.11670	44	50	64	60	178	195	759	+
Tb927.10.11680	Tb927.10.11680	41	58	86	93	527	566	2826	+
Tb927.10.11690	Tb927.10.11690	110	88	96	93	125	106	1455	+
Tb927.10.1170	Tb927.10.1170	150	128	190	219	932	890	5244	-
Tb927.10.11700	Tb927.10.11700	34	19	24	24	24	29	537	+
Tb927.10.11710	Tb927.10.11710	1	1		6	19	22	567	+
Tb927.10.11720	Tb927.10.11720	40	11	67	67	243	148	2343	+
Tb927.10.11730	Tb927.10.11730	101	138	75	104	281	380	2271	+
Tb927.10.11750	Tb927.10.11750	17	23	24	14	32	40	669	+
Tb927.10.11760	Tb927.10.11760	71	141	147	163	286	467	2532	+
Tb927.10.11770	Tb927.10.11770	22	43	17	15	79	63	390	+
Tb927.10.11780	Tb927.10.11780	114	81	111	150	203	264	3492	+
Tb927.10.1180	Tb927.10.1180	29	28	54	52	163	143	1446	-
Tb927.10.11800	Tb927.10.11800	8	14	76	97	81	146	1122	+
Tb927.10.11810	Tb927.10.11810	110	88	110	70	268	195	1917	+
Tb927.10.11820	Tb927.10.11820	137	79	31	32	43	103	1005	+
Tb927.10.11830	Tb927.10.11830	21	17	25	39	36	38	1047	+
Tb927.10.11870	Tb927.10.11870	28	17	45	42	46	37	933	+
Tb927.10.11880	Tb927.10.11880	66	45	81	87	256	314	2130	+
Tb927.10.11890	Tb927.10.11890	10	1	30	22	81	105	951	+
Tb927.10.1190	Tb927.10.1190	41	10	15	17	308	330	2154	-
Tb927.10.11900	Tb927.10.11900		5	41	30	40	41	504	+
Tb927.10.11910	Tb927.10.11910	89	75	51	73	151	159	1302	+
Tb927.10.11920	Tb927.10.11920	1	1	15	24	38	52	468	+
Tb927.10.11930	Tb927.10.11930	22	11	21	12	80	74	783	+
Tb927.10.11940	Tb927.10.11940	114	83	137	88	245	330	1965	+
Tb927.10.11950	Tb927.10.11950	112	61	25	20	36	29	609	+
Tb927.10.11960	Tb927.10.11960	21	16	17	10	36	18	978	+
Tb927.10.11970	Tb927.10.11970	37	25	42	75	176	153	1290	+
Tb927.10.11980	Tb927.10.11980		1	32	49	124	116	858	+
Tb927.10.11990	Tb927.10.11990	52	20	46	20	28	25	648	+
Tb927.10.1200	Tb927.10.1200	23	19	87	32	68	54	1038	-
Tb927.10.12000	Tb927.10.12000		4	7	8	68	111	300	+
Tb927.10.12010	Tb927.10.12010			32	9	9	15	396	+
Tb927.10.12020	Tb927.10.12020	63	109	26	60	136	134	1140	+
Tb927.10.12030	Tb927.10.12030	15	10	8	13	14	16	753	+
Tb927.10.12040	Tb927.10.12040	18	15	22	30	67	52	1242	+
Tb927.10.12050	Tb927.10.12050	54	63	37	77	97	83	870	+
Tb927.10.12060	Tb927.10.12060	288	227	238	287	675	655	4482	+
Tb927.10.12080	Tb927.10.12080	48	41	21	37	68	34	783	+
Tb927.10.12090	Tb927.10.12090	4	14	9	6	75	80	351	+
Tb927.10.1210	Tb927.10.1210	93	47	61	49	239	143	2043	-
Tb927.10.12100	Tb927.10.12100	5	14	32	28	88	102	351	+
Tb927.10.12110	Tb927.10.12110			5	5	8	2	354	+
Tb927.10.12120	Tb927.10.12120	593	474	229	246	666	683	6579	+
Tb927.10.12130	Tb927.10.12130	46	56	93	137	285	314	2352	+
Tb927.10.12140	Tb927.10.12140	82	56	128	139	123	144	2376	+
Tb927.10.12150	Tb927.10.12150	117	128	60	57	90	74	1356	+
Tb927.10.12160	Tb927.10.12160	5	8	45	59	253	315	1113	+
Tb927.10.12170	Tb927.10.12170	1		12	10	75	26	684	+
Tb927.10.12180	Tb927.10.12180	103	92	80	61	397	372	2109	+
Tb927.10.12190	Tb927.10.12190	16	5	2	5	58	45	639	+
Tb927.10.12200	Tb927.10.12200	12	8	8	9	85	58	678	+
Tb927.10.12210	Tb927.10.12210	72	36	34	30	307	244	741	+
Tb927.10.12220	Tb927.10.12220	68	43	114	100	49	54	1110	+
Tb927.10.12230	Tb927.10.12230	98	84	67	49	162	129	1302	+
Tb927.10.12240	Tb927.10.12240	35	27	27	10	25	49	984	+
Tb927.10.12250	Tb927.10.12250	95	67	176	181	280	307	2379	+
Tb927.10.12260	Tb927.10.12260	123	78	52	35	297	253	1428	+
Tb927.10.12270	Tb927.10.12270	37	16	34	48	88	140	807	+
Tb927.10.12280	Tb927.10.12280	26	31	42	39	43	49	396	+
Tb927.10.12290	Tb927.10.12290	33	47	110	67	95	59	1116	-
Tb927.10.1230	Tb927.10.1230	13	16	82	80	100	93	1029	-
Tb927.10.12300	Tb927.10.12300	16	10	8	7	3	2	402	-
Tb927.10.12310	Tb927.10.12310	58	48	126	114	361	298	2769	-
Tb927.10.12320	Tb927.10.12320	40	55	31	14	75	94	1212	-
Tb927.10.12330	Tb927.10.12330	5	12	67	40	66	31	609	-
Tb927.10.12340	Tb927.10.12340	55	47	109	106	286	243	2679	-
Tb927.10.12350	Tb927.10.12350			22	21	15	12	372	-
Tb927.10.12360	Tb927.10.12360	9	1	40	29	16	14	513	-
Tb927.10.12370	Tb927.10.12370	27	45	91	112	199	363	2040	-
Tb927.10.12380	Tb927.10.12380	94	11	38	54	227	172	1743	-
Tb927.10.12390	Tb927.10.12390	15	11	31	23	6	14	777	-
Tb927.10.1240	Tb927.10.1240	1		6	2	8	15	759	-
Tb927.10.12400	Tb927.10.12400	84	62	53	110	109	89	1449	-
Tb927.10.12410	Tb927.10.12410	48	39	40	62	47	51	687	-
Tb927.10.12420	Tb927.10.12420	11	2	50	63	22	54	429	-
Tb927.10.12430	Tb927.10.12430	33	24	27	25	131	85	1950	-
Tb927.10.12440	Tb927.10.12440	222	241	130	121	172	176	2499	-
Tb927.10.12450	Tb927.10.12450	30	26	32	37	19	27	618	-
Tb927.10.12460	Tb927.10.12460			1	2	8	20	444	-
Tb927.10.12470	Tb927.10.12470	49	49	45	85	140	138	1584	-
Tb927.10.12480	Tb927.10.12480	30	22	49	32	81	84	1053	-
Tb927.10.12490	Tb927.10.12490	120	140	192	308	796	807	3399	-
Tb927.10.1250	Tb927.10.1250	40	18	27	47	123	138	786	-
Tb927.10.12520	Tb927.10.12520	111	94	89	149	248	233	2553	-
Tb927.10.12530	Tb927.10.12530	11	9	14	5	13	20	501	-
Tb927.10.12540	Tb927.10.12540	18	9	21	28	101	93	912	-
Tb927.10.12550	Tb927.10.12550	6	2	59	46	16	14	891	-
Tb927.10.12560	Tb927.10.12560	8	9	24	25	63	69	363	+
Tb927.10.12570	Tb927.10.12570	28	21	24	39	75	72	339	-
Tb927.10.12580	Tb927.10.12580	7	15	17	17	208	174	375	+
Tb927.10.1260	Tb927.10.1260	48	34	112	100	252	213	1626	-
Tb927.10.12600	Tb927.10.12600	96	78	62	79	166	179	1788	-
Tb927.10.12610	Tb927.10.12610			2	3	3	11	336	-
Tb927.10.12620	Tb927.10.12620	242	221	146	154	360	341	3363	-
Tb927.10.12630	Tb927.10.12630	1		8	5	33	30	657	-
Tb927.10.12640	Tb927.10.12640	58	26	83	82	325	318	1893	-
Tb927.10.12650	Tb927.10.12650	2		6	22	33	51	594	-
Tb927.10.12660	Tb927.10.12660	65	134	54	98	178	203	2544	-
Tb927.10.12670	Tb927.10.12670	78	36	48	46	142	105	1611	-
Tb927.10.12690	Tb927.10.12690	42	28	43	45	63	51	1047	-
Tb927.10.1270	Tb927.10.1270	153	93	212	197	410	388	3498	-
Tb927.10.12700	Tb927.10.12700	27	30	49	70	163	141	1137	-
Tb927.10.12710	Tb927.10.12710	107	74	63	55	368	236	2436	-
Tb927.10.12720	Tb927.10.12720	30	34	106	116	336	261	2709	-
Tb927.10.12740	Tb927.10.12740	22	35	27	64	37	112	1425	-
Tb927.10.12760	Tb927.10.12760	11		8	6	29	36	951	-
Tb927.10.12780	Tb927.10.12780	47	21	24	16	202	27	861	-
Tb927.10.12790	Tb927.10.12790	30	29	3	2	69	163	496	-
Tb927.10.1280	Tb927.10.1280	77	69	32	25	112	98	522	-
Tb927.10.12800	Tb927.10.12800	52	19	39	23	307	40	843	-
Tb927.10.12810	Tb927.10.12810	13	38	74	35	99	107	1521	-
Tb927.10.12820	Tb927.10.12820	176	134	150	134	321	304	3042	-
Tb927.10.12830	Tb927.10.12830	32	19	58	73	39	40	921	-
Tb927.10.12840	Tb927.10.12840	81	30	17	13	40	7	915	-
Tb927.10.12850	Tb927.10.12850	57	36	77	52	41	25	1149	-
Tb927.10.12860	Tb927.10.12860	76	63	36	25	86	65	2085	-
Tb927.10.12870	Tb927.10.12870	233	173	91	96	418	372	3264	-
Tb927.10.12880	Tb927.10.12880	133	99	50	56	62	104	1323	-
Tb927.10.12890	Tb927.10.12890	47	30	126	102	343	399	2427	-
Tb927.10.1290	Tb927.10.1290			5	6	24	12	252	-
Tb927.10.12900	Tb927.10.12900	18	12	14	13	51	39	471	-
Tb927.10.12910	Tb927.10.12910	136	119	135	139	183	231	2817	-
Tb927.10.12920	Tb927.10.12920	101	94	159	145	446	672	2916	-
Tb927.10.12930	Tb927.10.12930	3	16	3	7	98	87	624	-
Tb927.10.12940	Tb927.10.12940	30	32	56	90	52	90	975	-
Tb927.10.12950	Tb927.10.12950	99	120	140	152	208	214	2880	-
Tb927.10.12960	Tb927.10.12960	16	6	22	42	274	231	693	-
Tb927.10.12970	Tb927.10.12970	3	10	17	7	15	8	912	-
Tb927.10.12980	Tb927.10.12980	245	133	135	149	680	651	2421	-
Tb927.10.12990	Tb927.10.12990	38	64	12	6	62	107	891	-
Tb927.10.1300	Tb927.10.1300	17	9	24	10	100	91	1269	-
Tb927.10.13000	Tb927.10.13000	184	132	67	59	55	143	1863	-
Tb927.10.13010	Tb927.10.13010	42	58	23	31	87	119	1014	-
Tb927.10.13020	Tb927.10.13020	215	135	111	130	174	172	2748	-
Tb927.10.13030	Tb927.10.13030	33	12	60	37	43	61	2037	-
Tb927.10.13040	Tb927.10.13040	143	94	249	237	637	657	3630	+
Tb927.10.13060	Tb927.10.13060	1	2		3	61	66	426	-
Tb927.10.13070	Tb927.10.13070	83	64	139	149	440	422	3756	-
Tb927.10.13090	Tb927.10.13090	74	42	63	96	172	184	1764	-
Tb927.10.1310	Tb927.10.1310	186	128	136	128	284	388	2835	-
Tb927.10.13100	Tb927.10.13100	43	48	38	35	3	5	1317	-
Tb927.10.13110	Tb927.10.13110	22	23	2	3	13	46	357	-
Tb927.10.13120	Tb927.10.13120	5	3	55	37	144	153	1035	-
Tb927.10.13130	Tb927.10.13130	87	30	81	112	117	108	1458	-
Tb927.10.13140	Tb927.10.13140	18	12	55	52	127	88	546	-
Tb927.10.13150	Tb927.10.13150	130	142	91	131	300	331	2559	-
Tb927.10.13160	Tb927.10.13160	8	9	46	46	125	156	1593	-
Tb927.10.13170	Tb927.10.13170	159	139	36	43	44	76	1032	-
Tb927.10.13180	Tb927.10.13180	60	67	100	137	382	385	3711	-
Tb927.10.13190	Tb927.10.13190	79	38	33	24	63	68	1158	-
Tb927.10.1320	Tb927.10.1320	72	63	59	72	243	177	2148	-
Tb927.10.13200	Tb927.10.13200	133	136	114	134	267	331	2787	-
Tb927.10.13210	Tb927.10.13210	45	27	47	49	81	141	1833	-
Tb927.10.13220	Tb927.10.13220	255	175	115	151	425	473	2742	-
Tb927.10.13230	Tb927.10.13230	46	38	75	75	201	144	1371	-
Tb927.10.13240	Tb927.10.13240	78	45	159	162	190	128	1788	-
Tb927.10.13250	Tb927.10.13250	159	115	294	230	928	1053	5733	-
Tb927.10.13260	Tb927.10.13260	140	210	100	126	298	333	3474	-
Tb927.10.13270	Tb927.10.13270	120	116	233	260	511	532	2820	-
Tb927.10.13280	Tb927.10.13280	582	360	448	560	947	792	7821	-
Tb927.10.13290	Tb927.10.13290	25	18	60	66	110	71	1239	-
Tb927.10.1330	Tb927.10.1330	98	78	93	121	202	204	1809	-
Tb927.10.13300	Tb927.10.13300	88	74	26	21	192	158	849	-
Tb927.10.13310	Tb927.10.13310	22	14	61	81	121	121	900	-
Tb927.10.13320	Tb927.10.13320	22	75	23	57	18	42	660	-
Tb927.10.13330	Tb927.10.13330	204	107	230	266	506	458	4047	-
Tb927.10.13340	Tb927.10.13340	26	22	15	24	36	91	432	-
Tb927.10.13350	Tb927.10.13350	149	165	114	148	231	243	3354	-
Tb927.10.13360	Tb927.10.13360	56	59	81	77	119	130	1413	-
Tb927.10.13370	Tb927.10.13370	8	18	13	71	83	140	600	-
Tb927.10.13380	Tb927.10.13380	9	9	70	86	173	106	2142	-
Tb927.10.1340	Tb927.10.1340	135	105	67	54	348	325	1626	-
Tb927.10.13410	Tb927.10.13410	3	11		1	6	23	387	-
Tb927.10.13430	Tb927.10.13430	147	79	65	53	128	142	1455	-
Tb927.10.13440	Tb927.10.13440	74	34	19	30	82	75	1569	-
Tb927.10.13450	Tb927.10.13450	89	73	50	39	81	74	1803	-
Tb927.10.13460	Tb927.10.13460	7	4	15	15	39	22	396	-
Tb927.10.13470	Tb927.10.13470	124	100	88	97	134	100	2649	-
Tb927.10.1350	Tb927.10.1350	68	68	108	144	248	300	1953	-
Tb927.10.13500	Tb927.10.13500	140	87	57	32	216	310	645	-
Tb927.10.13510	Tb927.10.13510	82	69	34	47	63	99	1710	-
Tb927.10.13520	Tb927.10.13520	121	94	68	84	301	276	1608	-
Tb927.10.13530	Tb927.10.13530	7	6	18	34	90	51	345	+
Tb927.10.13540	Tb927.10.13540	70	117	31	54	65	95	1104	-
Tb927.10.13550	Tb927.10.13550	212	162	103	148	290	338	3141	-
Tb927.10.13560	Tb927.10.13560	152	106	52	60	299	269	1149	-
Tb927.10.13570	Tb927.10.13570	89	55	51	58	81	54	1026	-
Tb927.10.13590	Tb927.10.13590	152	84	96	122	214	263	2832	-
Tb927.10.13600	Tb927.10.13600	86	41	10	12	44	16	477	-
Tb927.10.13610	Tb927.10.13610	82	50	107	69	404	280	2199	-
Tb927.10.13620	Tb927.10.13620	62	41	32	25	75	78	1458	-
Tb927.10.13630	Tb927.10.13630	44	63	92	93	212	238	2424	-
Tb927.10.13640	Tb927.10.13640	55	48	93	71	139	189	1371	-
Tb927.10.13660	Tb927.10.13660	66	59	193	125	204	223	2220	-
Tb927.10.13670	Tb927.10.13670	90	43	38	45	55	53	1419	-
Tb927.10.13680	Tb927.10.13680	85	109	83	83	345	527	2091	-
Tb927.10.13690	Tb927.10.13690	124	215	80	77	186	216	2055	-
Tb927.10.1370	Tb927.10.1370			7	6	77	67	852	-
Tb927.10.13710	Tb927.10.13710	47	73	13	5	13	4	996	-
Tb927.10.13720	Tb927.10.13720	45	24	22	20	22	26	1134	-
Tb927.10.13730	Tb927.10.13730	52	44	20	20	25	53	897	-
Tb927.10.13740	Tb927.10.13740	180	178	95	86	369	319	1785	-
Tb927.10.13750	Tb927.10.13750	16	18	30	23	58	75	888	-
Tb927.10.13760	Tb927.10.13760	62	62	16	24	189	161	513	-
Tb927.10.13770	Tb927.10.13770			1	2	5		342	-
Tb927.10.13780	Tb927.10.13780	58	28	28	51	66	68	1059	-
Tb927.10.13790	Tb927.10.13790	21	15	41	36	74	56	2043	-
Tb927.10.1380	Tb927.10.1380	39	22	67	86	237	237	2964	-
Tb927.10.13800	Tb927.10.13800	187	90	53	35	204	122	972	-
Tb927.10.13810	Tb927.10.13810			14	3	2	1	342	-
Tb927.10.13820	Tb927.10.13820	17	12	14	8	14	10	786	-
Tb927.10.13830	Tb927.10.13830	37	18	36	20	9	4	723	-
Tb927.10.13840	Tb927.10.13840	46	38	47	39	55	45	1029	-
Tb927.10.13850	Tb927.10.13850	39	50	56	45	165	166	1143	-
Tb927.10.13860	Tb927.10.13860	32	21	18	6	70	69	960	-
Tb927.10.13870	Tb927.10.13870	26	16	67	51	78	92	1305	-
Tb927.10.13880	Tb927.10.13880	106	99	128	106	81	77	3261	-
Tb927.10.13890	Tb927.10.13890	122	147	99	111	143	130	1812	-
Tb927.10.1390	Tb927.10.1390	51	46	27	34	105	115	705	-
Tb927.10.13900	Tb927.10.13900	8	5	12	14	119	64	1080	-
Tb927.10.13910	Tb927.10.13910	75	81	55	37	98	59	603	-
Tb927.10.13920	Tb927.10.13920		1	11	10	13	11	372	-
Tb927.10.13930	Tb927.10.13930	10	11	8	3	20	32	999	-
Tb927.10.13950	Tb927.10.13950	24	12	9	17	21	36	699	-
Tb927.10.13960	Tb927.10.13960	146	102	34	25	297	299	1770	-
Tb927.10.13970	Tb927.10.13970	38	31	44	67	126	159	894	-
Tb927.10.13980	Tb927.10.13980	1	7	29	11	8	19	621	-
Tb927.10.13990	Tb927.10.13990	16	11	33	20	265	333	1086	-
Tb927.10.14000	Tb927.10.14000	28	20	38	68	120	122	2694	-
Tb927.10.14010	Tb927.10.14010	24	22	13	27	50	61	1392	-
Tb927.10.14020	Tb927.10.14020	117	101	32	41	93	72	1290	-
Tb927.10.14030	Tb927.10.14030	49	42	39	60	26	24	1350	-
Tb927.10.14040	Tb927.10.14040	117	72	69	89	54	48	1143	-
Tb927.10.14050	Tb927.10.14050		1	11	15	36	23	393	-
Tb927.10.14060	Tb927.10.14060						1	225	-
Tb927.10.1410	Tb927.10.1410	3	11	36	38	77	60	735	-
Tb927.10.14110	Tb927.10.14110			21	33	14	22	360	-
Tb927.10.14130	Tb927.10.14130	44	44	33	25	11	13	459	-
Tb927.10.14140	Tb927.10.14140	95	83	114	134	478	484	1500	-
Tb927.10.14150	Tb927.10.14150	142	67	64	78	208	149	1440	-
Tb927.10.14180	Tb927.10.14180	35	25	47	52	120	153	1125	-
Tb927.10.14190	Tb927.10.14190	87	45	71	59	347	272	1383	-
Tb927.10.1420	Tb927.10.1420	10	2	62	66	91	76	1392	-
Tb927.10.14200	Tb927.10.14200	88	81	47	32	104	153	984	-
Tb927.10.14210	Tb927.10.14210	26	9	7	10	65	76	480	-
Tb927.10.14220	Tb927.10.14220	158	157	58	55	63	86	1026	-
Tb927.10.14230	Tb927.10.14230	153	158	112	141	535	459	4116	-
Tb927.10.14240	Tb927.10.14240	28	11	46	72	102	76	1341	-
Tb927.10.14250	Tb927.10.14250	6	5	28	30	34	32	870	-
Tb927.10.14260	Tb927.10.14260	51	50	37	37	60	55	534	-
Tb927.10.14270	Tb927.10.14270	143	127	96	145	464	476	2034	-
Tb927.10.14280	Tb927.10.14280	153	138	28	36	74	37	570	-
Tb927.10.14290	Tb927.10.14290					35	49	345	-
Tb927.10.1430	Tb927.10.1430			21	39	51	44	738	-
Tb927.10.14300	Tb927.10.14300	145	128	167	95	318	322	3252	-
Tb927.10.14310	Tb927.10.14310	32	23	25	34	44	58	1014	-
Tb927.10.14320	Tb927.10.14320	206	149	98	124	214	220	3402	-
Tb927.10.14330	Tb927.10.14330	101	80	109	114	1087	928	3123	-
Tb927.10.14340	Tb927.10.14340	11	9	95	110	98	46	3522	-
Tb927.10.14350	Tb927.10.14350		1			2	2	294	-
Tb927.10.14360	Tb927.10.14360	42	46	30	36	43	35	978	-
Tb927.10.14370	Tb927.10.14370	11	20	5	11	96	53	363	-
Tb927.10.14380	Tb927.10.14380	110	72	115	122	196	213	2586	-
Tb927.10.14390	Tb927.10.14390	150	79	77	78	139	150	1668	-
Tb927.10.1440	Tb927.10.1440	48	28	87	87	108	164	648	-
Tb927.10.14400	Tb927.10.14400	159	117	126	128	425	373	3342	-
Tb927.10.14410	Tb927.10.14410	176	101	105	88	526	540	3876	-
Tb927.10.14420	Tb927.10.14420	151	104	129	131	197	204	4521	-
Tb927.10.14430	Tb927.10.14430	248	158	222	243	426	331	2763	-
Tb927.10.14440	Tb927.10.14440	35	19	28	30	12	23	861	-
Tb927.10.14450	Tb927.10.14450	26	38	19	39	113	139	1227	-
Tb927.10.14460	Tb927.10.14460	64	63	62	64	253	170	3039	-
Tb927.10.14470	Tb927.10.14470	389	299	174	211	392	323	5091	-
Tb927.10.14480	Tb927.10.14480	35	37	151	157	309	351	2598	-
Tb927.10.14490	Tb927.10.14490	27	4	75	68	135	108	1263	-
Tb927.10.14500	Tb927.10.14500	44	47	46	55	246	246	1014	-
Tb927.10.14510	Tb927.10.14510	96	124	91	50	101	128	2565	-
Tb927.10.14520	Tb927.10.14520	50	25	71	53	187	121	1401	-
Tb927.10.14530	Tb927.10.14530	53	24	42	39	143	149	1146	-
Tb927.10.14550	Tb927.10.14550	144	90	79	76	103	50	1983	-
Tb927.10.14560	Tb927.10.14560	32	48	59	73	122	91	2010	-
Tb927.10.14570	Tb927.10.14570	21	22	73	82	90	77	2157	-
Tb927.10.14590	Tb927.10.14590	66	79	21	42	31	25	936	-
Tb927.10.1460	Tb927.10.1460	222	150	88	119	230	175	2541	-
Tb927.10.14610	Tb927.10.14610	227	135	86	131	339	273	3312	-
Tb927.10.14640	Tb927.10.14640	1	3	20	33	92	95	663	-
Tb927.10.14650	Tb927.10.14650	45	20			47	77	375	-
Tb927.10.14660	Tb927.10.14660	84	65	62	46	58	34	1176	-
Tb927.10.14680	Tb927.10.14680	11	7	5	3	54	78	924	-
Tb927.10.14690	Tb927.10.14690	4	1	8	11	5	7	972	-
Tb927.10.1470	Tb927.10.1470	5	1	42	41	47	46	633	-
Tb927.10.14700	Tb927.10.14700	37	49	34	24	35	40	1029	-
Tb927.10.14710	Tb927.10.14710	57	34	33	45	148	147	801	-
Tb927.10.14720	Tb927.10.14720	9	4	9	6	47	28	1176	-
Tb927.10.14730	Tb927.10.14730	44	16	54	49	84	101	1332	-
Tb927.10.14740	Tb927.10.14740	134	103	82	87	373	365	1158	-
Tb927.10.14750	Tb927.10.14750	133	72	102	107	202	251	915	-
Tb927.10.14760	Tb927.10.14760			11	13	118	136	570	-
Tb927.10.14770	Tb927.10.14770	123	76	73	44	100	124	1923	-
Tb927.10.14780	Tb927.10.14780	36	46	15	18	25	4	855	-
Tb927.10.14790	Tb927.10.14790	183	52	60	62	112	112	1149	-
Tb927.10.14800	Tb927.10.14800	128	106	75	99	102	83	1164	-
Tb927.10.14810	Tb927.10.14810	56	18	59	89	86	80	483	-
Tb927.10.14840	Tb927.10.14840	45	36	82	70	98	103	924	-
Tb927.10.14860	Tb927.10.14860	47	36	34	41	136	132	2142	+
Tb927.10.14870	Tb927.10.14870	56	86	112	76	206	188	2046	+
Tb927.10.14880	Tb927.10.14880	51	56	64	105	115	125	2553	+
Tb927.10.14890	Tb927.10.14890	4	16	143	130	222	305	2463	+
Tb927.10.1490	Tb927.10.1490	232	191	140	178	843	1029	3663	-
Tb927.10.14900	Tb927.10.14900	96	228	37	155	144	157	1722	+
Tb927.10.14910	Tb927.10.14910	35	34	16	10	73	40	1554	+
Tb927.10.14920	Tb927.10.14920	409	379	189	180	542	594	3723	+
Tb927.10.14930	Tb927.10.14930	25	18	47	72	43	24	858	+
Tb927.10.14940	Tb927.10.14940	9	8	1	1	2	8	366	-
Tb927.10.14950	Tb927.10.14950	85	78	120	92	339	192	1299	+
Tb927.10.14980	Tb927.10.14980	75	59	41	40	188	117	1968	+
Tb927.10.14990	Tb927.10.14990	240	230	128	135	347	214	2349	+
Tb927.10.150	Tb927.10.150	8	1	13	15	23	16	603	+
Tb927.10.1500	Tb927.10.1500	131	67	45	82	275	219	2322	-
Tb927.10.15000	Tb927.10.15000	57	68	26	42	67	59	1269	+
Tb927.10.15010	Tb927.10.15010	35	36	69	52	66	45	1230	+
Tb927.10.15020	Tb927.10.15020	113	53	128	109	728	725	3288	+
Tb927.10.15040	Tb927.10.15040	30	16	28	35	115	111	1569	+
Tb927.10.15070	Tb927.10.15070	2		5	5	3	2	405	+
Tb927.10.15080	Tb927.10.15080	407	352	326	276	894	892	4905	+
Tb927.10.1510	Tb927.10.1510	167	164	226	259	539	677	6981	-
Tb927.10.15130	Tb927.10.15130	27	20	28	36	128	168	768	+
Tb927.10.15140	Tb927.10.15140	23	7	34	38	35	45	375	+
Tb927.10.15150	Tb927.10.15150	2		10	14	12	20	381	+
Tb927.10.15160	Tb927.10.15160	146	131	118	144	363	341	2634	+
Tb927.10.15170	Tb927.10.15170	173	124	96	118	353	360	2088	+
Tb927.10.15180	Tb927.10.15180	27	24	26	49	87	166	1101	+
Tb927.10.15190	Tb927.10.15190	69	46	14	46	254	338	1983	+
Tb927.10.1520	Tb927.10.1520	32	30	2	4	100	85	810	-
Tb927.10.15200	Tb927.10.15200		2	36	17	49	46	720	+
Tb927.10.15210	Tb927.10.15210	6	36	24	42	106	138	813	+
Tb927.10.15220	Tb927.10.15220	19	16	9	11	27	5	585	+
Tb927.10.15230	Tb927.10.15230	17	8	6	17	41	25	813	+
Tb927.10.15240	Tb927.10.15240	244	158	136	223	461	682	3645	+
Tb927.10.15250	Tb927.10.15250	6	13	72	63	121	179	1458	+
Tb927.10.15260	Tb927.10.15260	24	73	73	105	100	144	2256	+
Tb927.10.15270	Tb927.10.15270	63	35	81	77	300	317	1188	+
Tb927.10.15280	Tb927.10.15280	239	227	135	117	472	393	3594	+
Tb927.10.15290	Tb927.10.15290	279	160	187	192	472	479	4938	+
Tb927.10.1530	Tb927.10.1530	138	103	154	140	285	312	2448	-
Tb927.10.15300	Tb927.10.15300	215	176	136	163	293	290	3465	+
Tb927.10.15310	Tb927.10.15310	38	20	65	26	83	64	1356	+
Tb927.10.15320	Tb927.10.15320				1	3		315	+
Tb927.10.15330	Tb927.10.15330	15	15	15	10	38	35	1818	+
Tb927.10.15350	Tb927.10.15350					1	1	420	+
Tb927.10.15370	Tb927.10.15370	24	26	20	15	95	48	1014	+
Tb927.10.15380	Tb927.10.15380	62	30	45	41	17	52	1041	+
Tb927.10.15390	Tb927.10.15390	240	155	214	185	586	526	3288	+
Tb927.10.1540	Tb927.10.1540	211	159	166	341	265	338	1695	-
Tb927.10.15400	Tb927.10.15400	273	154	230	261	647	551	5049	+
Tb927.10.15410	Tb927.10.15410	90	65	46	87	61	20	972	+
Tb927.10.15420	Tb927.10.15420	21	21	25	50	75	82	1173	+
Tb927.10.15430	Tb927.10.15430	14	35	46	54	85	97	1665	+
Tb927.10.15440	Tb927.10.15440	24	21	7	24	44	34	858	+
Tb927.10.15450	Tb927.10.15450	41	40	49	54	147	168	1449	+
Tb927.10.15460	Tb927.10.15460	20	50	25	30	119	104	1350	+
Tb927.10.15470	Tb927.10.15470	80	33	72	75	57	88	1446	+
Tb927.10.15480	Tb927.10.15480	102	75	92	78	234	221	1416	+
Tb927.10.15490	Tb927.10.15490	45	17	57	82	155	182	1089	+
Tb927.10.1550	Tb927.10.1550	133	79	100	88	258	266	1449	-
Tb927.10.15500	Tb927.10.15500	5	5	9	18	28	93	714	+
Tb927.10.15510	Tb927.10.15510	14	15	19	21	42	67	606	+
Tb927.10.15520	Tb927.10.15520	14	17	41	30	240	214	2031	+
Tb927.10.15530	Tb927.10.15530	27	34	103	93	69	87	1809	+
Tb927.10.15540	Tb927.10.15540	50	118	95	112	232	254	2508	+
Tb927.10.15550	Tb927.10.15550	198	163	165	163	253	261	3522	+
Tb927.10.15570	Tb927.10.15570	78	38	42	37	242	164	1692	+
Tb927.10.15580	Tb927.10.15580	33	18	36	32	71	65	393	+
Tb927.10.15590	Tb927.10.15590	46	52	24	21	111	110	591	+
Tb927.10.1560	Tb927.10.1560	89	38	72	120	112	111	2484	-
Tb927.10.15600	Tb927.10.15600	75	43	31	39	53	31	1002	+
Tb927.10.15610	Tb927.10.15610	100	108	130	175	400	248	2115	+
Tb927.10.15640	Tb927.10.15640	120	97	134	185	295	405	2115	+
Tb927.10.15650	Tb927.10.15650	126	134	86	82	263	269	1740	+
Tb927.10.15660	Tb927.10.15660	179	164	146	145	384	332	2340	+
Tb927.10.15670	Tb927.10.15670	37	65	49	57	154	227	2055	+
Tb927.10.15690	Tb927.10.15690	22	6	15	18	43	39	708	+
Tb927.10.15710	Tb927.10.15710	44	33	31	33	62	69	972	+
Tb927.10.15720	Tb927.10.15720	128	75	39	75	113	81	1218	+
Tb927.10.15730	Tb927.10.15730	400	375	473	533	1034	1230	10383	+
Tb927.10.15740	Tb927.10.15740	76	77	60	55	146	185	1554	+
Tb927.10.15760	Tb927.10.15760	14	39	14	37	42	3	948	+
Tb927.10.15770	Tb927.10.15770	190	62	59	102	252	198	1395	+
Tb927.10.15780	Tb927.10.15780	40	23	49	56	244	161	2343	+
Tb927.10.15790	Tb927.10.15790	30	29	42	29	91	69	438	+
Tb927.10.1580	Tb927.10.1580					5	4	345	-
Tb927.10.15800	Tb927.10.15800	19	35	39	54	288	243	1203	+
Tb927.10.15810	Tb927.10.15810	9	6	20	11	72	84	624	+
Tb927.10.15820	Tb927.10.15820	36	56	37	53	95	61	795	+
Tb927.10.15830	Tb927.10.15830	30	11	45	21	20	20	801	+
Tb927.10.15840	Tb927.10.15840	120	83	143	120	289	242	2595	+
Tb927.10.15850	Tb927.10.15850	26	10	21	16	100	37	1188	+
Tb927.10.15860	Tb927.10.15860			9	5	58	86	471	+
Tb927.10.15870	Tb927.10.15870	54	57	40	30	195	211	726	+
Tb927.10.15880	Tb927.10.15880	52	31	118	99	204	181	2439	+
Tb927.10.15890	Tb927.10.15890	49	18	27	20	117	83	1254	+
Tb927.10.1590	Tb927.10.1590	47	7		2	29	7	330	-
Tb927.10.15910	Tb927.10.15910	57	20	34	69	67	46	1830	+
Tb927.10.15930	Tb927.10.15930	54	58	72	57	131	104	1458	+
Tb927.10.15940	Tb927.10.15940	102	59	48	65	263	217	1101	+
Tb927.10.15950	Tb927.10.15950	20	19	6	12	54	27	789	+
Tb927.10.15960	Tb927.10.15960	36	43	28	41	518	635	693	+
Tb927.10.15970	Tb927.10.15970	4	5	62	31	200	219	1695	+
Tb927.10.15980	Tb927.10.15980	1	4	3	14	86	135	393	+
Tb927.10.160	Tb927.10.160	6	2	25	24	167	162	1128	+
Tb927.10.1600	Tb927.10.1600	85	62	76	116	85	73	1074	-
Tb927.10.16010	Tb927.10.16010	25	8	3	5	23	7	576	+
Tb927.10.16020	Tb927.10.16020	18	20	3	23	36	23	942	+
Tb927.10.16030	Tb927.10.16030	70	61	9	25	44	68	1098	+
Tb927.10.16040	Tb927.10.16040	33	19	40	56	97	100	1866	+
Tb927.10.16050	Tb927.10.16050	1		48	38	67	26	540	+
Tb927.10.16060	Tb927.10.16060	33	23	67	51	50	14	348	+
Tb927.10.16070	Tb927.10.16070	72	64	12	25	116	122	756	+
Tb927.10.16080	Tb927.10.16080	8	8	16	12	13	19	378	+
Tb927.10.16090	Tb927.10.16090	76	50	26	34	50	77	2412	+
Tb927.10.1610	Tb927.10.1610	5	2	10	7	34	34	444	-
Tb927.10.16100	Tb927.10.16100	79	41	15	14	61	34	1278	+
Tb927.10.16110	Tb927.10.16110	4	4	15	9	72	105	1161	+
Tb927.10.16120	Tb927.10.16120	69	65	46	71	46	34	1344	+
Tb927.10.16140	Tb927.10.16140	46	53	9	7	158	138	801	+
Tb927.10.16150	Tb927.10.16150	134	84	60	57	100	73	1734	+
Tb927.10.16160	Tb927.10.16160	74	51	42	44	221	230	903	+
Tb927.10.16170	Tb927.10.16170	28	20	49	46	95	139	924	+
Tb927.10.16180	Tb927.10.16180	22	16	60	68	102	97	831	+
Tb927.10.1620	Tb927.10.1620	48	21	39	48	164	117	1668	-
Tb927.10.1630	Tb927.10.1630	45	33	41	57	138	165	1896	-
Tb927.10.1650	Tb927.10.1650	22	26	5	7	43	38	519	-
Tb927.10.1660	Tb927.10.1660	10	39	43	32	87	70	888	-
Tb927.10.1670	Tb927.10.1670	17	8	11	10	18	25	378	-
Tb927.10.1680	Tb927.10.1680	38	31	37	54	297	284	1167	+
Tb927.10.1690	Tb927.10.1690	3	3	15	10	8	6	939	+
Tb927.10.170	Tb927.10.170	108	86	52	36	70	75	1284	+
Tb927.10.1700	Tb927.10.1700	19	18	39	40	109	119	1596	+
Tb927.10.1710	Tb927.10.1710	107	130	75	78	214	142	1578	+
Tb927.10.1720	Tb927.10.1720	66	31	6	11	96	72	1791	+
Tb927.10.1730	Tb927.10.1730	32	26	39	31	299	300	1074	+
Tb927.10.1740	Tb927.10.1740	103	90	54	63	66	46	1149	+
Tb927.10.1750	Tb927.10.1750	16	4	44	36	17	15	729	+
Tb927.10.1760	Tb927.10.1760		7	69	73	49	8	495	+
Tb927.10.1770	Tb927.10.1770	2	1	22	37	69	33	795	-
Tb927.10.1780	Tb927.10.1780	13	8					222	-
Tb927.10.180	Tb927.10.180	27	7	39	48	62	112	918	+
Tb927.10.1800	Tb927.10.1800	8	14	27	23	11	11	1026	+
Tb927.10.1810	Tb927.10.1810	1	1	9	17	25	20	321	+
Tb927.10.1820	Tb927.10.1820	19	24	11	30	148	136	795	+
Tb927.10.1830	Tb927.10.1830	111	78	25	19	57	54	693	+
Tb927.10.1840	Tb927.10.1840	69	45	68	80	179	212	1551	+
Tb927.10.1850	Tb927.10.1850	21	10	41	53	70	73	1302	+
Tb927.10.1860	Tb927.10.1860	12	8	56	73	413	273	1083	+
Tb927.10.1870	Tb927.10.1870	2	8	22	10	3	8	546	+
Tb927.10.1880	Tb927.10.1880	21	15	19	10	9	11	576	+
Tb927.10.1890	Tb927.10.1890	160	226	147	161	564	656	4785	+
Tb927.10.1900	Tb927.10.1900	142	86	27	28	65	66	2421	+
Tb927.10.1910	Tb927.10.1910	529	652	206	290	418	454	4605	+
Tb927.10.1930	Tb927.10.1930	40	38	63	75	143	121	1944	+
Tb927.10.1940	Tb927.10.1940	22	10	30	32	32	34	1038	+
Tb927.10.1950	Tb927.10.1950	159	131	82	78	148	145	2136	+
Tb927.10.1960	Tb927.10.1960	86	68	169	118	212	201	2247	+
Tb927.10.1970	Tb927.10.1970	194	177	197	319	442	381	4218	+
Tb927.10.1980	Tb927.10.1980	20	27	108	118	174	147	2121	+
Tb927.10.1990	Tb927.10.1990	217	209	216	305	683	746	2592	+
Tb927.10.200	Tb927.10.200	13	8	2	6	3	5	576	+
Tb927.10.2000	Tb927.10.2000	54	65	76	60	170	199	1677	+
Tb927.10.2020	Tb927.10.2020	39	22	55	30	175	113	1416	+
Tb927.10.2030	Tb927.10.2030	138	88	154	217	240	331	1842	+
Tb927.10.2040	Tb927.10.2040	165	160	139	141	637	711	2622	+
Tb927.10.2050	Tb927.10.2050	46	17	35	48	197	161	1239	+
Tb927.10.2060	Tb927.10.2060	169	97	148	175	546	490	2901	+
Tb927.10.2070	Tb927.10.2070	13	20	28	56	72	71	600	+
Tb927.10.2080	Tb927.10.2080			27	28	21	10	750	+
Tb927.10.210	Tb927.10.210	60	49	79	84	322	307	1386	+
Tb927.10.2110	Tb927.10.2110	949	748	902	869	1856	1660	1350	+
Tb927.10.2120	Tb927.10.2120	4		8	33	43	57	585	+
Tb927.10.2130	Tb927.10.2130	133	125	45	85	350	425	2730	+
Tb927.10.2150	Tb927.10.2150	1	2	12	20	22	1	645	+
Tb927.10.2160	Tb927.10.2160	9	1	24	19	28	36	516	+
Tb927.10.2170	Tb927.10.2170			2		2	1	192	+
Tb927.10.2180	Tb927.10.2180	80	57	98	116	142	153	1425	+
Tb927.10.2190	Tb927.10.2190	12		3	3	133	138	885	+
Tb927.10.2200	Tb927.10.2200	3	2	2	2	19	48	1017	+
Tb927.10.2210	Tb927.10.2210	53	87	147	104	124	130	1989	+
Tb927.10.2220	Tb927.10.2220	160	93	80	130	418	420	3309	+
Tb927.10.2230	Tb927.10.2230	166	92	48	40	229	218	1803	+
Tb927.10.2240	Tb927.10.2240	19	32	33	14	224	208	1767	+
Tb927.10.2250	Tb927.10.2250	3	1	24	23	100	97	900	+
Tb927.10.2260	Tb927.10.2260	25	29	91	94	180	250	2355	+
Tb927.10.2270	Tb927.10.2270	263	166	161	199	273	407	2802	+
Tb927.10.2280	Tb927.10.2280	18	15	72	67	124	153	1524	+
Tb927.10.2290	Tb927.10.2290	84	70	113	150	312	372	1251	+
Tb927.10.230	Tb927.10.230	10	4	26	19	16	8	741	+
Tb927.10.2300	Tb927.10.2300	5	4	18	26	4	9	579	+
Tb927.10.2310	Tb927.10.2310	51	30	103	95	333	346	1446	+
Tb927.10.2320	Tb927.10.2320	18	19	26	17	59	35	1146	+
Tb927.10.2330	Tb927.10.2330			2	3	21	23	831	+
Tb927.10.2340	Tb927.10.2340	15	7	11	7	109	152	294	+
Tb927.10.2350	Tb927.10.2350	40	25	23	33	22	35	783	+
Tb927.10.2360	Tb927.10.2360	16	5	10	16	41	47	570	+
Tb927.10.2370	Tb927.10.2370	114	73	48	45	87	91	1008	+
Tb927.10.2380	Tb927.10.2380	171	93	117	121	236	279	2751	+
Tb927.10.2390	Tb927.10.2390	47	32	33	59	99	86	1140	+
Tb927.10.240	Tb927.10.240	117	91	46	36	105	50	1101	+
Tb927.10.2400	Tb927.10.2400	34	19	6	11	6	6	423	-
Tb927.10.2410	Tb927.10.2410	48	49	24	42	163	201	1776	-
Tb927.10.2430	Tb927.10.2430	137	91	127	121	383	352	3729	-
Tb927.10.2440	Tb927.10.2440	67	70	18	29	83	62	1062	-
Tb927.10.2450	Tb927.10.2450	11	8	2		17	24	369	-
Tb927.10.2460	Tb927.10.2460	120	98	58	42	208	173	2154	+
Tb927.10.2470	Tb927.10.2470	49	33	50	48	190	111	1653	+
Tb927.10.2480	Tb927.10.2480	104	95	114	172	334	256	2859	+
Tb927.10.2490	Tb927.10.2490	24	16	16	12	102	102	1677	+
Tb927.10.250	Tb927.10.250	104	35	91	80	294	298	2172	+
Tb927.10.2500	Tb927.10.2500	59	51	33	49	61	66	1065	+
Tb927.10.2510	Tb927.10.2510	11	12	29	34	59	44	1578	+
Tb927.10.2520	Tb927.10.2520	79	115	66	82	433	356	2199	+
Tb927.10.2530	Tb927.10.2530	3		12	4	64	73	669	+
Tb927.10.2540	Tb927.10.2540	52	62	32	42	48	44	690	+
Tb927.10.2550	Tb927.10.2550	30	24	58	37	100	55	1074	+
Tb927.10.2560	Tb927.10.2560	117	53	25	25	123	105	957	+
Tb927.10.2570	Tb927.10.2570	291	254	156	159	277	386	2994	+
Tb927.10.2580	Tb927.10.2580	218	117	52	58	98	60	885	+
Tb927.10.2590	Tb927.10.2590	116	65	107	114	74	88	2436	+
Tb927.10.260	Tb927.10.260			5	12	14	37	234	+
Tb927.10.2600	Tb927.10.2600	41	39	74	74	162	106	1755	+
Tb927.10.2610	Tb927.10.2610	32	12	110	91	255	324	1455	+
Tb927.10.2620	Tb927.10.2620	8	10	3	14	36	35	579	+
Tb927.10.2630	Tb927.10.2630	18	8	40	33	14	30	834	+
Tb927.10.2640	Tb927.10.2640	110	88	118	133	129	166	2223	+
Tb927.10.2650	Tb927.10.2650	141	181	145	143	504	530	3528	+
Tb927.10.2660	Tb927.10.2660			40	40	153	143	567	+
Tb927.10.2670	Tb927.10.2670			9	36	1		366	+
Tb927.10.2680	Tb927.10.2680	88	125	102	124	219	141	1728	+
Tb927.10.2690	Tb927.10.2690	123	121	114	166	255	191	2013	+
Tb927.10.2700	Tb927.10.2700	116	69	99	119	268	247	2091	+
Tb927.10.2710	Tb927.10.2710	30	14	47	46	46	63	195	+
Tb927.10.2720	Tb927.10.2720	2	1	28	52	117	120	1206	+
Tb927.10.2730	Tb927.10.2730	27	40	8	12	51	77	885	+
Tb927.10.2750	Tb927.10.2750	29	27	15	3	63	56	1386	+
Tb927.10.2760	Tb927.10.2760	34	47	51	82	95	151	2169	+
Tb927.10.2770	Tb927.10.2770	77	65	44	52	119	75	1149	+
Tb927.10.2780	Tb927.10.2780	63	50	160	125	271	317	4593	+
Tb927.10.2790	Tb927.10.2790	200	116	88	106	412	400	3207	+
Tb927.10.280	Tb927.10.280	3	2	54	80	42	58	477	+
Tb927.10.2800	Tb927.10.2800	12	13	28	15	59	33	483	+
Tb927.10.2810	Tb927.10.2810	10	16	26	28	172	122	1017	+
Tb927.10.2820	Tb927.10.2820	10	7	17	40	37	56	1491	+
Tb927.10.2830	Tb927.10.2830	21	11	4	1	3	10	411	+
Tb927.10.2850	Tb927.10.2850	123	59	2	11	45	58	1137	+
Tb927.10.2860	Tb927.10.2860	151	116	220	235	282	365	2343	+
Tb927.10.2870	Tb927.10.2870	129	88	112	122	213	263	2490	+
Tb927.10.2880	Tb927.10.2880	297	157	295	356	715	715	8082	+
Tb927.10.2890	Tb927.10.2890	62	52	124	186	164	246	1290	+
Tb927.10.290	Tb927.10.290	11	5	11	5	16	28	696	+
Tb927.10.2900	Tb927.10.2900	166	102	93	119	163	180	2601	+
Tb927.10.2910	Tb927.10.2910	22	6	52	42	199	139	1137	+
Tb927.10.2920	Tb927.10.2920	174	74	141	212	338	368	3171	+
Tb927.10.2930	Tb927.10.2930	49	33	45	100	141	99	2250	+
Tb927.10.2940	Tb927.10.2940	8	9	60	85	286	331	1065	+
Tb927.10.2950	Tb927.10.2950	346	188	193	178	480	430	5604	+
Tb927.10.2960	Tb927.10.2960	167	112	86	84	339	233	2307	+
Tb927.10.2970	Tb927.10.2970	2	1			37	51	348	+
Tb927.10.2990	Tb927.10.2990	511	370	370	360	719	929	3015	+
Tb927.10.300	Tb927.10.300	35	37	48	49	102	133	765	+
Tb927.10.3000	Tb927.10.3000	429	637	286	468	749	997	2358	+
Tb927.10.3010	Tb927.10.3010	341	229	307	401	947	1016	3672	+
Tb927.10.3020	Tb927.10.3020	464	295	182	198	533	479	2322	+
Tb927.10.3030	Tb927.10.3030	143	86	144	130	105	86	918	+
Tb927.10.3040	Tb927.10.3040		1	31	29	41	68	408	+
Tb927.10.3050	Tb927.10.3050	25	18	15	5	14	29	480	-
Tb927.10.3070	Tb927.10.3070	13	2	18	25	50	43	717	+
Tb927.10.3080	Tb927.10.3080	18	23	19	6	53	29	1185	+
Tb927.10.3090	Tb927.10.3090	143	112	162	134	384	285	2502	+
Tb927.10.310	Tb927.10.310	55	243	60	138	246	266	1677	+
Tb927.10.3100	Tb927.10.3100	69	94	61	61	182	194	2097	+
Tb927.10.3110	Tb927.10.3110	39	37	25	23	82	86	1734	+
Tb927.10.3120	Tb927.10.3120	28	43	49	57	88	89	699	+
Tb927.10.3130	Tb927.10.3130	65	67	80	160	484	727	2355	+
Tb927.10.3140	Tb927.10.3140	15	35	70	70	193	181	1893	+
Tb927.10.3150	Tb927.10.3150	16	32	15	14	89	105	618	+
Tb927.10.3160	Tb927.10.3160	21	68	39	60	114	123	393	+
Tb927.10.3170	Tb927.10.3170	52	25	86	56	111	71	2172	+
Tb927.10.3180	Tb927.10.3180	91	45	63	42	121	131	1347	+
Tb927.10.3190	Tb927.10.3190	5	2	30	21	15	21	570	+
Tb927.10.320	Tb927.10.320	31	26	12	12	128	126	396	+
Tb927.10.3200	Tb927.10.3200	60	36	67	55	58	40	744	+
Tb927.10.3210	Tb927.10.3210	115	110	72	93	115	77	1686	+
Tb927.10.3230	Tb927.10.3230	20	5	31	22	62	39	1122	+
Tb927.10.3250	Tb927.10.3250	24	19	49	23	23	30	924	+
Tb927.10.3260	Tb927.10.3260	30	21	41	26	87	84	2112	+
Tb927.10.3270	Tb927.10.3270	10	8	1		6	24	465	+
Tb927.10.3280	Tb927.10.3280			10	2	11	7	249	+
Tb927.10.3290	Tb927.10.3290	37	13	32	24	103	171	822	+
Tb927.10.330	Tb927.10.330	19	4	54	79	116	130	1308	+
Tb927.10.3300	Tb927.10.3300	8	3	100	73	70	48	1626	+
Tb927.10.3310	Tb927.10.3310	52	20	72	61	122	131	2841	+
Tb927.10.3320	Tb927.10.3320	45	22	26	44	15	35	1671	+
Tb927.10.3330	Tb927.10.3330	3	4	7	19	6	13	1050	+
Tb927.10.3340	Tb927.10.3340	27	23	62	55	255	193	2676	+
Tb927.10.3350	Tb927.10.3350	40	24	45	56	94	84	1638	+
Tb927.10.3360	Tb927.10.3360	135	63	87	117	162	155	2823	+
Tb927.10.3380	Tb927.10.3380	1		17	28	23	41	345	+
Tb927.10.3390	Tb927.10.3390	59	90	144	173	309	332	3819	+
Tb927.10.340	Tb927.10.340	69	57	33	37	44	20	888	+
Tb927.10.3400	Tb927.10.3400	24	30	57	66	98	65	1362	+
Tb927.10.3410	Tb927.10.3410	1	1	1			3	324	+
Tb927.10.3420	Tb927.10.3420		1			3	8	468	+
Tb927.10.3430	Tb927.10.3430	123	95	95	87	293	239	1854	+
Tb927.10.3470	Tb927.10.3470	86	79	61	70	184	158	2427	+
Tb927.10.3480	Tb927.10.3480	75	45	74	106	215	206	2067	+
Tb927.10.3490	Tb927.10.3490	48	50	44	40	106	173	1884	+
Tb927.10.350	Tb927.10.350	9	5	59	32	84	118	1539	+
Tb927.10.3500	Tb927.10.3500	19	49	76	38	145	189	2637	+
Tb927.10.3510	Tb927.10.3510	257	237	272	240	485	511	5409	+
Tb927.10.3520	Tb927.10.3520	42	54	21	26	48	67	1200	+
Tb927.10.3530	Tb927.10.3530	8	19	21	20	68	45	1149	+
Tb927.10.3540	Tb927.10.3540	16	15	14	3	14	16	681	+
Tb927.10.3550	Tb927.10.3550	211	184	92	88	230	187	3171	+
Tb927.10.3560	Tb927.10.3560	20	20	103	114	159	194	1170	+
Tb927.10.3570	Tb927.10.3570	115	102	80	83	399	541	2724	+
Tb927.10.3580	Tb927.10.3580	99	85	56	47	53	82	975	+
Tb927.10.3590	Tb927.10.3590	98	66	52	62	84	114	1680	+
Tb927.10.360	Tb927.10.360	65	49	59	45	80	92	912	+
Tb927.10.3600	Tb927.10.3600	94	47	25	42	62	56	1620	+
Tb927.10.3610	Tb927.10.3610	47	36	15	28	257	214	1497	+
Tb927.10.3620	Tb927.10.3620	92	71	90	81	79	108	927	+
Tb927.10.3630	Tb927.10.3630		4			10	4	651	-
Tb927.10.3640	Tb927.10.3640	80	91	53	57	250	200	855	-
Tb927.10.3650	Tb927.10.3650	189	137	162	185	349	355	3699	-
Tb927.10.3660	Tb927.10.3660	60	53	37	27	27	49	1212	-
Tb927.10.3670	Tb927.10.3670	98	80	72	68	136	165	1467	-
Tb927.10.3680	Tb927.10.3680	42	13	29	25	13	8	867	-
Tb927.10.3690	Tb927.10.3690	55	66	12	20	75	54	1404	-
Tb927.10.370	Tb927.10.370	1	5	9	46	8	2	540	+
Tb927.10.3700	Tb927.10.3700	36	34	33	17	48	71	1509	-
Tb927.10.3710	Tb927.10.3710			19	13	69	68	696	-
Tb927.10.3720	Tb927.10.3720	59	80	44	53	160	176	1527	-
Tb927.10.3730	Tb927.10.3730	54	20	83	96	142	168	2019	-
Tb927.10.3740	Tb927.10.3740	40	32	48	57	61	74	1443	-
Tb927.10.3750	Tb927.10.3750	122	86	33	36	44	37	1557	-
Tb927.10.3760	Tb927.10.3760	115	61	21	18	70	74	852	-
Tb927.10.3770	Tb927.10.3770	423	157	41	85	83	117	2103	-
Tb927.10.3780	Tb927.10.3780	142	87	150	112	326	296	3069	-
Tb927.10.3790	Tb927.10.3790	726	546	435	434	1006	1166	11706	-
Tb927.10.380	Tb927.10.380	11	11	37	52	108	97	1029	+
Tb927.10.3800	Tb927.10.3800	224	91	113	156	322	311	3027	-
Tb927.10.3810	Tb927.10.3810	54	33	22	47	111	140	1788	-
Tb927.10.3820	Tb927.10.3820	242	211	410	458	1124	1089	6444	-
Tb927.10.3850	Tb927.10.3850	114	40	27	38	117	87	1911	-
Tb927.10.3860	Tb927.10.3860	16	41	19	15	113	140	663	-
Tb927.10.3870	Tb927.10.3870	198	152	199	204	378	348	6456	-
Tb927.10.3880	Tb927.10.3880	102	84	73	98	278	299	2286	-
Tb927.10.3890	Tb927.10.3890	106	64	62	91	349	346	2520	-
Tb927.10.390	Tb927.10.390	23	6	16	26	22	8	450	+
Tb927.10.3900	Tb927.10.3900	73	74	61	71	237	252	2223	-
Tb927.10.3910	Tb927.10.3910	37	15	29	20	26	15	1440	-
Tb927.10.3920	Tb927.10.3920	26	21	63	42	60	56	1467	-
Tb927.10.3940	Tb927.10.3940	70	57	113	76	229	227	771	-
Tb927.10.3950	Tb927.10.3950	14	26	26	50	58	121	1044	-
Tb927.10.3960	Tb927.10.3960	1	4	3	2	20	25	468	-
Tb927.10.3970	Tb927.10.3970	20	15	43	48	128	186	1551	-
Tb927.10.3980	Tb927.10.3980	1	1	8	6	16	31	564	-
Tb927.10.3990	Tb927.10.3990	28	24	12	42	37	54	1221	-
Tb927.10.400	Tb927.10.400	15	13	15	7	69	98	480	+
Tb927.10.4000	Tb927.10.4000	51	47	57	67	216	194	834	-
Tb927.10.4010	Tb927.10.4010	174	147	158	154	201	207	2049	-
Tb927.10.4020	Tb927.10.4020	4	12	3	2	78	50	630	-
Tb927.10.4030	Tb927.10.4030	7	5	21	42	109	112	864	-
Tb927.10.4040	Tb927.10.4040	8	16	17	25	102	66	1047	-
Tb927.10.4050	Tb927.10.4050	113	100	68	75	204	206	1674	-
Tb927.10.4060	Tb927.10.4060	24	32	61	71	48	65	1107	-
Tb927.10.4070	Tb927.10.4070	27	21	25	12	83	62	993	-
Tb927.10.4090	Tb927.10.4090	21	31	1		3	1	240	-
Tb927.10.410	Tb927.10.410	53	30	22	45	41	70	1434	+
Tb927.10.4100	Tb927.10.4100	81	44	83	100	253	150	2076	-
Tb927.10.4120	Tb927.10.4120		2	26	29	106	154	318	-
Tb927.10.4130	Tb927.10.4130	17	15	7	3	39	43	798	-
Tb927.10.4140	Tb927.10.4140	41	14	45	36	54	72	222	-
Tb927.10.4160	Tb927.10.4160	145	71	57	63	70	77	1164	-
Tb927.10.4170	Tb927.10.4170	391	420	462	443	1113	1216	7620	-
Tb927.10.4180	Tb927.10.4180	17	18	29	43	66	84	744	-
Tb927.10.4190	Tb927.10.4190			9	8	22	8	303	+
Tb927.10.420	Tb927.10.420	49	43	27	27	236	206	2730	+
Tb927.10.4200	Tb927.10.4200	90	88	103	122	399	447	2595	+
Tb927.10.4210	Tb927.10.4210	34	29	24	49	20	42	984	+
Tb927.10.4220	Tb927.10.4220	16		21	21	21	32	930	+
Tb927.10.4230	Tb927.10.4230	53	24	25	14	133	118	864	+
Tb927.10.4240	Tb927.10.4240		1	15	11	3	1	363	+
Tb927.10.4250	Tb927.10.4250	10	1	16	12	52	30	561	+
Tb927.10.4260	Tb927.10.4260	74	75	100	127	398	289	1413	+
Tb927.10.4270	Tb927.10.4270	77	45	3	16	34	41	552	+
Tb927.10.4280	Tb927.10.4280	61	17	40	29	160	144	606	+
Tb927.10.4290	Tb927.10.4290	12	24	42	55	80	10	828	+
Tb927.10.430	Tb927.10.430			9	7	58	47	1122	+
Tb927.10.4300	Tb927.10.4300	74	74	64	124	218	208	1800	+
Tb927.10.4310	Tb927.10.4310	78	71	43	43	120	114	888	+
Tb927.10.4320	Tb927.10.4320	22	10	32	42	83	114	1992	+
Tb927.10.4330	Tb927.10.4330	29	13	49	37	124	144	1107	+
Tb927.10.4350	Tb927.10.4350	2	3	16	10			183	-
Tb927.10.4360	Tb927.10.4360	18	12	7	4	6	15	339	+
Tb927.10.4370	Tb927.10.4370	26	6	15	29	20	6	1353	-
Tb927.10.440	Tb927.10.440					1	1	405	+
Tb927.10.4400	Tb927.10.4400	14	3	1		92	153	492	-
Tb927.10.4410	Tb927.10.4410	3	3	7	5	5	7	462	-
Tb927.10.4430	Tb927.10.4430	96	331	65	111	148	280	1719	-
Tb927.10.4440	Tb927.10.4440	19	15	35	46	64	41	864	-
Tb927.10.4450	Tb927.10.4450	48	28	52	50	55	22	774	-
Tb927.10.4460	Tb927.10.4460	28	27	17	23	36	36	903	-
Tb927.10.4470	Tb927.10.4470	131	98	161	159	264	232	3156	-
Tb927.10.4480	Tb927.10.4480	126	145	66	39	304	305	1842	-
Tb927.10.4490	Tb927.10.4490	279	200	106	174	391	249	2973	-
Tb927.10.450	Tb927.10.450	66	47	60	41	145	152	1758	+
Tb927.10.4500	Tb927.10.4500	34	35	24	46	46	51	939	-
Tb927.10.4510	Tb927.10.4510	14	2	35	26	24	23	1077	-
Tb927.10.4520	Tb927.10.4520	48	54	45	43	211	140	1437	-
Tb927.10.4530	Tb927.10.4530	11	6	36	51	17	31	864	-
Tb927.10.4540	Tb927.10.4540	6	25	16	8	4	5	552	-
Tb927.10.4550	Tb927.10.4550	59	48	38	40	101	105	471	-
Tb927.10.4570	Tb927.10.4570	490	618	508	662	1009	1216	2541	-
Tb927.10.4580	Tb927.10.4580	54	26	24	20	154	92	1137	-
Tb927.10.4590	Tb927.10.4590	31	19	40	28	12	4	624	-
Tb927.10.460	Tb927.10.460	137	108	99	97	501	381	2295	+
Tb927.10.4600	Tb927.10.4600	154	141	49	49	147	168	1374	-
Tb927.10.4610	Tb927.10.4610	15	12	26	15	78	129	780	-
Tb927.10.4620	Tb927.10.4620	75	46			4	9	327	-
Tb927.10.4630	Tb927.10.4630	1	2	17	8	52	39	642	-
Tb927.10.4640	Tb927.10.4640	34	43	76	69	103	96	1467	-
Tb927.10.4650	Tb927.10.4650	95	109	159	132	424	362	2295	-
Tb927.10.4660	Tb927.10.4660	14	7			19	9	567	-
Tb927.10.4670	Tb927.10.4670	23	25	37	64	50	17	915	-
Tb927.10.4680	Tb927.10.4680	39	31	47	63	9	12	897	-
Tb927.10.4690	Tb927.10.4690	15	24	4	6	27	18	339	-
Tb927.10.470	Tb927.10.470	45	28	15	13	39	28	1578	+
Tb927.10.4700	Tb927.10.4700	10	20	48	36	54	84	705	-
Tb927.10.4710	Tb927.10.4710	35	38	17	30	6	10	621	-
Tb927.10.4720	Tb927.10.4720	24	24	30	22	106	116	1083	-
Tb927.10.4730	Tb927.10.4730	46	20	57	73	79	106	1434	-
Tb927.10.4740	Tb927.10.4740	6				1	6	192	-
Tb927.10.4750	Tb927.10.4750	185	74	60	77	244	246	1173	-
Tb927.10.4760	Tb927.10.4760	10	16	4	2	55	53	729	-
Tb927.10.4770	Tb927.10.4770	75	71	9	28	78	103	1341	-
Tb927.10.4780	Tb927.10.4780	59	49	81	74	184	260	1677	-
Tb927.10.4790	Tb927.10.4790		1	5	14	34	31	411	-
Tb927.10.480	Tb927.10.480	25	36	35	147	61	112	1302	+
Tb927.10.4800	Tb927.10.4800	83	52	56	41	73	85	1746	-
Tb927.10.4810	Tb927.10.4810	19	29	60	39	69	70	414	-
Tb927.10.4820	Tb927.10.4820	78	73	23	43	11	15	1026	-
Tb927.10.4830	Tb927.10.4830	2		1		14	14	606	-
Tb927.10.4840	Tb927.10.4840	132	52	12	25	98	134	543	-
Tb927.10.4850	Tb927.10.4850	268	222	110	140	238	238	1419	-
Tb927.10.4860	Tb927.10.4860	29	44	36	49	19	14	1179	-
Tb927.10.4870	Tb927.10.4870	25	20	64	43	97	81	1308	-
Tb927.10.4880	Tb927.10.4880		3	1	2	8	6	675	-
Tb927.10.4890	Tb927.10.4890	20	9	5	10	30	53	906	-
Tb927.10.4900	Tb927.10.4900	87	75	82	97	204	167	1500	-
Tb927.10.4910	Tb927.10.4910	45	66	253	220	297	352	2115	-
Tb927.10.4920	Tb927.10.4920	28	11	117	112	88	121	1341	-
Tb927.10.4930	Tb927.10.4930	8	12	46	63	46	37	882	-
Tb927.10.4940	Tb927.10.4940	42	90	11	15	30	38	1314	-
Tb927.10.4950	Tb927.10.4950	8	1	15	9	1	1	396	-
Tb927.10.4960	Tb927.10.4960	13	4	1		4	7	240	-
Tb927.10.4970	Tb927.10.4970	14	17	20	13	38	71	612	+
Tb927.10.4980	Tb927.10.4980	23	8	24	19	15	22	909	+
Tb927.10.4990	Tb927.10.4990	17	9	22	25	7	10	936	+
Tb927.10.5000	Tb927.10.5000	6	13	36	16	42	57	738	+
Tb927.10.5010	Tb927.10.5010	56	40	110	162	287	369	2241	+
Tb927.10.5020	Tb927.10.5020	19	10	15	30	84	31	588	+
Tb927.10.5040	Tb927.10.5040	2	8	13	28	138	101	873	+
Tb927.10.5050	Tb927.10.5050	1			4		1	228	+
Tb927.10.5060	Tb927.10.5060	2	2	25	32	46	61	567	+
Tb927.10.5070	Tb927.10.5070	50	39	34	49	153	56	981	+
Tb927.10.5080	Tb927.10.5080	60	41	27	52	132	99	1233	+
Tb927.10.5090	Tb927.10.5090	19	4	3	2	104	88	558	+
Tb927.10.510	Tb927.10.510	4	1	56	38	115	91	1005	+
Tb927.10.5110	Tb927.10.5110	24	17	8	4	60	48	657	+
Tb927.10.5120	Tb927.10.5120	11	19	18	8	54	46	495	+
Tb927.10.5130	Tb927.10.5130	156	79	110	86	144	77	828	+
Tb927.10.5140	Tb927.10.5140	162	108	66	82	225	309	1329	+
Tb927.10.5150	Tb927.10.5150	25	30	94	114	310	206	1545	+
Tb927.10.5170	Tb927.10.5170	259	182	170	182	305	282	3282	+
Tb927.10.5180	Tb927.10.5180	90	39	40	73	316	259	2922	+
Tb927.10.5190	Tb927.10.5190	4	6	29	43	54	40	948	+
Tb927.10.520	Tb927.10.520	36	46	118	115	39	63	1191	+
Tb927.10.5200	Tb927.10.5200		7	38	50	94	60	1296	+
Tb927.10.5210	Tb927.10.5210	37	27	26	30	49	79	1503	+
Tb927.10.5220	Tb927.10.5220	71	35	70	67	85	98	1344	+
Tb927.10.5230	Tb927.10.5230	3	1	15	22	66	128	813	+
Tb927.10.5240	Tb927.10.5240	157	135	234	253	462	358	5109	+
Tb927.10.5250	Tb927.10.5250	84	125	45	75	139	190	1968	+
Tb927.10.5260	Tb927.10.5260	95	85	88	125	245	271	3408	+
Tb927.10.5270	Tb927.10.5270	3	15	17	33	71	83	1137	+
Tb927.10.5280	Tb927.10.5280	264	199	109	122	460	495	2643	+
Tb927.10.5290	Tb927.10.5290	27	24	25	11	111	75	786	+
Tb927.10.530	Tb927.10.530	8	19	13	19	145	88	2067	+
Tb927.10.5300	Tb927.10.5300	45	54	66	51	129	45	747	+
Tb927.10.5310	Tb927.10.5310	22	13	45	39	81	82	2190	+
Tb927.10.5320	Tb927.10.5320	113	75	75	67	245	254	1791	+
Tb927.10.5340	Tb927.10.5340	34	18	69	43	232	189	462	+
Tb927.10.5350	Tb927.10.5350	637	510	481	606	1494	1624	12429	+
Tb927.10.5360	Tb927.10.5360	2		11	5	11	6	519	+
Tb927.10.5380	Tb927.10.5380	102	61	122	106	338	368	3729	+
Tb927.10.5390	Tb927.10.5390	86	63	185	274	383	437	4101	+
Tb927.10.540	Tb927.10.540			31	38	162	118	1311	+
Tb927.10.5400	Tb927.10.5400	107	75	66	98	276	181	1725	+
Tb927.10.5420	Tb927.10.5420	216	190	166	173	474	485	4086	+
Tb927.10.5430	Tb927.10.5430	29	12	31	40	77	65	846	+
Tb927.10.5440	Tb927.10.5440	40	35	65	63	178	198	1617	+
Tb927.10.5450	Tb927.10.5450	43	24	95	104	137	143	2874	+
Tb927.10.5470	Tb927.10.5470	6	5	19	23	108	91	1413	+
Tb927.10.5480	Tb927.10.5480	25	6	60	55	33	56	378	+
Tb927.10.5490	Tb927.10.5490	154	103	102	104	344	320	1272	+
Tb927.10.550	Tb927.10.550	19	34	16	39	57	52	1095	+
Tb927.10.5500	Tb927.10.5500	44	44	68	53	104	108	1041	+
Tb927.10.5510	Tb927.10.5510	97	49	80	65	161	133	1695	+
Tb927.10.5520	Tb927.10.5520	120	104	84	69	63	63	972	+
Tb927.10.5530	Tb927.10.5530	24	16	50	37	159	141	1563	+
Tb927.10.5540	Tb927.10.5540	33	24	12	6	86	77	816	+
Tb927.10.5550	Tb927.10.5550	9	13	15	16	43	32	420	+
Tb927.10.5560	Tb927.10.5560	137	69	76	102	56	39	1677	+
Tb927.10.5570	Tb927.10.5570	56	43	16	17	134	143	699	+
Tb927.10.5580	Tb927.10.5580	47	54	10	11	47	87	1041	+
Tb927.10.5590	Tb927.10.5590	37	36	31	29	36	35	1797	+
Tb927.10.5600	Tb927.10.5600	46	148	73	160	261	486	1806	+
Tb927.10.5620	Tb927.10.5620	55	50	123	152	481	462	1119	+
Tb927.10.5630	Tb927.10.5630	23	14	94	82	93	87	558	+
Tb927.10.5640	Tb927.10.5640	86	51	78	97	110	96	1488	+
Tb927.10.5650	Tb927.10.5650	116	52	2	3	23	10	699	+
Tb927.10.5660	Tb927.10.5660	1	4	34	28	96	67	1008	+
Tb927.10.5670	Tb927.10.5670	14	31	76	82	167	168	2136	+
Tb927.10.5680	Tb927.10.5680	63	56	25	17	72	48	1185	+
Tb927.10.5690	Tb927.10.5690	15	14	18	39	30	31	1164	+
Tb927.10.570	Tb927.10.570	203	180	161	167	366	327	5058	+
Tb927.10.5720	Tb927.10.5720	2		7	2	12	9	507	-
Tb927.10.5730	Tb927.10.5730	26	33	6	33	8	2	594	-
Tb927.10.5740	Tb927.10.5740	1	1	39	11	20	25	588	-
Tb927.10.5750	Tb927.10.5750	36	20	61	89	39	58	810	-
Tb927.10.5760	Tb927.10.5760	4	4	7	2	5	2	648	-
Tb927.10.5770	Tb927.10.5770	89	58	118	69	175	175	2343	-
Tb927.10.5780	Tb927.10.5780	27	20	39	39	258	214	1731	-
Tb927.10.5790	Tb927.10.5790	120	71	95	107	166	189	1611	-
Tb927.10.580	Tb927.10.580	31	14	9	15	39	18	717	+
Tb927.10.5800	Tb927.10.5800	2		1	1	1	8	414	-
Tb927.10.5810	Tb927.10.5810	19	19	52	57	145	84	1302	-
Tb927.10.5820	Tb927.10.5820	129	108	152	160	670	584	3012	-
Tb927.10.5830	Tb927.10.5830	57	35	65	44	117	66	1641	-
Tb927.10.5850	Tb927.10.5850	756	637	510	600	1595	1403	14232	-
Tb927.10.5860	Tb927.10.5860			18	13	174	141	429	-
Tb927.10.5870	Tb927.10.5870	63	44	59	54	131	156	1371	-
Tb927.10.5880	Tb927.10.5880	126	73	114	112	298	286	1881	-
Tb927.10.5890	Tb927.10.5890	18	14	67	59	141	80	2718	-
Tb927.10.590	Tb927.10.590	31	50	89	74	137	134	2142	+
Tb927.10.5900	Tb927.10.5900	22	26	86	121	167	150	1404	-
Tb927.10.5910	Tb927.10.5910	236	193	126	129	167	198	2271	-
Tb927.10.5920	Tb927.10.5920	93	118	54	44	288	257	2376	-
Tb927.10.5950	Tb927.10.5950	194	146	235	172	446	474	1485	-
Tb927.10.5960	Tb927.10.5960	10	9	50	24	61	60	1380	-
Tb927.10.5970	Tb927.10.5970	67	63	56	73	238	252	1701	-
Tb927.10.5980	Tb927.10.5980	124	101	18	18	87	112	1281	-
Tb927.10.5990	Tb927.10.5990	88	63	29	17	81	35	1332	-
Tb927.10.600	Tb927.10.600	22	21	30	16	26	20	1626	+
Tb927.10.6000	Tb927.10.6000	277	181	236	282	495	438	4608	-
Tb927.10.6010	Tb927.10.6010	99	80	179	177	311	349	3495	-
Tb927.10.6020	Tb927.10.6020	54	38	25	12	89	78	537	-
Tb927.10.6030	Tb927.10.6030	1	1	9	11	7	7	801	-
Tb927.10.6050	Tb927.10.6050	136	141	212	270	575	633	5112	-
Tb927.10.6080	Tb927.10.6080	50	34	26	18	80	83	933	-
Tb927.10.6090	Tb927.10.6090	79	59	137	81	152	137	2067	-
Tb927.10.610	Tb927.10.610	74	49	41	36	167	126	975	+
Tb927.10.6100	Tb927.10.6100	70	43	28	29	278	361	1506	-
Tb927.10.6110	Tb927.10.6110	76	36	49	39	87	111	2148	-
Tb927.10.6120	Tb927.10.6120	14	9	28	44	22	16	741	-
Tb927.10.6130	Tb927.10.6130	24	77	28	58	70	138	1242	-
Tb927.10.6140	Tb927.10.6140	32	26	48	41	78	37	1029	-
Tb927.10.6150	Tb927.10.6150	388	271	330	377	779	644	9726	-
Tb927.10.6160	Tb927.10.6160	367	222	83	80	191	154	2196	-
Tb927.10.6170	Tb927.10.6170	206	128	272	245	661	639	4527	-
Tb927.10.6180	Tb927.10.6180	143	102	48	85	261	223	1500	-
Tb927.10.6190	Tb927.10.6190	56	39	73	60	145	202	1512	-
Tb927.10.620	Tb927.10.620	34	42	42	23	85	73	1605	+
Tb927.10.6200	Tb927.10.6200					1	6	315	-
Tb927.10.6210	Tb927.10.6210	25	26	64	79	172	162	1836	-
Tb927.10.6220	Tb927.10.6220	84	72	92	115	128	110	2406	-
Tb927.10.6230	Tb927.10.6230	58	49	69	68	186	216	2073	-
Tb927.10.6240	Tb927.10.6240	141	129	102	122	230	249	1212	-
Tb927.10.6250	Tb927.10.6250	110	45	85	105	153	134	1746	-
Tb927.10.6260	Tb927.10.6260	224	101	66	98	86	76	1815	-
Tb927.10.6270	Tb927.10.6270	5	2	12	11	31	44	396	-
Tb927.10.6280	Tb927.10.6280		4	30	9	45	30	657	-
Tb927.10.6290	Tb927.10.6290	17	20	38	38	72	67	1539	-
Tb927.10.630	Tb927.10.630	122	89	78	56	285	347	1974	+
Tb927.10.6300	Tb927.10.6300	12	13	50	50	56	77	1308	-
Tb927.10.6310	Tb927.10.6310	46	44	115	115	250	344	2589	-
Tb927.10.6320	Tb927.10.6320	104	60	69	35	291	277	1842	-
Tb927.10.6330	Tb927.10.6330	122	91	235	257	534	521	4785	-
Tb927.10.6340	Tb927.10.6340	65	48	116	56	248	143	1212	-
Tb927.10.6350	Tb927.10.6350	56	51	69	81	138	138	1362	-
Tb927.10.6360	Tb927.10.6360	91	75	80	120	280	283	1464	-
Tb927.10.6380	Tb927.10.6380	64	35	12	13	56	72	660	-
Tb927.10.6390	Tb927.10.6390	48	60	59	57	77	137	897	-
Tb927.10.640	Tb927.10.640	47	30	74	64	107	100	2355	+
Tb927.10.6410	Tb927.10.6410	69	58	85	83	333	416	2994	-
Tb927.10.6420	Tb927.10.6420			39	66	26	18	537	-
Tb927.10.6430	Tb927.10.6430		3	15	11	21	18	378	+
Tb927.10.6440	Tb927.10.6440	1		8	8	65	67	738	+
Tb927.10.6450	Tb927.10.6450	5	10	23	39	22	69	915	+
Tb927.10.6460	Tb927.10.6460	75	86	12	18	123	134	1176	+
Tb927.10.6470	Tb927.10.6470	48	42	12	5	75	81	552	+
Tb927.10.6480	Tb927.10.6480	26	25	55	32	35	19	1020	+
Tb927.10.6490	Tb927.10.6490	57	43	30	34	32	19	486	+
Tb927.10.650	Tb927.10.650	13	21	3	9	138	116	663	+
Tb927.10.6500	Tb927.10.6500	54	37	8	41	4	6	1362	+
Tb927.10.6510	Tb927.10.6510	205	158	252	284	557	508	1689	+
Tb927.10.6520	Tb927.10.6520	27	42	77	81	167	118	1794	+
Tb927.10.6530	Tb927.10.6530	39	44	17	14	50	34	1215	+
Tb927.10.6540	Tb927.10.6540	118	160	116	107	291	320	1914	+
Tb927.10.6550	Tb927.10.6550	34	13	136	100	215	201	723	+
Tb927.10.6560	Tb927.10.6560	54	34	38	40	199	183	1332	+
Tb927.10.6570	Tb927.10.6570	3	1	30	42	115	103	963	+
Tb927.10.6580	Tb927.10.6580	107	35	156	139	255	289	1650	+
Tb927.10.6590	Tb927.10.6590	193	127	107	97	122	191	2238	+
Tb927.10.660	Tb927.10.660	75	70	94	92	100	124	1251	+
Tb927.10.6600	Tb927.10.6600	29	41	15	36	55	83	1047	+
Tb927.10.6610	Tb927.10.6610	141	76	58	50	219	280	825	+
Tb927.10.6620	Tb927.10.6620	50	58	96	72	264	323	1452	+
Tb927.10.6630	Tb927.10.6630	53	21	81	84	313	321	1707	+
Tb927.10.6640	Tb927.10.6640	11	19	22	57	54	55	762	+
Tb927.10.6650	Tb927.10.6650	15	13	57	61	114	99	726	+
Tb927.10.6670	Tb927.10.6670			11	28	119	132	378	+
Tb927.10.6680	Tb927.10.6680	139	156	124	106	341	327	2223	+
Tb927.10.6690	Tb927.10.6690	44	31	59	71	292	161	921	+
Tb927.10.670	Tb927.10.670	11	15	3	19	39	30	681	+
Tb927.10.6700	Tb927.10.6700	165	304	61	77	319	497	1527	+
Tb927.10.6710	Tb927.10.6710	62	54	25	33	205	148	1191	+
Tb927.10.6770	Tb927.10.6770	14	22	11	16	63	61	654	+
Tb927.10.6780	Tb927.10.6780	28	14	33	41	196	168	1770	+
Tb927.10.6790	Tb927.10.6790	207	109	174	174	692	504	5184	+
Tb927.10.680	Tb927.10.680	33	20	10	13	85	81	873	+
Tb927.10.6800	Tb927.10.6800	1	2	23	44	54	39	1107	+
Tb927.10.6810	Tb927.10.6810	29	22	38	36	47	44	795	+
Tb927.10.6820	Tb927.10.6820	14	9	13	14	18	12	945	+
Tb927.10.6830	Tb927.10.6830	120	67	104	107	135	126	1401	+
Tb927.10.6840	Tb927.10.6840	60	33	36	17	93	112	888	+
Tb927.10.6850	Tb927.10.6850	8	5	26	15	52	70	963	+
Tb927.10.6860	Tb927.10.6860	58	39	58	51	155	256	951	+
Tb927.10.6870	Tb927.10.6870	9	3	17	26	90	63	1098	+
Tb927.10.6880	Tb927.10.6880	41	21	72	76	78	59	996	+
Tb927.10.690	Tb927.10.690	31	33	49	74	9	12	1005	+
Tb927.10.6950	Tb927.10.6950	73	58	59	74	313	177	1080	+
Tb927.10.6960	Tb927.10.6960	257	264	129	159	536	587	963	+
Tb927.10.6980	Tb927.10.6980	66	59	14	14	51	45	555	+
Tb927.10.6990	Tb927.10.6990	35	20	29	31	28	45	447	+
Tb927.10.7000	Tb927.10.7000	44	34	50	48	66	62	999	+
Tb927.10.7010	Tb927.10.7010	152	84	54	58	226	216	1917	+
Tb927.10.7020	Tb927.10.7020	26	4	59	99	71	55	1308	+
Tb927.10.7030	Tb927.10.7030	11	7	16	12	86	87	807	+
Tb927.10.7040	Tb927.10.7040	38	40	51	79	148	133	1380	+
Tb927.10.7050	Tb927.10.7050	66	44	161	96	273	143	1653	+
Tb927.10.7060	Tb927.10.7060	99	75	37	41	236	337	2652	+
Tb927.10.7070	Tb927.10.7070	22	11	1	7	15	16	705	+
Tb927.10.7080	Tb927.10.7080	129	118	73	78	292	221	1653	+
Tb927.10.7090	Tb927.10.7090	14	22			5	2	990	+
Tb927.10.710	Tb927.10.710	9	16	40	46	164	187	861	+
Tb927.10.7100	Tb927.10.7100	56	43	42	42	152	144	1266	+
Tb927.10.7110	Tb927.10.7110	41	34	67	88	52	34	1587	+
Tb927.10.7120	Tb927.10.7120	20	18	3	7	77	29	978	+
Tb927.10.7130	Tb927.10.7130	192	120	90	73	119	106	2241	+
Tb927.10.7140	Tb927.10.7140	52	45	43	56	161	237	1506	+
Tb927.10.7150	Tb927.10.7150	7	9	4	7	38	49	276	+
Tb927.10.7170	Tb927.10.7170	49	33	19	22	4	3	339	-
Tb927.10.7190	Tb927.10.7190	5	5	58	64	250	354	456	-
Tb927.10.720	Tb927.10.720	193	153	204	171	235	195	3252	+
Tb927.10.7200	Tb927.10.7200	185	141	114	118	219	150	2541	-
Tb927.10.7210	Tb927.10.7210	58	84	14	11	77	80	687	-
Tb927.10.7220	Tb927.10.7220	17	17	75	78	231	175	1362	-
Tb927.10.7230	Tb927.10.7230	344	323	412	337	648	608	7566	-
Tb927.10.7240	Tb927.10.7240	91	97	95	91	204	148	2058	-
Tb927.10.7250	Tb927.10.7250	182	111	80	73	106	95	1404	-
Tb927.10.7270	Tb927.10.7270	33	35	52	40	83	123	1578	-
Tb927.10.7280	Tb927.10.7280	99	118	128	120	373	370	3189	-
Tb927.10.7290	Tb927.10.7290	270	254	141	188	148	181	3468	-
Tb927.10.730	Tb927.10.730	47	18	86	109	49	52	1407	+
Tb927.10.7300	Tb927.10.7300			3	1	5	5	288	-
Tb927.10.7310	Tb927.10.7310	91	88	71	60	174	161	2670	-
Tb927.10.7320	Tb927.10.7320	1	1	26	31	56	62	612	-
Tb927.10.7340	Tb927.10.7340	3	9	40	12	5	3	414	-
Tb927.10.7350	Tb927.10.7350	348	318	327	447	780	886	5385	-
Tb927.10.7360	Tb927.10.7360	78	54	119	132	99	201	1941	-
Tb927.10.7370	Tb927.10.7370	72	93	101	99	199	187	2157	-
Tb927.10.7380	Tb927.10.7380	61	82	129	127	75	66	1050	-
Tb927.10.7390	Tb927.10.7390	1		18	15	5	4	333	-
Tb927.10.740	Tb927.10.740	299	179	279	267	286	259	4101	+
Tb927.10.7400	Tb927.10.7400	6	13	22	41	65	72	1563	-
Tb927.10.7410	Tb927.10.7410	13	22	87	100	266	269	1260	-
Tb927.10.7420	Tb927.10.7420	59	46	67	19	43	36	675	-
Tb927.10.7430	Tb927.10.7430	55	35	50	56	208	175	1419	-
Tb927.10.7440	Tb927.10.7440	160	140	116	98	275	264	2853	-
Tb927.10.7450	Tb927.10.7450	8	5	22	30	227	252	759	-
Tb927.10.7470	Tb927.10.7470	11	12	28	39	107	150	354	-
Tb927.10.7480	Tb927.10.7480	63	53	40	81	169	187	591	-
Tb927.10.7490	Tb927.10.7490	56	33	54	66	90	117	2130	-
Tb927.10.750	Tb927.10.750					5	6	381	+
Tb927.10.7500	Tb927.10.7500	32	20	84	70	192	106	903	-
Tb927.10.7510	Tb927.10.7510	47	25	71	47	72	66	1470	-
Tb927.10.7520	Tb927.10.7520	10	11	77	62	89	91	1503	-
Tb927.10.7530	Tb927.10.7530	1		11	14	14	6	450	-
Tb927.10.7540	Tb927.10.7540	310	198	139	335	212	182	2949	-
Tb927.10.7550	Tb927.10.7550	136	91	65	82	234	177	1671	-
Tb927.10.7560	Tb927.10.7560	59	83	40	45	234	164	855	-
Tb927.10.7570	Tb927.10.7570	39	54	45	54	133	116	1356	-
Tb927.10.7580	Tb927.10.7580	174	183	212	166	419	396	3033	-
Tb927.10.7590	Tb927.10.7590	33	14	41	66	140	140	840	-
Tb927.10.760	Tb927.10.760	37	71	12	5	64	72	825	+
Tb927.10.7600	Tb927.10.7600	24	23	49	32	74	90	1098	-
Tb927.10.7610	Tb927.10.7610	173	131	95	116	161	212	4299	-
Tb927.10.7620	Tb927.10.7620	96	53	84	67	224	267	1974	-
Tb927.10.7630	Tb927.10.7630	102	92	91	98	202	177	2826	-
Tb927.10.7640	Tb927.10.7640	61	48	48	54	179	215	369	+
Tb927.10.7650	Tb927.10.7650	8	24	8	8	69	42	594	+
Tb927.10.7660	Tb927.10.7660	1	1	3	3	40	29	411	-
Tb927.10.7670	Tb927.10.7670	93	53	28	28	183	226	729	-
Tb927.10.7680	Tb927.10.7680	197	136	109	117	115	181	1593	-
Tb927.10.7690	Tb927.10.7690	104	70	136	158	312	269	2175	-
Tb927.10.770	Tb927.10.770	13	19	22	18	51	30	1899	+
Tb927.10.7700	Tb927.10.7700	58	71	120	117	313	279	2007	-
Tb927.10.7710	Tb927.10.7710	61	22	47	24	150	121	783	-
Tb927.10.7720	Tb927.10.7720	11	15	31	26	44	29	396	-
Tb927.10.7730	Tb927.10.7730	17	11	24	29	248	270	1152	-
Tb927.10.7740	Tb927.10.7740	110	139	163	226	174	234	2235	-
Tb927.10.7750	Tb927.10.7750	23	17	28	59	21	23	756	-
Tb927.10.7760	Tb927.10.7760	23	14	21	15	9	22	594	-
Tb927.10.7770	Tb927.10.7770	16	27	15	22	14	26	693	-
Tb927.10.7780	Tb927.10.7780	38	22	56	70	153	178	1053	-
Tb927.10.7790	Tb927.10.7790	59	24	33	22	74	43	921	-
Tb927.10.780	Tb927.10.780		1	5	1	9	4	522	+
Tb927.10.7800	Tb927.10.7800	5	22	56	29	53	32	1341	-
Tb927.10.7810	Tb927.10.7810	97	78	99	103	451	367	2139	-
Tb927.10.7820	Tb927.10.7820	40	15	8	7	31	49	423	-
Tb927.10.7830	Tb927.10.7830	50	32	47	73	145	204	1527	-
Tb927.10.7840	Tb927.10.7840	61	54	5	32	32	52	897	-
Tb927.10.7850	Tb927.10.7850	86	111	24	22	44	81	726	-
Tb927.10.7860	Tb927.10.7860			20	9	127	154	651	-
Tb927.10.7870	Tb927.10.7870	21	17	24	27	24	46	576	-
Tb927.10.7880	Tb927.10.7880	61	82	111	118	304	239	1956	-
Tb927.10.7890	Tb927.10.7890	55	22	92	93	158	164	2190	-
Tb927.10.790	Tb927.10.790	6	3	29	37	9	34	720	+
Tb927.10.7900	Tb927.10.7900	81	86	40	31	120	174	1158	-
Tb927.10.7910	Tb927.10.7910	30	36	6	1	40	56	570	-
Tb927.10.7920	Tb927.10.7920	64	21	72	32	145	84	693	-
Tb927.10.7930	Tb927.10.7930	100	73	101	109	109	153	1656	-
Tb927.10.7940	Tb927.10.7940	29	23	48	61	92	111	1113	-
Tb927.10.7950	Tb927.10.7950	15	13	2	9	52	22	348	+
Tb927.10.7960	Tb927.10.7960	12	17	38	42	76	66	468	-
Tb927.10.7970	Tb927.10.7970	15	6	21	13	47	31	1101	-
Tb927.10.7980	Tb927.10.7980	57	36	135	122	198	269	1326	-
Tb927.10.7990	Tb927.10.7990	66	37	12	17	198	162	1050	-
Tb927.10.800	Tb927.10.800	10	4	12	8	100	63	1221	+
Tb927.10.8000	Tb927.10.8000	224	148	200	223	371	417	3990	-
Tb927.10.8010	Tb927.10.8010		1	11	12	14	26	735	-
Tb927.10.8020	Tb927.10.8020	192	139	83	80	401	447	2097	-
Tb927.10.8030	Tb927.10.8030	24	17	37	68	48	61	768	-
Tb927.10.8040	Tb927.10.8040	49	36	34	62	220	264	2088	-
Tb927.10.8050	Tb927.10.8050	33	70	24	22	35	81	801	-
Tb927.10.8060	Tb927.10.8060	71	111	34	50	165	151	1374	-
Tb927.10.8070	Tb927.10.8070	23	39	55	47	190	187	1479	-
Tb927.10.8080	Tb927.10.8080	162	101	31	70	219	195	2223	-
Tb927.10.8090	Tb927.10.8090			69	83	17	54	471	-
Tb927.10.810	Tb927.10.810	23	16	51	80	102	107	1812	+
Tb927.10.8100	Tb927.10.8100			31	18	58	10	1065	-
Tb927.10.8110	Tb927.10.8110	76	52	88	160	175	158	825	-
Tb927.10.8120	Tb927.10.8120	151	139	163	204	259	231	2613	-
Tb927.10.8130	Tb927.10.8130	1	6	12	13	157	138	1230	-
Tb927.10.8140	Tb927.10.8140			9	15	188	142	486	-
Tb927.10.8150	Tb927.10.8150	2	2	21	15	56	24	906	-
Tb927.10.8160	Tb927.10.8160	9	14	7	10	39	31	324	-
Tb927.10.8170	Tb927.10.8170	103	103	194	208	372	370	3978	-
Tb927.10.8190	Tb927.10.8190	72	50	76	88	214	207	1614	-
Tb927.10.820	Tb927.10.820	19	13	36	34	54	91	1038	+
Tb927.10.8200	Tb927.10.8200	33	25	23	33	63	79	810	-
Tb927.10.8210	Tb927.10.8210	3	6	38	63	57	66	1764	-
Tb927.10.8220	Tb927.10.8220	14		8	30	42	83	522	-
Tb927.10.8230	Tb927.10.8230		3	49	70	276	249	1494	-
Tb927.10.8240	Tb927.10.8240	31	9	92	76	65	55	1125	-
Tb927.10.8250	Tb927.10.8250	15	24	37	34	68	72	795	-
Tb927.10.8260	Tb927.10.8260	6	2	36	53	71	63	567	-
Tb927.10.8290	Tb927.10.8290	210	155	164	197	461	433	2223	-
Tb927.10.830	Tb927.10.830			32	24	23	30	783	+
Tb927.10.8300	Tb927.10.8300	24	9	42	26	34	35	492	-
Tb927.10.8310	Tb927.10.8310	29	16	15	38	48	56	852	-
Tb927.10.8320	Tb927.10.8320	16	10	18	24	8	21	375	-
Tb927.10.8330	Tb927.10.8330	5	3	18	22	80	51	708	-
Tb927.10.8340	Tb927.10.8340	108	64	63	108	97	77	597	-
Tb927.10.8350	Tb927.10.8350						1	195	+
Tb927.10.8360	Tb927.10.8360	14	7	18	34	116	165	1530	+
Tb927.10.8370	Tb927.10.8370	10	1	2	7	5	5	537	+
Tb927.10.8380	Tb927.10.8380	10	5	16	16	13	44	642	+
Tb927.10.8390	Tb927.10.8390	670	540	416	471	832	749	11166	+
Tb927.10.8400	Tb927.10.8400	41	44	26	24	124	101	885	+
Tb927.10.8410	Tb927.10.8410	15	5	10	12	22	39	717	+
Tb927.10.8420	Tb927.10.8420	239	132	282	294	774	645	7299	+
Tb927.10.8430	Tb927.10.8430			4	9	28	1	429	+
Tb927.10.8540	Tb927.10.8540	49	58	38	33	65	52	1011	+
Tb927.10.8560	Tb927.10.8560			13	20	38	64	681	+
Tb927.10.8570	Tb927.10.8570	64	66	53	75	38	68	1866	+
Tb927.10.8580	Tb927.10.8580			8	4	104	40	573	+
Tb927.10.8600	Tb927.10.8600	104	93	156	194	398	409	3270	+
Tb927.10.8610	Tb927.10.8610	135	123	29	66	142	136	2658	+
Tb927.10.8620	Tb927.10.8620	7	6	8	11	111	121	552	+
Tb927.10.8630	Tb927.10.8630	21	17	20	36	58	74	768	+
Tb927.10.8640	Tb927.10.8640	37	23	54	91	192	196	1101	+
Tb927.10.8650	Tb927.10.8650	2	7	4	6	73	75	1014	+
Tb927.10.8660	Tb927.10.8660	58	44	9	13	34	46	726	+
Tb927.10.8670	Tb927.10.8670	17	9	22	19	12	10	417	+
Tb927.10.8680	Tb927.10.8680	66	76	74	57	94	49	1341	+
Tb927.10.8690	Tb927.10.8690	31	29	8	8	61	55	1011	+
Tb927.10.870	Tb927.10.870	153	104	126	198	542	501	4056	+
Tb927.10.8710	Tb927.10.8710			1	2	25	10	498	+
Tb927.10.8720	Tb927.10.8720	57	50	35	34	188	282	1668	+
Tb927.10.8730	Tb927.10.8730	73	40	48	44	187	134	1329	+
Tb927.10.8750	Tb927.10.8750	37	32	70	101	55	36	1023	+
Tb927.10.8760	Tb927.10.8760	51	21	24	9	66	57	1170	+
Tb927.10.8770	Tb927.10.8770	74	31	18	26	136	107	1257	+
Tb927.10.8780	Tb927.10.8780	211	194	293	324	504	578	6510	+
Tb927.10.8790	Tb927.10.8790	76	52	28	58	27	68	798	+
Tb927.10.8800	Tb927.10.8800	86	61	52	43	124	102	1761	+
Tb927.10.8810	Tb927.10.8810	197	108	85	145	291	252	2730	+
Tb927.10.8820	Tb927.10.8820	119	50	118	128	287	290	2301	+
Tb927.10.8830	Tb927.10.8830	49	38	96	73	111	114	1758	+
Tb927.10.8840	Tb927.10.8840	22	4	80	122	101	176	849	+
Tb927.10.8850	Tb927.10.8850	76	73	98	68	146	142	1758	+
Tb927.10.8860	Tb927.10.8860	46	20	44	29	34	40	1641	+
Tb927.10.8870	Tb927.10.8870	38	33	24	11	14	30	867	+
Tb927.10.8880	Tb927.10.8880	47	25	40	60	47	24	1713	+
Tb927.10.8890	Tb927.10.8890	31	29	18	25	13	24	630	+
Tb927.10.8900	Tb927.10.8900	31	24	30	18	27	16	1299	+
Tb927.10.8910	Tb927.10.8910	179	169	149	200	269	309	4995	+
Tb927.10.8920	Tb927.10.8920	85	40	61	80	90	64	1020	+
Tb927.10.8930	Tb927.10.8930	52	19	58	84	158	160	2133	+
Tb927.10.8940	Tb927.10.8940	42	49	73	33	163	145	1236	+
Tb927.10.8950	Tb927.10.8950	37	27	11	12	21	20	381	+
Tb927.10.8960	Tb927.10.8960	29	8	22	11	45	46	714	+
Tb927.10.8980	Tb927.10.8980	6		13	14	101	100	510	+
Tb927.10.8990	Tb927.10.8990	146	106	100	70	133	150	1257	+
Tb927.10.900	Tb927.10.900	41	23	20	5	184	247	516	+
Tb927.10.9000	Tb927.10.9000	180	116	182	214	497	476	4926	+
Tb927.10.9010	Tb927.10.9010	1		4	10	27	15	681	+
Tb927.10.9020	Tb927.10.9020		8	6	15	65	41	1431	+
Tb927.10.9030	Tb927.10.9030			30	25	29	15	516	+
Tb927.10.9040	Tb927.10.9040	222	159	171	253	398	449	4623	+
Tb927.10.9050	Tb927.10.9050	124	77	111	99	289	316	2001	+
Tb927.10.9060	Tb927.10.9060	59	44	93	84	277	261	1416	+
Tb927.10.9070	Tb927.10.9070	74	67	42	38	334	245	1791	+
Tb927.10.9080	Tb927.10.9080	112	61	106	148	199	230	1923	+
Tb927.10.9090	Tb927.10.9090	8	4	34	26	117	69	726	+
Tb927.10.910	Tb927.10.910	111	42	91	108	154	80	2391	+
Tb927.10.9100	Tb927.10.9100	114	94	80	151	239	192	2244	+
Tb927.10.9110	Tb927.10.9110	8	10	8	4	54	81	957	+
Tb927.10.9120	Tb927.10.9120	35	25	25	37	53	66	714	+
Tb927.10.9130	Tb927.10.9130	40	19	49	83	213	253	2070	+
Tb927.10.9140	Tb927.10.9140	103	132	68	76	193	238	1935	+
Tb927.10.9150	Tb927.10.9150	87	38	3	11	23	49	903	+
Tb927.10.9160	Tb927.10.9160	19	9	70	52	112	117	1920	+
Tb927.10.9170	Tb927.10.9170	62	9	23	18	20	52	546	+
Tb927.10.9180	Tb927.10.9180	45	49	44	64	67	68	1257	+
Tb927.10.9190	Tb927.10.9190	67	47	107	123	155	179	3432	+
Tb927.10.920	Tb927.10.920	60	51	65	49	179	172	894	+
Tb927.10.9200	Tb927.10.9200	43	33	72	68	96	54	1242	+
Tb927.10.9210	Tb927.10.9210	26	16	54	41	124	104	1614	+
Tb927.10.9220	Tb927.10.9220	21	12	24	17	16	20	666	+
Tb927.10.9230	Tb927.10.9230	114	198	85	88	113	174	2310	+
Tb927.10.9240	Tb927.10.9240	3	1	47	31	52	42	1098	+
Tb927.10.9250	Tb927.10.9250	64	26	75	79	35	43	810	+
Tb927.10.9260	Tb927.10.9260	66	44	78	56	81	98	975	+
Tb927.10.9270	Tb927.10.9270	4	2	8		16	3	699	+
Tb927.10.9280	Tb927.10.9280	143	85	138	163	285	225	2874	+
Tb927.10.9290	Tb927.10.9290	145	86	27	43	31	47	1083	+
Tb927.10.930	Tb927.10.930	199	155	52	71	330	237	1938	+
Tb927.10.9300	Tb927.10.9300	39	18	17	39	48	61	924	+
Tb927.10.9310	Tb927.10.9310	9	7	27	22	27	27	1050	+
Tb927.10.9320	Tb927.10.9320	78	57	84	110	121	74	918	+
Tb927.10.9330	Tb927.10.9330	76	167	60	241	49	210	1812	+
Tb927.10.9350	Tb927.10.9350	185	96	101	129	255	230	2568	+
Tb927.10.9360	Tb927.10.9360	56	66	72	48	154	202	1563	+
Tb927.10.9370	Tb927.10.9370	29	11	65	61	39	43	1035	+
Tb927.10.9380	Tb927.10.9380	50	47	121	94	161	170	1644	+
Tb927.10.9390	Tb927.10.9390	70	57	40	20	153	147	984	+
Tb927.10.940	Tb927.10.940	6	12	17	9	43	41	627	+
Tb927.10.9400	Tb927.10.9400	1	2	61	60	109	55	816	+
Tb927.10.9410	Tb927.10.9410	68	66	43	58	31	33	1182	+
Tb927.10.9420	Tb927.10.9420	49	43	18	39	116	127	1599	+
Tb927.10.9430	Tb927.10.9430	130	39	23	38	251	243	1134	+
Tb927.10.9440	Tb927.10.9440	86	88	32	10	135	119	1476	+
Tb927.10.9450	Tb927.10.9450	18	26	12	25	87	217	753	+
Tb927.10.950	Tb927.10.950	79	114	76	92	112	223	1407	+
Tb927.10.9500	Tb927.10.9500	16	16	8	4	152	130	1236	+
Tb927.10.9510	Tb927.10.9510	19	8	17	18	91	68	603	+
Tb927.10.9530	Tb927.10.9530	22	25	8	18	12	2	336	-
Tb927.10.9550	Tb927.10.9550	12	10	31	28	78	90	540	+
Tb927.10.9560	Tb927.10.9560			6	1	8	2	1005	+
Tb927.10.9570	Tb927.10.9570	68	67	92	117	213	215	3249	+
Tb927.10.9580	Tb927.10.9580	1	20	106	75	82	81	474	-
Tb927.10.9590	Tb927.10.9590	62	56	47	65	111	121	1302	+
Tb927.10.960	Tb927.10.960	197	190	50	75	79	119	1830	+
Tb927.10.9600	Tb927.10.9600	126	93	86	44	427	425	1617	+
Tb927.10.9610	Tb927.10.9610	4	2	6	9	11	11	498	+
Tb927.10.9620	Tb927.10.9620			1	3	7	3	333	+
Tb927.10.9630	Tb927.10.9630	2	2		2	31	54	483	+
Tb927.10.9640	Tb927.10.9640	67	43	65	75	88	74	1026	+
Tb927.10.9650	Tb927.10.9650	167	124	248	282	443	396	4221	+
Tb927.10.9660	Tb927.10.9660	162	121	75	72	403	310	2331	+
Tb927.10.9670	Tb927.10.9670	145	138	183	155	498	542	2934	+
Tb927.10.9680	Tb927.10.9680	146	107	46	69	258	344	1404	+
Tb927.10.9690	Tb927.10.9690	302	229	178	246	1033	872	5514	+
Tb927.10.970	Tb927.10.970	148	118	144	169	442	394	5271	+
Tb927.10.9700	Tb927.10.9700	274	178	166	159	410	291	3546	+
Tb927.10.9730	Tb927.10.9730	107	61	50	49	52	85	1002	+
Tb927.10.9740	Tb927.10.9740	25	12	60	31	121	154	1227	+
Tb927.10.9750	Tb927.10.9750	194	159	237	259	315	298	5607	+
Tb927.10.9760	Tb927.10.9760	154	116	45	33	128	132	1056	+
Tb927.10.9770	Tb927.10.9770	178	133	150	155	288	192	2355	+
Tb927.10.9780	Tb927.10.9780	61	46	65	48	170	222	2637	+
Tb927.10.9790	Tb927.10.9790	11	12	19	9	46	46	546	+
Tb927.10.980	Tb927.10.980	71	50	122	115	364	262	1944	+
Tb927.10.9810	Tb927.10.9810	5	9	29	24	127	113	906	+
Tb927.10.9820	Tb927.10.9820	162	104	99	103	239	240	2028	+
Tb927.10.9830	Tb927.10.9830	27	17	15	9	29	52	474	+
Tb927.10.9840	Tb927.10.9840	8	4	16	11	59	38	789	+
Tb927.10.9850	Tb927.10.9850	75	68	72	61	224	209	1689	+
Tb927.10.9860	Tb927.10.9860	28	16	78	68	135	104	1263	+
Tb927.10.9870	Tb927.10.9870	22	16	32	32	37	80	798	+
Tb927.10.9890	Tb927.10.9890	158	95	117	83	521	525	2616	+
Tb927.10.990	Tb927.10.990	57	39	57	58	56	33	1155	+
Tb927.10.9900	Tb927.10.9900	66	46	14	19	122	67	1695	+
Tb927.10.9910	Tb927.10.9910	108	115	75	114	122	136	1350	+
Tb927.10.9920	Tb927.10.9920	79	44	58	77	122	48	1233	+
Tb927.10.9930	Tb927.10.9930	71	52	94	104	128	151	1773	+
Tb927.10.9940	Tb927.10.9940			11	5	39	22	486	+
Tb927.10.9950	Tb927.10.9950	40	28	32	29	49	36	1185	+
Tb927.10.9960	Tb927.10.9960	79	60	127	142	170	188	1380	+
Tb927.10.9970	Tb927.10.9970	107	91	112	128	655	478	3075	+
Tb927.10.9980	Tb927.10.9980	55	78	65	95	203	320	1026	+
Tb927.10.9990	Tb927.10.9990					6	25	606	+
Tb927.11.1000	Tb927.11.1000			20	23	98	123	426	+
Tb927.11.10000	Tb927.11.10000	5		38	49	78	158	660	+
Tb927.11.10010	Tb927.11.10010	52	62	40	46	126	141	1074	+
Tb927.11.10020	Tb927.11.10020	86	108	27	29	465	692	942	+
Tb927.11.10040	Tb927.11.10040	1	1	10	9	33	6	369	+
Tb927.11.10050	Tb927.11.10050	4		4	2	23	13	309	+
Tb927.11.10060	Tb927.11.10060	44	35	36	14	94	88	744	+
Tb927.11.10070	Tb927.11.10070	49	38	33	30	49	44	666	+
Tb927.11.10080	Tb927.11.10080	42	40	40	37	138	105	570	+
Tb927.11.10090	Tb927.11.10090	5	7	62	66	195	134	1248	+
Tb927.11.1010	Tb927.11.1010	69	72	52	54	102	113	1116	+
Tb927.11.10100	Tb927.11.10100	17	21	2	4	39	66	483	+
Tb927.11.10110	Tb927.11.10110	23	27	30	49	57	53	1185	+
Tb927.11.10120	Tb927.11.10120	91	83	116	142	176	164	2598	+
Tb927.11.10130	Tb927.11.10130	16	17	37	42	138	50	975	+
Tb927.11.10140	Tb927.11.10140	72	72	113	72	16	45	810	+
Tb927.11.10150	Tb927.11.10150	202	132	126	128	406	415	3636	+
Tb927.11.10170	Tb927.11.10170	8	3	6	12	64	97	642	+
Tb927.11.10180	Tb927.11.10180	67	62	40	42	130	186	1794	+
Tb927.11.10190	Tb927.11.10190	110	60	63	82	293	348	3579	+
Tb927.11.1020	Tb927.11.1020	15	10	20	11	79	72	1002	+
Tb927.11.10200	Tb927.11.10200	87	81	49	45	241	233	1473	+
Tb927.11.10210	Tb927.11.10210	133	124	67	68	347	287	2883	+
Tb927.11.10220	Tb927.11.10220			4	8	15	13	357	+
Tb927.11.10230	Tb927.11.10230	72	35	18	32	21	34	1176	+
Tb927.11.10240	Tb927.11.10240	34	40	12	5	76	56	630	+
Tb927.11.10250	Tb927.11.10250	9	10	18	11	25	18	627	+
Tb927.11.10260	Tb927.11.10260	79	71	47	72	210	226	1425	+
Tb927.11.10270	Tb927.11.10270		8	18	29	12	15	798	+
Tb927.11.10280	Tb927.11.10280	87	72	126	120	395	376	3579	+
Tb927.11.10290	Tb927.11.10290	1	2	6	5	39	37	630	+
Tb927.11.1030	Tb927.11.1030	6	3	79	36	148	156	1935	+
Tb927.11.10300	Tb927.11.10300	45	39	42	63	173	144	1236	+
Tb927.11.10320	Tb927.11.10320	13	3	14	4	26	23	1200	+
Tb927.11.10330	Tb927.11.10330	33	54	19	21	78	84	1941	+
Tb927.11.10340	Tb927.11.10340	10	15	37	24	63	50	915	+
Tb927.11.10350	Tb927.11.10350	61	89	47	62	93	96	1020	+
Tb927.11.10360	Tb927.11.10360	10	4	54	85	178	165	1386	+
Tb927.11.10370	Tb927.11.10370	48	42	112	67	281	302	3168	+
Tb927.11.10380	Tb927.11.10380	35	25	58	60	33	26	1155	+
Tb927.11.10390	Tb927.11.10390	268	135	147	162	411	395	2325	+
Tb927.11.1040	Tb927.11.1040	18	4	19	32	52	35	1710	+
Tb927.11.10400	Tb927.11.10400	17	27	31	16	70	111	540	+
Tb927.11.10410	Tb927.11.10410	29	21	12	19	49	20	570	+
Tb927.11.10420	Tb927.11.10420	1	7	14	15	63	24	456	+
Tb927.11.10430	Tb927.11.10430	53	42	54	71	92	129	1707	+
Tb927.11.10440	Tb927.11.10440	30	10	4	7	170	101	729	+
Tb927.11.10450	Tb927.11.10450	126	106	31	29	165	142	1182	+
Tb927.11.10460	Tb927.11.10460	9	4	32	27	91	127	933	+
Tb927.11.10470	Tb927.11.10470	30	18	79	58	78	79	1959	+
Tb927.11.10480	Tb927.11.10480	182	135	75	95	219	252	2928	+
Tb927.11.10490	Tb927.11.10490	158	121	47	57	301	296	1818	+
Tb927.11.1050	Tb927.11.1050	1	1	55	51	118	83	996	+
Tb927.11.10500	Tb927.11.10500	18	15	23	28	94	96	1293	+
Tb927.11.10510	Tb927.11.10510	10	6	29	36	57	69	867	+
Tb927.11.10520	Tb927.11.10520	52	75	172	203	501	449	3783	+
Tb927.11.10530	Tb927.11.10530	6	11	14	2	95	204	636	+
Tb927.11.10540	Tb927.11.10540	51	39	99	89	403	566	2568	+
Tb927.11.10550	Tb927.11.10550	150	138	80	94	317	412	2481	+
Tb927.11.10560	Tb927.11.10560	150	56	47	102	203	207	2094	+
Tb927.11.10570	Tb927.11.10570	47	62	36	40	109	99	1002	+
Tb927.11.10580	Tb927.11.10580	158	93	143	201	140	148	2646	+
Tb927.11.10590	Tb927.11.10590	53	29	76	73	54	77	1722	+
Tb927.11.1060	Tb927.11.1060	18	3	24	32	30	25	1464	+
Tb927.11.10600	Tb927.11.10600	21	19	45	65	45	59	1089	+
Tb927.11.10610	Tb927.11.10610	42	73	102	80	337	250	2823	+
Tb927.11.10620	Tb927.11.10620	33	37	20	17	24	13	576	+
Tb927.11.10630	Tb927.11.10630	132	87	129	138	167	125	2697	+
Tb927.11.10640	Tb927.11.10640	91	69	140	129	132	223	1719	+
Tb927.11.10650	Tb927.11.10650	306	220	136	188	334	280	2757	+
Tb927.11.10670	Tb927.11.10670	158	125	173	154	611	785	3600	+
Tb927.11.10680	Tb927.11.10680	5	3	9	8	44	35	468	+
Tb927.11.10690	Tb927.11.10690	17	12	17	40	45	31	1227	+
Tb927.11.1070	Tb927.11.1070	95	50	143	121	286	207	2055	+
Tb927.11.10700	Tb927.11.10700	75	30	14	15	105	87	789	+
Tb927.11.10710	Tb927.11.10710	216	148	202	186	392	357	3549	+
Tb927.11.10720	Tb927.11.10720	121	83	123	105	540	333	2757	+
Tb927.11.10730	Tb927.11.10730	163	92	154	167	464	458	3636	+
Tb927.11.10740	Tb927.11.10740	21	22	25	45	129	92	657	+
Tb927.11.10750	Tb927.11.10750	49	20	92	99	105	74	1746	+
Tb927.11.10760	Tb927.11.10760	65	66	80	77	180	138	1854	+
Tb927.11.10770	Tb927.11.10770	60	17	44	44	116	135	1377	+
Tb927.11.10780	Tb927.11.10780	19	22	28	44	96	73	840	+
Tb927.11.1080	Tb927.11.1080	77	84	39	87	114	208	1638	+
Tb927.11.10800	Tb927.11.10800	6		25	42	33	31	789	+
Tb927.11.10820	Tb927.11.10820	39	32	79	74	165	195	885	+
Tb927.11.10830	Tb927.11.10830	50	30	2		8	17	483	+
Tb927.11.10840	Tb927.11.10840	120	124	54	47	126	108	1500	+
Tb927.11.10850	Tb927.11.10850	32	10	41	50	54	33	1260	+
Tb927.11.10860	Tb927.11.10860	44	31	56	47	80	58	1299	+
Tb927.11.10870	Tb927.11.10870	61	52	24	22	32	29	852	+
Tb927.11.10880	Tb927.11.10880	72	90	83	100	72	71	1413	+
Tb927.11.10890	Tb927.11.10890	63	66	94	123	54	56	1329	+
Tb927.11.10900	Tb927.11.10900	179	136	140	106	490	357	2547	+
Tb927.11.10910	Tb927.11.10910	26	20	52	63	131	164	834	+
Tb927.11.10920	Tb927.11.10920	8	4	18	16	15	15	954	+
Tb927.11.10930	Tb927.11.10930	45	24	78	75	283	364	1470	+
Tb927.11.10940	Tb927.11.10940	100	35	8		107	85	1101	+
Tb927.11.10950	Tb927.11.10950	18	3	20	7	38	27	990	+
Tb927.11.10960	Tb927.11.10960	90	85	33	70	451	256	1953	+
Tb927.11.10970	Tb927.11.10970	56	56	41	56	132	121	783	+
Tb927.11.10980	Tb927.11.10980			6	9	58	61	522	+
Tb927.11.10990	Tb927.11.10990	132	131	74	70	76	80	1161	+
Tb927.11.11000	Tb927.11.11000	112	96	50	73	238	132	1482	+
Tb927.11.11010	Tb927.11.11010	58	43	49	80	142	90	1047	+
Tb927.11.11020	Tb927.11.11020	283	223	100	122	407	410	5118	+
Tb927.11.11030	Tb927.11.11030	51	33	5	11	35	34	684	+
Tb927.11.11040	Tb927.11.11040	66	71	43	55	145	162	861	+
Tb927.11.11050	Tb927.11.11050	34	20	97	60	170	205	1005	+
Tb927.11.11100	Tb927.11.11100	27	15	21		5	3	444	+
Tb927.11.11110	Tb927.11.11110	24	9	4	10	64	71	1107	+
Tb927.11.11120	Tb927.11.11120	13	8	8	14	28	18	597	+
Tb927.11.11130	Tb927.11.11130	66	46	25	32	19	25	510	+
Tb927.11.11140	Tb927.11.11140	231	126	114	104	263	211	2979	+
Tb927.11.11150	Tb927.11.11150	67	82	7	13	142	133	981	+
Tb927.11.11160	Tb927.11.11160	31	24	78	62	31	23	2187	+
Tb927.11.11170	Tb927.11.11170	19	22	24	30	63	63	516	+
Tb927.11.11180	Tb927.11.11180				1	16	2	534	+
Tb927.11.11200	Tb927.11.11200	57	49	81	104	442	288	1566	+
Tb927.11.11210	Tb927.11.11210	30	25	48	44	117	155	1083	+
Tb927.11.11220	Tb927.11.11220	673	602	549	559	1167	969	12729	+
Tb927.11.11240	Tb927.11.11240	44	31	84	41	29	19	639	+
Tb927.11.11250	Tb927.11.11250	2	12	56	70	68	42	987	+
Tb927.11.11260	Tb927.11.11260	94	47	49	66	281	308	1482	+
Tb927.11.11270	Tb927.11.11270	55	34	141	167	320	360	1710	+
Tb927.11.11280	Tb927.11.11280	340	230	127	113	316	383	3123	+
Tb927.11.11300	Tb927.11.11300	41	49	8	3	9	5	570	+
Tb927.11.11310	Tb927.11.11310	24	15	53	38	120	95	1497	+
Tb927.11.11320	Tb927.11.11320	36	29	24	40	104	127	801	+
Tb927.11.11330	Tb927.11.11330	786	777	831	916	1750	2095	1986	+
Tb927.11.11340	Tb927.11.11340	81	87	67	91	80	69	2400	+
Tb927.11.11350	Tb927.11.11350	112	108	93	65	289	252	1692	+
Tb927.11.11360	Tb927.11.11360	23	19	73	92	124	131	957	+
Tb927.11.11380	Tb927.11.11380	35	14	92	107	30	34	1653	+
Tb927.11.11390	Tb927.11.11390	7	12	47	35	54	34	819	+
Tb927.11.11410	Tb927.11.11410	182	117	82	80	192	201	2046	-
Tb927.11.11420	Tb927.11.11420			6	2	6	4	201	+
Tb927.11.11430	Tb927.11.11430	99	80	89	102	318	211	2418	+
Tb927.11.11440	Tb927.11.11440	100	44	26	22	286	343	1533	+
Tb927.11.11450	Tb927.11.11450	142	73	82	74	171	208	2049	+
Tb927.11.11460	Tb927.11.11460	84	79	38	42	216	181	1872	+
Tb927.11.11470	Tb927.11.11470	78	55	27	24	22	10	849	+
Tb927.11.11490	Tb927.11.11490	80	93	94	99	137	132	2244	+
Tb927.11.1150	Tb927.11.1150	16	3	30	24	20	13	999	+
Tb927.11.11500	Tb927.11.11500	19	18	45	47	218	123	1695	+
Tb927.11.11510	Tb927.11.11510	15	7	29	25	105	175	882	+
Tb927.11.11520	Tb927.11.11520			9	6	45	22	657	+
Tb927.11.11530	Tb927.11.11530	25	33	77	88	139	103	1815	+
Tb927.11.11540	Tb927.11.11540	270	182	335	328	752	816	4275	+
Tb927.11.11570	Tb927.11.11570	135	150	68	94	384	421	2403	+
Tb927.11.11580	Tb927.11.11580	41	44	41	40	112	96	1224	+
Tb927.11.11590	Tb927.11.11590	25	21	47	50	81	97	1242	+
Tb927.11.1160	Tb927.11.1160	148	120	218	206	558	455	3324	+
Tb927.11.11610	Tb927.11.11610	111	67	164	170	232	203	1719	+
Tb927.11.11620	Tb927.11.11620	1	1	21	12	35	38	717	+
Tb927.11.11630	Tb927.11.11630	31	9	74	50	17	16	729	+
Tb927.11.11640	Tb927.11.11640	103	108	169	175	420	523	2607	+
Tb927.11.11650	Tb927.11.11650	271	222	208	193	655	603	3021	+
Tb927.11.11660	Tb927.11.11660	16	16	47	51	122	115	1254	+
Tb927.11.11670	Tb927.11.11670	219	172	75	105	265	289	1797	+
Tb927.11.11680	Tb927.11.11680	17	18	251	255	142	179	1152	+
Tb927.11.11690	Tb927.11.11690	95	68	48	51	138	123	1488	+
Tb927.11.1170	Tb927.11.1170	67	97	47	52	173	135	2157	+
Tb927.11.11700	Tb927.11.11700	83	61	32	45	71	117	1758	+
Tb927.11.11710	Tb927.11.11710	21	21	6	6	30	19	1026	+
Tb927.11.11720	Tb927.11.11720	60	61	62	86	185	258	1869	+
Tb927.11.11730	Tb927.11.11730	52	44	37	39	69	75	855	+
Tb927.11.11740	Tb927.11.11740	200	175	205	249	402	454	1503	+
Tb927.11.11760	Tb927.11.11760	61	52	60	67	59	73	1038	+
Tb927.11.11770	Tb927.11.11770	81	155	63	83	179	81	1329	+
Tb927.11.11780	Tb927.11.11780	163	89	47	34	105	129	1824	+
Tb927.11.11790	Tb927.11.11790	43	48	60	88	442	336	1662	+
Tb927.11.1180	Tb927.11.1180	17	13	26	28	31	45	978	+
Tb927.11.11800	Tb927.11.11800	57	83	115	120	382	402	2439	+
Tb927.11.11810	Tb927.11.11810	286	150	107	165	304	370	3285	+
Tb927.11.11820	Tb927.11.11820	32	22	60	41	22	8	429	+
Tb927.11.11840	Tb927.11.11840	3	3	2	10	35	28	369	+
Tb927.11.11850	Tb927.11.11850	166	165	166	156	472	434	3300	+
Tb927.11.11860	Tb927.11.11860	44	40	74	72	165	154	2148	+
Tb927.11.11870	Tb927.11.11870	41	38	48	29	92	118	1050	+
Tb927.11.11880	Tb927.11.11880	216	148	219	222	544	582	4116	+
Tb927.11.11890	Tb927.11.11890	136	102	169	168	306	291	2628	+
Tb927.11.1190	Tb927.11.1190	42	6	101	137	104	79	1350	+
Tb927.11.11900	Tb927.11.11900	85	102	148	110	300	255	2637	+
Tb927.11.11910	Tb927.11.11910			19		2	3	546	+
Tb927.11.11920	Tb927.11.11920	179	109	152	114	301	276	2328	+
Tb927.11.11930	Tb927.11.11930	31	20	6	21	71	49	552	+
Tb927.11.11940	Tb927.11.11940	18	27	12	23	70	93	921	+
Tb927.11.11950	Tb927.11.11950	118	79	68	71	175	136	1182	+
Tb927.11.11960	Tb927.11.11960	34	25	42	35	247	244	966	+
Tb927.11.11970	Tb927.11.11970	2	1	16	17	3	7	333	+
Tb927.11.11990	Tb927.11.11990	4	3	23	20	79	132	483	-
Tb927.11.1200	Tb927.11.1200	83	62	58	79	128	80	1845	+
Tb927.11.12000	Tb927.11.12000			10	9	85	77	897	-
Tb927.11.12010	Tb927.11.12010				2	2	4	498	-
Tb927.11.12020	Tb927.11.12020			36	30	23	8	684	+
Tb927.11.12030	Tb927.11.12030	34	40	31	42	14	20	1170	+
Tb927.11.12040	Tb927.11.12040			6	1	48	53	480	+
Tb927.11.12050	Tb927.11.12050	123	70	106	111	225	196	1866	+
Tb927.11.12060	Tb927.11.12060	16	13	63	23	81	40	951	+
Tb927.11.12070	Tb927.11.12070	22	10	7	16	23	20	936	+
Tb927.11.12080	Tb927.11.12080	37	9	12	21	109	70	759	+
Tb927.11.12090	Tb927.11.12090		1	24	6	67	55	780	+
Tb927.11.1210	Tb927.11.1210	57	35	84	96	100	151	1692	+
Tb927.11.12100	Tb927.11.12100			1	1	24	25	393	+
Tb927.11.12110	Tb927.11.12110	106	97	102	82	115	124	3900	+
Tb927.11.12120	Tb927.11.12120	7	167	14	33	37	76	654	+
Tb927.11.12130	Tb927.11.12130	7		1	2	5	8	510	+
Tb927.11.12140	Tb927.11.12140	1	1	1		19	43	357	+
Tb927.11.12150	Tb927.11.12150	59	31	75	90	230	191	1764	+
Tb927.11.12160	Tb927.11.12160	13	15	7	12	43	31	603	+
Tb927.11.12170	Tb927.11.12170	164	101	79	117	184	169	1767	+
Tb927.11.12180	Tb927.11.12180	83	56	110	100	152	190	2751	+
Tb927.11.12190	Tb927.11.12190	210	156	84	123	413	252	1674	+
Tb927.11.1220	Tb927.11.1220	36	22	95	97	257	350	2343	+
Tb927.11.12200	Tb927.11.12200	6	5	7	23	8	14	279	+
Tb927.11.12210	Tb927.11.12210	49	32	38	16	96	110	876	+
Tb927.11.12220	Tb927.11.12220	147	112	164	154	357	306	2382	+
Tb927.11.12230	Tb927.11.12230	24	20	66	94	146	113	1491	+
Tb927.11.12240	Tb927.11.12240	54	39	37	65	335	201	2373	+
Tb927.11.12250	Tb927.11.12250	95	133	93	89	208	187	2511	+
Tb927.11.12260	Tb927.11.12260	206	172	87	106	206	274	1863	+
Tb927.11.12270	Tb927.11.12270	20	14	25	20	106	95	1476	+
Tb927.11.12280	Tb927.11.12280	26	19	36	82	122	126	1611	+
Tb927.11.12290	Tb927.11.12290	37	102	83	36	123	146	1512	+
Tb927.11.1230	Tb927.11.1230	36	21	43	72	90	109	1347	+
Tb927.11.12300	Tb927.11.12300			4	9	42	24	582	+
Tb927.11.12310	Tb927.11.12310	78	84	91	83	360	373	2310	+
Tb927.11.12320	Tb927.11.12320	82	48	141	126	235	251	2580	+
Tb927.11.12330	Tb927.11.12330					72	102	447	+
Tb927.11.12340	Tb927.11.12340	16	8	34	113	105	112	837	+
Tb927.11.12350	Tb927.11.12350	84	71	190	294	392	459	2547	+
Tb927.11.12360	Tb927.11.12360	13	7	23	10	58	84	480	+
Tb927.11.12370	Tb927.11.12370	62	88	51	78	144	194	729	+
Tb927.11.12380	Tb927.11.12380	215	118	133	114	152	78	1245	+
Tb927.11.12390	Tb927.11.12390	138	96	216	203	695	772	3489	+
Tb927.11.1240	Tb927.11.1240	109	72	74	69	216	307	1248	+
Tb927.11.12400	Tb927.11.12400	153	126	53	64	706	439	1668	+
Tb927.11.12430	Tb927.11.12430	112	115	97	143	441	543	2457	+
Tb927.11.12440	Tb927.11.12440	148	120	91	168	44	64	1224	+
Tb927.11.12450	Tb927.11.12450	89	63	26	36	345	384	1707	+
Tb927.11.12460	Tb927.11.12460	256	227	173	125	427	492	3081	+
Tb927.11.12470	Tb927.11.12470	267	229	220	233	1028	1012	6588	+
Tb927.11.12480	Tb927.11.12480	132	69	73	49	473	350	1914	+
Tb927.11.12490	Tb927.11.12490	96	89	75	85	355	404	1662	+
Tb927.11.1250	Tb927.11.1250	140	135	114	125	149	140	2625	+
Tb927.11.12500	Tb927.11.12500	61	50	20	18	126	93	1056	+
Tb927.11.12510	Tb927.11.12510	89	86	154	149	309	349	2754	+
Tb927.11.12520	Tb927.11.12520	43	37	99	102	218	146	1008	+
Tb927.11.12530	Tb927.11.12530	37	39	78	131	174	155	2421	+
Tb927.11.12540	Tb927.11.12540	106	97	142	145	250	324	3159	+
Tb927.11.12550	Tb927.11.12550	25	40	86	89	155	232	1935	+
Tb927.11.12570	Tb927.11.12570	45	9	9	18	80	76	843	+
Tb927.11.12580	Tb927.11.12580	43	17	29	49	28	39	1182	+
Tb927.11.12590	Tb927.11.12590					18	8	762	+
Tb927.11.1260	Tb927.11.1260	10	8	114	134	315	254	2886	+
Tb927.11.12600	Tb927.11.12600	148	119	110	139	419	289	2532	+
Tb927.11.12610	Tb927.11.12610	4	11	25	26	238	419	1167	+
Tb927.11.12620	Tb927.11.12620	181	113	90	89	143	135	2271	+
Tb927.11.12630	Tb927.11.12630	80	64	63	64	302	312	1581	+
Tb927.11.12640	Tb927.11.12640	163	115	86	98	253	190	2925	+
Tb927.11.12650	Tb927.11.12650	155	148	9	25	174	202	1359	+
Tb927.11.12660	Tb927.11.12660	90	62	114	119	128	137	2361	+
Tb927.11.12670	Tb927.11.12670	6	8	29	38	98	91	1071	+
Tb927.11.12680	Tb927.11.12680	10	21	22	25	19	23	438	+
Tb927.11.12690	Tb927.11.12690	35	16	48	39	198	230	1128	+
Tb927.11.1270	Tb927.11.1270	3	2	6	9	86	87	510	+
Tb927.11.12700	Tb927.11.12700			5		5	7	453	+
Tb927.11.12720	Tb927.11.12720	160	111	84	56	230	231	1479	-
Tb927.11.12730	Tb927.11.12730			2	3		6	453	-
Tb927.11.12740	Tb927.11.12740	65	72	86	111	198	213	1050	-
Tb927.11.12750	Tb927.11.12750	38	10	40	30	43	11	834	-
Tb927.11.12760	Tb927.11.12760	12	10	34	44	213	327	783	-
Tb927.11.12770	Tb927.11.12770	357	253	150	167	647	551	5496	-
Tb927.11.1280	Tb927.11.1280	36	28	32	36	33	34	810	+
Tb927.11.12830	Tb927.11.12830	100	81	100	129	153	147	2337	-
Tb927.11.12840	Tb927.11.12840	532	395	558	583	1878	1816	11892	-
Tb927.11.12850	Tb927.11.12850	46	36	119	90	156	155	2148	-
Tb927.11.12860	Tb927.11.12860	1		22	16	35	17	909	-
Tb927.11.1290	Tb927.11.1290	59	65	27	35	23	26	1197	+
Tb927.11.12910	Tb927.11.12910	34	19	28	29	52	40	642	-
Tb927.11.12920	Tb927.11.12920	51	60	23	26	96	76	1293	-
Tb927.11.12940	Tb927.11.12940	27	13	9	4	3	2	1185	-
Tb927.11.12950	Tb927.11.12950	18	38	17	3	9	18	651	-
Tb927.11.12960	Tb927.11.12960	8	3		10	89	62	279	-
Tb927.11.12970	Tb927.11.12970	284	232	193	148	203	143	1338	-
Tb927.11.12980	Tb927.11.12980	164	125	120	98	244	232	1335	-
Tb927.11.12990	Tb927.11.12990	15	2	2	7	40	26	432	-
Tb927.11.1300	Tb927.11.1300	19	35	31	34	15	15	1464	+
Tb927.11.13000	Tb927.11.13000	488	343	249	262	809	771	4710	-
Tb927.11.13020	Tb927.11.13020	161	196	35	47	352	364	450	-
Tb927.11.13060	Tb927.11.13060	99	40	151	189	348	405	3303	-
Tb927.11.13070	Tb927.11.13070	171	90	100	109	348	356	1638	-
Tb927.11.13080	Tb927.11.13080	50	61	39	63	57	60	1581	-
Tb927.11.1310	Tb927.11.1310	54	27	5	6	13	4	978	+
Tb927.11.13100	Tb927.11.13100	75	18	49	108	173	134	1086	-
Tb927.11.13110	Tb927.11.13110	104	137	77	127	253	234	1794	-
Tb927.11.13120	Tb927.11.13120	17	17	29	35	32	29	939	-
Tb927.11.13130	Tb927.11.13130	168	92	119	101	253	141	1575	-
Tb927.11.13150	Tb927.11.13150	6	2	13	13	32	24	726	-
Tb927.11.13160	Tb927.11.13160	15	15	24	45	44	85	684	+
Tb927.11.13170	Tb927.11.13170	152	84	43	67	184	177	1326	-
Tb927.11.13180	Tb927.11.13180	41	29	63	120	235	253	1683	-
Tb927.11.13190	Tb927.11.13190	134	70	169	157	259	160	1599	-
Tb927.11.1320	Tb927.11.1320	6	2	5	7	5	9	609	+
Tb927.11.13200	Tb927.11.13200	72	48	81	105	91	57	1413	-
Tb927.11.13210	Tb927.11.13210	70	60	53	36	66	60	1029	-
Tb927.11.13220	Tb927.11.13220	71	47	67	47	176	181	1920	-
Tb927.11.13230	Tb927.11.13230	8	8	1	4	58	71	651	-
Tb927.11.13240	Tb927.11.13240	52	30	25	84	51	70	744	-
Tb927.11.13250	Tb927.11.13250	46	51	49	79	124	89	1434	-
Tb927.11.13260	Tb927.11.13260	39	32	15	31	65	104	1005	-
Tb927.11.13270	Tb927.11.13270	9	10	28	44	16	9	813	-
Tb927.11.13280	Tb927.11.13280	23	13	22	19	75	93	675	-
Tb927.11.13290	Tb927.11.13290	12	4	7	18	102	61	459	-
Tb927.11.1330	Tb927.11.1330				1	10	2	336	+
Tb927.11.13300	Tb927.11.13300			4	3	11	11	471	-
Tb927.11.13310	Tb927.11.13310	22	8	46	38	145	113	909	-
Tb927.11.13320	Tb927.11.13320	274	236	117	83	270	233	2166	-
Tb927.11.13330	Tb927.11.13330	26	13	17	37	17	37	540	-
Tb927.11.13340	Tb927.11.13340	144	116	58	52	350	290	2460	-
Tb927.11.13350	Tb927.11.13350	160	143	70	82	90	106	1266	-
Tb927.11.13360	Tb927.11.13360	168	114	159	205	451	462	3846	-
Tb927.11.13370	Tb927.11.13370	44	29	33	11	111	104	933	-
Tb927.11.13390	Tb927.11.13390	76	38	22	16	87	113	594	-
Tb927.11.1340	Tb927.11.1340	186	209	92	130	240	284	3471	+
Tb927.11.13400	Tb927.11.13400	197	111	128	141	254	223	1983	-
Tb927.11.13410	Tb927.11.13410	51	26	56	70	48	52	846	-
Tb927.11.13420	Tb927.11.13420	50	44	18	41	76	119	1005	-
Tb927.11.13430	Tb927.11.13430	3		26	36	192	175	468	-
Tb927.11.13440	Tb927.11.13440	50	47	29	27	136	111	951	-
Tb927.11.13450	Tb927.11.13450	49	34	37	60	136	162	828	-
Tb927.11.13460	Tb927.11.13460	96	57	44	73	224	204	1560	-
Tb927.11.13470	Tb927.11.13470	49	60	39	20	59	33	711	-
Tb927.11.13480	Tb927.11.13480	15	9	28	33	63	52	759	-
Tb927.11.13490	Tb927.11.13490	13	6	43	66	82	42	1116	-
Tb927.11.1350	Tb927.11.1350	20	5	92	90	229	245	924	+
Tb927.11.13500	Tb927.11.13500	207	140	191	188	370	326	1779	-
Tb927.11.13510	Tb927.11.13510				1	2	2	543	-
Tb927.11.13520	Tb927.11.13520	171	133	163	220	136	98	2850	-
Tb927.11.13530	Tb927.11.13530	45	39	36	66	22	38	666	-
Tb927.11.13540	Tb927.11.13540	104	63	94	91	266	221	1515	-
Tb927.11.13550	Tb927.11.13550	44	33	110	87	136	186	1923	-
Tb927.11.13560	Tb927.11.13560	85	67	69	76	293	242	1806	-
Tb927.11.13570	Tb927.11.13570	10	8	24	11	23	24	393	-
Tb927.11.13580	Tb927.11.13580	38	20	74	69	52	15	1035	-
Tb927.11.13590	Tb927.11.13590	27	12	6	8	9	2	402	-
Tb927.11.1360	Tb927.11.1360	64	26	76	48	122	153	1707	+
Tb927.11.13600	Tb927.11.13600	63	92	33	95	269	255	1242	-
Tb927.11.13610	Tb927.11.13610	5	1	5	3	10	5	414	-
Tb927.11.13620	Tb927.11.13620	5	5	2	8	31	15	432	-
Tb927.11.13630	Tb927.11.13630	7	7	16	13	44	87	543	-
Tb927.11.13640	Tb927.11.13640	199	119	126	178	288	218	2520	-
Tb927.11.13650	Tb927.11.13650	37	31	28	33	37	38	360	-
Tb927.11.13660	Tb927.11.13660		1	25	5	12	3	408	-
Tb927.11.13670	Tb927.11.13670	494	423	242	236	903	675	4875	-
Tb927.11.13680	Tb927.11.13680	69	49	39	53	118	157	1020	-
Tb927.11.13690	Tb927.11.13690	26	31	11	22	10	40	591	-
Tb927.11.1370	Tb927.11.1370	9	16			5	5	288	+
Tb927.11.13700	Tb927.11.13700	119	126	101	135	173	230	2265	-
Tb927.11.13710	Tb927.11.13710	14	20	33	47	70	59	639	-
Tb927.11.13720	Tb927.11.13720	13	7	10	3	40	27	645	+
Tb927.11.13730	Tb927.11.13730	63	111	110	168	245	170	1338	+
Tb927.11.13740	Tb927.11.13740	139	96	145	128	552	543	3645	+
Tb927.11.13750	Tb927.11.13750	3	1	14	7	29	36	597	+
Tb927.11.13760	Tb927.11.13760	50	28	42	36	55	42	786	+
Tb927.11.13770	Tb927.11.13770	41	32	12	15	172	132	1074	+
Tb927.11.13780	Tb927.11.13780	12	4	30	11	29	50	453	+
Tb927.11.13790	Tb927.11.13790	40	17	21	7	20	10	429	+
Tb927.11.1380	Tb927.11.1380	373	350	303	353	764	725	8997	+
Tb927.11.13800	Tb927.11.13800	8	7	6	12	48	29	327	+
Tb927.11.13810	Tb927.11.13810	52	31	27	23	166	188	1671	+
Tb927.11.13820	Tb927.11.13820	83	16	27	8	126	71	1155	+
Tb927.11.13830	Tb927.11.13830	14	10	33	38	86	58	942	+
Tb927.11.13840	Tb927.11.13840	133	92	56	71	198	194	2163	+
Tb927.11.13850	Tb927.11.13850	49	37	61	64	44	53	972	+
Tb927.11.13860	Tb927.11.13860	37	31	33	63	246	268	798	+
Tb927.11.13870	Tb927.11.13870	9	8	39	25	71	87	570	+
Tb927.11.13880	Tb927.11.13880	159	98	58	75	244	175	1485	+
Tb927.11.13890	Tb927.11.13890	118	45	27	44	52	28	807	+
Tb927.11.1390	Tb927.11.1390	17	26	19	20	5	17	1398	+
Tb927.11.13900	Tb927.11.13900	1	19	24	32	62	61	561	+
Tb927.11.13910	Tb927.11.13910	75	51	11	42	281	314	798	+
Tb927.11.13920	Tb927.11.13920	73	86	74	76	354	513	3348	+
Tb927.11.13930	Tb927.11.13930	25	16	19	12	31	18	681	+
Tb927.11.13940	Tb927.11.13940	8	3	11	11	113	186	651	+
Tb927.11.13950	Tb927.11.13950	29	20	19	24	90	130	816	+
Tb927.11.13960	Tb927.11.13960			9	9		2	384	+
Tb927.11.13970	Tb927.11.13970	116	103	67	125	259	301	1539	+
Tb927.11.13980	Tb927.11.13980	22	16	19	43	66	85	1323	+
Tb927.11.13990	Tb927.11.13990	114	94	2	6	145	121	1077	+
Tb927.11.1400	Tb927.11.1400	206	145	104	113	162	80	2538	+
Tb927.11.14010	Tb927.11.14010	35	15	40	35	33	4	759	+
Tb927.11.14020	Tb927.11.14020	50	5	97	67	99	91	840	+
Tb927.11.14030	Tb927.11.14030	82	38	93	83	264	271	846	+
Tb927.11.14040	Tb927.11.14040	280	162	142	174	379	393	3747	+
Tb927.11.14050	Tb927.11.14050	27	20	34	35	12	9	498	+
Tb927.11.14060	Tb927.11.14060	59	25	56	119	221	186	1302	+
Tb927.11.14070	Tb927.11.14070	153	131	173	255	214	251	3588	+
Tb927.11.14080	Tb927.11.14080			4	5	1	1	636	+
[truncated: 9,896 more rows]

## Sheet: unique
Gene	ORF length	Description	PGKB A -tet	PGKB A +tet	PGKB B -tet	PGKB B +tet	PGKB C -tet	PGKB C +tet	RPM PGKB A -tet	RPM PGKB A +tet	RPM PGKB A -tet +1	RPM PGKB A +tet +1	RPM PGKB A +tet/-tet	RPM PGKB B -tet	RPM PGKB B +tet	RPM PGKB B -tet +1	RPM PGKB B +tet +1	RPM PGKB B +tet/-tet	RPM PGKB C -tet	RPM PGKB C +tet	RPM PGKB C -tet +1	RPM PGKB C +tet +1	RPM PGKB C +tet/-tet	Average
Tb05.5K5.130	1740	paraflagellar rod protein par4, putative	114	102	43	55	136	138	215.528	238.284	216.528	239.284	1.1051	90.4355	104.828	91.4355	105.828	1.15741	111.677	111.405	112.677	112.405	0.997586	1.0867
Tb07.11L3.90	1131	ZC3H18	8		4		91	23	15.1248	0	16.1248	1	0.0620163	8.4126	0	9.4126	1	0.106241	74.7247	18.5674	75.7247	19.5674	0.258402	0.14222
Tb10.v4.0033	1719	PUF1	96	331	65	111	148	280	181.497	773.256	182.497	774.256	4.24256	136.705	211.562	137.705	212.562	1.54361	121.53	226.038	122.53	227.038	1.85291	2.54636
Tb10.v4.0035	774	stress-inducible protein STI1-like, putatives	48	28	52	50	55	22	90.7487	65.4114	91.7487	66.4114	0.72384	109.364	95.2984	110.364	96.2984	0.872553	45.1633	17.7601	46.1633	18.7601	0.406386	0.667593
Tb10.v4.0045	888	prohibitin, putatives	84	81	50	71	132	125	158.81	189.226	159.81	190.226	1.19032	105.158	135.324	106.158	136.324	1.28416	108.392	100.91	109.392	101.91	0.931603	1.13536
Tb11.02.5400	1089	cystathionine beta-synthase, putative					35	43	0	0	1	1	1	0	0	1	1	1	28.7403	34.713	29.7403	35.713	1.20083	1.06694
Tb927.1.10	333	hypothetical protein			2		1		0	0	1	1	1	4.2063	0	5.2063	1	0.192075	0.821151	0	1.82115	1	0.549103	0.580393
Tb927.1.1000	1263	developmentally regulated phosphoprotein (dr6)	94	79	32	27	112	100	177.716	184.554	178.716	185.554	1.03826	67.3008	51.4611	68.3008	52.4611	0.768089	91.9689	80.7279	92.9689	81.7279	0.879089	0.895145
Tb927.1.1010	2160	hypothetical protein, conserved	130	125	143	186	82	315	245.778	292.015	246.778	293.015	1.18736	300.751	354.51	301.751	355.51	1.17816	67.3344	254.293	68.3344	255.293	3.73594	2.03382
Tb927.1.1020	1281	hypothetical protein, conserved	94	76	58	41	254	348	177.716	177.545	178.716	178.545	0.999043	121.983	78.1447	122.983	79.1447	0.643543	208.572	280.933	209.572	281.933	1.34528	0.995955
Tb927.1.1030	1374	leucine-rich repeat protein (LRRP)	50	22	50	64	76	82	94.5299	51.3947	95.5299	52.3947	0.548463	105.158	121.982	106.158	122.982	1.15848	62.4075	66.1969	63.4075	67.1969	1.05976	0.922237
Tb927.1.1040	510	hypothetical protein, conserved	20	8	33	48	57	65	37.812	18.689	38.812	19.689	0.507291	69.404	91.4864	70.404	92.4864	1.31365	46.8056	52.4731	47.8056	53.4731	1.11855	0.979833
Tb927.1.1050	3357	hypothetical protein, conserved	186	142	190	201	348	355	351.651	331.729	352.651	332.729	0.943508	399.599	383.099	400.599	384.099	0.958813	285.761	286.584	286.761	287.584	1.00287	0.968398
Tb927.1.1060	918	hypothetical protein, conserved	19	21	12	22	67	130	35.9214	49.0585	36.9214	50.0585	1.35581	25.2378	41.9313	26.2378	42.9313	1.63624	55.0171	104.946	56.0171	105.946	1.89132	1.62779
Tb927.1.1080	1458	TFIIH basal transcription factor subunit (TSP1)	46	63	30	32	80	39	86.9675	147.176	87.9675	148.176	1.68444	63.0945	60.991	64.0945	61.991	0.96718	65.6921	31.4839	66.6921	32.4839	0.487073	1.04623
Tb927.1.1100	2913	hypothetical protein, conserved	136	113	104	98	69	596	257.121	263.982	258.121	264.982	1.02658	218.728	186.785	219.728	187.785	0.854625	56.6594	481.138	57.6594	482.138	8.36183	3.41435
Tb927.1.1120	1110	hypothetical protein, conserved	27	21	18	20	140	42	51.0462	49.0585	52.0462	50.0585	0.96181	37.8567	38.1193	38.8567	39.1193	1.00676	114.961	33.9057	115.961	34.9057	0.301012	0.756527
Tb927.1.1130	1854	glycerol-3-phosphate dehydrogenase (FAD-dependent), putative	31	39	93	91	16	54	58.6086	91.1087	59.6086	92.1087	1.54523	195.593	173.443	196.593	174.443	0.88733	13.1384	43.5931	14.1384	44.5931	3.15404	1.8622
Tb927.1.1140	1074	hypothetical protein, conserved	11	2	1	13	27	4	20.7966	4.67224	21.7966	5.67224	0.260235	2.10315	24.7776	3.10315	25.7776	8.3069	22.1711	3.22912	23.1711	4.22912	0.182517	2.91655
Tb927.1.1150	1443	zeta tubulin	34	33	34	56	73	48	64.2804	77.092	65.2804	78.092	1.19626	71.5071	106.734	72.5071	107.734	1.48584	59.944	38.7494	60.944	39.7494	0.652228	1.11144
Tb927.1.1160	1596	TbPPR3	38	22	36	29	110	104	71.8427	51.3947	72.8427	52.3947	0.719285	75.7134	55.273	76.7134	56.273	0.733549	90.3266	83.957	91.3266	84.957	0.930255	0.794363
Tb927.1.1170	249	DNA-directed RNA polymerase subunit RBP12, putative (RBP12)					39	1	0	0	1	1	1	0	0	1	1	1	32.0249	0.807279	33.0249	1.80728	0.0547248	0.684908
Tb927.1.1200	1290	Mitchondrial SSU ribosomal protein	70	45	54	54	15	99	132.342	105.125	133.342	106.125	0.79589	113.57	102.922	114.57	103.922	0.907062	12.3173	79.9206	13.3173	80.9206	6.07637	2.59311
Tb927.1.1210	435	hypothetical protein, conserved	84	58	19	38	277	233	158.81	135.495	159.81	136.495	0.854107	39.9599	72.4268	40.9599	73.4268	1.79265	227.459	188.096	228.459	189.096	0.827703	1.15815
Tb927.1.1220	684	hypothetical protein, conserved	5	2	29	48	88	101	9.45299	4.67224	10.453	5.67224	0.542643	60.9914	91.4864	61.9914	92.4864	1.49192	72.2613	81.5352	73.2613	82.5352	1.12659	1.05372
Tb927.1.1230	1443	chaperone protein DNAj, putative	24	12	23	26	40	115	45.3744	28.0335	46.3744	29.0335	0.626067	48.3725	49.5551	49.3725	50.5551	1.02395	32.846	92.8371	33.846	93.8371	2.77247	1.47416
Tb927.1.1240	1770	CTP synthase	88	65	70	67	86	135	166.373	151.848	167.373	152.848	0.913219	147.221	127.7	148.221	128.7	0.868299	70.619	108.983	71.619	109.983	1.53566	1.10573
Tb927.1.1270	1302	homocysteine S-methyltransferase, putative	5	1	16	27	57	59	9.45299	2.33612	10.453	3.33612	0.319155	33.6504	51.4611	34.6504	52.4611	1.51401	46.8056	47.6295	47.8056	48.6295	1.01723	0.950133
Tb927.1.1300	924	hypothetical protein, conserved	31	15	4	11	19	37	58.6086	35.0418	59.6086	36.0418	0.604642	8.4126	20.9656	9.4126	21.9656	2.33364	15.6019	29.8693	16.6019	30.8693	1.85939	1.59922
Tb927.1.1310	1293	hypothetical protein, conserved	64	42	28	32	5	47	120.998	98.1171	121.998	99.1171	0.812446	58.8882	60.991	59.8882	61.991	1.03511	4.10575	37.9421	5.10575	38.9421	7.6271	3.15822
Tb927.1.1330	1221	Mitochondrial Editosome-like Complex TUTase (MEAT1)	32	51	34	48	115	126	60.4992	119.142	61.4992	120.142	1.95356	71.5071	91.4864	72.5071	92.4864	1.27555	94.4324	101.717	95.4324	102.717	1.07633	1.43515
Tb927.1.1340	2229	FG-GAP repeat protein, putative,intergrin alpha chain protein, putative	152	121	96	92	1	191	287.371	282.671	288.371	283.671	0.9837	201.903	175.349	202.903	176.349	0.869132	0.821151	154.19	1.82115	155.19	85.2155	29.0228
Tb927.1.1350	2661	kinesin heavy chain, putative	131	110	63	57	80	267	247.668	256.973	248.668	257.973	1.03742	132.499	108.64	133.499	109.64	0.821283	65.6921	215.544	66.6921	216.544	3.24692	1.70187
Tb927.1.1370	2040	rRNA biogenesis protein, putative	97	81	172	170	158	307	183.388	189.226	184.388	190.226	1.03166	361.742	324.014	362.742	325.014	0.895993	129.742	247.835	130.742	248.835	1.90325	1.27697
Tb927.1.1380	1722	serine/threonine protein phosphatase 2A regulatory subunit, putative	26	13	67	71	297	235	49.1556	30.3696	50.1556	31.3696	0.625446	140.911	135.324	141.911	136.324	0.960627	243.882	189.711	244.882	190.711	0.778786	0.788286
Tb927.1.1390	738	hypothetical protein, conserved	1	2		1	3	4	1.8906	4.67224	2.8906	5.67224	1.96231	0	1.90597	1	2.90597	2.90597	2.46345	3.22912	3.46345	4.22912	1.22107	2.02978
Tb927.1.1400	582	hypothetical protein, conserved	18	10	1	5	28	12	34.0308	23.3612	35.0308	24.3612	0.695423	2.10315	9.52984	3.10315	10.5298	3.39327	22.9922	9.68735	23.9922	10.6873	0.445451	1.51138
Tb927.1.1420	1992	hypothetical protein, conserved	24	37	119	130	246	340	45.3744	86.4365	46.3744	87.4365	1.88545	250.275	247.776	251.275	248.776	0.990054	202.003	274.475	203.003	275.475	1.357	1.41083
Tb927.1.1470	1758	hypothetical protein, conserved	110	794	30	28	114	237	207.966	1854.88	208.966	1855.88	8.88126	63.0945	53.3671	64.0945	54.3671	0.848233	93.6112	191.325	94.6112	192.325	2.03279	3.92076
Tb927.1.1500	1995	hypothetical protein, conserved	91	100	67	142	169	273	172.044	233.612	173.044	234.612	1.35579	140.911	270.647	141.911	271.647	1.91421	138.774	220.387	139.774	221.387	1.58389	1.61796
Tb927.1.1530	5229	protein kinase, putative	179	191	196	260	293	323	338.417	446.199	339.417	447.199	1.31755	412.218	495.551	413.218	496.551	1.20167	240.597	260.751	241.597	261.751	1.08342	1.20088
Tb927.1.1540	1956	hypothetical protein, conserved	72	52	83	83	85	119	136.123	121.478	137.123	122.478	0.8932	174.562	158.195	175.562	159.195	0.906778	69.7978	96.0662	70.7978	97.0662	1.37103	1.057
Tb927.1.1550	2073	tubulin-tyrosine ligase, putative	130	78	83	85	132	218	245.778	182.217	246.778	183.217	0.742439	174.562	162.007	175.562	163.007	0.92849	108.392	175.987	109.392	176.987	1.61792	1.09628
Tb927.1.1560	2178	vesicular-fusion protein nsf, putative,N-ethylmaleimide sensitive factor (NsF)	219	162	70	62	139	98	414.041	378.452	415.041	379.452	0.914251	147.221	118.17	148.221	119.17	0.804004	114.14	79.1133	115.14	80.1133	0.695791	0.804682
Tb927.1.1580	906	cytochrome c oxidase assembly factor, SCO1/2, putative	1			1	20	16	1.8906	0	2.8906	1	0.345949	0	1.90597	1	2.90597	2.90597	16.423	12.9165	17.423	13.9165	0.79874	1.35022
Tb927.1.1600	4572	hypothetical protein, conserved	137	111	217	252	18	375	259.012	259.309	260.012	260.309	1.00114	456.384	480.304	457.384	481.304	1.0523	14.7807	302.73	15.7807	303.73	19.2469	7.10011
Tb927.1.1610	813	hypothetical protein, conserved	36	14	23	21		27	68.0616	32.7057	69.0616	33.7057	0.488053	48.3725	40.0253	49.3725	41.0253	0.830935	0	21.7965	1	22.7965	22.7965	8.03851
Tb927.1.1620	2220	ATP-dependent DEAD/H RNA helicase, putative, no clear yeast homologue	41	41	109	102	252	202	77.5145	95.781	78.5145	96.781	1.23265	229.243	194.409	230.243	195.409	0.848704	206.93	163.07	207.93	164.07	0.789065	0.956807
Tb927.1.1630	483	hypothetical protein, conserved			1			26	0	0	1	1	1	2.10315	0	3.10315	1	0.322253	0	20.9893	1	21.9893	21.9893	7.7705
Tb927.1.1640	1053	hypothetical protein, conserved	5	7	75	91	196	40	9.45299	16.3528	10.453	17.3528	1.66008	157.736	173.443	158.736	174.443	1.09895	160.946	32.2912	161.946	33.2912	0.20557	0.988201
Tb927.1.1660	888	hypothetical protein, conserved	83	68	37	46	100	77	156.92	158.856	157.92	159.856	1.01226	77.8166	87.6745	78.8166	88.6745	1.12507	82.1151	62.1605	83.1151	63.1605	0.759916	0.965751
Tb927.1.1670	3246	hypothetical protein, conserved	102	85	122	138	103	316	192.841	198.57	193.841	199.57	1.02956	256.584	263.023	257.584	264.023	1.025	84.5785	255.1	85.5785	256.1	2.99257	1.68238
Tb927.1.1680	714	hypothetical protein, conserved	40	25		2	28	34	75.6239	58.403	76.6239	59.403	0.775254	0	3.81193	1	4.81193	4.81193	22.9922	27.4475	23.9922	28.4475	1.1857	2.25763
Tb927.1.1690	2454	RNA editing endoribonuclease (KREN1)	148	110	145	130	140	202	279.809	256.973	280.809	257.973	0.91868	304.957	247.776	305.957	248.776	0.813107	114.961	163.07	115.961	164.07	1.41487	1.04889
Tb927.1.1700	1482	hypothetical protein, conserved	45	30	54	81	157	109	85.0769	70.0836	86.0769	71.0836	0.825815	113.57	154.383	114.57	155.383	1.35623	128.921	87.9934	129.921	88.9934	0.684983	0.955675
Tb927.1.1710	5361	hypothetical protein, conserved	240	347	186	181	113	252	453.744	810.634	454.744	811.634	1.78482	391.186	344.98	392.186	345.98	0.882183	92.79	203.434	93.79	204.434	2.1797	1.61557
Tb927.1.1720	1227	hypothetical protein, conserved	16	14	45	36	186	123	30.2496	32.7057	31.2496	33.7057	1.0786	94.6418	68.6148	95.6418	69.6148	0.72787	152.734	99.2953	153.734	100.295	0.652395	0.819621
Tb927.1.1730	2082	hypothetical protein, conserved	50	52	70	63	175	200	94.5299	121.478	95.5299	122.478	1.28209	147.221	120.076	148.221	121.076	0.816863	143.701	161.456	144.701	162.456	1.1227	1.07388
Tb927.1.1750	1413	hypothetical protein, conserved	10	17	64	36	339	211	18.906	39.7141	19.906	40.7141	2.04532	134.602	68.6148	135.602	69.6148	0.513377	278.37	170.336	279.37	171.336	0.613293	1.05733
Tb927.1.1760	441	hypothetical protein, conserved			1	2	354	43	0	0	1	1	1	2.10315	3.81193	3.10315	4.81193	1.55066	290.687	34.713	291.687	35.713	0.122436	0.891032
Tb927.1.1770	324	glutaredoxin, putative			7	15	7	6	0	0	1	1	1	14.7221	28.5895	15.7221	29.5895	1.88204	5.74806	4.84367	6.74806	5.84367	0.865979	1.24934
Tb927.1.1790	684	hypothetical protein	11	9	9	3	15	11	20.7966	21.0251	21.7966	22.0251	1.01048	18.9284	5.7179	19.9284	6.7179	0.337103	12.3173	8.88007	13.3173	9.88007	0.741899	0.696495
Tb927.1.1820	1146	hypothetical protein, conserved			27	15	15	6	0	0	1	1	1	56.7851	28.5895	57.7851	29.5895	0.512061	12.3173	4.84367	13.3173	5.84367	0.438804	0.650289
Tb927.1.1840	1647	hypothetical protein, conserved	38	43	44	65	58	41	71.8427	100.453	72.8427	101.453	1.39277	92.5387	123.888	93.5387	124.888	1.33515	47.6268	33.0984	48.6268	34.0984	0.701228	1.14305
Tb927.1.1850	1884	hypothetical protein, conserved	107	69	65	78	96	99	202.294	161.192	203.294	162.192	0.797821	136.705	148.665	137.705	149.665	1.08686	78.8305	79.9206	79.8305	80.9206	1.01366	0.966111
Tb927.1.1880	4332	hypothetical protein, conserved	129	82	211	213	44	500	243.887	191.562	244.887	192.562	0.786329	443.765	405.971	444.765	406.971	0.915025	36.1306	403.64	37.1306	404.64	10.8977	4.19969
Tb927.1.1890	3525	hypothetical protein, conserved	126	110	163	168	211	202	238.215	256.973	239.215	257.973	1.07841	342.814	320.202	343.814	321.202	0.934234	173.263	163.07	174.263	164.07	0.941511	0.98472
Tb927.1.1910	3777	hypothetical protein, conserved	151	161	260	225	30	217	285.48	376.115	286.48	377.115	1.31637	546.819	428.843	547.819	429.843	0.784643	24.6345	175.18	25.6345	176.18	6.87274	2.99125
Tb927.1.1920	1326	hypothetical protein, conserved	71	46	52	41	15	142	134.233	107.462	135.233	108.462	0.802038	109.364	78.1447	110.364	79.1447	0.717125	12.3173	114.634	13.3173	115.634	8.68299	3.40072
Tb927.1.1930	8712	TbTOR4 = TOR-like 2	312	235	417	339	14	820	589.867	548.988	590.867	549.988	0.930816	877.014	646.123	878.014	647.123	0.73703	11.4961	661.969	12.4961	662.969	53.054	18.2406
Tb927.1.1960	1977	chaperone protein DNAj, putative	66	64	18	27	66	93	124.78	149.512	125.78	150.512	1.19663	37.8567	51.4611	38.8567	52.4611	1.35012	54.196	75.077	55.196	76.077	1.37831	1.30835
Tb927.1.1980	903	hypothetical protein, conserved	7	11	21	29	61	69	13.2342	25.6973	14.2342	26.6973	1.87558	44.1662	55.273	45.1662	56.273	1.24591	50.0902	55.7023	51.0902	56.7023	1.10985	1.41045
Tb927.1.1990	597	hypothetical protein, conserved	28	18	11	2	23	37	52.9368	42.0502	53.9368	43.0502	0.79816	23.1347	3.81193	24.1347	4.81193	0.199379	18.8865	29.8693	19.8865	30.8693	1.55228	0.849939
Tb927.1.2110	2049	calpain-like cysteine peptidase, putative,cysteine peptidase, Clan CA, family C2, putative	207	126	133	184	117	260	391.354	294.351	392.354	295.351	0.752767	279.719	350.698	280.719	351.698	1.25285	96.0747	209.893	97.0747	210.893	2.17248	1.3927
Tb927.1.2120	2199	calpain, putative,cysteine peptidase, Clan CA, family C2, putative	41	28	95	105	238	245	77.5145	65.4114	78.5145	66.4114	0.845848	199.799	200.127	200.799	201.127	1.00163	195.434	197.783	196.434	198.783	1.01196	0.953146
Tb927.1.2150	423	calpain-like protein fragment, putative,calpain-like cysteine peptidase, Clan CA, family C2	1	1	3	7	3	4	1.8906	2.33612	2.8906	3.33612	1.15413	6.30945	13.3418	7.30945	14.3418	1.96209	2.46345	3.22912	3.46345	4.22912	1.22107	1.44576
Tb927.1.2160	393	calpain-like protein fragment, putative	3		2	1	35		5.6718	0	6.6718	1	0.149885	4.2063	1.90597	5.2063	2.90597	0.558163	28.7403	0	29.7403	1	0.0336244	0.247224
Tb927.1.2190	5244	RAPTOR-like (TOR complexes)	240	209	258	323	755	743	453.744	488.249	454.744	489.249	1.07588	542.613	615.627	543.613	616.627	1.13431	619.969	599.808	620.969	600.808	0.967534	1.05924
Tb927.1.2200	258	ZC3H4	3		7	18	14	27	5.6718	0	6.6718	1	0.149885	14.7221	34.3074	15.7221	35.3074	2.24572	11.4961	21.7965	12.4961	22.7965	1.82429	1.40663
Tb927.1.2210	957	hypothetical protein, conserved	3	4	11	19	86	106	5.6718	9.34448	6.6718	10.3445	1.55048	23.1347	36.2134	24.1347	37.2134	1.54191	70.619	85.5716	71.619	86.5716	1.20878	1.43372
Tb927.1.2310	270	hypothetical protein			2		4		0	0	1	1	1	4.2063	0	5.2063	1	0.192075	3.2846	0	4.2846	1	0.233394	0.475156
Tb927.1.2320	858	hypothetical protein, conserved	25	21	65	52	144	155	47.265	49.0585	48.265	50.0585	1.03716	136.705	99.1103	137.705	100.11	0.726992	118.246	125.128	119.246	126.128	1.05772	0.940623
Tb927.1.2330	1329	beta tubulin	427	320	512	734	147	1406	807.286	747.559	808.286	748.559	0.926107	1076.81	1398.98	1077.81	1399.98	1.29891	120.709	1135.03	121.709	1136.03	9.33401	3.85301
Tb927.1.2340	1356	alpha tubulin	927	795	811	847	2406	2374	1752.58	1857.22	1753.58	1858.22	1.05967	1705.66	1614.35	1706.66	1615.35	0.946503	1975.69	1916.48	1976.69	1917.48	0.970047	0.992072
Tb927.1.2420	531	hypothetical protein	93	45	42	34	223	280	175.826	105.125	176.826	106.125	0.60017	88.3323	64.8029	89.3323	65.8029	0.736608	183.117	226.038	184.117	227.038	1.23312	0.856633
Tb927.1.2430	402	histone H3, putative	109	74	46	67	33	284	206.075	172.873	207.075	173.873	0.839661	96.745	127.7	97.745	128.7	1.31669	27.098	229.267	28.098	230.267	8.19515	3.4505
Tb927.1.2570	2949	coatomer beta subunit (beta-coP)	57	43	109	87	63	388	107.764	100.453	108.764	101.453	0.932782	229.243	165.819	230.243	166.819	0.724534	51.7325	313.224	52.7325	314.224	5.95883	2.53872
Tb927.1.2580	1194	exosome complex PH subunit (TbEAP1)	62	29	33	51	207	268	117.217	67.7475	118.217	68.7475	0.581536	69.404	97.2043	70.404	98.2043	1.39487	169.978	216.351	170.978	217.351	1.27122	1.08254
Tb927.1.2600	2004	PUF9	105	131	123	108	55	26	198.513	306.032	199.513	307.032	1.53891	258.688	205.844	259.688	206.844	0.796513	45.1633	20.9893	46.1633	21.9893	0.476336	0.937252
Tb927.1.2640	957	hypothetical protein, conserved			9	11	12	17	0	0	1	1	1	18.9284	20.9656	19.9284	21.9656	1.10223	9.85381	13.7237	10.8538	14.7237	1.35655	1.15293
Tb927.1.2670	1542	flagellar protein PF16			10	13	213	26	0	0	1	1	1	21.0315	24.7776	22.0315	25.7776	1.17003	174.905	20.9893	175.905	21.9893	0.125006	0.765013
Tb927.1.2700	1233	hypothetical protein, conserved	7	1	26	35	45	22	13.2342	2.33612	14.2342	3.33612	0.234374	54.6819	66.7089	55.6819	67.7089	1.21599	36.9518	17.7601	37.9518	18.7601	0.494315	0.648227
Tb927.1.2710	2142	hypothetical protein, conserved	33	25	79	61	205	259	62.3898	58.403	63.3898	59.403	0.937108	166.149	116.264	167.149	117.264	0.701554	168.336	209.085	169.336	210.085	1.24064	0.959768
Tb927.1.2730	1065	hypothetical protein, conserved	20	19	17	12	16	9	37.812	44.3863	38.812	45.3863	1.16939	35.7536	22.8716	36.7536	23.8716	0.649504	13.1384	7.26551	14.1384	8.26551	0.584614	0.801169
Tb927.1.2740	1620	lipase-like protein, putative	75	49	77	95	7	213	141.795	114.47	142.795	115.47	0.808642	161.943	181.067	162.943	182.067	1.11737	5.74806	171.95	6.74806	172.95	25.6297	9.18523
Tb927.1.2750	507	hypothetical protein, conserved	32	15	22	39	87	63	60.4992	35.0418	61.4992	36.0418	0.586054	46.2693	74.3327	47.2693	75.3327	1.59369	71.4401	50.8586	72.4401	51.8586	0.715882	0.965209
Tb927.1.2760	114	hypothetical protein	20	5				1	37.812	11.6806	38.812	12.6806	0.326719	0	0	1	1	1	0	0.807279	1	1.80728	1.80728	1.04467
Tb927.1.2770	1212	hypothetical protein, conserved	84	74	46	85	134	129	158.81	172.873	159.81	173.873	1.088	96.745	162.007	97.745	163.007	1.66768	110.034	104.139	111.034	105.139	0.946906	1.23419
Tb927.1.2820	1959	pteridine transporter, putative	179	142	167	195	430	426	338.417	331.729	339.417	332.729	0.980296	351.226	371.664	352.226	372.664	1.05802	353.095	343.901	354.095	344.901	0.974035	1.00412
Tb927.1.2970	741	hypothetical protein, conserved	119	100	97	86	35	24	224.981	233.612	225.981	234.612	1.03819	204.006	163.913	205.006	164.913	0.804432	28.7403	19.3747	29.7403	20.3747	0.685088	0.842571
Tb927.1.2980	3417	hypothetical protein, conserved	124	108	53	40	96	164	234.434	252.301	235.434	253.301	1.07589	111.467	76.2387	112.467	77.2387	0.686768	78.8305	132.394	79.8305	133.394	1.67096	1.14454
Tb927.1.2985	297	hypothetical protein, conserved	12	4	13	3	16	16	22.6872	9.34448	23.6872	10.3445	0.436712	27.341	5.7179	28.341	6.7179	0.237039	13.1384	12.9165	14.1384	13.9165	0.984302	0.552684
Tb927.1.2990	3075	TbPPR2	217	175	212	211	62	302	410.26	408.821	411.26	409.821	0.996502	445.868	402.159	446.868	403.159	0.902188	50.9114	243.798	51.9114	244.798	4.7157	2.2048
Tb927.1.30	708	hypothetical protein					204	4	0	0	1	1	1	0	0	1	1	1	167.515	3.22912	168.515	4.22912	0.0250964	0.675032
Tb927.1.3000	1209	aminoacylase, putative,N-acyl-L-amino acid amidohydrolase, putative	128	63	81	149	81	385	241.997	147.176	242.997	148.176	0.609785	170.355	283.989	171.355	284.989	1.66315	66.5132	310.802	67.5132	311.802	4.61839	2.29711
Tb927.1.3010	1119	mRNA processing protein, putative	129	124	37	38	228	234	243.887	289.679	244.887	290.679	1.18699	77.8166	72.4268	78.8166	73.4268	0.931615	187.222	188.903	188.222	189.903	1.00893	1.04251
Tb927.1.3030	1251	KREL2	38	25	8	3	289	67	71.8427	58.403	72.8427	59.403	0.815497	16.8252	5.7179	17.8252	6.7179	0.376876	237.313	54.0877	238.313	55.0877	0.231157	0.47451
Tb927.1.3040	813	hypothetical protein, conserved	85	49	55	83	48	100	160.701	114.47	161.701	115.47	0.714096	115.673	158.195	116.673	159.195	1.36445	39.4152	80.7279	40.4152	81.7279	2.02221	1.36692
Tb927.1.3050	1680	hypothetical protein, conserved	65	56	116	141	114	202	122.889	130.823	123.889	131.823	1.06404	243.966	268.741	244.966	269.741	1.10114	93.6112	163.07	94.6112	164.07	1.73415	1.29978
Tb927.1.3070	1242	hypothetical protein, conserved	49		156	3	257	31	92.6393	0	93.6393	1	0.0106793	328.092	5.7179	329.092	6.7179	0.0204135	211.036	25.0257	212.036	26.0257	0.122742	0.0512782
Tb927.1.3110	846	soluble N-ethylmaleimide sensitive factor (NSF) attachment protein, putative	47	49	52	46	117	107	88.8581	114.47	89.8581	115.47	1.28502	109.364	87.6745	110.364	88.6745	0.803474	96.0747	86.3789	97.0747	87.3789	0.90012	0.996206
Tb927.1.3120	3480	separase, putative,cysteine peptidase, Clan CD, family C50, putative	111	107	248	285	274	331	209.856	249.965	210.856	250.965	1.19022	521.581	543.201	522.581	544.201	1.04137	224.995	267.209	225.995	268.209	1.18679	1.13946
Tb927.1.3130	1500	protein kinase, putative	116	101	61	80	207	370	219.309	235.948	220.309	236.948	1.07552	128.292	152.477	129.292	153.477	1.18706	169.978	298.693	170.978	299.693	1.75282	1.33847
Tb927.1.3150	918	hypothetical protein, conserved	104	119	36	27	102	127	196.622	277.998	197.622	278.998	1.41178	75.7134	51.4611	76.7134	52.4611	0.683858	83.7574	102.524	84.7574	103.524	1.22142	1.10569
Tb927.1.3170	918	hypothetical protein, conserved	60	26	38	43	130	149	113.436	60.7391	114.436	61.7391	0.539508	79.9197	81.9566	80.9197	82.9566	1.02517	106.75	120.285	107.75	121.285	1.12562	0.896765
Tb927.1.3200	666	SGT1-like protein, putative	93	80			18	11	175.826	186.89	176.826	187.89	1.06257	0	0	1	1	1	14.7807	8.88007	15.7807	9.88007	0.626085	0.896218
Tb927.1.3220	1602	GTPase activating protein of Rab-like GTPase, putative	97	74	76	93	325	376	183.388	172.873	184.388	173.873	0.942973	159.839	177.255	160.839	178.255	1.10828	266.874	303.537	267.874	304.537	1.13687	1.06271
Tb927.1.3230	2148	cell division cycle protein, putative	96	93	178	158	212	252	181.497	217.259	182.497	218.259	1.19596	374.361	301.143	375.361	302.143	0.804939	174.084	203.434	175.084	204.434	1.16764	1.05618
Tb927.1.3250	5307	hypothetical protein, conserved	267	136	295	399	4	399	504.79	317.712	505.79	318.712	0.630128	620.43	760.481	621.43	761.481	1.22537	3.2846	322.104	4.2846	323.104	75.4106	25.7554
Tb927.1.3260	5661	hypothetical protein, conserved	186	138	294	360	630	730	351.651	322.385	352.651	323.385	0.91701	618.326	686.148	619.326	687.148	1.10951	517.325	589.314	518.325	590.314	1.13889	1.05514
Tb927.1.3270	2736	hypothetical protein, conserved	149	104	119	129	27	396	281.699	242.957	282.699	243.957	0.862955	250.275	245.87	251.275	246.87	0.982469	22.1711	319.683	23.1711	320.683	13.8398	5.2284
Tb927.1.3280	756	septum formation protein MAF homologue, putative	4		4	7	29	15	7.56239	0	8.56239	1	0.11679	8.4126	13.3418	9.4126	14.3418	1.52368	23.8134	12.1092	24.8134	13.1092	0.528311	0.722926
Tb927.1.3290	2967	hypothetical protein, conserved	157	81	102	124	252	261	296.824	189.226	297.824	190.226	0.638719	214.521	236.34	215.521	237.34	1.10124	206.93	210.7	207.93	211.7	1.01813	0.919362
Tb927.1.3300	2619	myotubularin, putative,zinc-binding phosphatase, putative	110	59	77	99	150	127	207.966	137.831	208.966	138.831	0.664372	161.943	188.691	162.943	189.691	1.16416	123.173	102.524	124.173	103.524	0.833714	0.887414
Tb927.1.3310	759	hypothetical protein, conserved	29	28	24	15	12	3	54.8274	65.4114	55.8274	66.4114	1.18959	50.4756	28.5895	51.4756	29.5895	0.574826	9.85381	2.42184	10.8538	3.42184	0.315266	0.693226
Tb927.1.3320	1050	leucine-rich repeat protein (LRRP)	70	50	78	58	262	62	132.342	116.806	133.342	117.806	0.883489	164.046	110.546	165.046	111.546	0.675849	215.142	50.0513	216.142	51.0513	0.236194	0.598511
Tb927.1.3350	471	hypothetical protein				1	3	3	0	0	1	1	1	0	1.90597	1	2.90597	2.90597	2.46345	2.42184	3.46345	3.42184	0.987984	1.63132
Tb927.1.3390	489	hypothetical protein, conserved	9	13	7		77	71	17.0154	30.3696	18.0154	31.3696	1.74127	14.7221	0	15.7221	1	0.0636049	63.2286	57.3168	64.2286	58.3168	0.907957	0.904276
Tb927.1.3400	1050	hypothetical protein, conserved	26	18	22	15	78	202	49.1556	42.0502	50.1556	43.0502	0.858333	46.2693	28.5895	47.2693	29.5895	0.625977	64.0498	163.07	65.0498	164.07	2.52223	1.33551
Tb927.1.3410	1314	hypothetical protein, conserved	45	26	13	18	52	27	85.0769	60.7391	86.0769	61.7391	0.717255	27.341	34.3074	28.341	35.3074	1.24581	42.6998	21.7965	43.6998	22.7965	0.521662	0.828242
Tb927.1.3450	2376	hypothetical protein, conserved	142	87	69	103	134	108	268.465	203.243	269.465	204.243	0.757956	145.117	196.315	146.117	197.315	1.35038	110.034	87.1861	111.034	88.1861	0.794225	0.967521
Tb927.1.3550	1092	hypothetical protein	65	24	38	37	182	134	122.889	56.0669	123.889	57.0669	0.46063	79.9197	70.5208	80.9197	71.5208	0.883848	149.449	108.175	150.449	109.175	0.725662	0.690047
Tb927.1.3560	2598	hypothetical protein, conserved	58	40	60	59	34	115	109.655	93.4448	110.655	94.4448	0.853509	126.189	112.452	127.189	113.452	0.891995	27.9191	92.8371	28.9191	93.8371	3.24481	1.66344
Tb927.1.3670	2142	ESAG8, putative	61	56	62	50	142	155	115.327	130.823	116.327	131.823	1.13321	130.395	95.2984	131.395	96.2984	0.73289	116.603	125.128	117.603	126.128	1.07249	0.979531
Tb927.1.3800	546	hypothetical protein, conserved	23	6	27	32	133	97	43.4838	14.0167	44.4838	15.0167	0.337578	56.7851	60.991	57.7851	61.991	1.07278	109.213	78.3061	110.213	79.3061	0.71957	0.709978
Tb927.1.3810	363	hypothetical protein, conserved	19	12	39	57	91	95	35.9214	28.0335	36.9214	29.0335	0.786359	82.0229	108.64	83.0229	109.64	1.3206	74.7247	76.6915	75.7247	77.6915	1.02597	1.04431
Tb927.1.3820	402	ATP synthase subunit, putative	3		19	23	15	22	5.6718	0	6.6718	1	0.149885	39.9599	43.8372	40.9599	44.8372	1.09466	12.3173	17.7601	13.3173	18.7601	1.40871	0.884419
Tb927.1.3830	1824	glucose-6-phosphate isomerase, glycosomal (PGI)	16	16	42	27	38	123	30.2496	37.3779	31.2496	38.3779	1.22811	88.3323	51.4611	89.3323	52.4611	0.587258	31.2037	99.2953	32.2037	100.295	3.1144	1.64326
Tb927.1.3840	1971	hypothetical protein, conserved	114	188	118	147	225	250	215.528	439.191	216.528	440.191	2.03295	248.172	280.177	249.172	281.177	1.12845	184.759	201.82	185.759	202.82	1.09184	1.41775
Tb927.1.3850	162	hypothetical protein, conserved	4	8		8	340		7.56239	18.689	8.56239	19.689	2.29947	0	15.2477	1	16.2477	16.2477	279.191	0	280.191	1	0.00356899	6.18359
Tb927.1.3860	3549	hypothetical protein, conserved	130	48	191	135	130	267	245.778	112.134	246.778	113.134	0.458444	401.702	257.306	402.702	258.306	0.641431	106.75	215.544	107.75	216.544	2.00969	1.03652
Tb927.1.3880	5214	hypothetical protein, conserved	434	283	324	313	45	729	820.52	661.122	821.52	662.122	0.805972	681.421	596.568	682.421	597.568	0.875659	36.9518	588.506	37.9518	589.506	15.533	5.73822
Tb927.1.3890	486	hypothetical protein	7	1	2	2	77	47	13.2342	2.33612	14.2342	3.33612	0.234374	4.2063	3.81193	5.2063	4.81193	0.924252	63.2286	37.9421	64.2286	38.9421	0.606305	0.58831
Tb927.1.3910	2724	hypothetical protein, conserved	158	193	114	138	118	220	298.715	450.871	299.715	451.871	1.50767	239.759	263.023	240.759	264.023	1.09663	96.8958	177.601	97.8958	178.601	1.8244	1.47623
Tb927.1.3940	2739	hypothetical protein, conserved	341	408	235	455	573	957	644.694	953.137	645.694	954.137	1.47769	494.241	867.215	495.241	868.215	1.75312	470.519	772.566	471.519	773.566	1.64058	1.6238
Tb927.1.3950	1515	D-alanine aminotransferase (ALAT)	73	102	62	49	67	334	138.014	238.284	139.014	239.284	1.7213	130.395	93.3924	131.395	94.3924	0.718384	55.0171	269.631	56.0171	270.631	4.83122	2.42364
Tb927.1.40	327	hypothetical protein	49	48	23	35	41	199	92.6393	112.134	93.6393	113.134	1.20819	48.3725	66.7089	49.3725	67.7089	1.37139	33.6672	160.649	34.6672	161.649	4.66287	2.41415
Tb927.1.4010	3750	TbPRI2, primase 2, kDNA replication	61	64	179	193	104	236	115.327	149.512	116.327	150.512	1.29387	376.464	367.852	377.464	368.852	0.977184	85.3997	190.518	86.3997	191.518	2.21665	1.4959
Tb927.1.4020	537	hypothetical protein	17	8	6	4	20	27	32.1402	18.689	33.1402	19.689	0.594112	12.6189	7.62387	13.6189	8.62387	0.633228	16.423	21.7965	17.423	22.7965	1.30841	0.845251
Tb927.1.4040	1620	hypothetical protein, conserved	75	48	57	57	172	257	141.795	112.134	142.795	113.134	0.792282	119.88	108.64	120.88	109.64	0.907019	141.238	207.471	142.238	208.471	1.46565	1.05498
Tb927.1.4050	2778	ser/thr protein phosphatase with EF-Hand domains (PPEF)	81	102	134	148	256	288	153.138	238.284	154.138	239.284	1.5524	281.822	282.083	282.822	283.083	1.00092	210.215	232.496	211.215	233.496	1.10549	1.2196
Tb927.1.4100	1062	cytochrome oxidase subunit IV (COXIV)	9	27	53	53	56	33	17.0154	63.0753	18.0154	64.0753	3.5567	111.467	101.016	112.467	102.016	0.907077	45.9844	26.6402	46.9844	27.6402	0.588284	1.68402
Tb927.1.4140	1110	hypothetical protein, conserved	7	1	15	24	108	50	13.2342	2.33612	14.2342	3.33612	0.234374	31.5473	45.7432	32.5473	46.7432	1.43616	88.6843	40.364	89.6843	41.364	0.461217	0.710585
Tb927.1.4160	501	hypothetical protein, conserved	4	3	4	1	2	5	7.56239	7.00836	8.56239	8.00836	0.935295	8.4126	1.90597	9.4126	2.90597	0.308731	1.6423	4.0364	2.6423	5.0364	1.90606	1.05003
Tb927.1.4180	2235	leucine-rich repeat protein (LRRP)	117	44	89	108	190	148	221.2	102.789	222.2	103.789	0.467099	187.18	205.844	188.18	206.844	1.09918	156.019	119.477	157.019	120.477	0.76728	0.777853
Tb927.1.4220	1200	hypothetical protein, conserved	103	56	27	27	268	358	194.732	130.823	195.732	131.823	0.673487	56.7851	51.4611	57.7851	52.4611	0.907866	220.068	289.006	221.068	290.006	1.31184	0.964397
Tb927.1.4230	1281	hypothetical protein, conserved	44	25	52	49	123	113	83.1863	58.403	84.1863	59.403	0.705614	109.364	93.3924	110.364	94.3924	0.855284	101.002	91.2225	102.002	92.2225	0.904129	0.821675
Tb927.1.4250	2370	hypothetical protein, conserved	190	178	153	158	394	326	359.214	415.83	360.214	416.83	1.15717	321.782	301.143	322.782	302.143	0.936058	323.533	263.173	324.533	264.173	0.814008	0.96908
Tb927.1.4280	2097	hypothetical protein, conserved	84	59	52	81	144	97	158.81	137.831	159.81	138.831	0.868725	109.364	154.383	110.364	155.383	1.40792	118.246	78.3061	119.246	79.3061	0.665064	0.980569
Tb927.1.4300	1476	chaperone protein DNAj, putative	114	65	17	23	123	82	215.528	151.848	216.528	152.848	0.705903	35.7536	43.8372	36.7536	44.8372	1.21994	101.002	66.1969	102.002	67.1969	0.658783	0.861543
Tb927.1.4310	4917	hypothetical protein, conserved	193	123	355	351	462	345	364.886	287.343	365.886	288.343	0.788069	746.619	668.994	747.619	669.994	0.896171	379.372	278.511	380.372	279.511	0.734837	0.806359
Tb927.1.4340	2151	hypothetical protein, conserved	88	79	99	114	477	370	166.373	184.554	167.373	185.554	1.10863	208.212	217.28	209.212	218.28	1.04335	391.689	298.693	392.689	299.693	0.763182	0.971717
Tb927.1.4370	1803	hypothetical protein, conserved	117	60	118	118	93	156	221.2	140.167	222.2	141.167	0.635316	248.172	224.904	249.172	225.904	0.90662	76.367	125.936	77.367	126.936	1.64069	1.06088
Tb927.1.4380	1593	hypothetical protein, conserved	66	41	46	33	187	215	124.78	95.781	125.78	96.781	0.769449	96.745	62.8969	97.745	63.8969	0.653711	153.555	173.565	154.555	174.565	1.12947	0.850876
Tb927.1.4400	867	hypothetical protein, conserved	58	28	14	21	89	94	109.655	65.4114	110.655	66.4114	0.600168	29.4441	40.0253	30.4441	41.0253	1.34756	73.0824	75.8842	74.0824	76.8842	1.03782	0.995183
Tb927.1.4410	2337	hypothetical protein, conserved	74	38	45	74	246	209	139.904	88.7726	140.904	89.7726	0.637118	94.6418	141.042	95.6418	142.042	1.48514	202.003	168.721	203.003	169.721	0.836053	0.986104
Tb927.1.4420	2838	ABC transporter, putative	169	176	270	273	389	443	319.511	411.157	320.511	412.157	1.28594	567.851	520.329	568.851	521.329	0.91646	319.428	357.625	320.428	358.625	1.11921	1.1072
Tb927.1.4440	636	hypothetical protein, conserved	15	10	26	32	51	37	28.359	23.3612	29.359	24.3612	0.82977	54.6819	60.991	55.6819	61.991	1.1133	41.8787	29.8693	42.8787	30.8693	0.719922	0.887666
Tb927.1.4450	3504	hypothetical protein, conserved	190	123	243	323	414	467	359.214	287.343	360.214	288.343	0.800477	511.066	615.627	512.066	616.627	1.2042	339.956	376.999	340.956	377.999	1.10864	1.03777
Tb927.1.4470	1332	hypothetical protein, conserved	101	68	11	13	236	255	190.95	158.856	191.95	159.856	0.832799	23.1347	24.7776	24.1347	25.7776	1.06807	193.792	205.856	194.792	206.856	1.06194	0.987603
Tb927.1.4480	4455	hypothetical protein, conserved	161	157	167	205	682	870	304.386	366.771	305.386	367.771	1.20428	351.226	390.723	352.226	391.723	1.11214	560.025	702.333	561.025	703.333	1.25366	1.19002
Tb927.1.4490	519	acetyltransferase, putative	2		17	10	29	61	3.7812	0	4.7812	1	0.209153	35.7536	19.0597	36.7536	20.0597	0.545788	23.8134	49.244	24.8134	50.244	2.02488	0.926606
Tb927.1.4500	888	hypothetical protein, conserved	13	9	16	25	151	147	24.5778	21.0251	25.5778	22.0251	0.861102	33.6504	47.6492	34.6504	48.6492	1.404	123.994	118.67	124.994	119.67	0.957408	1.07417
Tb927.1.4520	2196	hypothetical protein, conserved	117	48	114	98	510	321	221.2	112.134	222.2	113.134	0.509153	239.759	186.785	240.759	187.785	0.779969	418.787	259.137	419.787	260.137	0.619687	0.63627
Tb927.1.4680	996	hypothetical protein, conserved	54	36	35	71	107	80	102.092	84.1004	103.092	85.1004	0.825477	73.6103	135.324	74.6103	136.324	1.82714	87.8631	64.5823	88.8631	65.5823	0.738015	1.13021
Tb927.1.4690	1038	arginine N-methyltransferase (PRMT1)	8	8	22	23	8	10	15.1248	18.689	16.1248	19.689	1.22104	46.2693	43.8372	47.2693	44.8372	0.948548	6.56921	8.07279	7.56921	9.07279	1.19864	1.12274
Tb927.1.4700	960	hypothetical protein, conserved	59	43	19	37	73	49	111.545	100.453	112.545	101.453	0.901443	39.9599	70.5208	40.9599	71.5208	1.74612	59.944	39.5567	60.944	40.5567	0.665474	1.10435
Tb927.1.4710	537	hypothetical protein, conserved	29	20	39	11	22	20	54.8274	46.7224	55.8274	47.7224	0.854821	82.0229	20.9656	83.0229	21.9656	0.264573	18.0653	16.1456	19.0653	17.1456	0.899307	0.672901
Tb927.1.4720	1896	hypothetical protein, conserved	131	104	54	62	266	310	247.668	242.957	248.668	243.957	0.981052	113.57	118.17	114.57	119.17	1.04015	218.426	250.257	219.426	251.257	1.14506	1.05542
Tb927.1.4730	477	hypothetical protein, conserved	7	5	5	11	26	45	13.2342	11.6806	14.2342	12.6806	0.890855	10.5158	20.9656	11.5158	21.9656	1.90744	21.3499	36.3276	22.3499	37.3276	1.67014	1.48948
Tb927.1.4740	3180	hypothetical protein, conserved	206	156	148	132	336	390	389.463	364.435	390.463	365.435	0.935901	311.266	251.588	312.266	252.588	0.808885	275.907	314.839	276.907	315.839	1.1406	0.961794
Tb927.1.4760	3087	hypothetical protein, conserved	161	76	87	145	432	458	304.386	177.545	305.386	178.545	0.584653	182.974	276.365	183.974	277.365	1.50763	354.737	369.734	355.737	370.734	1.04216	1.04481
Tb927.1.4780	2013	serine peptidase, putative,serine peptidase, Clan SC, Family S9D	121	143	56	45	188	188	228.762	334.065	229.762	335.065	1.45831	117.776	85.7685	118.776	86.7685	0.73052	154.376	151.768	155.376	152.768	0.983216	1.05735
Tb927.1.4800	1404	hypothetical protein, conserved	59	51	43	41	190	201	111.545	119.142	112.545	120.142	1.0675	90.4355	78.1447	91.4355	79.1447	0.865579	156.019	162.263	157.019	163.263	1.03977	0.990949
Tb927.1.4830	903	Phospholipase A1	2	4	15	19	27	24	3.7812	9.34448	4.7812	10.3445	2.16358	31.5473	36.2134	32.5473	37.2134	1.14336	22.1711	19.3747	23.1711	20.3747	0.879316	1.39542
Tb927.1.4970	477	hypothetical protein	6	5	17	4	32	27	11.3436	11.6806	12.3436	12.6806	1.0273	35.7536	7.62387	36.7536	8.62387	0.23464	26.2768	21.7965	27.2768	22.7965	0.835747	0.69923
Tb927.1.5000	816	hypothetical protein, conserved	13	7	45	29	35	32	24.5778	16.3528	25.5778	17.3528	0.678434	94.6418	55.273	95.6418	56.273	0.588373	28.7403	25.8329	29.7403	26.8329	0.902242	0.723016
Tb927.1.5030	2208	leucine-rich repeat protein (LRRP)	33	29	77	86	300	199	62.3898	67.7475	63.3898	68.7475	1.08452	161.943	163.913	162.943	164.913	1.01209	246.345	160.649	247.345	161.649	0.653534	0.916716
Tb927.1.5080	780	ESAG9, putative	37	10	59	39	202	115	69.9521	23.3612	70.9521	24.3612	0.343347	124.086	74.3327	125.086	75.3327	0.602248	165.872	92.8371	166.872	93.8371	0.562328	0.502641
Tb927.1.5180	144	hypothetical protein			1	1	34	24	0	0	1	1	1	2.10315	1.90597	3.10315	2.90597	0.936457	27.9191	19.3747	28.9191	20.3747	0.70454	0.880332
Tb927.1.5220	894	ESAG9, putative	5	3		2	23	46	9.45299	7.00836	10.453	8.00836	0.766131	0	3.81193	1	4.81193	4.81193	18.8865	37.1348	19.8865	38.1348	1.91763	2.49856
Tb927.1.5250	177	hypothetical protein					47	70	0	0	1	1	1	0	0	1	1	1	38.5941	56.5095	39.5941	57.5095	1.45248	1.15083
Tb927.1.5260	540	hypothetical protein					5	4	0	0	1	1	1	0	0	1	1	1	4.10575	3.22912	5.10575	4.22912	0.828304	0.942768
Tb927.1.560	1329	hypothetical protein, conserved	64	80	39	25	198	141	120.998	186.89	121.998	187.89	1.5401	82.0229	47.6492	83.0229	48.6492	0.585973	162.588	113.826	163.588	114.826	0.701925	0.942666
Tb927.1.570	828	Histone-lysine N-methyltransferase, H3 lysine-76 specific (DOT1B)	4	4	79	48	259	328	7.56239	9.34448	8.56239	10.3445	1.20813	166.149	91.4864	167.149	92.4864	0.553317	212.678	264.788	213.678	265.788	1.24387	1.00177
Tb927.1.580	1551	phosphate-repressible phosphate permease, putative	129	89	125	142	31	264	243.887	207.915	244.887	208.915	0.853106	262.894	270.647	263.894	271.647	1.02938	25.4557	213.122	26.4557	214.122	8.0936	3.32536
Tb927.1.610	909	hypothetical protein, conserved	72	56	19	17	60	61	136.123	130.823	137.123	131.823	0.961346	39.9599	32.4014	40.9599	33.4014	0.815467	49.2691	49.244	50.2691	50.244	0.999502	0.925439
Tb927.1.630	516	anti-silencing protein ASF 1 like protein, putative		1	26	39	20	8	0	2.33612	1	3.33612	3.33612	54.6819	74.3327	55.6819	75.3327	1.35291	16.423	6.45823	17.423	7.45823	0.428068	1.7057
Tb927.1.650	600	hypothetical protein, conserved	67	51	54	44	67	47	126.67	119.142	127.67	120.142	0.941036	113.57	83.8626	114.57	84.8626	0.740704	55.0171	37.9421	56.0171	38.9421	0.695183	0.792307
Tb927.1.670	1845	hypothetical protein, conserved	96	171	159	316	26	193	181.497	399.477	182.497	400.477	2.19442	334.401	602.286	335.401	603.286	1.7987	21.3499	155.805	22.3499	156.805	7.0159	3.66967
Tb927.1.690	732	hypothetical protein, conserved	26	8	44	24		216	49.1556	18.689	50.1556	19.689	0.392558	92.5387	45.7432	93.5387	46.7432	0.499721	0	174.372	1	175.372	175.372	58.7549
Tb927.1.710	1263	phosphoglycerate kinase (PGKB)	53	21	90	86	10	233	100.202	49.0585	101.202	50.0585	0.494641	189.284	163.913	190.284	164.913	0.86667	8.21151	188.096	9.21151	189.096	20.5282	7.29652
Tb927.1.730	1710	hypothetical protein, conserved	29	41	54	21	208	257	54.8274	95.781	55.8274	96.781	1.73358	113.57	40.0253	114.57	41.0253	0.35808	170.799	207.471	171.799	208.471	1.21345	1.1017
Tb927.1.740	1308	hypothetical protein, conserved	22	28	37	52	267	471	41.5932	65.4114	42.5932	66.4114	1.5592	77.8166	99.1103	78.8166	100.11	1.27017	219.247	380.228	220.247	381.228	1.73091	1.52009
Tb927.1.760	2286	hypothetical protein, conserved	27	27	62	83	13	489	51.0462	63.0753	52.0462	64.0753	1.23112	130.395	158.195	131.395	159.195	1.21157	10.675	394.759	11.675	395.759	33.8981	12.1136
Tb927.1.780	1143	hypothetical protein, conserved	79	29	50	47	3	81	149.357	67.7475	150.357	68.7475	0.457228	105.158	89.5805	106.158	90.5805	0.853264	2.46345	65.3896	3.46345	66.3896	19.1686	6.82637
Tb927.1.790	2406	hypothetical protein, conserved	252	111	68	95	1	152	476.431	259.309	477.431	260.309	0.54523	143.014	181.067	144.014	182.067	1.26423	0.821151	122.706	1.82115	123.706	67.9276	23.2457
Tb927.1.820	1281	hypothetical protein, conserved	30	16	13	21	130	93	56.718	37.3779	57.718	38.3779	0.664922	27.341	40.0253	28.341	41.0253	1.44756	106.75	75.077	107.75	76.077	0.706053	0.939512
Tb927.1.830	2847	hypothetical protein, conserved	127	73	138	137	9	404	240.106	170.537	241.106	171.537	0.711458	290.235	261.118	291.235	262.118	0.900021	7.39036	326.141	8.39036	327.141	38.9901	13.5339
Tb927.1.840	720	hypothetical protein, conserved	59	67	22	26	67	74	111.545	156.52	112.545	157.52	1.39961	46.2693	49.5551	47.2693	50.5551	1.06951	55.0171	59.7387	56.0171	60.7387	1.08429	1.18447
Tb927.1.860	807	hypothetical protein, conserved	6	21	43	50	183	157	11.3436	49.0585	12.3436	50.0585	4.05543	90.4355	95.2984	91.4355	96.2984	1.05318	150.271	126.743	151.271	127.743	0.844466	1.98436
Tb927.1.870	1029	deoxyhypusine synthase, putative	28	19	16	14	164	48	52.9368	44.3863	53.9368	45.3863	0.841472	33.6504	26.6835	34.6504	27.6835	0.798938	134.669	38.7494	135.669	39.7494	0.292989	0.644466
Tb927.1.880	13779	hypothetical protein, conserved	558	377	653	714	149	1434	1054.95	880.718	1055.95	881.718	0.834996	1373.36	1360.86	1374.36	1361.86	0.990907	122.351	1157.64	123.351	1158.64	9.39298	3.73963
Tb927.1.890	771	hypothetical protein, conserved	22	9	71	129	248	24	41.5932	21.0251	42.5932	22.0251	0.517104	149.324	245.87	150.324	246.87	1.64225	203.645	19.3747	204.645	20.3747	0.099561	0.752973
Tb927.1.990	1125	hypothetical protein, conserved	49	35	35	55	116	43	92.6393	81.7642	93.6393	82.7642	0.883862	73.6103	104.828	74.6103	105.828	1.41841	95.2535	34.713	96.2535	35.713	0.371031	0.891102
Tb927.10.1000	483	hypothetical protein	3	3			21	10	5.6718	7.00836	6.6718	8.00836	1.20033	0	0	1	1	1	17.2442	8.07279	18.2442	9.07279	0.497298	0.89921
Tb927.10.10000	1224	hypothetical protein, conserved	69	27	51	45	132	148	130.451	63.0753	131.451	64.0753	0.487445	107.261	85.7685	108.261	86.7685	0.801478	108.392	119.477	109.392	120.477	1.10134	0.796753
Tb927.10.10010	681	60S acidic ribosomal subunit	20	16	31	42	129	66	37.812	37.3779	38.812	38.3779	0.988817	65.1977	80.0506	66.1977	81.0506	1.22437	105.928	53.2804	106.928	54.2804	0.507633	0.906941
Tb927.10.10020	1806	hypothetical protein, conserved	83	136	65	103	384	1071	156.92	317.712	157.92	318.712	2.01819	136.705	196.315	137.705	197.315	1.43288	315.322	864.596	316.322	865.596	2.73644	2.0625
Tb927.10.10030	303	hypothetical protein, conserved	49	16	2		66	42	92.6393	37.3779	93.6393	38.3779	0.409848	4.2063	0	5.2063	1	0.192075	54.196	33.9057	55.196	34.9057	0.632396	0.41144
Tb927.10.10050	3666	hypothetical protein, conserved	256	297	122	394	356	737	483.993	693.828	484.993	694.828	1.43265	256.584	750.951	257.584	751.951	2.91924	292.33	594.965	293.33	595.965	2.03172	2.12787
Tb927.10.10070	1668	hypothetical protein, conserved	58	18	115	151	102	61	109.655	42.0502	110.655	43.0502	0.38905	241.862	287.801	242.862	288.801	1.18916	83.7574	49.244	84.7574	50.244	0.592798	0.723668
Tb927.10.10080	441	hypothetical protein, conserved	17	11	12	15	125	52	32.1402	25.6973	33.1402	26.6973	0.805588	25.2378	28.5895	26.2378	29.5895	1.12774	102.644	41.9785	103.644	42.9785	0.414675	0.782669
Tb927.10.10090	3261	hypothetical protein, conserved	187	92	127	189	229	215	353.542	214.923	354.542	215.923	0.60902	267.1	360.228	268.1	361.228	1.34736	188.044	173.565	189.044	174.565	0.923412	0.959931
Tb927.10.1010	495	hypothetical protein	50	61	41	59	122	148	94.5299	142.503	95.5299	143.503	1.50218	86.2292	112.452	87.2292	113.452	1.30062	100.18	119.477	101.18	120.477	1.19072	1.33117
Tb927.10.10100	2469	hypothetical protein, conserved	85	54	106	121	61	64	160.701	126.151	161.701	127.151	0.786332	222.934	230.622	223.934	231.622	1.03433	50.0902	51.6659	51.0902	52.6659	1.03084	0.950501
Tb927.10.10110	447	hypothetical protein, conserved	16	8	20	22	39	38	30.2496	18.689	31.2496	19.689	0.630056	42.063	41.9313	43.063	42.9313	0.996941	32.0249	30.6766	33.0249	31.6766	0.959174	0.862057
Tb927.10.10120	1725	hypothetical protein, conserved	24	21	74	62	122	126	45.3744	49.0585	46.3744	50.0585	1.07944	155.633	118.17	156.633	119.17	0.760822	100.18	101.717	101.18	102.717	1.01519	0.951818
Tb927.10.10130	1638	MRB complex component mitochondrial RNA binding complex 1 subunit	100	105	54	49	251	203	189.06	245.293	190.06	246.293	1.29587	113.57	93.3924	114.57	94.3924	0.823883	206.109	163.878	207.109	164.878	0.796092	0.971948
Tb927.10.10140	996	paraflagellar rod protein PFC19	6	27	31	21	112	163	11.3436	63.0753	12.3436	64.0753	5.19097	65.1977	40.0253	66.1977	41.0253	0.619739	91.9689	131.586	92.9689	132.586	1.42614	2.41228
Tb927.10.10150	1986	hypothetical protein, conserved	120	133	124	160	338	289	226.872	310.704	227.872	311.704	1.36789	260.791	304.955	261.791	305.955	1.1687	277.549	233.304	278.549	234.304	0.841158	1.12592
Tb927.10.10170	1335	hypothetical protein, conserved,predicted WD40 repeat protein	15	16	74	80	129	273	28.359	37.3779	29.359	38.3779	1.3072	155.633	152.477	156.633	153.477	0.979852	105.928	220.387	106.928	221.387	2.07042	1.45249
Tb927.10.10180	903	hypothetical protein, conserved	27	40	39	55	292	214	51.0462	93.4448	52.0462	94.4448	1.81464	82.0229	104.828	83.0229	105.828	1.27469	239.776	172.758	240.776	173.758	0.721657	1.27033
Tb927.10.10190	2541	Homologue of GRR1, and F-box component of the SCF ubiquitin ligase complex.	127	75	99	106	243	225	240.106	175.209	241.106	176.209	0.730836	208.212	202.033	209.212	203.033	0.970463	199.54	181.638	200.54	182.638	0.910732	0.870677
Tb927.10.1020	474	hypothetical protein	17	5	65	47	20	36	32.1402	11.6806	33.1402	12.6806	0.382635	136.705	89.5805	137.705	90.5805	0.657787	16.423	29.062	17.423	30.062	1.72542	0.921948
Tb927.10.10200	1410	hypothetical protein, conserved, no yeast homologue.	22	12	15	26	165	189	41.5932	28.0335	42.5932	29.0335	0.681646	31.5473	49.5551	32.5473	50.5551	1.55328	135.49	152.576	136.49	153.576	1.12518	1.12004
Tb927.10.10210	1122	procyclin-associated gene 4 (PAG4) protein (PAG4)	24	29	16	22	84	88	45.3744	67.7475	46.3744	68.7475	1.48245	33.6504	41.9313	34.6504	42.9313	1.23898	68.9767	71.0406	69.9767	72.0406	1.02949	1.25031
Tb927.10.10220	1257	procyclin-associated gene 2 (PAG2) protein (PAG2)	103	85	25	43	153	130	194.732	198.57	195.732	199.57	1.01961	52.5788	81.9566	53.5788	82.9566	1.54831	125.636	104.946	126.636	105.946	0.83662	1.13485
Tb927.10.10250	390	EP2 procyclin (EP2)	69	37	17	33	132	172	130.451	86.4365	131.451	87.4365	0.665163	35.7536	62.8969	36.7536	63.8969	1.73852	108.392	138.852	109.392	139.852	1.27845	1.22738
Tb927.10.10270	342	hypothetical protein	10	8	23	10	34	59	18.906	18.689	19.906	19.689	0.989098	48.3725	19.0597	49.3725	20.0597	0.406293	27.9191	47.6295	28.9191	48.6295	1.68157	1.02565
Tb927.10.10300	1782	hypothetical protein, conserved	30	32	133	98	395	328	56.718	74.7559	57.718	75.7559	1.31252	279.719	186.785	280.719	187.785	0.668942	324.355	264.788	325.355	265.788	0.816916	0.932792
Tb927.10.10310	1446	hypothetical protein, conserved	70	38	89	103	198	242	132.342	88.7726	133.342	89.7726	0.673251	187.18	196.315	188.18	197.315	1.04854	162.588	195.362	163.588	196.362	1.20034	0.974045
Tb927.10.10320	330	dynein light chain, putative,dynein Tctex1 family, putative			13	13	2	2	0	0	1	1	1	27.341	24.7776	28.341	25.7776	0.909552	1.6423	1.61456	2.6423	2.61456	0.9895	0.966351
Tb927.10.10330	1674	hypothetical protein, conserved	79	36	112	105	158	109	149.357	84.1004	150.357	85.1004	0.565988	235.553	200.127	236.553	201.127	0.850239	129.742	87.9934	130.742	88.9934	0.68068	0.698969
Tb927.10.10340	3528	structural maintenance of chromosome 2, putative (SMC2)	136	98	120	110	272	275	257.121	228.94	258.121	229.94	0.890821	252.378	209.656	253.378	210.656	0.831391	223.353	222.002	224.353	223.002	0.993977	0.905396
Tb927.10.10350	1821	protein kinase, putative	109	114	146	141	155	92	206.075	266.318	207.075	267.318	1.29092	307.06	268.741	308.06	269.741	0.875613	127.278	74.2697	128.278	75.2697	0.586768	0.917767
Tb927.10.10370	549	hypothetical protein, conserved	50	43	42	47	55	35	94.5299	100.453	95.5299	101.453	1.062	88.3323	89.5805	89.3323	90.5805	1.01397	45.1633	28.2548	46.1633	29.2548	0.633724	0.903233
Tb927.10.10380	1563	ATP-dependent DEAD/H RNA helicase, putative Dbp8, ribosome biogenesis?	59	49	37	37	163	200	111.545	114.47	112.545	115.47	1.02599	77.8166	70.5208	78.8166	71.5208	0.907433	133.848	161.456	134.848	162.456	1.20474	1.04605
Tb927.10.10390	1479	trypanothione reductase	37	24	53	57	68	84	69.9521	56.0669	70.9521	57.0669	0.804301	111.467	108.64	112.467	109.64	0.974865	55.8383	67.8114	56.8383	68.8114	1.21065	0.996607
Tb927.10.10400	981	Mitchondrial SSU ribosomal protein	33	43	31	40	225	310	62.3898	100.453	63.3898	101.453	1.60047	65.1977	76.2387	66.1977	77.2387	1.16679	184.759	250.257	185.759	251.257	1.35259	1.37328
Tb927.10.10410	2136	DNA replication licensing factor MCM8, putative	142	82	70	130	235	174	268.465	191.562	269.465	192.562	0.714608	147.221	247.776	148.221	248.776	1.67842	192.97	140.467	193.97	141.467	0.72932	1.04078
Tb927.10.10420	396	monothiol glutaredoxin, putative	2	1	28	12	24	16	3.7812	2.33612	4.7812	3.33612	0.697759	58.8882	22.8716	59.8882	23.8716	0.398603	19.7076	12.9165	20.7076	13.9165	0.672046	0.589469
Tb927.10.10430	1035	hypothetical protein, conserved	166	127	81	88	212	264	313.839	296.687	314.839	297.687	0.945521	170.355	167.725	171.355	168.725	0.984651	174.084	213.122	175.084	214.122	1.22297	1.05105
Tb927.10.10440	1143	mitochondrial carrier protein, MCP8	59	62	20	18	43	65	111.545	144.84	112.545	145.84	1.29583	42.063	34.3074	43.063	35.3074	0.819901	35.3095	52.4731	36.3095	53.4731	1.4727	1.19614
Tb927.10.1060	1611	T-complex protein 1, delta subunit, putative (TCP-1-delta)	20	12	76	73	127	255	37.812	28.0335	38.812	29.0335	0.748054	159.839	139.136	160.839	140.136	0.871276	104.286	205.856	105.286	206.856	1.9647	1.19468
Tb927.10.10600	336	ARP2/3 complex 16kDa subunit, putative	1	3	2	5	84	123	1.8906	7.00836	2.8906	8.00836	2.77049	4.2063	9.52984	5.2063	10.5298	2.02252	68.9767	99.2953	69.9767	100.295	1.43327	2.07542
Tb927.10.10610	690	protein tyrosine phosphatase, putative	26	31	38	65	130	113	49.1556	72.4198	50.1556	73.4198	1.46384	79.9197	123.888	80.9197	124.888	1.54335	106.75	91.2225	107.75	92.2225	0.855897	1.2877
Tb927.10.10620	891	hypothetical protein, conserved	9	18	52	47	65	77	17.0154	42.0502	18.0154	43.0502	2.38963	109.364	89.5805	110.364	90.5805	0.820744	53.3748	62.1605	54.3748	63.1605	1.16158	1.45732
Tb927.10.10630	783	hypothetical protein, conserved	67	50	8	14	41	47	126.67	116.806	127.67	117.806	0.922738	16.8252	26.6835	17.8252	27.6835	1.55306	33.6672	37.9421	34.6672	38.9421	1.12331	1.1997
Tb927.10.10640	291	hypothetical protein, conserved	4	7	9	3	20	31	7.56239	16.3528	8.56239	17.3528	2.02663	18.9284	5.7179	19.9284	6.7179	0.337103	16.423	25.0257	17.423	26.0257	1.49375	1.28583
Tb927.10.10650	1428	iron-containing hydrogenase, putative	85	38	18	19	78	111	160.701	88.7726	161.701	89.7726	0.555177	37.8567	36.2134	38.8567	37.2134	0.957708	64.0498	89.608	65.0498	90.608	1.3929	0.968596
Tb927.10.10670	600	kinetoplastid-specific dual specificity phosphatase, putative	70	40	45	57	68	82	132.342	93.4448	133.342	94.4448	0.708291	94.6418	108.64	95.6418	109.64	1.14636	55.8383	66.1969	56.8383	67.1969	1.18225	1.0123
Tb927.10.10680	2982	hypothetical protein, conserved	108	108	82	135	393	345	204.185	252.301	205.185	253.301	1.2345	172.458	257.306	173.458	258.306	1.48915	322.712	278.511	323.712	279.511	0.863456	1.1957
Tb927.10.10690	1152	hypothetical protein, conserved	42	50	30	23	35	44	79.4051	116.806	80.4051	117.806	1.46516	63.0945	43.8372	64.0945	44.8372	0.699549	28.7403	35.5203	29.7403	36.5203	1.22797	1.13089
Tb927.10.1070	906	cdc2- like protein kinase (CRK1)	10	11	42	40	211	143	18.906	25.6973	19.906	26.6973	1.34117	88.3323	76.2387	89.3323	77.2387	0.864622	173.263	115.441	174.263	116.441	0.668191	0.957995
Tb927.10.10700	1068	splicing factor Prp31				3	85	55	0	0	1	1	1	0	5.7179	1	6.7179	6.7179	69.7978	44.4003	70.7978	45.4003	0.641268	2.78639
Tb927.10.10710	1074	hypothetical protein, conserved	64	58	12	11	59	39	120.998	135.495	121.998	136.495	1.11883	25.2378	20.9656	26.2378	21.9656	0.837175	48.4479	31.4839	49.4479	32.4839	0.656931	0.870978
Tb927.10.10720	906	hypothetical protein, conserved	1			1	4	3	1.8906	0	2.8906	1	0.345949	0	1.90597	1	2.90597	2.90597	3.2846	2.42184	4.2846	3.42184	0.798636	1.35018
Tb927.10.10730	4530	hypothetical protein	215	196	156	177	542	553	406.479	457.88	407.479	458.88	1.12614	328.092	337.356	329.092	338.356	1.02815	445.064	446.425	446.064	447.425	1.00305	1.05245
Tb927.10.10740	1935	hypothetical protein, conserved	161	122	166	222	136	127	304.386	285.007	305.386	286.007	0.936541	349.123	423.125	350.123	424.125	1.21136	111.677	102.524	112.677	103.524	0.918776	1.02223
Tb927.10.10750	4713	zinc carboxypeptidase, putative,metallo- peptidase, Clan MC, Family M14	285	221	195	238	546	610	538.821	516.283	539.821	517.283	0.958249	410.114	453.62	411.114	454.62	1.10582	448.348	492.44	449.348	493.44	1.09812	1.05407
Tb927.10.10770	1857	hypothetical protein, conserved	26	44	85	127	88	100	49.1556	102.789	50.1556	103.789	2.06935	178.768	242.058	179.768	243.058	1.35207	72.2613	80.7279	73.2613	81.7279	1.11557	1.51233
Tb927.10.10780	645	hypothetical protein, conserved	22	27	34	62	50	71	41.5932	63.0753	42.5932	64.0753	1.50436	71.5071	118.17	72.5071	119.17	1.64356	41.0575	57.3168	42.0575	58.3168	1.3866	1.5115
Tb927.10.10800	1359	palmitoyl acyltransferase 2, TbPAT2	81	69	88	68	170	156	153.138	161.192	154.138	162.192	1.05225	185.077	129.606	186.077	130.606	0.70189	139.596	125.936	140.596	126.936	0.902841	0.885661
Tb927.10.10810	1857	adenosine deaminase-like protein	123	115	69	62	158	147	232.544	268.654	233.544	269.654	1.15462	145.117	118.17	146.117	119.17	0.815577	129.742	118.67	130.742	119.67	0.915315	0.961837
Tb927.10.10820	1002	hypothetical protein, conserved	221	142	24	57	20	30	417.822	331.729	418.822	332.729	0.79444	50.4756	108.64	51.4756	109.64	2.12994	16.423	24.2184	17.423	25.2184	1.44742	1.45727
Tb927.10.10830	963	RGG2, MRB complex component	36	15	8	6	53	80	68.0616	35.0418	69.0616	36.0418	0.52188	16.8252	11.4358	17.8252	12.4358	0.697653	43.521	64.5823	44.521	65.5823	1.47307	0.897532
Tb927.10.10840	1710	hypothetical protein, conserved	28	14	20	32	346	465	52.9368	32.7057	53.9368	33.7057	0.624911	42.063	60.991	43.063	61.991	1.43954	284.118	375.385	285.118	376.385	1.3201	1.12818
Tb927.10.10850	2712	argonaute-like protein (AGO1)	70	59	57	51	262	225	132.342	137.831	133.342	138.831	1.04117	119.88	97.2043	120.88	98.2043	0.812414	215.142	181.638	216.142	182.638	0.844992	0.899524
Tb927.10.10870	1713	protein kinase, putative	27	212	32	47	34	37	51.0462	495.258	52.0462	496.258	9.53495	67.3008	89.5805	68.3008	90.5805	1.3262	27.9191	29.8693	28.9191	30.8693	1.06744	3.9762
Tb927.10.10880	2055	ABC transporter, putative	40	13	36	41	34	24	75.6239	30.3696	76.6239	31.3696	0.409396	75.7134	78.1447	76.7134	79.1447	1.03169	27.9191	19.3747	28.9191	20.3747	0.70454	0.71521
Tb927.10.1090	432	40S ribosomal protein S23	22	19	38	43	133	170	41.5932	44.3863	42.5932	45.3863	1.06558	79.9197	81.9566	80.9197	82.9566	1.02517	109.213	137.237	110.213	138.237	1.25427	1.11501
Tb927.10.10980	2115	heat shock protein 83, HSP83	715	473	644	709	1674	1409	1351.78	1104.99	1352.78	1105.99	0.817566	1354.43	1351.33	1355.43	1352.33	0.997714	1374.61	1137.46	1375.61	1138.46	0.827603	0.880961
Tb927.10.10990	1743	hypothetical protein, conserved,predicted WD40 repeat protein	33	13	17	40	82	72	62.3898	30.3696	63.3898	31.3696	0.494868	35.7536	76.2387	36.7536	77.2387	2.10153	67.3344	58.1241	68.3344	59.1241	0.865217	1.15387
Tb927.10.11000	1017	hypothetical protein, conserved	57	32	45	40	65	60	107.764	74.7559	108.764	75.7559	0.696515	94.6418	76.2387	95.6418	77.2387	0.807583	53.3748	48.4367	54.3748	49.4367	0.909185	0.804428
Tb927.10.11010	897	hypothetical protein, conserved	47	44	52	39	160	155	88.8581	102.789	89.8581	103.789	1.15504	109.364	74.3327	110.364	75.3327	0.682585	131.384	125.128	132.384	126.128	0.952744	0.930122
Tb927.10.11020	2856	DNA mismatch repair protein, putative,MSH2 (MSH2)	70	49	149	141	303	322	132.342	114.47	133.342	115.47	0.865969	313.37	268.741	314.37	269.741	0.858039	248.809	259.944	249.809	260.944	1.04457	0.922861
Tb927.10.11030	303	hypothetical protein, conserved	36	38	17	14	37	16	68.0616	88.7726	69.0616	89.7726	1.29989	35.7536	26.6835	36.7536	27.6835	0.75322	30.3826	12.9165	31.3826	13.9165	0.443446	0.832186
Tb927.10.11040	2313	hypothetical protein, conserved	87	80	53	54	265	267	164.482	186.89	165.482	187.89	1.13541	111.467	102.922	112.467	103.922	0.924024	217.605	215.544	218.605	216.544	0.99057	1.01667
Tb927.10.11050	939	Mitchondrial LSU ribosomal protein	41	15	44	49	68	59	77.5145	35.0418	78.5145	36.0418	0.459046	92.5387	93.3924	93.5387	94.3924	1.00913	55.8383	47.6295	56.8383	48.6295	0.855576	0.774583
Tb927.10.11060	222	hypothetical protein, conserved	17	26	12	7	25	11	32.1402	60.7391	33.1402	61.7391	1.86297	25.2378	13.3418	26.2378	14.3418	0.546607	20.5288	8.88007	21.5288	9.88007	0.458924	0.956167
Tb927.10.11070	1254	hypothetical protein, conserved	49	20	67	58	110	88	92.6393	46.7224	93.6393	47.7224	0.509641	140.911	110.546	141.911	111.546	0.786028	90.3266	71.0406	91.3266	72.0406	0.788823	0.694831
Tb927.10.11080	3495	paraflagellar rod protein,I17 antigen	347	94	59	40	390	260	656.038	219.595	657.038	220.595	0.335742	124.086	76.2387	125.086	77.2387	0.617485	320.249	209.893	321.249	210.893	0.656477	0.536568
Tb927.10.11090	2055	hypothetical protein, conserved	99	56	53	59	155	143	187.169	130.823	188.169	131.823	0.700554	111.467	112.452	112.467	113.452	1.00876	127.278	115.441	128.278	116.441	0.90772	0.872344
Tb927.10.1110	5397	kinesin, putative	228	143	217	226	353	413	431.056	334.065	432.056	335.065	0.775513	456.384	430.749	457.384	431.749	0.943953	289.866	333.406	290.866	334.406	1.14969	0.956385
Tb927.10.11100	1707	deoxyribodipyrimidine photolyase, putative,DNA repair enzyme, putative	53	41	103	148	59	55	100.202	95.781	101.202	96.781	0.956317	216.625	282.083	217.625	283.083	1.30079	48.4479	44.4003	49.4479	45.4003	0.918145	1.05842
Tb927.10.11110	2322	hypothetical protein, conserved	97	128	139	155	415	451	183.388	299.024	184.388	300.024	1.62713	292.338	295.425	293.338	296.425	1.01052	340.778	364.083	341.778	365.083	1.06819	1.23528
Tb927.10.11120	657	hypothetical protein, conserved	12	19	34	31	167	208	22.6872	44.3863	23.6872	45.3863	1.91607	71.5071	59.085	72.5071	60.085	0.828677	137.132	167.914	138.132	168.914	1.22284	1.32253
Tb927.10.11130	2934	hypothetical protein, conserved	69	73	178	207	411	407	130.451	170.537	131.451	171.537	1.30495	374.361	394.535	375.361	395.535	1.05375	337.493	328.563	338.493	329.563	0.973617	1.11077
Tb927.10.11140	4626	hypothetical protein, conserved	126	150	287	352	592	604	238.215	350.418	239.215	351.418	1.46904	603.604	670.9	604.604	671.9	1.11131	486.121	487.597	487.121	488.597	1.00303	1.19446
Tb927.10.11150	681	hypothetical protein, conserved	57	49	34	53	42	60	107.764	114.47	108.764	115.47	1.06165	71.5071	101.016	72.5071	102.016	1.40698	34.4883	48.4367	35.4883	49.4367	1.39304	1.28723
Tb927.10.11160	732	HIRA-interacting protein 5, putative	62	59	30	41	160	275	117.217	137.831	118.217	138.831	1.17437	63.0945	78.1447	64.0945	79.1447	1.23481	131.384	222.002	132.384	223.002	1.6845	1.36456
Tb927.10.11170	5424	hypothetical protein, conserved	247	177	347	326	770	803	466.978	413.493	467.978	414.493	0.885712	729.793	621.345	730.793	622.345	0.851602	632.286	648.245	633.286	649.245	1.0252	0.920838
Tb927.10.11180	2265	E1-like ubiquitin-activating enzyme, putative,ATG7/CVT2/APG7, putative (ATG7)	83	92	81	95	312	464	156.92	214.923	157.92	215.923	1.3673	170.355	181.067	171.355	182.067	1.06251	256.199	374.577	257.199	375.577	1.46026	1.29669
Tb927.10.11190	1461	hypothetical protein, conserved	53	32	143	104	222	143	100.202	74.7559	101.202	75.7559	0.748563	300.751	198.221	301.751	199.221	0.660216	182.295	115.441	183.295	116.441	0.635263	0.681347
Tb927.10.1120	1842	hypothetical protein, conserved	2	1	29	51	104	147	3.7812	2.33612	4.7812	3.33612	0.697759	60.9914	97.2043	61.9914	98.2043	1.58416	85.3997	118.67	86.3997	119.67	1.38507	1.22233
Tb927.10.11200	357	hypothetical protein, conserved					2	1	0	0	1	1	1	0	0	1	1	1	1.6423	0.807279	2.6423	1.80728	0.683979	0.89466
Tb927.10.11210	1416	hypothetical protein, conserved	9	11	101	122	179	170	17.0154	25.6973	18.0154	26.6973	1.48192	212.418	232.528	213.418	233.528	1.09423	146.986	137.237	147.986	138.237	0.934125	1.17009
Tb927.10.11220	1278	procyclic form surface glycoprotein (PSSA-2)	37	22	99	90	375	423	69.9521	51.3947	70.9521	52.3947	0.738451	208.212	171.537	209.212	172.537	0.8247	307.932	341.479	308.932	342.479	1.10859	0.890581
Tb927.10.11230	972	hypothetical protein, conserved	76	174	31	18	185	237	143.685	406.485	144.685	407.485	2.81635	65.1977	34.3074	66.1977	35.3074	0.533363	151.913	191.325	152.913	192.325	1.25774	1.53582
Tb927.10.11240	1194	hypothetical protein, conserved	30	8	14	10	68	44	56.718	18.689	57.718	19.689	0.341124	29.4441	19.0597	30.4441	20.0597	0.658901	55.8383	35.5203	56.8383	36.5203	0.64253	0.547518
Tb927.10.11250	2619	hypothetical protein, conserved	189	159	143	132	406	366	357.323	371.443	358.323	372.443	1.03941	300.751	251.588	301.751	252.588	0.837074	333.387	295.464	334.387	296.464	0.886589	0.921023
Tb927.10.11260	564	Mitchondrial SSU ribosomal protein	33	43	15	6	19	26	62.3898	100.453	63.3898	101.453	1.60047	31.5473	11.4358	32.5473	12.4358	0.382084	15.6019	20.9893	16.6019	21.9893	1.32451	1.10235
Tb927.10.11270	729	RBP23	21	25	55	28	93	78	39.7026	58.403	40.7026	59.403	1.45944	115.673	53.3671	116.673	54.3671	0.465977	76.367	62.9678	77.367	63.9678	0.826809	0.917409
Tb927.10.11280	444	hypothetical protein	39	52	19	32	22	41	73.7333	121.478	74.7333	122.478	1.63887	39.9599	60.991	40.9599	61.991	1.51346	18.0653	33.0984	19.0653	34.0984	1.78851	1.64694
Tb927.10.11290	1044	hypothetical protein, conserved	12	28	24	20	65	42	22.6872	65.4114	23.6872	66.4114	2.80368	50.4756	38.1193	51.4756	39.1193	0.759959	53.3748	33.9057	54.3748	34.9057	0.641947	1.40186
Tb927.10.1130	825	dynein arm light chain, axonemal, putative	5	3	50	28	277	199	9.45299	7.00836	10.453	8.00836	0.766131	105.158	53.3671	106.158	54.3671	0.512136	227.459	160.649	228.459	161.649	0.707561	0.661943
Tb927.10.11300	381	paraflagellar rod protein PFC16	18	42	3	2	37	45	34.0308	98.1171	35.0308	99.1171	2.82943	6.30945	3.81193	7.30945	4.81193	0.658317	30.3826	36.3276	31.3826	37.3276	1.18944	1.55906
Tb927.10.11310	1242	intraflagellar transport protein IFT55/IFT57, putative (IFT57/55)	65	63	51	63	67	78	122.889	147.176	123.889	148.176	1.19604	107.261	120.076	108.261	121.076	1.11837	55.0171	62.9678	56.0171	63.9678	1.14193	1.15211
Tb927.10.11330	687	hypothetical protein, conserved	16	7	22	38	121	152	30.2496	16.3528	31.2496	17.3528	0.555299	46.2693	72.4268	47.2693	73.4268	1.55337	99.3593	122.706	100.359	123.706	1.23264	1.11377
Tb927.10.11340	4161	hypothetical protein, conserved	146	130	103	134	522	444	276.027	303.696	277.027	304.696	1.09988	216.625	255.4	217.625	256.4	1.17817	428.641	358.432	429.641	359.432	0.836587	1.03821
Tb927.10.11350	402	Mitchondrial LSU ribosomal protein	16	4	45	44	121	168	30.2496	9.34448	31.2496	10.3445	0.331028	94.6418	83.8626	95.6418	84.8626	0.887296	99.3593	135.623	100.359	136.623	1.36134	0.859887
Tb927.10.11360	1698	protein phosphatase 2A regulatory subunit, putative	62	56	88	83	162	104	117.217	130.823	118.217	131.823	1.11509	185.077	158.195	186.077	159.195	0.855533	133.026	83.957	134.026	84.957	0.633883	0.868169
Tb927.10.11370	441	hypothetical protein, conserved	32	21	7	15	100	91	60.4992	49.0585	61.4992	50.0585	0.813971	14.7221	28.5895	15.7221	29.5895	1.88204	82.1151	73.4624	83.1151	74.4624	0.895895	1.1973
Tb927.10.11380	1173	hypothetical protein, conserved	25	20	105	91	83	97	47.265	46.7224	48.265	47.7224	0.988759	220.831	173.443	221.831	174.443	0.786378	68.1555	78.3061	69.1555	79.3061	1.14678	0.973972
Tb927.10.11390	579	60S ribosomal protein L6	9	5	10	13	2	11	17.0154	11.6806	18.0154	12.6806	0.703876	21.0315	24.7776	22.0315	25.7776	1.17003	1.6423	8.88007	2.6423	9.88007	3.73919	1.87103
Tb927.10.1140	1464	epsilon tubulin (TUBE1)	35	25	31	37	287	282	66.171	58.403	67.171	59.403	0.884356	65.1977	70.5208	66.1977	71.5208	1.08041	235.67	227.653	236.67	228.653	0.966123	0.976964
Tb927.10.11400	1239	hypothetical protein, conserved	88	77	56	106	312	322	166.373	179.881	167.373	180.881	1.08071	117.776	202.033	118.776	203.033	1.70937	256.199	259.944	257.199	260.944	1.01456	1.26821
Tb927.10.11410	1116	hypothetical protein, conserved	51	54	18	43	32	17	96.4205	126.151	97.4205	127.151	1.30517	37.8567	81.9566	38.8567	82.9566	2.13494	26.2768	13.7237	27.2768	14.7237	0.539789	1.32663
Tb927.10.11420	2181	hypothetical protein, conserved	153	217	61	71	232	222	289.262	506.938	290.262	507.938	1.74993	128.292	135.324	129.292	136.324	1.05438	190.507	179.216	191.507	180.216	0.941041	1.24845
Tb927.10.11430	921	hypothetical protein, conserved	10	6	3	15	18	19	18.906	14.0167	19.906	15.0167	0.754382	6.30945	28.5895	7.30945	29.5895	4.04811	14.7807	15.3383	15.7807	16.3383	1.03533	1.94594
Tb927.10.11440	2700	CYC2-like cyclin, putative,G1 cyclin CycE4, putative (CYC5)	128	87	96	111	308	460	241.997	203.243	242.997	204.243	0.840516	201.903	211.562	202.903	212.562	1.04761	252.914	371.348	253.914	372.348	1.46643	1.11819
Tb927.10.11450	2190	TFIIF-stimulated CTD phosphatase, putative	109	90	144	156	216	335	206.075	210.251	207.075	211.251	1.02016	302.854	297.331	303.854	298.331	0.981824	177.369	270.438	178.369	271.438	1.52178	1.17459
Tb927.10.11470	4086	hypothetical protein, conserved	184	131	162	136	326	254	347.87	306.032	348.87	307.032	0.880075	340.71	259.212	341.71	260.212	0.761497	267.695	205.049	268.695	206.049	0.76685	0.802807
Tb927.10.11480	1824	hypothetical protein, conserved	87	93	59	37	81	100	164.482	217.259	165.482	218.259	1.31893	124.086	70.5208	125.086	71.5208	0.571773	66.5132	80.7279	67.5132	81.7279	1.21055	1.03375
Tb927.10.1150	3003	hypothetical protein, conserved	112	52	126	123	551	577	211.747	121.478	212.747	122.478	0.575699	264.997	234.434	265.997	235.434	0.8851	452.454	465.8	453.454	466.8	1.02943	0.830077
Tb927.10.11500	648	hypothetical protein, conserved	80	74	12	17	54	49	151.248	172.873	152.248	173.873	1.14204	25.2378	32.4014	26.2378	33.4014	1.27303	44.3421	39.5567	45.3421	40.5567	0.894459	1.10317
Tb927.10.11510	1071	hypothetical protein, conserved	14	16	12	6	133	103	26.4684	37.3779	27.4684	38.3779	1.39717	25.2378	11.4358	26.2378	12.4358	0.473965	109.213	83.1497	110.213	84.1497	0.763519	0.878217
Tb927.10.11520	354	hypothetical protein, conserved	23	31		1	27	15	43.4838	72.4198	44.4838	73.4198	1.65048	0	1.90597	1	2.90597	2.90597	22.1711	12.1092	23.1711	13.1092	0.565757	1.7074
Tb927.10.11530	306	hypothetical protein, conserved	1	1	10	4	16	7	1.8906	2.33612	2.8906	3.33612	1.15413	21.0315	7.62387	22.0315	8.62387	0.391433	13.1384	5.65095	14.1384	6.65095	0.470417	0.671993
Tb927.10.11550	2229	hypothetical protein, conserved	205	198	208	211	426	422	387.573	462.552	388.573	463.552	1.19296	437.455	402.159	438.455	403.159	0.919498	349.81	340.672	350.81	341.672	0.97395	1.0288
Tb927.10.11560	1200	hypothetical protein, conserved	30	29	65	32	71	73	56.718	67.7475	57.718	68.7475	1.19109	136.705	60.991	137.705	61.991	0.450173	58.3017	58.9314	59.3017	59.9314	1.01062	0.883962
Tb927.10.11570	2160	hypothetical protein, conserved	18	12	70	59	157	183	34.0308	28.0335	35.0308	29.0335	0.828798	147.221	112.452	148.221	113.452	0.765427	128.921	147.732	129.921	148.732	1.14479	0.913006
Tb927.10.11580	4992	hypothetical protein, conserved,predicted WD40 repeat protein	404	280	270	254	451	461	763.802	654.114	764.802	655.114	0.85658	567.851	484.116	568.851	485.116	0.852799	370.339	372.156	371.339	373.156	1.00489	0.904757
Tb927.10.11590	1287	nicotinate phosphoribosyltransferase, putative	31	35	35	71	100	150	58.6086	81.7642	59.6086	82.7642	1.38846	73.6103	135.324	74.6103	136.324	1.82714	82.1151	121.092	83.1151	122.092	1.46895	1.56152
Tb927.10.1160	447	NADH-ubiquinone oxidoreductase complex I subunit, putative	2	4	18	22	7	9	3.7812	9.34448	4.7812	10.3445	2.16358	37.8567	41.9313	38.8567	42.9313	1.10486	5.74806	7.26551	6.74806	8.26551	1.22487	1.49777
Tb927.10.11600	1800	hypothetical protein, conserved	87	136	47	109	145	307	164.482	317.712	165.482	318.712	1.92596	98.8481	207.75	99.8481	208.75	2.09068	119.067	247.835	120.067	248.835	2.07247	2.0297
Tb927.10.11610	417	hypothetical protein, conserved	1	16	25	23	47	89	1.8906	37.3779	2.8906	38.3779	13.2768	52.5788	43.8372	53.5788	44.8372	0.836847	38.5941	71.8478	39.5941	72.8478	1.83987	5.31784
Tb927.10.11620	3303	calcium-transporting ATPase, putative	44	54	126	143	486	388	83.1863	126.151	84.1863	127.151	1.51035	264.997	272.553	265.997	273.553	1.02841	399.079	313.224	400.079	314.224	0.785405	1.10805
Tb927.10.11630	1905	hypothetical protein, conserved	108	42	72	55	162	55	204.185	98.1171	205.185	99.1171	0.483063	151.427	104.828	152.427	105.828	0.694288	133.026	44.4003	134.026	45.4003	0.338742	0.505364
Tb927.10.11640	1287	hypothetical protein, conserved	53	33	32	48	35	42	100.202	77.092	101.202	78.092	0.771647	67.3008	91.4864	68.3008	92.4864	1.3541	28.7403	33.9057	29.7403	34.9057	1.17368	1.09981
Tb927.10.11650	486	hypothetical protein, conserved	21	42	35	12	8	14	39.7026	98.1171	40.7026	99.1171	2.43516	73.6103	22.8716	74.6103	23.8716	0.319951	6.56921	11.3019	7.56921	12.3019	1.62526	1.46012
Tb927.10.11660	1203	hypothetical protein, conserved	53	43	45	57	83	113	100.202	100.453	101.202	101.453	1.00248	94.6418	108.64	95.6418	109.64	1.14636	68.1555	91.2225	69.1555	92.2225	1.33355	1.1608
Tb927.10.11670	759	hypothetical protein, conserved	44	50	64	60	178	195	83.1863	116.806	84.1863	117.806	1.39935	134.602	114.358	135.602	115.358	0.850712	146.165	157.419	147.165	158.419	1.07648	1.10885
Tb927.10.11680	2826	chloride channel protein, putative	41	58	86	93	527	566	77.5145	135.495	78.5145	136.495	1.73847	180.871	177.255	181.871	178.255	0.980118	432.747	456.92	433.747	457.92	1.05573	1.25811
Tb927.10.11690	1455	hypothetical protein, conserved	110	88	96	93	125	106	207.966	205.579	208.966	206.579	0.988576	201.903	177.255	202.903	178.255	0.878525	102.644	85.5716	103.644	86.5716	0.835279	0.900794
Tb927.10.1170	5244	intraflagellar transport protein IFT172, putative (IFT172)	150	128	190	219	932	890	283.59	299.024	284.59	300.024	1.05423	399.599	417.407	400.599	418.407	1.04445	765.313	718.478	766.313	719.478	0.938884	1.01252
Tb927.10.11700	537	guanylate kinase, putative	34	19	24	24	24	29	64.2804	44.3863	65.2804	45.3863	0.695252	50.4756	45.7432	51.4756	46.7432	0.908065	19.7076	23.4111	20.7076	24.4111	1.17885	0.927388
Tb927.10.11710	567	hypothetical protein	1	1		6	19	22	1.8906	2.33612	2.8906	3.33612	1.15413	0	11.4358	1	12.4358	12.4358	15.6019	17.7601	16.6019	18.7601	1.13	4.90664
Tb927.10.11720	2343	hypothetical protein, conserved	40	11	67	67	243	148	75.6239	25.6973	76.6239	26.6973	0.34842	140.911	127.7	141.911	128.7	0.906904	199.54	119.477	200.54	120.477	0.600765	0.618697
Tb927.10.11730	2271	ZC3H33	101	138	75	104	281	380	190.95	322.385	191.95	323.385	1.68473	157.736	198.221	158.736	199.221	1.25504	230.743	306.766	231.743	307.766	1.32805	1.42261
Tb927.10.11750	669	hypothetical protein, conserved	17	23	24	14	32	40	32.1402	53.7308	33.1402	54.7308	1.65149	50.4756	26.6835	51.4756	27.6835	0.537799	26.2768	32.2912	27.2768	33.2912	1.22049	1.13659
Tb927.10.11760	2532	PUF6	71	141	147	163	286	467	134.233	329.393	135.233	330.393	2.44315	309.163	310.673	310.163	311.673	1.00487	234.849	376.999	235.849	377.999	1.60272	1.68358
Tb927.10.11770	390	hypothetical protein, conserved	22	43	17	15	79	63	41.5932	100.453	42.5932	101.453	2.38191	35.7536	28.5895	36.7536	29.5895	0.805078	64.8709	50.8586	65.8709	51.8586	0.787276	1.32476
Tb927.10.11780	3492	hypothetical protein, conserved	114	81	111	150	203	264	215.528	189.226	216.528	190.226	0.878527	233.45	285.895	234.45	286.895	1.2237	166.694	213.122	167.694	214.122	1.27686	1.12636
Tb927.10.1180	1446	hypothetical protein, conserved	29	28	54	52	163	143	54.8274	65.4114	55.8274	66.4114	1.18959	113.57	99.1103	114.57	100.11	0.87379	133.848	115.441	134.848	116.441	0.8635	0.975625
Tb927.10.11800	1122	33 kDa inner dynein arm light chain, axonemal, putative,dynein light chain, putative	8	14	76	97	81	146	15.1248	32.7057	16.1248	33.7057	2.0903	159.839	184.879	160.839	185.879	1.15568	66.5132	117.863	67.5132	118.863	1.76058	1.66886
Tb927.10.11810	1917	hypothetical protein, conserved	110	88	110	70	268	195	207.966	205.579	208.966	206.579	0.988576	231.347	133.418	232.347	134.418	0.578522	220.068	157.419	221.068	158.419	0.716608	0.761236
Tb927.10.11820	1005	Mitchondrial SSU ribosomal protein	137	79	31	32	43	103	259.012	184.554	260.012	185.554	0.713635	65.1977	60.991	66.1977	61.991	0.936452	35.3095	83.1497	36.3095	84.1497	2.31757	1.32255
Tb927.10.11830	1047	hypothetical protein, conserved	21	17	25	39	36	38	39.7026	39.7141	40.7026	40.7141	1.00028	52.5788	74.3327	53.5788	75.3327	1.40602	29.5614	30.6766	30.5614	31.6766	1.03649	1.1476
Tb927.10.11870	933	mitochondrial RNA binding protein	28	17	45	42	46	37	52.9368	39.7141	53.9368	40.7141	0.754848	94.6418	80.0506	95.6418	81.0506	0.847439	37.7729	29.8693	38.7729	30.8693	0.796156	0.799481
Tb927.10.11880	2130	hypothetical protein, conserved	66	45	81	87	256	314	124.78	105.125	125.78	106.125	0.843742	170.355	165.819	171.355	166.819	0.973528	210.215	253.486	211.215	254.486	1.20487	1.00738
Tb927.10.11890	951	hypothetical protein, conserved	10	1	30	22	81	105	18.906	2.33612	19.906	3.33612	0.167594	63.0945	41.9313	64.0945	42.9313	0.669812	66.5132	84.7643	67.5132	85.7643	1.27033	0.70258
Tb927.10.1190	2154	hypothetical protein, conserved	41	10	15	17	308	330	77.5145	23.3612	78.5145	24.3612	0.310276	31.5473	32.4014	32.5473	33.4014	1.02624	252.914	266.402	253.914	267.402	1.05312	0.796546
Tb927.10.11900	504	hypothetical protein, conserved		5	41	30	40	41	0	11.6806	1	12.6806	12.6806	86.2292	57.179	87.2292	58.179	0.666967	32.846	33.0984	33.846	34.0984	1.00746	4.78501
Tb927.10.11910	1302	hypothetical protein, conserved	89	75	51	73	151	159	168.263	175.209	169.263	176.209	1.04104	107.261	139.136	108.261	140.136	1.29443	123.994	128.357	124.994	129.357	1.03491	1.12346
Tb927.10.11920	468	hypothetical protein, conserved	1	1	15	24	38	52	1.8906	2.33612	2.8906	3.33612	1.15413	31.5473	45.7432	32.5473	46.7432	1.43616	31.2037	41.9785	32.2037	42.9785	1.33458	1.30829
Tb927.10.11930	783	beta-D-hydroxybutyrate dehydrogenase	22	11	21	12	80	74	41.5932	25.6973	42.5932	26.6973	0.626798	44.1662	22.8716	45.1662	23.8716	0.528528	65.6921	59.7387	66.6921	60.7387	0.910733	0.688687
Tb927.10.11940	1965	ABC1 protein, putative	114	83	137	88	245	330	215.528	193.898	216.528	194.898	0.900105	288.132	167.725	289.132	168.725	0.583558	201.182	266.402	202.182	267.402	1.32258	0.935415
Tb927.10.11950	609	Putative Cwc15, copurified with splicing complex	112	61	25	20	36	29	211.747	142.503	212.747	143.503	0.674526	52.5788	38.1193	53.5788	39.1193	0.730128	29.5614	23.4111	30.5614	24.4111	0.798755	0.734469
Tb927.10.11960	978	hypothetical protein, conserved	21	16	17	10	36	18	39.7026	37.3779	40.7026	38.3779	0.942887	35.7536	19.0597	36.7536	20.0597	0.545788	29.5614	14.531	30.5614	15.531	0.50819	0.665622
Tb927.10.11970	1290	kynurenine aminotransferase, putative	37	25	42	75	176	153	69.9521	58.403	70.9521	59.403	0.837227	88.3323	142.948	89.3323	143.948	1.61137	144.523	123.514	145.523	124.514	0.855632	1.10141
Tb927.10.11980	858	QA-SNARE protein putative		1	32	49	124	116	0	2.33612	1	3.33612	3.33612	67.3008	93.3924	68.3008	94.3924	1.38201	101.823	93.6444	102.823	94.6444	0.920462	1.87953
Tb927.10.11990	648	hypothetical protein, conserved,RNA-binding protein	52	20	46	20	28	25	98.3111	46.7224	99.3111	47.7224	0.480534	96.745	38.1193	97.745	39.1193	0.400219	22.9922	20.182	23.9922	21.182	0.882868	0.587874
Tb927.10.1200	1038	hypothetical protein, conserved	23	19	87	32	68	54	43.4838	44.3863	44.4838	45.3863	1.02029	182.974	60.991	183.974	61.991	0.336955	55.8383	43.5931	56.8383	44.5931	0.784561	0.713935
Tb927.10.12000	300	iron-sulfur cluster assembly protein, putative		4	7	8	68	111	0	9.34448	1	10.3445	10.3445	14.7221	15.2477	15.7221	16.2477	1.03344	55.8383	89.608	56.8383	90.608	1.59414	4.32402
Tb927.10.12010	396	hypothetical protein, conserved			32	9	9	15	0	0	1	1	1	67.3008	17.1537	68.3008	18.1537	0.26579	7.39036	12.1092	8.39036	13.1092	1.56241	0.942734
Tb927.10.12020	1140	hypothetical protein, conserved	63	109	26	60	136	134	119.108	254.637	120.108	255.637	2.1284	54.6819	114.358	55.6819	115.358	2.07173	111.677	108.175	112.677	109.175	0.968928	1.72302
Tb927.10.12030	753	hypothetical protein, conserved	15	10	8	13	14	16	28.359	23.3612	29.359	24.3612	0.82977	16.8252	24.7776	17.8252	25.7776	1.44613	11.4961	12.9165	12.4961	13.9165	1.11366	1.12985
Tb927.10.12040	1242	protein kinase, putative,mitogen-activated protein kinase 11, putative	18	15	22	30	67	52	34.0308	35.0418	35.0308	36.0418	1.02886	46.2693	57.179	47.2693	58.179	1.2308	55.0171	41.9785	56.0171	42.9785	0.767239	1.00897
Tb927.10.12050	870	Mitchondrial LSU ribosomal protein	54	63	37	77	97	83	102.092	147.176	103.092	148.176	1.43731	77.8166	146.759	78.8166	147.759	1.87473	79.6516	67.0042	80.6516	68.0042	0.843184	1.38507
Tb927.10.12060	4482	hypothetical protein, conserved	288	227	238	287	675	655	544.492	530.299	545.492	531.299	0.973981	500.55	547.013	501.55	548.013	1.09264	554.277	528.768	555.277	529.768	0.954061	1.00689
Tb927.10.12080	783	hypothetical protein, conserved	48	41	21	37	68	34	90.7487	95.781	91.7487	96.781	1.05485	44.1662	70.5208	45.1662	71.5208	1.5835	55.8383	27.4475	56.8383	28.4475	0.500499	1.04628
Tb927.10.12090	351	RBP7A	4	14	9	6	75	80	7.56239	32.7057	8.56239	33.7057	3.93648	18.9284	11.4358	19.9284	12.4358	0.624025	61.5863	64.5823	62.5863	65.5823	1.04787	1.86946
Tb927.10.1210	2043	katanin, putative	93	47	61	49	239	143	175.826	109.798	176.826	110.798	0.626593	128.292	93.3924	129.292	94.3924	0.73007	196.255	115.441	197.255	116.441	0.590306	0.64899
Tb927.10.12100	351	RBP7B	5	14	32	28	88	102	9.45299	32.7057	10.453	33.7057	3.2245	67.3008	53.3671	68.3008	54.3671	0.795994	72.2613	82.3425	73.2613	83.3425	1.13761	1.71937
Tb927.10.12110	354	hypothetical protein, conserved			5	5	8	2	0	0	1	1	1	10.5158	9.52984	11.5158	10.5298	0.914385	6.56921	1.61456	7.56921	2.61456	0.34542	0.753268
Tb927.10.12120	6579	hypothetical protein, conserved	593	474	229	246	666	683	1121.12	1107.32	1122.12	1108.32	0.987699	481.622	468.868	482.622	469.868	0.973574	546.886	551.372	547.886	552.372	1.00819	0.98982
Tb927.10.12130	2352	hypothetical protein, conserved	46	56	93	137	285	314	86.9675	130.823	87.9675	131.823	1.49854	195.593	261.118	196.593	262.118	1.3333	234.028	253.486	235.028	254.486	1.08279	1.30488
Tb927.10.12140	2376	hypothetical protein, conserved	82	56	128	139	123	144	155.029	130.823	156.029	131.823	0.84486	269.203	264.929	270.203	265.929	0.984183	101.002	116.248	102.002	117.248	1.14947	0.992839
Tb927.10.12150	1356	hypothetical protein, conserved	117	128	60	57	90	74	221.2	299.024	222.2	300.024	1.35024	126.189	108.64	127.189	109.64	0.862025	73.9036	59.7387	74.9036	60.7387	0.810891	1.00772
Tb927.10.12160	1113	hypothetical protein, conserved	5	8	45	59	253	315	9.45299	18.689	10.453	19.689	1.88357	94.6418	112.452	95.6418	113.452	1.18622	207.751	254.293	208.751	255.293	1.22295	1.43091
Tb927.10.12170	684	RAB-interacting protein, putative	1		12	10	75	26	1.8906	0	2.8906	1	0.345949	25.2378	19.0597	26.2378	20.0597	0.764533	61.5863	20.9893	62.5863	21.9893	0.351343	0.487275
Tb927.10.12180	2109	hypothetical protein, conserved	103	92	80	61	397	372	194.732	214.923	195.732	215.923	1.10316	168.252	116.264	169.252	117.264	0.692836	325.997	300.308	326.997	301.308	0.921439	0.905812
Tb927.10.12190	639	RAB-interacting protein, putative	16	5	2	5	58	45	30.2496	11.6806	31.2496	12.6806	0.405785	4.2063	9.52984	5.2063	10.5298	2.02252	47.6268	36.3276	48.6268	37.3276	0.767634	1.06531
Tb927.10.12200	678	hypothetical protein, conserved	12	8	8	9	85	58	22.6872	18.689	23.6872	19.689	0.831208	16.8252	17.1537	17.8252	18.1537	1.01843	69.7978	46.8222	70.7978	47.8222	0.675475	0.841704
Tb927.10.12210	741	ribulose-5-phosphate 3-epimerase, putative	72	36	34	30	307	244	136.123	84.1004	137.123	85.1004	0.620613	71.5071	57.179	72.5071	58.179	0.80239	252.093	196.976	253.093	197.976	0.782226	0.735076
Tb927.10.12220	1110	hypothetical protein, conserved	68	43	114	100	49	54	128.561	100.453	129.561	101.453	0.783055	239.759	190.597	240.759	191.597	0.795802	40.2364	43.5931	41.2364	44.5931	1.0814	0.886753
Tb927.10.12230	1302	hypothetical protein, conserved	98	84	67	49	162	129	185.279	196.234	186.279	197.234	1.05881	140.911	93.3924	141.911	94.3924	0.665151	133.026	104.139	134.026	105.139	0.784465	0.836143
Tb927.10.12240	984	short-chain dehydrogenase, putative	35	27	27	10	25	49	66.171	63.0753	67.171	64.0753	0.953913	56.7851	19.0597	57.7851	20.0597	0.347143	20.5288	39.5567	21.5288	40.5567	1.88384	1.06163
Tb927.10.12250	2379	hypothetical protein, conserved	95	67	176	181	280	307	179.607	156.52	180.607	157.52	0.872171	370.155	344.98	371.155	345.98	0.932172	229.922	247.835	230.922	248.835	1.07757	0.960638
Tb927.10.12260	1428	cytosolic nonspecific dipeptidase, putative,peptidase (M20/M25/M40 family), putative	123	78	52	35	297	253	232.544	182.217	233.544	183.217	0.784511	109.364	66.7089	110.364	67.7089	0.613506	243.882	204.242	244.882	205.242	0.838125	0.74538
Tb927.10.12270	807	hypothetical protein, conserved	37	16	34	48	88	140	69.9521	37.3779	70.9521	38.3779	0.540899	71.5071	91.4864	72.5071	92.4864	1.27555	72.2613	113.019	73.2613	114.019	1.55633	1.12426
Tb927.10.12280	396	hypothetical protein	26	31	42	39	43	49	49.1556	72.4198	50.1556	73.4198	1.46384	88.3323	74.3327	89.3323	75.3327	0.843286	35.3095	39.5567	36.3095	40.5567	1.11697	1.14137
Tb927.10.12290	1116	UDP-Gal or UDP-GlcNAc-dependent glycosyltransferase, putative	33	47	110	67	95	59	62.3898	109.798	63.3898	110.798	1.74788	231.347	127.7	232.347	128.7	0.553913	78.0093	47.6295	79.0093	48.6295	0.61549	0.972428
Tb927.10.1230	1029	hypothetical protein, conserved	13	16	82	80	100	93	24.5778	37.3779	25.5778	38.3779	1.50044	172.458	152.477	173.458	153.477	0.884808	82.1151	75.077	83.1151	76.077	0.915321	1.10019
Tb927.10.12300	402	hypothetical protein, conserved	16	10	8	7	3	2	30.2496	23.3612	31.2496	24.3612	0.779569	16.8252	13.3418	17.8252	14.3418	0.804578	2.46345	1.61456	3.46345	2.61456	0.754899	0.779682
Tb927.10.12310	2769	helicase-like protein	58	48	126	114	361	298	109.655	112.134	110.655	113.134	1.0224	264.997	217.28	265.997	218.28	0.820612	296.435	240.569	297.435	241.569	0.812173	0.885063
Tb927.10.12320	1212	hypothetical protein	40	55	31	14	75	94	75.6239	128.487	76.6239	129.487	1.6899	65.1977	26.6835	66.1977	27.6835	0.418195	61.5863	75.8842	62.5863	76.8842	1.22845	1.11218
Tb927.10.12330	609	ZC3H34	5	12	67	40	66	31	9.45299	28.0335	10.453	29.0335	2.77753	140.911	76.2387	141.911	77.2387	0.544275	54.196	25.0257	55.196	26.0257	0.471514	1.26444
Tb927.10.12340	2679	hypothetical protein, conserved	55	47	109	106	286	243	103.983	109.798	104.983	110.798	1.05539	229.243	202.033	230.243	203.033	0.881817	234.849	196.169	235.849	197.169	0.835995	0.9244
Tb927.10.12350	372	hypothetical protein, conserved			22	21	15	12	0	0	1	1	1	46.2693	40.0253	47.2693	41.0253	0.867906	12.3173	9.68735	13.3173	10.6873	0.802518	0.890141
Tb927.10.12360	513	hypothetical protein, conserved	9	1	40	29	16	14	17.0154	2.33612	18.0154	3.33612	0.185182	84.126	55.273	85.126	56.273	0.661056	13.1384	11.3019	14.1384	12.3019	0.870105	0.572114
Tb927.10.12370	2040	gamma-glutamylcysteine synthetase (GCS)	27	45	91	112	199	363	51.0462	105.125	52.0462	106.125	2.03906	191.387	213.468	192.387	214.468	1.11478	163.409	293.042	164.409	294.042	1.78848	1.64744
Tb927.10.12380	1743	chaperone protein DNAj, putative	94	11	38	54	227	172	177.716	25.6973	178.716	26.6973	0.149384	79.9197	102.922	80.9197	103.922	1.28426	186.401	138.852	187.401	139.852	0.74627	0.726639
Tb927.10.12390	777	hypothetical protein, conserved	15	11	31	23	6	14	28.359	25.6973	29.359	26.6973	0.909341	65.1977	43.8372	66.1977	44.8372	0.677323	4.92691	11.3019	5.92691	12.3019	2.0756	1.22076
Tb927.10.1240	759	hypothetical protein, conserved	1		6	2	8	15	1.8906	0	2.8906	1	0.345949	12.6189	3.81193	13.6189	4.81193	0.353328	6.56921	12.1092	7.56921	13.1092	1.73191	0.810396
Tb927.10.12400	1449	membrane transporter protein, putative	84	62	53	110	109	89	158.81	144.84	159.81	145.84	0.912579	111.467	209.656	112.467	210.656	1.87305	89.5054	71.8478	90.5054	72.8478	0.8049	1.19684
Tb927.10.12410	687	hypothetical protein, conserved	48	39	40	62	47	51	90.7487	91.1087	91.7487	92.1087	1.00392	84.126	118.17	85.126	119.17	1.39992	38.5941	41.1712	39.5941	42.1712	1.06509	1.15631
Tb927.10.12420	429	predicted S. cerevisiae Got1 homologue, predicted to be involved in ER-Golgi transport	11	2	50	63	22	54	20.7966	4.67224	21.7966	5.67224	0.260235	105.158	120.076	106.158	121.076	1.14053	18.0653	43.5931	19.0653	44.5931	2.33896	1.24658
Tb927.10.12430	1950	hypothetical protein, conserved	33	24	27	25	131	85	62.3898	56.0669	63.3898	57.0669	0.900254	56.7851	47.6492	57.7851	48.6492	0.841899	107.571	68.6187	108.571	69.6187	0.641229	0.794461
Tb927.10.12440	2499	kinesin, putative	222	241	130	121	172	176	419.713	563.005	420.713	564.005	1.34059	273.41	230.622	274.41	231.622	0.844074	141.238	142.081	142.238	143.081	1.00593	1.06353
Tb927.10.12450	618	SNARE 2.1 of T cruzi	30	26	32	37	19	27	56.718	60.7391	57.718	61.7391	1.06967	67.3008	70.5208	68.3008	71.5208	1.04714	15.6019	21.7965	16.6019	22.7965	1.37313	1.16331
Tb927.10.12460	444	hypothetical protein, conserved			1	2	8	20	0	0	1	1	1	2.10315	3.81193	3.10315	4.81193	1.55066	6.56921	16.1456	7.56921	17.1456	2.26518	1.60528
Tb927.10.12470	1584	hypothetical protein, conserved	49	49	45	85	140	138	92.6393	114.47	93.6393	115.47	1.23313	94.6418	162.007	95.6418	163.007	1.70435	114.961	111.405	115.961	112.405	0.969329	1.30227
Tb927.10.12480	1053	hypothetical protein, conserved	30	22	49	32	81	84	56.718	51.3947	57.718	52.3947	0.907771	103.054	60.991	104.054	61.991	0.595755	66.5132	67.8114	67.5132	68.8114	1.01923	0.840918
Tb927.10.12490	3399	kinesin, putative	120	140	192	308	796	807	226.872	327.057	227.872	328.057	1.43966	403.805	587.038	404.805	588.038	1.45264	653.636	651.474	654.636	652.474	0.996698	1.29633
Tb927.10.1250	786	hypothetical protein, conserved	40	18	27	47	123	138	75.6239	42.0502	76.6239	43.0502	0.561837	56.7851	89.5805	57.7851	90.5805	1.56754	101.002	111.405	102.002	112.405	1.10199	1.07712
Tb927.10.12520	2553	hypothetical protein, conserved	111	94	89	149	248	233	209.856	219.595	210.856	220.595	1.04619	187.18	283.989	188.18	284.989	1.51445	203.645	188.096	204.645	189.096	0.924018	1.16155
Tb927.10.12530	501	chaperone protein DNAj, putative	11	9	14	5	13	20	20.7966	21.0251	21.7966	22.0251	1.01048	29.4441	9.52984	30.4441	10.5298	0.345874	10.675	16.1456	11.675	17.1456	1.46858	0.941645
Tb927.10.12540	912	electron transfer protein, putative,ferredoxin, putative	18	9	21	28	101	93	34.0308	21.0251	35.0308	22.0251	0.628735	44.1662	53.3671	45.1662	54.3671	1.20371	82.9362	75.077	83.9362	76.077	0.906366	0.912938
Tb927.10.12550	891	hypothetical protein, conserved	6	2	59	46	16	14	11.3436	4.67224	12.3436	5.67224	0.459529	124.086	87.6745	125.086	88.6745	0.708909	13.1384	11.3019	14.1384	12.3019	0.870105	0.679514
Tb927.10.12560	363	hypothetical protein	8	9	24	25	63	69	15.1248	21.0251	16.1248	22.0251	1.36591	50.4756	47.6492	51.4756	48.6492	0.945092	51.7325	55.7023	52.7325	56.7023	1.07528	1.12876
Tb927.10.12570	339	hypothetical protein	28	21	24	39	75	72	52.9368	49.0585	53.9368	50.0585	0.928097	50.4756	74.3327	51.4756	75.3327	1.46346	61.5863	58.1241	62.5863	59.1241	0.944681	1.11208
Tb927.10.12580	375	hypothetical protein	7	15	17	17	208	174	13.2342	35.0418	14.2342	36.0418	2.53206	35.7536	32.4014	36.7536	33.4014	0.908795	170.799	140.467	171.799	141.467	0.82344	1.42143
Tb927.10.1260	1626	aspartyl-tRNA synthetase, putative	48	34	112	100	252	213	90.7487	79.4281	91.7487	80.4281	0.876613	235.553	190.597	236.553	191.597	0.809953	206.93	171.95	207.93	172.95	0.831772	0.839446
Tb927.10.12600	1788	hypothetical protein	96	78	62	79	166	179	181.497	182.217	182.497	183.217	1.00395	130.395	150.571	131.395	151.571	1.15355	136.311	144.503	137.311	145.503	1.05966	1.07239
Tb927.10.12610	336	hypothetical protein			2	3	3	11	0	0	1	1	1	4.2063	5.7179	5.2063	6.7179	1.29034	2.46345	8.88007	3.46345	9.88007	2.85266	1.71434
Tb927.10.12620	3363	Golvesin-2 vacuolar protein	242	221	146	154	360	341	457.525	516.283	458.525	517.283	1.12815	307.06	293.519	308.06	294.519	0.956044	295.614	275.282	296.614	276.282	0.931453	1.00521
Tb927.10.12630	657	hypothetical protein, conserved	1		8	5	33	30	1.8906	0	2.8906	1	0.345949	16.8252	9.52984	17.8252	10.5298	0.590727	27.098	24.2184	28.098	25.2184	0.897516	0.611397
Tb927.10.12640	1893	chaperone protein DNAj, putative	58	26	83	82	325	318	109.655	60.7391	110.655	61.7391	0.557944	174.562	156.289	175.562	157.289	0.895921	266.874	256.715	267.874	257.715	0.962074	0.805313
Tb927.10.12650	594	hypothetical protein, conserved	2		6	22	33	51	3.7812	0	4.7812	1	0.209153	12.6189	41.9313	13.6189	42.9313	3.15233	27.098	41.1712	28.098	42.1712	1.50086	1.62078
Tb927.10.12660	2544	PUF2	65	134	54	98	178	203	122.889	313.04	123.889	314.04	2.53485	113.57	186.785	114.57	187.785	1.63904	146.165	163.878	147.165	164.878	1.12036	1.76475
Tb927.10.12670	1611	hypothetical protein, conserved	78	36	48	46	142	105	147.467	84.1004	148.467	85.1004	0.573195	100.951	87.6745	101.951	88.6745	0.869773	116.603	84.7643	117.603	85.7643	0.729267	0.724078
Tb927.10.12690	1047	hypothetical protein, conserved	42	28	43	45	63	51	79.4051	65.4114	80.4051	66.4114	0.82596	90.4355	85.7685	91.4355	86.7685	0.948959	51.7325	41.1712	52.7325	42.1712	0.79972	0.858213
Tb927.10.1270	3498	mismatch repair protein, putative	153	93	212	197	410	388	289.262	217.259	290.262	218.259	0.75194	445.868	375.476	446.868	376.476	0.842476	336.672	313.224	337.672	314.224	0.930561	0.841659
Tb927.10.12700	1137	pyruvate dehydrogenase E1 alpha subunit, putative	27	30	49	70	163	141	51.0462	70.0836	52.0462	71.0836	1.36578	103.054	133.418	104.054	134.418	1.2918	133.848	113.826	134.848	114.826	0.851527	1.1697
Tb927.10.12710	2436	heat shock protein, HSP110	107	74	63	55	368	236	202.294	172.873	203.294	173.873	0.855278	132.499	104.828	133.499	105.828	0.792729	302.184	190.518	303.184	191.518	0.63169	0.759899
Tb927.10.12720	2709	hypothetical protein, conserved	30	34	106	116	336	261	56.718	79.4281	57.718	80.4281	1.39347	222.934	221.092	223.934	222.092	0.991775	275.907	210.7	276.907	211.7	0.764517	1.04992
Tb927.10.12740	1425	ZC3H35	22	35	27	64	37	112	41.5932	81.7642	42.5932	82.7642	1.94313	56.7851	121.982	57.7851	122.982	2.12826	30.3826	90.4153	31.3826	91.4153	2.91293	2.32811
Tb927.10.12760	951	ZC3H36	11		8	6	29	36	20.7966	0	21.7966	1	0.0458787	16.8252	11.4358	17.8252	12.4358	0.697653	23.8134	29.062	24.8134	30.062	1.21153	0.651686
Tb927.10.12780	861	ZC3H37	47	21	24	16	202	27	88.8581	49.0585	89.8581	50.0585	0.557084	50.4756	30.4955	51.4756	31.4955	0.611852	165.872	21.7965	166.872	22.7965	0.136611	0.435182
Tb927.10.12790	496	hypothetical protein	30	29	3	2	69	163	56.718	67.7475	57.718	68.7475	1.19109	6.30945	3.81193	7.30945	4.81193	0.658317	56.6594	131.586	57.6594	132.586	2.29948	1.38296
Tb927.10.1280	522	hypothetical protein, conserved	77	69	32	25	112	98	145.576	161.192	146.576	162.192	1.10654	67.3008	47.6492	68.3008	48.6492	0.712278	91.9689	79.1133	92.9689	80.1133	0.861722	0.893513
Tb927.10.12800	843	ZC3H38	52	19	39	23	307	40	98.3111	44.3863	99.3111	45.3863	0.457011	82.0229	43.8372	83.0229	44.8372	0.540059	252.093	32.2912	253.093	33.2912	0.131537	0.376202
Tb927.10.12810	1521	Choline-phosphate cytidylyltransferase	13	38	74	35	99	107	24.5778	88.7726	25.5778	89.7726	3.50979	155.633	66.7089	156.633	67.7089	0.432277	81.2939	86.3789	82.2939	87.3789	1.06179	1.66795
Tb927.10.12820	3042	hypothetical protein, conserved	176	134	150	134	321	304	332.745	313.04	333.745	314.04	0.940958	315.473	255.4	316.473	256.4	0.810179	263.589	245.413	264.589	246.413	0.931303	0.894147
Tb927.10.12830	921	acetyltransferase, putative	32	19	58	73	39	40	60.4992	44.3863	61.4992	45.3863	0.737999	121.983	139.136	122.983	140.136	1.13947	32.0249	32.2912	33.0249	33.2912	1.00806	0.961845
Tb927.10.12840	915	mitochondrial carrier protein, MCP12	81	30	17	13	40	7	153.138	70.0836	154.138	71.0836	0.461167	35.7536	24.7776	36.7536	25.7776	0.701362	32.846	5.65095	33.846	6.65095	0.196506	0.453012
Tb927.10.12850	1149	ttaggg binding factor, telomer maintenance	57	36	77	52	41	25	107.764	84.1004	108.764	85.1004	0.78243	161.943	99.1103	162.943	100.11	0.61439	33.6672	20.182	34.6672	21.182	0.611009	0.669277
Tb927.10.12860	2085	hypothetical protein, conserved	76	63	36	25	86	65	143.685	147.176	144.685	148.176	1.02412	75.7134	47.6492	76.7134	48.6492	0.634168	70.619	52.4731	71.619	53.4731	0.746634	0.801641
Tb927.10.12870	3264	hypothetical protein, conserved	233	173	91	96	418	372	440.509	404.149	441.509	405.149	0.917645	191.387	182.973	192.387	183.973	0.956266	343.241	300.308	344.241	301.308	0.875281	0.916397
Tb927.10.12880	1323	hypothetical protein, conserved	133	99	50	56	62	104	251.45	231.276	252.45	232.276	0.920089	105.158	106.734	106.158	107.734	1.01485	50.9114	83.957	51.9114	84.957	1.63658	1.19051
Tb927.10.12890	2427	bifunctional aminoacyl-tRNA synthetase, putative	47	30	126	102	343	399	88.8581	70.0836	89.8581	71.0836	0.791065	264.997	194.409	265.997	195.409	0.734627	281.655	322.104	282.655	323.104	1.14311	0.889599
Tb927.10.1290	252	hypothetical protein, conserved			5	6	24	12	0	0	1	1	1	10.5158	11.4358	11.5158	12.4358	1.07989	19.7076	9.68735	20.7076	10.6873	0.516107	0.865334
Tb927.10.12900	471	hypothetical protein, conserved	18	12	14	13	51	39	34.0308	28.0335	35.0308	29.0335	0.828798	29.4441	24.7776	30.4441	25.7776	0.846718	41.8787	31.4839	42.8787	32.4839	0.757576	0.811031
Tb927.10.12910	2817	hypothetical protein, conserved	136	119	135	139	183	231	257.121	277.998	258.121	278.998	1.08088	283.925	264.929	284.925	265.929	0.93333	150.271	186.481	151.271	187.481	1.23938	1.08453
Tb927.10.12920	2916	hypothetical protein, conserved	101	94	159	145	446	672	190.95	219.595	191.95	220.595	1.14923	334.401	276.365	335.401	277.365	0.826966	366.233	542.492	367.233	543.492	1.47996	1.15205
Tb927.10.12930	624	hypothetical protein, conserved	3	16	3	7	98	87	5.6718	37.3779	6.6718	38.3779	5.75226	6.30945	13.3418	7.30945	14.3418	1.96209	80.4728	70.2333	81.4728	71.2333	0.87432	2.86289
Tb927.10.12940	975	predicted zinc finger protein	30	32	56	90	52	90	56.718	74.7559	57.718	75.7559	1.31252	117.776	171.537	118.776	172.537	1.45262	42.6998	72.6551	43.6998	73.6551	1.68548	1.48354
Tb927.10.12950	2880	hypothetical protein, conserved	99	120	140	152	208	214	187.169	280.335	188.169	281.335	1.49511	294.441	289.707	295.441	290.707	0.983976	170.799	172.758	171.799	173.758	1.0114	1.1635
Tb927.10.12960	693	ras-related protein rab-5,small GTPase, putative (RAB5A)	16	6	22	42	274	231	30.2496	14.0167	31.2496	15.0167	0.480542	46.2693	80.0506	47.2693	81.0506	1.71466	224.995	186.481	225.995	187.481	0.829581	1.00826
Tb927.10.12970	912	hypothetical protein, conserved	3	10	17	7	15	8	5.6718	23.3612	6.6718	24.3612	3.65137	35.7536	13.3418	36.7536	14.3418	0.390214	12.3173	6.45823	13.3173	7.45823	0.560042	1.53388
Tb927.10.12980	2421	methyltransferase, NOL1/NOP2/sun family	245	133	135	149	680	651	463.197	310.704	464.197	311.704	0.671491	283.925	283.989	284.925	284.989	1.00022	558.383	525.539	559.383	526.539	0.941285	0.871
Tb927.10.12990	891	hypothetical protein, conserved,predicted ankyrin repeat family protein	38	64	12	6	62	107	71.8427	149.512	72.8427	150.512	2.06626	25.2378	11.4358	26.2378	12.4358	0.473965	50.9114	86.3789	51.9114	87.3789	1.68323	1.40782
Tb927.10.1300	1269	hypothetical protein, conserved	17	9	24	10	100	91	32.1402	21.0251	33.1402	22.0251	0.664604	50.4756	19.0597	51.4756	20.0597	0.389693	82.1151	73.4624	83.1151	74.4624	0.895895	0.650064
Tb927.10.13000	1863	cAMP phosphodiesterase A, putative (PDEA)	184	132	67	59	55	143	347.87	308.368	348.87	309.368	0.886771	140.911	112.452	141.911	113.452	0.799459	45.1633	115.441	46.1633	116.441	2.52237	1.40287
Tb927.10.13010	1014	protein kinase A catalytic subunit (PKAC3)	42	58	23	31	87	119	79.4051	135.495	80.4051	136.495	1.69759	48.3725	59.085	49.3725	60.085	1.21697	71.4401	96.0662	72.4401	97.0662	1.33995	1.41817
Tb927.10.13020	2748	vacuolar protein sorting complex subunit, putative,Vps16, putative	215	135	111	130	174	172	406.479	315.376	407.479	316.376	0.776424	233.45	247.776	234.45	248.776	1.0611	142.88	138.852	143.88	139.852	0.972003	0.936511
Tb927.10.13030	2037	calpain-like cysteine peptidase, putative,cysteine peptidase, Clan CA, family C2, putative	33	12	60	37	43	61	62.3898	28.0335	63.3898	29.0335	0.458015	126.189	70.5208	127.189	71.5208	0.562319	35.3095	49.244	36.3095	50.244	1.38377	0.801368
Tb927.10.13040	3630	GRESAG 4, putative receptor-type adenylate cyclase	143	94	249	237	637	657	270.356	219.595	271.356	220.595	0.812938	523.685	451.714	524.685	452.714	0.862831	523.073	530.382	524.073	531.382	1.01395	0.896572
Tb927.10.13060	426	hypothetical protein	1	2		3	61	66	1.8906	4.67224	2.8906	5.67224	1.96231	0	5.7179	1	6.7179	6.7179	50.0902	53.2804	51.0902	54.2804	1.06244	3.24755
Tb927.10.13070	3756	hypothetical protein, conserved	83	64	139	149	440	422	156.92	149.512	157.92	150.512	0.95309	292.338	283.989	293.338	284.989	0.971538	361.306	340.672	362.306	341.672	0.943047	0.955892
Tb927.10.13090	1764	hypothetical protein, conserved	74	42	63	96	172	184	139.904	98.1171	140.904	99.1171	0.703436	132.499	182.973	133.499	183.973	1.37809	141.238	148.539	142.238	149.539	1.05133	1.04429
Tb927.10.1310	2835	hypothetical protein, conserved	186	128	136	128	284	388	351.651	299.024	352.651	300.024	0.850765	286.029	243.964	287.029	244.964	0.853447	233.207	313.224	234.207	314.224	1.34165	1.01529
Tb927.10.13100	1317	hypothetical protein, conserved	43	48	38	35	3	5	81.2957	112.134	82.2957	113.134	1.37472	79.9197	66.7089	80.9197	67.7089	0.836741	2.46345	4.0364	3.46345	5.0364	1.45415	1.22187
Tb927.10.13110	357	dynein light chain, putative,dynein light chain 2B, redicted dynein modulator,roadblock/LC7 family member	22	23	2	3	13	46	41.5932	53.7308	42.5932	54.7308	1.28497	4.2063	5.7179	5.2063	6.7179	1.29034	10.675	37.1348	11.675	38.1348	3.26638	1.94723
Tb927.10.13120	1035	mitochondrial carrier protein, MCP14	5	3	55	37	144	153	9.45299	7.00836	10.453	8.00836	0.766131	115.673	70.5208	116.673	71.5208	0.613	118.246	123.514	119.246	124.514	1.04418	0.80777
Tb927.10.13130	1458	UTP-glucose-1-phosphate uridylyltransferase 2, putative	87	30	81	112	117	108	164.482	70.0836	165.482	71.0836	0.429555	170.355	213.468	171.355	214.468	1.2516	96.0747	87.1861	97.0747	88.1861	0.908436	0.863197
Tb927.10.13140	546	hypothetical protein, conserved	18	12	55	52	127	88	34.0308	28.0335	35.0308	29.0335	0.828798	115.673	99.1103	116.673	100.11	0.858039	104.286	71.0406	105.286	72.0406	0.684236	0.790358
Tb927.10.13150	2559	hypothetical protein, conserved	130	142	91	131	300	331	245.778	331.729	246.778	332.729	1.34829	191.387	249.682	192.387	250.682	1.30301	246.345	267.209	247.345	268.209	1.08435	1.24522
Tb927.10.13160	1593	mannosyltransferase-II (MT-II)	8	9	46	46	125	156	15.1248	21.0251	16.1248	22.0251	1.36591	96.745	87.6745	97.745	88.6745	0.907203	102.644	125.936	103.644	126.936	1.22473	1.16595
Tb927.10.13170	1032	hypothetical protein, conserved	159	139	36	43	44	76	300.605	324.721	301.605	325.721	1.07996	75.7134	81.9566	76.7134	82.9566	1.08138	36.1306	61.3532	37.1306	62.3532	1.67929	1.28021
Tb927.10.13180	3711	hypothetical protein, conserved	60	67	100	137	382	385	113.436	156.52	114.436	157.52	1.37649	210.315	261.118	211.315	262.118	1.24041	313.68	310.802	314.68	311.802	0.990857	1.20259
Tb927.10.13190	1158	ARP2/3 complex subunit, putative	79	38	33	24	63	68	149.357	88.7726	150.357	89.7726	0.597062	69.404	45.7432	70.404	46.7432	0.663928	51.7325	54.895	52.7325	55.895	1.05997	0.773654
Tb927.10.1320	2148	hypothetical protein, conserved	72	63	59	72	243	177	136.123	147.176	137.123	148.176	1.0806	124.086	137.23	125.086	138.23	1.10508	199.54	142.888	200.54	143.888	0.717506	0.967729
Tb927.10.13200	2787	TbPPR4	133	136	114	134	267	331	251.45	317.712	252.45	318.712	1.26248	239.759	255.4	240.759	256.4	1.06496	219.247	267.209	220.247	268.209	1.21776	1.18174
Tb927.10.13210	1833	dolichyl-P-Man:GDP-ManGlcNAc2-PP-dolichyl beta-1,4-mannosyltransferase, putative	45	27	47	49	81	141	85.0769	63.0753	86.0769	64.0753	0.744395	98.8481	93.3924	99.8481	94.3924	0.94536	66.5132	113.826	67.5132	114.826	1.7008	1.13018
Tb927.10.13220	2742	cyclophilin type peptidyl-prolyl cis-trans isomerase, putative (PPIase)	255	175	115	151	425	473	482.103	408.821	483.103	409.821	0.848311	241.862	287.801	242.862	288.801	1.18916	348.989	381.843	349.989	382.843	1.09387	1.04378
Tb927.10.13230	1371	hypothetical protein, conserved	46	38	75	75	201	144	86.9675	88.7726	87.9675	89.7726	1.02052	157.736	142.948	158.736	143.948	0.906834	165.051	116.248	166.051	117.248	0.706096	0.877817
Tb927.10.13240	1788	hypothetical protein, conserved	78	45	159	162	190	128	147.467	105.125	148.467	106.125	0.71481	334.401	308.767	335.401	309.767	0.923571	156.019	103.332	157.019	104.332	0.664454	0.767612
Tb927.10.13250	5733	hypothetical protein, conserved	159	115	294	230	928	1053	300.605	268.654	301.605	269.654	0.894063	618.326	438.372	619.326	439.372	0.709436	762.028	850.065	763.028	851.065	1.11538	0.906292
Tb927.10.13260	3474	hypothetical protein, conserved	140	210	100	126	298	333	264.684	490.585	265.684	491.585	1.85026	210.315	240.152	211.315	241.152	1.1412	244.703	268.824	245.703	269.824	1.09817	1.36321
Tb927.10.13270	2820	periodic tryptophan protein 2, putative,predicted WD40 repeat protein,predicted involvement in cytokinesis,predicted involvement in cell separation	120	116	233	260	511	532	226.872	270.99	227.872	271.99	1.19361	490.034	495.551	491.034	496.551	1.01124	419.608	429.472	420.608	430.472	1.02345	1.0761
Tb927.10.13280	7821	hypothetical protein, conserved	582	360	448	560	947	792	1100.33	841.004	1101.33	842.004	0.764535	942.212	1067.34	943.212	1068.34	1.13266	777.63	639.365	778.63	640.365	0.822425	0.906541
Tb927.10.13290	1239	ethanolamine phosphotransferase (EPT)	25	18	60	66	110	71	47.265	42.0502	48.265	43.0502	0.891955	126.189	125.794	127.189	126.794	0.996893	90.3266	57.3168	91.3266	58.3168	0.638552	0.842467
Tb927.10.1330	1809	hypothetical protein, conserved	98	78	93	121	202	204	185.279	182.217	186.279	183.217	0.983566	195.593	230.622	196.593	231.622	1.17818	165.872	164.685	166.872	165.685	0.992884	1.05154
Tb927.10.13300	849	Mitchondrial SSU ribosomal S8, putative	88	74	26	21	192	158	166.373	172.873	167.373	173.873	1.03884	54.6819	40.0253	55.6819	41.0253	0.73678	157.661	127.55	158.661	128.55	0.810219	0.861945
Tb927.10.13310	900	DNA-directed RNA polymerase II, putative,(RPB5z)	22	14	61	81	121	121	41.5932	32.7057	42.5932	33.7057	0.79134	128.292	154.383	129.292	155.383	1.2018	99.3593	97.6808	100.359	98.6808	0.983275	0.992138
Tb927.10.13320	660	DNA-directed RNA polymerases II subunit, putative (RPB5)	22	75	23	57	18	42	41.5932	175.209	42.5932	176.209	4.13703	48.3725	108.64	49.3725	109.64	2.22067	14.7807	33.9057	15.7807	34.9057	2.21192	2.85654
Tb927.10.13330	4047	paraflagellar rod protein PFC20	204	107	230	266	506	458	385.682	249.965	386.682	250.965	0.649021	483.725	506.987	484.725	507.987	1.04799	415.502	369.734	416.502	370.734	0.890112	0.862375
Tb927.10.13340	432	hypothetical protein, conserved	26	22	15	24	36	91	49.1556	51.3947	50.1556	52.3947	1.04464	31.5473	45.7432	32.5473	46.7432	1.43616	29.5614	73.4624	30.5614	74.4624	2.43648	1.6391
Tb927.10.13350	3354	hypothetical protein, conserved	149	165	114	148	231	243	281.699	385.46	282.699	386.46	1.36704	239.759	282.083	240.759	283.083	1.17579	189.686	196.169	190.686	197.169	1.034	1.19228
Tb927.10.13360	1413	elongation factor Tu, putative	56	59	81	77	119	130	105.874	137.831	106.874	138.831	1.29902	170.355	146.759	171.355	147.759	0.862299	97.717	104.946	98.717	105.946	1.07323	1.07818
Tb927.10.13370	600	dynein light chain, putative,dynein Tctex1 family, putative	8	18	13	71	83	140	15.1248	42.0502	16.1248	43.0502	2.66981	27.341	135.324	28.341	136.324	4.81013	68.1555	113.019	69.1555	114.019	1.64873	3.04289
Tb927.10.13380	2142	hypothetical protein, conserved	9	9	70	86	173	106	17.0154	21.0251	18.0154	22.0251	1.22257	147.221	163.913	148.221	164.913	1.11262	142.059	85.5716	143.059	86.5716	0.605146	0.980112
Tb927.10.1340	1626	hypothetical protein, conserved	135	105	67	54	348	325	255.231	245.293	256.231	246.293	0.961214	140.911	102.922	141.911	103.922	0.732305	285.761	262.366	286.761	263.366	0.918417	0.870645
Tb927.10.13410	387	hypothetical protein	3	11		1	6	23	5.6718	25.6973	6.6718	26.6973	4.00152	0	1.90597	1	2.90597	2.90597	4.92691	18.5674	5.92691	19.5674	3.30146	3.40298
Tb927.10.13430	1455	citrate synthase, putative	147	79	65	53	128	142	277.918	184.554	278.918	185.554	0.665262	136.705	101.016	137.705	102.016	0.740833	105.107	114.634	106.107	115.634	1.08978	0.831958
Tb927.10.13440	1569	hypothetical protein, conserved	74	34	19	30	82	75	139.904	79.4281	140.904	80.4281	0.5708	39.9599	57.179	40.9599	58.179	1.42039	67.3344	60.5459	68.3344	61.5459	0.900658	0.96395
Tb927.10.13450	1803	hypothetical protein, conserved	89	73	50	39	81	74	168.263	170.537	169.263	171.537	1.01343	105.158	74.3327	106.158	75.3327	0.709631	66.5132	59.7387	67.5132	60.7387	0.899656	0.87424
Tb927.10.13460	396	hypothetical protein	7	4	15	15	39	22	13.2342	9.34448	14.2342	10.3445	0.726735	31.5473	28.5895	32.5473	29.5895	0.909124	32.0249	17.7601	33.0249	18.7601	0.568061	0.73464
Tb927.10.13470	2649	hypothetical protein, conserved	124	100	88	97	134	100	234.434	233.612	235.434	234.612	0.996508	185.077	184.879	186.077	185.879	0.998933	110.034	80.7279	111.034	81.7279	0.736061	0.910501
Tb927.10.1350	1953	hypothetical protein, conserved	68	68	108	144	248	300	128.561	158.856	129.561	159.856	1.23383	227.14	274.459	228.14	275.459	1.20741	203.645	242.184	204.645	243.184	1.18832	1.20985
Tb927.10.13500	645	60S ribosomal protein L10a	140	87	57	32	216	310	264.684	203.243	265.684	204.243	0.768743	119.88	60.991	120.88	61.991	0.512832	177.369	250.257	178.369	251.257	1.40864	0.896737
Tb927.10.13510	1710	zinc metallopeptidase, putative	82	69	34	47	63	99	155.029	161.192	156.029	162.192	1.0395	71.5071	89.5805	72.5071	90.5805	1.24926	51.7325	79.9206	52.7325	80.9206	1.53455	1.27444
Tb927.10.13520	1608	hypothetical protein, conserved	121	94	68	84	301	276	228.762	219.595	229.762	220.595	0.960102	143.014	160.101	144.014	161.101	1.11865	247.166	222.809	248.166	223.809	0.901851	0.993533
Tb927.10.13530	345	hypothetical protein	7	6	18	34	90	51	13.2342	14.0167	14.2342	15.0167	1.05498	37.8567	64.8029	38.8567	65.8029	1.69347	73.9036	41.1712	74.9036	42.1712	0.563007	1.10382
Tb927.10.13540	1104	RBP12	70	117	31	54	65	95	132.342	273.326	133.342	274.326	2.05731	65.1977	102.922	66.1977	103.922	1.56988	53.3748	76.6915	54.3748	77.6915	1.42881	1.68534
Tb927.10.13550	3141	hypothetical protein, conserved	212	162	103	148	290	338	400.807	378.452	401.807	379.452	0.944363	216.625	282.083	217.625	283.083	1.30079	238.134	272.86	239.134	273.86	1.14522	1.13012
Tb927.10.13560	1149	Mevalonate-diphosphate decarboxylase	152	106	52	60	299	269	287.371	247.629	288.371	248.629	0.862184	109.364	114.358	110.364	115.358	1.04525	245.524	217.158	246.524	218.158	0.884936	0.930791
Tb927.10.13570	1026	RBP27	89	55	51	58	81	54	168.263	128.487	169.263	129.487	0.765001	107.261	110.546	108.261	111.546	1.03035	66.5132	43.5931	67.5132	44.5931	0.660509	0.818619
Tb927.10.13590	2832	hypothetical protein, conserved	152	84	96	122	214	263	287.371	196.234	288.371	197.234	0.68396	201.903	232.528	202.903	233.528	1.15094	175.726	212.314	176.726	213.314	1.20703	1.01398
Tb927.10.13600	477	hypothetical protein, possible component of cytochorome oxidase complex	86	41	10	12	44	16	162.591	95.781	163.591	96.781	0.591601	21.0315	22.8716	22.0315	23.8716	1.08352	36.1306	12.9165	37.1306	13.9165	0.374797	0.683307
Tb927.10.13610	2199	hypothetical protein, conserved	82	50	107	69	404	280	155.029	116.806	156.029	117.806	0.755026	225.037	131.512	226.037	132.512	0.586239	331.745	226.038	332.745	227.038	0.682319	0.674528
Tb927.10.13620	1458	NADH-ubiquinone oxidoreductase complex I subunit, NDUFA9 subunit, putative	62	41	32	25	75	78	117.217	95.781	118.217	96.781	0.818671	67.3008	47.6492	68.3008	48.6492	0.712278	61.5863	62.9678	62.5863	63.9678	1.02207	0.851007
Tb927.10.13630	2424	ER glucosidase II	44	63	92	93	212	238	83.1863	147.176	84.1863	148.176	1.76009	193.49	177.255	194.49	178.255	0.916525	174.084	192.132	175.084	193.132	1.10308	1.2599
Tb927.10.13640	1371	hypothetical protein, conserved	55	48	93	71	139	189	103.983	112.134	104.983	113.134	1.07764	195.593	135.324	196.593	136.324	0.693431	114.14	152.576	115.14	153.576	1.33382	1.03496
Tb927.10.13660	2220	hypothetical protein, conserved	66	59	193	125	204	223	124.78	137.831	125.78	138.831	1.10377	405.908	238.246	406.908	239.246	0.58796	167.515	180.023	168.515	181.023	1.07423	0.921985
Tb927.10.13670	1419	serine/threonine protein phosphatase 5, PP5, interacts with HSP83	90	43	38	45	55	53	170.154	100.453	171.154	101.453	0.59276	79.9197	85.7685	80.9197	86.7685	1.07228	45.1633	42.7858	46.1633	43.7858	0.948498	0.871179
Tb927.10.13680	2091	lipase domain protein, putative,hypothetical protein	85	109	83	83	345	527	160.701	254.637	161.701	255.637	1.58093	174.562	158.195	175.562	159.195	0.906778	283.297	425.436	284.297	426.436	1.49997	1.32922
Tb927.10.13690	2055	hypothetical protein, conserved	124	215	80	77	186	216	234.434	502.266	235.434	503.266	2.13761	168.252	146.759	169.252	147.759	0.873014	152.734	174.372	153.734	175.372	1.14075	1.38379
Tb927.10.1370	852	hypothetical protein, conserved			7	6	77	67	0	0	1	1	1	14.7221	11.4358	15.7221	12.4358	0.790978	63.2286	54.0877	64.2286	55.0877	0.857682	0.882887
Tb927.10.13710	996	hypothetical protein, conserved	47	73	13	5	13	4	88.8581	170.537	89.8581	171.537	1.90897	27.341	9.52984	28.341	10.5298	0.371541	10.675	3.22912	11.675	4.22912	0.362238	0.880918
Tb927.10.13720	1134	RBP29	45	24	22	20	22	26	85.0769	56.0669	86.0769	57.0669	0.662976	46.2693	38.1193	47.2693	39.1193	0.827584	18.0653	20.9893	19.0653	21.9893	1.15336	0.881308
Tb927.10.13730	897	60S ribosomal protein L7	52	44	20	20	25	53	98.3111	102.789	99.3111	103.789	1.04509	42.063	38.1193	43.063	39.1193	0.908421	20.5288	42.7858	21.5288	43.7858	2.03383	1.32911
Tb927.10.13740	1785	calcium-dependent lipid binding protein, putative,synaptotagmin, putative (CaLB)	180	178	95	86	369	319	340.308	415.83	341.308	416.83	1.22127	199.799	163.913	200.799	164.913	0.821283	303.005	257.522	304.005	258.522	0.850388	0.964315
Tb927.10.13750	888	hypothetical protein, conserved	16	18	30	23	58	75	30.2496	42.0502	31.2496	43.0502	1.37762	63.0945	43.8372	64.0945	44.8372	0.699549	47.6268	60.5459	48.6268	61.5459	1.26568	1.11428
Tb927.10.13760	513	hypothetical protein, conserved	62	62	16	24	189	161	117.217	144.84	118.217	145.84	1.23366	33.6504	45.7432	34.6504	46.7432	1.34899	155.198	129.972	156.198	130.972	0.838502	1.14038
Tb927.10.13770	342	hypothetical protein, conserved			1	2	5		0	0	1	1	1	2.10315	3.81193	3.10315	4.81193	1.55066	4.10575	0	5.10575	1	0.195857	0.915506
Tb927.10.13780	1059	glycogen synthase kinase 3 (GSK3)	58	28	28	51	66	68	109.655	65.4114	110.655	66.4114	0.600168	58.8882	97.2043	59.8882	98.2043	1.63979	54.196	54.895	55.196	55.895	1.01266	1.08421
Tb927.10.13790	2043	hypothetical protein, conserved	21	15	41	36	74	56	39.7026	35.0418	40.7026	36.0418	0.885492	86.2292	68.6148	87.2292	69.6148	0.798068	60.7652	45.2076	61.7652	46.2076	0.748118	0.810559
Tb927.10.1380	2964	serine/threonine-protein kinase, putative	39	22	67	86	237	237	73.7333	51.3947	74.7333	52.3947	0.701088	140.911	163.913	141.911	164.913	1.16209	194.613	191.325	195.613	192.325	0.983193	0.94879
Tb927.10.13800	972	hypothetical protein, conserved	187	90	53	35	204	122	353.542	210.251	354.542	211.251	0.595842	111.467	66.7089	112.467	67.7089	0.602033	167.515	98.488	168.515	99.488	0.590382	0.596086
Tb927.10.13810	342	hypothetical protein, conserved			14	3	2	1	0	0	1	1	1	29.4441	5.7179	30.4441	6.7179	0.220663	1.6423	0.807279	2.6423	1.80728	0.683979	0.634881
Tb927.10.13820	786	Mitchondrial SSU ribosomal protein	17	12	14	8	14	10	32.1402	28.0335	33.1402	29.0335	0.87608	29.4441	15.2477	30.4441	16.2477	0.533691	11.4961	8.07279	12.4961	9.07279	0.726049	0.71194
Tb927.10.13830	723	chaperone protein DNAj, putative	37	18	36	20	9	4	69.9521	42.0502	70.9521	43.0502	0.606749	75.7134	38.1193	76.7134	39.1193	0.509941	7.39036	3.22912	8.39036	4.22912	0.504045	0.540245
Tb927.10.13840	1029	hypothetical protein, conserved	46	38	47	39	55	45	86.9675	88.7726	87.9675	89.7726	1.02052	98.8481	74.3327	99.8481	75.3327	0.754473	45.1633	36.3276	46.1633	37.3276	0.808598	0.861197
Tb927.10.13850	1143	hypothetical protein, conserved	39	50	56	45	165	166	73.7333	116.806	74.7333	117.806	1.57635	117.776	85.7685	118.776	86.7685	0.73052	135.49	134.008	136.49	135.008	0.989145	1.09867
Tb927.10.13860	960	GPI-anchor transamidase subunit 8 (GPI8)	32	21	18	6	70	69	60.4992	49.0585	61.4992	50.0585	0.813971	37.8567	11.4358	38.8567	12.4358	0.320043	57.4806	55.7023	58.4806	56.7023	0.969592	0.701202
Tb927.10.13870	1305	tubulin tyrosine ligase protein, putative	26	16	67	51	78	92	49.1556	37.3779	50.1556	38.3779	0.765178	140.911	97.2043	141.911	98.2043	0.692013	64.0498	74.2697	65.0498	75.2697	1.15711	0.871433
Tb927.10.13880	3261	hypothetical protein, conserved	106	99	128	106	81	77	200.403	231.276	201.403	232.276	1.15329	269.203	202.033	270.203	203.033	0.751406	66.5132	62.1605	67.5132	63.1605	0.935528	0.94674
Tb927.10.13890	1812	hypothetical protein, conserved	122	147	99	111	143	130	230.653	343.41	231.653	344.41	1.48675	208.212	211.562	209.212	212.562	1.01601	117.425	104.946	118.425	105.946	0.894631	1.13246
Tb927.10.1390	705	hypoxanthine-guanine phosphoribosyltransferase, putative	51	46	27	34	105	115	96.4205	107.462	97.4205	108.462	1.11333	56.7851	64.8029	57.7851	65.8029	1.13875	86.2208	92.8371	87.2208	93.8371	1.07586	1.10931
Tb927.10.13900	1080	UDP-galactose transporter	8	5	12	14	119	64	15.1248	11.6806	16.1248	12.6806	0.786404	25.2378	26.6835	26.2378	27.6835	1.0551	97.717	51.6659	98.717	52.6659	0.533504	0.79167
Tb927.10.13910	603	hypothetical protein, conserved	75	81	55	37	98	59	141.795	189.226	142.795	190.226	1.33216	115.673	70.5208	116.673	71.5208	0.613	80.4728	47.6295	81.4728	48.6295	0.59688	0.847347
Tb927.10.13920	372	hypothetical protein, conserved		1	11	10	13	11	0	2.33612	1	3.33612	3.33612	23.1347	19.0597	24.1347	20.0597	0.831156	10.675	8.88007	11.675	9.88007	0.846261	1.67118
Tb927.10.13930	999	phosphatidic acid phosphatase, putative	10	11	8	3	20	32	18.906	25.6973	19.906	26.6973	1.34117	16.8252	5.7179	17.8252	6.7179	0.376876	16.423	25.8329	17.423	26.8329	1.54009	1.08604
Tb927.10.13950	699	tubulin-specific chaperone, putative	24	12	9	17	21	36	45.3744	28.0335	46.3744	29.0335	0.626067	18.9284	32.4014	19.9284	33.4014	1.67608	17.2442	29.062	18.2442	30.062	1.64776	1.31663
Tb927.10.13960	1770	flagellar protein PF20	146	102	34	25	297	299	276.027	238.284	277.027	239.284	0.863757	71.5071	47.6492	72.5071	48.6492	0.670957	243.882	241.376	244.882	242.376	0.989769	0.841494
Tb927.10.13970	894	uracil-DNA glycosylase, putative	38	31	44	67	126	159	71.8427	72.4198	72.8427	73.4198	1.00792	92.5387	127.7	93.5387	128.7	1.3759	103.465	128.357	104.465	129.357	1.23828	1.20737
Tb927.10.13980	621	hypothetical protein, conserved	1	7	29	11	8	19	1.8906	16.3528	2.8906	17.3528	6.0032	60.9914	20.9656	61.9914	21.9656	0.354334	6.56921	15.3383	7.56921	16.3383	2.15852	2.83869
Tb927.10.13990	1086	hypothetical protein, conserved	16	11	33	20	265	333	30.2496	25.6973	31.2496	26.6973	0.854326	69.404	38.1193	70.404	39.1193	0.555641	217.605	268.824	218.605	269.824	1.2343	0.881422
Tb927.10.14000	2694	aconitase (ACO)	28	20	38	68	120	122	52.9368	46.7224	53.9368	47.7224	0.884785	79.9197	129.606	80.9197	130.606	1.61402	98.5381	98.488	99.5381	99.488	0.999497	1.1661
Tb927.10.14010	1392	hypothetical protein, conserved	24	22	13	27	50	61	45.3744	51.3947	46.3744	52.3947	1.12982	27.341	51.4611	28.341	52.4611	1.85107	41.0575	49.244	42.0575	50.244	1.19465	1.39185
Tb927.10.14020	1290	hypothetical protein, conserved, in mitochondrion	117	101	32	41	93	72	221.2	235.948	222.2	236.948	1.06637	67.3008	78.1447	68.3008	79.1447	1.15877	76.367	58.1241	77.367	59.1241	0.764203	0.996447
Tb927.10.14030	1350	hypothetical protein, conserved	49	42	39	60	26	24	92.6393	98.1171	93.6393	99.1171	1.0585	82.0229	114.358	83.0229	115.358	1.38947	21.3499	19.3747	22.3499	20.3747	0.911623	1.11986
Tb927.10.14040	1143	vacuolar ATP synthase subunit c, putative	117	72	69	89	54	48	221.2	168.201	222.2	169.201	0.761479	145.117	169.631	146.117	170.631	1.16777	44.3421	38.7494	45.3421	39.7494	0.876654	0.9353
Tb927.10.14050	393	hypothetical protein		1	11	15	36	23	0	2.33612	1	3.33612	3.33612	23.1347	28.5895	24.1347	29.5895	1.22602	29.5614	18.5674	30.5614	19.5674	0.640265	1.73413
Tb927.10.14060	225	hypothetical protein						1	0	0	1	1	1	0	0	1	1	1	0	0.807279	1	1.80728	1.80728	1.26909
Tb927.10.1410	735	hypothetical protein, conserved	3	11	36	38	77	60	5.6718	25.6973	6.6718	26.6973	4.00152	75.7134	72.4268	76.7134	73.4268	0.957156	63.2286	48.4367	64.2286	49.4367	0.7697	1.90946
Tb927.10.14110	360	Sjogren's syndrome autoantigen NA14 (human) and DIP13 (Chlamydomonas)			21	33	14	22	0	0	1	1	1	44.1662	62.8969	45.1662	63.8969	1.41471	11.4961	17.7601	12.4961	18.7601	1.50128	1.30533
Tb927.10.14130	459	hypothetical protein, conserved	44	44	33	25	11	13	83.1863	102.789	84.1863	103.789	1.23285	69.404	47.6492	70.404	48.6492	0.691	9.03266	10.4946	10.0327	11.4946	1.14572	1.02319
Tb927.10.14140	1500	pyruvate kinase 1 (PYK1)	95	83	114	134	478	484	179.607	193.898	180.607	194.898	1.07913	239.759	255.4	240.759	256.4	1.06496	392.51	390.723	393.51	391.723	0.995459	1.04652
Tb927.10.14150	1440	hypothetical protein, conserved	142	67	64	78	208	149	268.465	156.52	269.465	157.52	0.584566	134.602	148.665	135.602	149.665	1.10371	170.799	120.285	171.799	121.285	0.705966	0.798082
Tb927.10.14180	1125	protein transport protein Sec13, putative	35	25	47	52	120	153	66.171	58.403	67.171	59.403	0.884356	98.8481	99.1103	99.8481	100.11	1.00263	98.5381	123.514	99.5381	124.514	1.25091	1.04597
Tb927.10.14190	1383	hypothetical protein, conserved	87	45	71	59	347	272	164.482	105.125	165.482	106.125	0.641311	149.324	112.452	150.324	113.452	0.754718	284.939	219.58	285.939	220.58	0.771422	0.722484
Tb927.10.1420	1392	methionine aminopeptidase 2, (MetAP2)	10	2	62	66	91	76	18.906	4.67224	19.906	5.67224	0.284952	130.395	125.794	131.395	126.794	0.964979	74.7247	61.3532	75.7247	62.3532	0.823419	0.691117
Tb927.10.14200	984	syntaxin 5	88	81	47	32	104	153	166.373	189.226	167.373	190.226	1.13654	98.8481	60.991	99.8481	61.991	0.620853	85.3997	123.514	86.3997	124.514	1.44114	1.06618
Tb927.10.14210	480	TFIIH basal transcription factor subunit (TFB5)	26	9	7	10	65	76	49.1556	21.0251	50.1556	22.0251	0.439136	14.7221	19.0597	15.7221	20.0597	1.27589	53.3748	61.3532	54.3748	62.3532	1.14673	0.95392
Tb927.10.14220	1026	hypothetical protein, conserved	158	157	58	55	63	86	298.715	366.771	299.715	367.771	1.22707	121.983	104.828	122.983	105.828	0.860512	51.7325	69.426	52.7325	70.426	1.33553	1.14104
Tb927.10.14230	4116	hypothetical protein, conserved	153	158	112	141	535	459	289.262	369.107	290.262	370.107	1.27508	235.553	268.741	236.553	269.741	1.1403	439.316	370.541	440.316	371.541	0.843806	1.0864
Tb927.10.14240	1341	N-myristoyltransferase (NMT)	28	11	46	72	102	76	52.9368	25.6973	53.9368	26.6973	0.494975	96.745	137.23	97.745	138.23	1.41419	83.7574	61.3532	84.7574	62.3532	0.735667	0.88161
Tb927.10.14250	870	hypothetical protein, conserved	6	5	28	30	34	32	11.3436	11.6806	12.3436	12.6806	1.0273	58.8882	57.179	59.8882	58.179	0.97146	27.9191	25.8329	28.9191	26.8329	0.927861	0.975541
Tb927.10.14260	534	adaptin complex 4 subunit, putative, sigma-adaptin4, putative	51	50	37	37	60	55	96.4205	116.806	97.4205	117.806	1.20925	77.8166	70.5208	78.8166	71.5208	0.907433	49.2691	44.4003	50.2691	45.4003	0.903147	1.00661
Tb927.10.14270	2034	TFIIF-stimulated CTD phosphatase, putative	143	127	96	145	464	476	270.356	296.687	271.356	297.687	1.09704	201.903	276.365	202.903	277.365	1.36699	381.014	384.265	382.014	385.265	1.00851	1.15751
Tb927.10.14280	570	mitochondrial carrier protein, MCP20	153	138	28	36	74	37	289.262	322.385	290.262	323.385	1.11411	58.8882	68.6148	59.8882	69.6148	1.16241	60.7652	29.8693	61.7652	30.8693	0.499785	0.925437
Tb927.10.14290	345	hypothetical protein					35	49	0	0	1	1	1	0	0	1	1	1	28.7403	39.5567	29.7403	40.5567	1.3637	1.12123
Tb927.10.1430	738	hypothetical protein, conserved			21	39	51	44	0	0	1	1	1	44.1662	74.3327	45.1662	75.3327	1.6679	41.8787	35.5203	42.8787	36.5203	0.851712	1.1732
Tb927.10.14300	3252	protein kinase, putative,serine/threonine protein kinase, putative	145	128	167	95	318	322	274.137	299.024	275.137	300.024	1.09045	351.226	181.067	352.226	182.067	0.516903	261.126	259.944	262.126	260.944	0.99549	0.867615
Tb927.10.14310	1014	hypothetical protein, conserved	32	23	25	34	44	58	60.4992	53.7308	61.4992	54.7308	0.889944	52.5788	64.8029	53.5788	65.8029	1.22815	36.1306	46.8222	37.1306	47.8222	1.28794	1.13535
Tb927.10.14320	3402	hypothetical protein, conserved	206	149	98	124	214	220	389.463	348.082	390.463	349.082	0.89402	206.109	236.34	207.109	237.34	1.14597	175.726	177.601	176.726	178.601	1.01061	1.01687
Tb927.10.14330	3123	hypothetical protein, conserved	101	80	109	114	1087	928	190.95	186.89	191.95	187.89	0.978845	229.243	217.28	230.243	218.28	0.948041	892.591	749.155	893.591	750.155	0.839484	0.922123
Tb927.10.14340	3522	hypothetical protein, conserved	11	9	95	110	98	46	20.7966	21.0251	21.7966	22.0251	1.01048	199.799	209.656	200.799	210.656	1.04909	80.4728	37.1348	81.4728	38.1348	0.468068	0.842547
Tb927.10.14350	294	hypothetical protein, conserved		1			2	2	0	2.33612	1	3.33612	3.33612	0	0	1	1	1	1.6423	1.61456	2.6423	2.61456	0.9895	1.77521
Tb927.10.14360	978	U2 small nuclear ribonucleoprotein 40K (U2_40K)	42	46	30	36	43	35	79.4051	107.462	80.4051	108.462	1.34894	63.0945	68.6148	64.0945	69.6148	1.08613	35.3095	28.2548	36.3095	29.2548	0.805706	1.08026
Tb927.10.14370	363	hypothetical protein, conserved	11	20	5	11	96	53	20.7966	46.7224	21.7966	47.7224	2.18944	10.5158	20.9656	11.5158	21.9656	1.90744	78.8305	42.7858	79.8305	43.7858	0.548485	1.54846
Tb927.10.14380	2586	hypothetical protein, conserved	110	72	115	122	196	213	207.966	168.201	208.966	169.201	0.809705	241.862	232.528	242.862	233.528	0.961565	160.946	171.95	161.946	172.95	1.06795	0.946408
Tb927.10.14390	1668	hypothetical protein, conserved	150	79	77	78	139	150	283.59	184.554	284.59	185.554	0.652004	161.943	148.665	162.943	149.665	0.918516	114.14	121.092	115.14	122.092	1.06038	0.876966
Tb927.10.1440	648	hypothetical protein, conserved	48	28	87	87	108	164	90.7487	65.4114	91.7487	66.4114	0.72384	182.974	165.819	183.974	166.819	0.906753	88.6843	132.394	89.6843	133.394	1.48737	1.03932
Tb927.10.14400	3342	hypothetical protein, conserved	159	117	126	128	425	373	300.605	273.326	301.605	274.326	0.909554	264.997	243.964	265.997	244.964	0.920927	348.989	301.115	349.989	302.115	0.863213	0.897898
Tb927.10.14410	3876	leucine-rich repeat protein (LRRP)	176	101	105	88	526	540	332.745	235.948	333.745	236.948	0.709967	220.831	167.725	221.831	168.725	0.760602	431.925	435.931	432.925	436.931	1.00925	0.826607
Tb927.10.14420	4521	protein kinase, putative,serine/threonine- protein kinase nek1, putative	151	104	129	131	197	204	285.48	242.957	286.48	243.957	0.851565	271.306	249.682	272.306	250.682	0.920587	161.767	164.685	162.767	165.685	1.01793	0.930027
Tb927.10.14430	2763	hypothetical protein, conserved	248	158	222	243	426	331	468.868	369.107	469.868	370.107	0.787682	466.9	463.15	467.9	464.15	0.991986	349.81	267.209	350.81	268.209	0.764543	0.84807
Tb927.10.14440	861	hypothetical protein, conserved	35	19	28	30	12	23	66.171	44.3863	67.171	45.3863	0.675683	58.8882	57.179	59.8882	58.179	0.97146	9.85381	18.5674	10.8538	19.5674	1.80282	1.14999
Tb927.10.14450	1227	hypothetical protein, conserved	26	38	19	39	113	139	49.1556	88.7726	50.1556	89.7726	1.78988	39.9599	74.3327	40.9599	75.3327	1.83918	92.79	112.212	93.79	113.212	1.20708	1.61205
Tb927.10.14460	3039	leucine-rich repeat protein (LRRP)	64	63	62	64	253	170	120.998	147.176	121.998	148.176	1.21457	130.395	121.982	131.395	122.982	0.935968	207.751	137.237	208.751	138.237	0.662212	0.937584
Tb927.10.14470	5091	intraflagellar transport protein IFT140, putative (IFT140)	389	299	174	211	392	323	735.443	698.5	736.443	699.5	0.949836	365.948	402.159	366.948	403.159	1.09868	321.891	260.751	322.891	261.751	0.810648	0.953055
Tb927.10.14480	2598	hypothetical protein, conserved	35	37	151	157	309	351	66.171	86.4365	67.171	87.4365	1.3017	317.576	299.237	318.576	300.237	0.942435	253.736	283.355	254.736	284.355	1.11627	1.12014
Tb927.10.14490	1263	hypothetical protein, conserved	27	4	75	68	135	108	51.0462	9.34448	52.0462	10.3445	0.198756	157.736	129.606	158.736	130.606	0.822784	110.855	87.1861	111.855	88.1861	0.788394	0.603312
Tb927.10.14500	1014	hypothetical protein, conserved	44	47	46	55	246	246	83.1863	109.798	84.1863	110.798	1.3161	96.745	104.828	97.745	105.828	1.0827	202.003	198.591	203.003	199.591	0.98319	1.12733
Tb927.10.14510	2565	hypothetical protein, conserved	96	124	91	50	101	128	181.497	289.679	182.497	290.679	1.59278	191.387	95.2984	192.387	96.2984	0.500546	82.9362	103.332	83.9362	104.332	1.24299	1.11211
Tb927.10.14520	1401	YFP-fusion localizes to basal bodies	50	25	71	53	187	121	94.5299	58.403	95.5299	59.403	0.621826	149.324	101.016	150.324	102.016	0.678644	153.555	97.6808	154.555	98.6808	0.638482	0.646317
Tb927.10.14530	1146	proteasome regulatory non-ATPase subunit 8,26S proteasome regulatory subunit (Rpn8)	53	24	42	39	143	149	100.202	56.0669	101.202	57.0669	0.563893	88.3323	74.3327	89.3323	75.3327	0.843286	117.425	120.285	118.425	121.285	1.02415	0.810443
Tb927.10.14550	1983	ATP-dependent DEAD/H RNA helicase, DED1-1	144	90	79	76	103	50	272.246	210.251	273.246	211.251	0.773116	166.149	144.854	167.149	145.854	0.872596	84.5785	40.364	85.5785	41.364	0.483345	0.709686
Tb927.10.14560	2010	hypothetical protein, conserved	32	48	59	73	122	91	60.4992	112.134	61.4992	113.134	1.8396	124.086	139.136	125.086	140.136	1.12031	100.18	73.4624	101.18	74.4624	0.735937	1.23195
Tb927.10.14570	2157	hypothetical protein, conserved	21	22	73	82	90	77	39.7026	51.3947	40.7026	52.3947	1.28726	153.53	156.289	154.53	157.289	1.01786	73.9036	62.1605	74.9036	63.1605	0.843224	1.04945
Tb927.10.14590	936	hypothetical protein, conserved	66	79	21	42	31	25	124.78	184.554	125.78	185.554	1.47523	44.1662	80.0506	45.1662	81.0506	1.7945	25.4557	20.182	26.4557	21.182	0.800659	1.3568
Tb927.10.1460	2541	protein kinase, putative	222	150	88	119	230	175	419.713	350.418	420.713	351.418	0.835292	185.077	226.81	186.077	227.81	1.22428	188.865	141.274	189.865	142.274	0.749343	0.936304
Tb927.10.14610	3312	leucine-rich repeat protein (LRRP)	227	135	86	131	339	273	429.166	315.376	430.166	316.376	0.735475	180.871	249.682	181.871	250.682	1.37835	278.37	220.387	279.37	221.387	0.792451	0.968758
Tb927.10.14640	663	hypothetical protein, conserved	1	3	20	33	92	95	1.8906	7.00836	2.8906	8.00836	2.77049	42.063	62.8969	43.063	63.8969	1.4838	75.5459	76.6915	76.5459	77.6915	1.01497	1.75642
Tb927.10.14650	375	hypothetical protein, conserved	45	20			47	77	85.0769	46.7224	86.0769	47.7224	0.554416	0	0	1	1	1	38.5941	62.1605	39.5941	63.1605	1.5952	1.04987
Tb927.10.14660	1176	hypothetical protein, conserved	84	65	62	46	58	34	158.81	151.848	159.81	152.848	0.956433	130.395	87.6745	131.395	88.6745	0.674868	47.6268	27.4475	48.6268	28.4475	0.585017	0.738773
Tb927.10.14680	924	ribosome biogenesis protein, putative	11	7	5	3	54	78	20.7966	16.3528	21.7966	17.3528	0.796127	10.5158	5.7179	11.5158	6.7179	0.583366	44.3421	62.9678	45.3421	63.9678	1.41078	0.930091
Tb927.10.14690	972	syntaxin, putative	4	1	8	11	5	7	7.56239	2.33612	8.56239	3.33612	0.389625	16.8252	20.9656	17.8252	21.9656	1.23228	4.10575	5.65095	5.10575	6.65095	1.30264	0.974848
Tb927.10.1470	633	hypoxanthine-guanine phosphoribosyltransferase (HGPRT)	5	1	42	41	47	46	9.45299	2.33612	10.453	3.33612	0.319155	88.3323	78.1447	89.3323	79.1447	0.885957	38.5941	37.1348	39.5941	38.1348	0.963145	0.722752
Tb927.10.14700	1029	hypothetical protein, conserved	37	49	34	24	35	40	69.9521	114.47	70.9521	115.47	1.62743	71.5071	45.7432	72.5071	46.7432	0.64467	28.7403	32.2912	29.7403	33.2912	1.1194	1.1305
Tb927.10.14710	801	40S ribosomal protein S2	57	34	33	45	148	147	107.764	79.4281	108.764	80.4281	0.739473	69.404	85.7685	70.404	86.7685	1.23244	121.53	118.67	122.53	119.67	0.976656	0.982856
Tb927.10.14720	1176	PEX13 peroxin 13	9	4	9	6	47	28	17.0154	9.34448	18.0154	10.3445	0.574203	18.9284	11.4358	19.9284	12.4358	0.624025	38.5941	22.6038	39.5941	23.6038	0.596145	0.598124
Tb927.10.14730	1332	chaperone protein DNAj, putative	44	16	54	49	84	101	83.1863	37.3779	84.1863	38.3779	0.455869	113.57	93.3924	114.57	94.3924	0.823883	68.9767	81.5352	69.9767	82.5352	1.17947	0.81974
Tb927.10.14740	1158	hypothetical protein, conserved	134	103	82	87	373	365	253.34	240.62	254.34	241.62	0.949989	172.458	165.819	173.458	166.819	0.961724	306.289	294.657	307.289	295.657	0.962145	0.957953
Tb927.10.14750	915	fibrillarin, putative	133	72	102	107	202	251	251.45	168.201	252.45	169.201	0.670236	214.521	203.938	215.521	204.938	0.950896	165.872	202.627	166.872	203.627	1.22026	0.947129
Tb927.10.14760	570	hypothetical protein, conserved			11	13	118	136	0	0	1	1	1	23.1347	24.7776	24.1347	25.7776	1.06807	96.8958	109.79	97.8958	110.79	1.13171	1.0666
Tb927.10.14770	1923	protein kinase, putative	123	76	73	44	100	124	232.544	177.545	233.544	178.545	0.764505	153.53	83.8626	154.53	84.8626	0.549165	82.1151	100.103	83.1151	101.103	1.21642	0.843362
Tb927.10.14780	855	protein kinase, putative,mitogen-activated protein kinase kinase kinase, putative	36	46	15	18	25	4	68.0616	107.462	69.0616	108.462	1.57051	31.5473	34.3074	32.5473	35.3074	1.0848	20.5288	3.22912	21.5288	4.22912	0.19644	0.950583
Tb927.10.14790	1149	aminopeptidase, putative,metallo-peptidase, Clan MG, Family M24	183	52	60	62	112	112	345.98	121.478	346.98	122.478	0.352984	126.189	118.17	127.189	119.17	0.936951	91.9689	90.4153	92.9689	91.4153	0.983289	0.757741
Tb927.10.14800	1164	protein kinase, putative,mitogen-activated protein kinase 9, putative	128	106	75	99	102	83	241.997	247.629	242.997	248.629	1.02318	157.736	188.691	158.736	189.691	1.19501	83.7574	67.0042	84.7574	68.0042	0.802339	1.00684
Tb927.10.14810	483	hypothetical protein, conserved (in UPF1-TAP)	56	18	59	89	86	80	105.874	42.0502	106.874	43.0502	0.402814	124.086	169.631	125.086	170.631	1.36411	70.619	64.5823	71.619	65.5823	0.915712	0.894212
Tb927.10.14840	924	mitochondrial carrier protein, MCP5c	45	36	82	70	98	103	85.0769	84.1004	86.0769	85.1004	0.988655	172.458	133.418	173.458	134.418	0.774928	80.4728	83.1497	81.4728	84.1497	1.03286	0.932146
Tb927.10.14860	2142	hypothetical protein, conserved	47	36	34	41	136	132	88.8581	84.1004	89.8581	85.1004	0.947052	71.5071	78.1447	72.5071	79.1447	1.09154	111.677	106.561	112.677	107.561	0.954599	0.997731
Tb927.10.14870	2046	hypothetical protein, conserved	56	86	112	76	206	188	105.874	200.906	106.874	201.906	1.88921	235.553	144.854	236.553	145.854	0.616579	169.157	151.768	170.157	152.768	0.897808	1.13453
Tb927.10.14880	2553	hypothetical protein, conserved	51	56	64	105	115	125	96.4205	130.823	97.4205	131.823	1.35313	134.602	200.127	135.602	201.127	1.48322	94.4324	100.91	95.4324	101.91	1.06788	1.30141
Tb927.10.14890	2463	C-terminal motor kinesin, putative (TBKIFC1)	4	16	143	130	222	305	7.56239	37.3779	8.56239	38.3779	4.48215	300.751	247.776	301.751	248.776	0.824442	182.295	246.22	183.295	247.22	1.34875	2.21845
Tb927.10.1490	3663	hypothetical protein, conserved	232	191	140	178	843	1029	438.619	446.199	439.619	447.199	1.01724	294.441	339.262	295.441	340.262	1.15171	692.23	830.69	693.23	831.69	1.19973	1.12289
Tb927.10.14900	1722	hypothetical protein, conserved	96	228	37	155	144	157	181.497	532.636	182.497	533.636	2.92407	77.8166	295.425	78.8166	296.425	3.76095	118.246	126.743	119.246	127.743	1.07126	2.58542
Tb927.10.14910	1554	sarcoplasmic reticulum glycoprotein, putative,sarcalumenin precursor, putative	35	34	16	10	73	40	66.171	79.4281	67.171	80.4281	1.19736	33.6504	19.0597	34.6504	20.0597	0.578916	59.944	32.2912	60.944	33.2912	0.546258	0.774179
Tb927.10.14920	3723	hypothetical protein, conserved	409	379	189	180	542	594	773.255	885.39	774.255	886.39	1.14483	397.496	343.074	398.496	344.074	0.863433	445.064	479.524	446.064	480.524	1.07725	1.02851
Tb927.10.14930	858	ZC3H39	25	18	47	72	43	24	47.265	42.0502	48.265	43.0502	0.891955	98.8481	137.23	99.8481	138.23	1.3844	35.3095	19.3747	36.3095	20.3747	0.56114	0.945831
Tb927.10.14940	366	hypothetical protein	9	8	1	1	2	8	17.0154	18.689	18.0154	19.689	1.0929	2.10315	1.90597	3.10315	2.90597	0.936457	1.6423	6.45823	2.6423	7.45823	2.82263	1.61733
Tb927.10.14950	1299	ZC3H40	85	78	120	92	339	192	160.701	182.217	161.701	183.217	1.13306	252.378	175.349	253.378	176.349	0.695991	278.37	154.998	279.37	155.998	0.55839	0.795815
Tb927.10.14980	1968	intraflagellar transport protein IFT52, putative (IFT52)	75	59	41	40	188	117	141.795	137.831	142.795	138.831	0.972242	86.2292	76.2387	87.2292	77.2387	0.885468	154.376	94.4517	155.376	95.4517	0.614325	0.824012
Tb927.10.14990	2349	intraflagellar transport protein IFT80/CHE2, putative (IFT80)	240	230	128	135	347	214	453.744	537.308	454.744	538.308	1.18376	269.203	257.306	270.203	258.306	0.955967	284.939	172.758	285.939	173.758	0.607673	0.915801
Tb927.10.150	603	hypothetical protein, conserved	8	1	13	15	23	16	15.1248	2.33612	16.1248	3.33612	0.206894	27.341	28.5895	28.341	29.5895	1.04405	18.8865	12.9165	19.8865	13.9165	0.699796	0.650248
Tb927.10.1500	2322	methionyl-tRNA synthetase, putative (MetRS)	131	67	45	82	275	219	247.668	156.52	248.668	157.52	0.633454	94.6418	156.289	95.6418	157.289	1.64457	225.816	176.794	226.816	177.794	0.783868	1.02063
Tb927.10.15000	1269	hypothetical protein, conserved	57	68	26	42	67	59	107.764	158.856	108.764	159.856	1.46975	54.6819	80.0506	55.6819	81.0506	1.4556	55.0171	47.6295	56.0171	48.6295	0.868118	1.26449
Tb927.10.15010	1230	lipoic acid synthetase, mitochondrial precursor, putative	35	36	69	52	66	45	66.171	84.1004	67.171	85.1004	1.26692	145.117	99.1103	146.117	100.11	0.685136	54.196	36.3276	55.196	37.3276	0.676273	0.87611
Tb927.10.15020	3288	protein kinase, putative	113	53	128	109	728	725	213.638	123.814	214.638	124.814	0.581512	269.203	207.75	270.203	208.75	0.772568	597.798	585.277	598.798	586.277	0.979091	0.777724
Tb927.10.15040	1569	hypothetical protein, conserved	30	16	28	35	115	111	56.718	37.3779	57.718	38.3779	0.664922	58.8882	66.7089	59.8882	67.7089	1.13059	94.4324	89.608	95.4324	90.608	0.949447	0.914985
Tb927.10.15070	405	hypothetical protein, conserved	2		5	5	3	2	3.7812	0	4.7812	1	0.209153	10.5158	9.52984	11.5158	10.5298	0.914385	2.46345	1.61456	3.46345	2.61456	0.754899	0.626146
Tb927.10.15080	4905	hypothetical protein, conserved	407	352	326	276	894	892	769.474	822.315	770.474	823.315	1.06858	685.627	526.047	686.627	527.047	0.767588	734.109	720.093	735.109	721.093	0.980934	0.939035
Tb927.10.1510	6981	NOT complex subunit NOT1	167	164	226	259	539	677	315.73	383.124	316.73	384.124	1.21278	475.312	493.646	476.312	494.646	1.03849	442.6	546.528	443.6	547.528	1.23428	1.16185
Tb927.10.15130	768	synaptobrevin-type vesicle transport protein, SLY2 (SEC22)	27	20	28	36	128	168	51.0462	46.7224	52.0462	47.7224	0.916925	58.8882	68.6148	59.8882	69.6148	1.16241	105.107	135.623	106.107	136.623	1.28759	1.12231
Tb927.10.15140	375	hypothetical protein, conserved	23	7	34	38	35	45	43.4838	16.3528	44.4838	17.3528	0.390094	71.5071	72.4268	72.5071	73.4268	1.01268	28.7403	36.3276	29.7403	37.3276	1.25512	0.885965
Tb927.10.15150	381	RNA polymerase III C11 subunit, putative,(RPC11)	2		10	14	12	20	3.7812	0	4.7812	1	0.209153	21.0315	26.6835	22.0315	27.6835	1.25654	9.85381	16.1456	10.8538	17.1456	1.57968	1.01513
Tb927.10.15160	2634	hypothetical protein, conserved	146	131	118	144	363	341	276.027	306.032	277.027	307.032	1.10831	248.172	274.459	249.172	275.459	1.1055	298.078	275.282	299.078	276.282	0.92378	1.04586
Tb927.10.15170	2088	hypothetical protein, conserved	173	124	96	118	353	360	327.074	289.679	328.074	290.679	0.886018	201.903	224.904	202.903	225.904	1.11336	289.866	290.62	290.866	291.62	1.00259	1.00066
Tb927.10.15180	1101	nucleosome assembly protein, putative	27	24	26	49	87	166	51.0462	56.0669	52.0462	57.0669	1.09647	54.6819	93.3924	55.6819	94.3924	1.69521	71.4401	134.008	72.4401	135.008	1.86372	1.5518
Tb927.10.15190	1983	hypothetical protein, conserved	69	46	14	46	254	338	130.451	107.462	131.451	108.462	0.825108	29.4441	87.6745	30.4441	88.6745	2.9127	208.572	272.86	209.572	273.86	1.30676	1.68152
Tb927.10.1520	810	small GTPase, putative,Ras-related protein, putative (RAB21)	32	30	2	4	100	85	60.4992	70.0836	61.4992	71.0836	1.15585	4.2063	7.62387	5.2063	8.62387	1.65643	82.1151	68.6187	83.1151	69.6187	0.837618	1.21663
Tb927.10.15200	720	hypothetical protein, conserved		2	36	17	49	46	0	4.67224	1	5.67224	5.67224	75.7134	32.4014	76.7134	33.4014	0.435405	40.2364	37.1348	41.2364	38.1348	0.924786	2.34414
Tb927.10.15210	813	nuclear cap binding complex subunit CBP30 (CBP30)	6	36	24	42	106	138	11.3436	84.1004	12.3436	85.1004	6.89429	50.4756	80.0506	51.4756	81.0506	1.57454	87.042	111.405	88.042	112.405	1.27671	3.24852
Tb927.10.15220	585	hypothetical protein, conserved, potential ER localized	19	16	9	11	27	5	35.9214	37.3779	36.9214	38.3779	1.03945	18.9284	20.9656	19.9284	21.9656	1.10223	22.1711	4.0364	23.1711	5.0364	0.217357	0.786346
Tb927.10.15230	813	hypothetical protein, conserved	17	8	6	17	41	25	32.1402	18.689	33.1402	19.689	0.594112	12.6189	32.4014	13.6189	33.4014	2.45258	33.6672	20.182	34.6672	21.182	0.611009	1.21923
Tb927.10.15240	3645	hypothetical protein, conserved	244	158	136	223	461	682	461.306	369.107	462.306	370.107	0.800567	286.029	425.031	287.029	426.031	1.48428	378.551	550.564	379.551	551.564	1.4532	1.24602
Tb927.10.15250	1458	paraflagellar rod protein PFC15	6	13	72	63	121	179	11.3436	30.3696	12.3436	31.3696	2.54137	151.427	120.076	152.427	121.076	0.794321	99.3593	144.503	100.359	145.503	1.44982	1.59517
Tb927.10.15260	2256	leucine-rich repeat protein (LRRP)	24	73	73	105	100	144	45.3744	170.537	46.3744	171.537	3.69896	153.53	200.127	154.53	201.127	1.30154	82.1151	116.248	83.1151	117.248	1.41067	2.13706
Tb927.10.15270	1188	methionine aminopeptidase, putative,metallo- peptidase, Clan MG, Family M24	63	35	81	77	300	317	119.108	81.7642	120.108	82.7642	0.689083	170.355	146.759	171.355	147.759	0.862299	246.345	255.907	247.345	256.907	1.03866	0.863347
Tb927.10.15280	3594	hypothetical protein, conserved	239	227	135	117	472	393	451.853	530.299	452.853	531.299	1.17323	283.925	222.998	284.925	223.998	0.786164	387.583	317.261	388.583	318.261	0.819028	0.92614
Tb927.10.15290	4938	hypothetical protein, conserved	279	160	187	192	472	479	527.477	373.779	528.477	374.779	0.709169	393.289	365.946	394.289	366.946	0.930651	387.583	386.687	388.583	387.687	0.997693	0.879171
Tb927.10.1530	2448	hypothetical protein, conserved	138	103	154	140	285	312	260.903	240.62	261.903	241.62	0.922558	323.885	266.835	324.885	267.835	0.8244	234.028	251.871	235.028	252.871	1.07592	0.940959
Tb927.10.15300	3465	protein kinase, putative	215	176	136	163	293	290	406.479	411.157	407.479	412.157	1.01148	286.029	310.673	287.029	311.673	1.08586	240.597	234.111	241.597	235.111	0.973153	1.0235
Tb927.10.15310	1356	hypothetical protein, conserved	38	20	65	26	83	64	71.8427	46.7224	72.8427	47.7224	0.655143	136.705	49.5551	137.705	50.5551	0.367127	68.1555	51.6659	69.1555	52.6659	0.761557	0.594609
Tb927.10.15320	315	hypothetical protein, conserved				1	3		0	0	1	1	1	0	1.90597	1	2.90597	2.90597	2.46345	0	3.46345	1	0.288729	1.39823
Tb927.10.15330	1818	hypothetical protein, conserved	15	15	15	10	38	35	28.359	35.0418	29.359	36.0418	1.22762	31.5473	19.0597	32.5473	20.0597	0.616324	31.2037	28.2548	32.2037	29.2548	0.908428	0.917459
Tb927.10.15350	420	histone H3 variant (h3vaR)					1	1	0	0	1	1	1	0	0	1	1	1	0.821151	0.807279	1.82115	1.80728	0.992383	0.997461
Tb927.10.15370	1014	DNA-directed RNA polymerase, alpha subunit, putative, (RPC40)	24	26	20	15	95	48	45.3744	60.7391	46.3744	61.7391	1.33132	42.063	28.5895	43.063	29.5895	0.687121	78.0093	38.7494	79.0093	39.7494	0.503097	0.840513
Tb927.10.15380	1041	U3 snoRNA-associated protein UTP11, putative	62	30	45	41	17	52	117.217	70.0836	118.217	71.0836	0.601297	94.6418	78.1447	95.6418	79.1447	0.827511	13.9596	41.9785	14.9596	42.9785	2.87298	1.43393
Tb927.10.15390	3288	kinesin, putative	240	155	214	185	586	526	453.744	362.099	454.744	363.099	0.798469	450.074	352.604	451.074	353.604	0.783915	481.194	424.629	482.194	425.629	0.882691	0.821692
Tb927.10.1540	1695	ZC3H30	211	159	166	341	265	338	398.916	371.443	399.916	372.443	0.931303	349.123	649.935	350.123	650.935	1.85916	217.605	272.86	218.605	273.86	1.25276	1.34774
Tb927.10.15400	5049	kinesin, putative	273	154	230	261	647	551	516.133	359.763	517.133	360.763	0.69762	483.725	497.457	484.725	498.457	1.02833	531.285	444.811	532.285	445.811	0.837542	0.854498
Tb927.10.15410	972	glycosomal malate dehydrogenase (gMDH)	90	65	46	87	61	20	170.154	151.848	171.154	152.848	0.893044	96.745	165.819	97.745	166.819	1.70668	50.0902	16.1456	51.0902	17.1456	0.335594	0.978439
Tb927.10.15420	1173	hypothetical protein, conserved	21	21	25	50	75	82	39.7026	49.0585	40.7026	50.0585	1.22986	52.5788	95.2984	53.5788	96.2984	1.79732	61.5863	66.1969	62.5863	67.1969	1.07367	1.36695
Tb927.10.15430	1665	hypothetical protein, conserved	14	35	46	54	85	97	26.4684	81.7642	27.4684	82.7642	3.01307	96.745	102.922	97.745	103.922	1.0632	69.7978	78.3061	70.7978	79.3061	1.12018	1.73215
Tb927.10.15440	858	hypothetical protein, conserved	24	21	7	24	44	34	45.3744	49.0585	46.3744	50.0585	1.07944	14.7221	45.7432	15.7221	46.7432	2.9731	36.1306	27.4475	37.1306	28.4475	0.766146	1.60623
Tb927.10.15450	1449	hypothetical protein, conserved	41	40	49	54	147	168	77.5145	93.4448	78.5145	94.4448	1.2029	103.054	102.922	104.054	103.922	0.99873	120.709	135.623	121.709	136.623	1.12254	1.10805
Tb927.10.15460	1350	hypothetical protein, conserved	20	50	25	30	119	104	37.812	116.806	38.812	117.806	3.0353	52.5788	57.179	53.5788	58.179	1.08586	97.717	83.957	98.717	84.957	0.860612	1.66059
Tb927.10.15470	1446	hypothetical protein, conserved	80	33	72	75	57	88	151.248	77.092	152.248	78.092	0.512927	151.427	142.948	152.427	143.948	0.944371	46.8056	71.0406	47.8056	72.0406	1.50695	0.988082
Tb927.10.15480	1416	transporter, putative	102	75	92	78	234	221	192.841	175.209	193.841	176.209	0.909039	193.49	148.665	194.49	149.665	0.769528	192.149	178.409	193.149	179.409	0.92886	0.869142
Tb927.10.15490	1089	GDP-mannose 4,6 dehydratase, putative	45	17	57	82	155	182	85.0769	39.7141	86.0769	40.7141	0.472996	119.88	156.289	120.88	157.289	1.30121	127.278	146.925	128.278	147.925	1.15315	0.975786
Tb927.10.1550	1449	proteasome regulatory non-ATP-ase subunit 5,19S proteasome regulatory subunit (RPN5)	133	79	100	88	258	266	251.45	184.554	252.45	185.554	0.735012	210.315	167.725	211.315	168.725	0.798453	211.857	214.736	212.857	215.736	1.01353	0.848997
Tb927.10.15500	714	SNARE protein, putative	5	5	9	18	28	93	9.45299	11.6806	10.453	12.6806	1.21311	18.9284	34.3074	19.9284	35.3074	1.77172	22.9922	75.077	23.9922	76.077	3.1709	2.05191
Tb927.10.15510	606	hypothetical protein, conserved	14	15	19	21	42	67	26.4684	35.0418	27.4684	36.0418	1.31212	39.9599	40.0253	40.9599	41.0253	1.0016	34.4883	54.0877	35.4883	55.0877	1.55228	1.28866
Tb927.10.15520	2031	signal recognition particle protein, putative	14	17	41	30	240	214	26.4684	39.7141	27.4684	40.7141	1.48222	86.2292	57.179	87.2292	58.179	0.666967	197.076	172.758	198.076	173.758	0.877227	1.0088
Tb927.10.15530	1809	ABC transport system ATP-binding protein, putative	27	34	103	93	69	87	51.0462	79.4281	52.0462	80.4281	1.54532	216.625	177.255	217.625	178.255	0.819094	56.6594	70.2333	57.6594	71.2333	1.23541	1.19994
Tb927.10.15540	2508	hypothetical protein, conserved,predicted VPS53-like domain protein	50	118	95	112	232	254	94.5299	275.662	95.5299	276.662	2.89608	199.799	213.468	200.799	214.468	1.06807	190.507	205.049	191.507	206.049	1.07593	1.68003
Tb927.10.15550	3522	hypothetical protein, conserved	198	163	165	163	253	261	374.339	380.788	375.339	381.788	1.01718	347.02	310.673	348.02	311.673	0.89556	207.751	210.7	208.751	211.7	1.01413	0.975622
Tb927.10.15570	1692	transcription factor IIa, putative (TFIIA-1)	78	38	42	37	242	164	147.467	88.7726	148.467	89.7726	0.604665	88.3323	70.5208	89.3323	71.5208	0.800615	198.719	132.394	199.719	133.394	0.667909	0.691063
Tb927.10.15580	393	dynein light chain, putative	33	18	36	32	71	65	62.3898	42.0502	63.3898	43.0502	0.679135	75.7134	60.991	76.7134	61.991	0.808085	58.3017	52.4731	59.3017	53.4731	0.901713	0.796311
Tb927.10.15590	591	FKBP-type peptidyl-prolyl cis-trans isomerase, conserved,FKBP-type peptidylprolyl cis-trans isomerase, putative	46	52	24	21	111	110	86.9675	121.478	87.9675	122.478	1.39231	50.4756	40.0253	51.4756	41.0253	0.796985	91.1477	88.8007	92.1477	89.8007	0.97453	1.05461
Tb927.10.1560	2484	hypothetical protein, conserved	89	38	72	120	112	111	168.263	88.7726	169.263	89.7726	0.530373	151.427	228.716	152.427	229.716	1.50706	91.9689	89.608	92.9689	90.608	0.974605	1.00401
Tb927.10.15600	1002	FKBP-type peptidyl-prolyl cis-trans isomerase, conserved,FKBP-type peptidylprolyl cis-trans isomerase, putative	75	43	31	39	53	31	141.795	100.453	142.795	101.453	0.710482	65.1977	74.3327	66.1977	75.3327	1.138	43.521	25.0257	44.521	26.0257	0.58457	0.811016
Tb927.10.15610	2115	zinc finger protein, putative	100	108	130	175	400	248	189.06	252.301	190.06	253.301	1.33274	273.41	333.544	274.41	334.544	1.21914	328.46	200.205	329.46	201.205	0.610711	1.0542
Tb927.10.15640	2115	LST8, TOR complex	120	97	134	185	295	405	226.872	226.604	227.872	227.604	0.998824	281.822	352.604	282.822	353.604	1.25027	242.24	326.948	243.24	327.948	1.34825	1.19911
Tb927.10.15650	1740	tRNA pseudouridine synthase A-like protein	126	134	86	82	263	269	238.215	313.04	239.215	314.04	1.31279	180.871	156.289	181.871	157.289	0.86484	215.963	217.158	216.963	218.158	1.00551	1.06105
Tb927.10.15660	2340	hypothetical protein, conserved	179	164	146	145	384	332	338.417	383.124	339.417	384.124	1.13172	307.06	276.365	308.06	277.365	0.900361	315.322	268.017	316.322	269.017	0.850452	0.960843
Tb927.10.15670	2055	hypothetical protein, conserved	37	65	49	57	154	227	69.9521	151.848	70.9521	152.848	2.15424	103.054	108.64	104.054	109.64	1.05368	126.457	183.252	127.457	184.252	1.4456	1.55117
Tb927.10.15690	708	anaphase promoting complex, subunit 10-like protein	22	6	15	18	43	39	41.5932	14.0167	42.5932	15.0167	0.352562	31.5473	34.3074	32.5473	35.3074	1.0848	35.3095	31.4839	36.3095	32.4839	0.894639	0.777335
Tb927.10.15710	972	mitochondrial carrier protein, MCP7	44	33	31	33	62	69	83.1863	77.092	84.1863	78.092	0.927609	65.1977	62.8969	66.1977	63.8969	0.965244	50.9114	55.7023	51.9114	56.7023	1.09229	0.995048
Tb927.10.15720	1218	19S proteasome regulatory subunit (RPN9)	128	75	39	75	113	81	241.997	175.209	242.997	176.209	0.72515	82.0229	142.948	83.0229	143.948	1.73383	92.79	65.3896	93.79	66.3896	0.707853	1.05561
Tb927.10.15730	10383	hypothetical protein, conserved	400	375	473	533	1034	1230	756.239	876.045	757.239	877.045	1.15821	994.79	1015.88	995.79	1016.88	1.02118	849.07	992.953	850.07	993.953	1.16926	1.11622
Tb927.10.15740	1554	hypothetical protein, conserved	76	77	60	55	146	185	143.685	179.881	144.685	180.881	1.25017	126.189	104.828	127.189	105.828	0.832054	119.888	149.347	120.888	150.347	1.24369	1.10864
Tb927.10.15760	948	hypothetical protein, conserved	14	39	14	37	42	3	26.4684	91.1087	27.4684	92.1087	3.35326	29.4441	70.5208	30.4441	71.5208	2.34925	34.4883	2.42184	35.4883	3.42184	0.0964215	1.93298
Tb927.10.15770	1395	hypothetical protein, conserved	190	62	59	102	252	198	359.214	144.84	360.214	145.84	0.404869	124.086	194.409	125.086	195.409	1.5622	206.93	159.841	207.93	160.841	0.773536	0.913533
Tb927.10.15780	2343	hypothetical protein, conserved	40	23	49	56	244	161	75.6239	53.7308	76.6239	54.7308	0.714278	103.054	106.734	104.054	107.734	1.03536	200.361	129.972	201.361	130.972	0.650434	0.800025
Tb927.10.15790	438	hypothetical protein, conserved	30	29	42	29	91	69	56.718	67.7475	57.718	68.7475	1.19109	88.3323	55.273	89.3323	56.273	0.629929	74.7247	55.7023	75.7247	56.7023	0.748794	0.856606
Tb927.10.1580	345	hypothetical protein, conserved					5	4	0	0	1	1	1	0	0	1	1	1	4.10575	3.22912	5.10575	4.22912	0.828304	0.942768
Tb927.10.15800	1203	actin related protein 2, putative	19	35	39	54	288	243	35.9214	81.7642	36.9214	82.7642	2.24163	82.0229	102.922	83.0229	103.922	1.25173	236.491	196.169	237.491	197.169	0.830214	1.44119
Tb927.10.15810	624	hypothetical protein, conserved	9	6	20	11	72	84	17.0154	14.0167	18.0154	15.0167	0.83355	42.063	20.9656	43.063	21.9656	0.510081	59.1229	67.8114	60.1229	68.8114	1.14451	0.829382
Tb927.10.15820	795	hypothetical protein, conserved	36	56	37	53	95	61	68.0616	130.823	69.0616	131.823	1.90877	77.8166	101.016	78.8166	102.016	1.29435	78.0093	49.244	79.0093	50.244	0.635925	1.27968
Tb927.10.15830	801	hypothetical protein, conserved	30	11	45	21	20	20	56.718	25.6973	57.718	26.6973	0.462548	94.6418	40.0253	95.6418	41.0253	0.428947	16.423	16.1456	17.423	17.1456	0.984076	0.625191
Tb927.10.15840	2595	hypothetical protein, conserved	120	83	143	120	289	242	226.872	193.898	227.872	194.898	0.855297	300.751	228.716	301.751	229.716	0.761278	237.313	195.362	238.313	196.362	0.823966	0.813514
Tb927.10.15850	1188	PEX12 peroxisome assembly protein	26	10	21	16	100	37	49.1556	23.3612	50.1556	24.3612	0.485713	44.1662	30.4955	45.1662	31.4955	0.697324	82.1151	29.8693	83.1151	30.8693	0.371405	0.518147
Tb927.10.15860	471	hypothetical protein, conserved			9	5	58	86	0	0	1	1	1	18.9284	9.52984	19.9284	10.5298	0.528384	47.6268	69.426	48.6268	70.426	1.4483	0.992227
Tb927.10.15870	726	RNA binding protein, putative, SWAP domain	54	57	40	30	195	211	102.092	133.159	103.092	134.159	1.30135	84.126	57.179	85.126	58.179	0.683446	160.124	170.336	161.124	171.336	1.06338	1.01606
Tb927.10.15880	2439	protein kinase, putative	52	31	118	99	204	181	98.3111	72.4198	99.3111	73.4198	0.73929	248.172	188.691	249.172	189.691	0.761285	167.515	146.118	168.515	147.118	0.873024	0.7912
Tb927.10.15890	1254	hypothetical protein, conserved	49	18	27	20	117	83	92.6393	42.0502	93.6393	43.0502	0.459745	56.7851	38.1193	57.7851	39.1193	0.67698	96.0747	67.0042	97.0747	68.0042	0.700535	0.61242
Tb927.10.1590	330	60S ribosomal protein L36	47	7		2	29	7	88.8581	16.3528	89.8581	17.3528	0.193114	0	3.81193	1	4.81193	4.81193	23.8134	5.65095	24.8134	6.65095	0.268039	1.7577
Tb927.10.15910	1830	glycerol uptake protein, putative	57	20	34	69	67	46	107.764	46.7224	108.764	47.7224	0.43877	71.5071	131.512	72.5071	132.512	1.82757	55.0171	37.1348	56.0171	38.1348	0.680771	0.98237
Tb927.10.15930	1458	hypothetical protein, conserved	54	58	72	57	131	104	102.092	135.495	103.092	136.495	1.32401	151.427	108.64	152.427	109.64	0.719297	107.571	83.957	108.571	84.957	0.782504	0.941936
Tb927.10.15940	1101	cation transporter, putative	102	59	48	65	263	217	192.841	137.831	193.841	138.831	0.716211	100.951	123.888	101.951	124.888	1.22498	215.963	175.18	216.963	176.18	0.812027	0.917738
Tb927.10.15950	789	TFIID-like protein, putative (TRF4)	20	19	6	12	54	27	37.812	44.3863	38.812	45.3863	1.16939	12.6189	22.8716	13.6189	23.8716	1.75283	44.3421	21.7965	45.3421	22.7965	0.502767	1.14166
Tb927.10.15960	693	hypothetical protein, conserved	36	43	28	41	518	635	68.0616	100.453	69.0616	101.453	1.46903	58.8882	78.1447	59.8882	79.1447	1.32154	425.356	512.622	426.356	513.622	1.20468	1.33175
Tb927.10.15970	1695	class 3 lipase, putative,triacylglycerol lipase, putative	4	5	62	31	200	219	7.56239	11.6806	8.56239	12.6806	1.48096	130.395	59.085	131.395	60.085	0.457284	164.23	176.794	165.23	177.794	1.07604	1.00476
Tb927.10.15980	393	hypothetical protein	1	4	3	14	86	135	1.8906	9.34448	2.8906	10.3445	3.57867	6.30945	26.6835	7.30945	27.6835	3.78736	70.619	108.983	71.619	109.983	1.53566	2.96723
Tb927.10.160	1128	RNA polymerase II	6	2	25	24	167	162	11.3436	4.67224	12.3436	5.67224	0.459529	52.5788	45.7432	53.5788	46.7432	0.87242	137.132	130.779	138.132	131.779	0.954008	0.761986
Tb927.10.1600	1074	hypothetical protein, conserved	85	62	76	116	85	73	160.701	144.84	161.701	145.84	0.901909	159.839	221.092	160.839	222.092	1.38083	69.7978	58.9314	70.7978	59.9314	0.846514	1.04308
Tb927.10.16010	576	hypothetical protein	25	8	3	5	23	7	47.265	18.689	48.265	19.689	0.407935	6.30945	9.52984	7.30945	10.5298	1.44058	18.8865	5.65095	19.8865	6.65095	0.334446	0.727653
Tb927.10.16020	942	hypothetical protein, conserved	18	20	3	23	36	23	34.0308	46.7224	35.0308	47.7224	1.3623	6.30945	43.8372	7.30945	44.8372	6.13414	29.5614	18.5674	30.5614	19.5674	0.640265	2.71224
Tb927.10.16030	1098	mitogen activated protein kinase 4, putative;with=GeneDB:LmxM19.1440 (MAPK2)	70	61	9	25	44	68	132.342	142.503	133.342	143.503	1.07621	18.9284	47.6492	19.9284	48.6492	2.4412	36.1306	54.895	37.1306	55.895	1.50536	1.67426
Tb927.10.16040	1866	oxidoreductase-protein, putative	33	19	40	56	97	100	62.3898	44.3863	63.3898	45.3863	0.715988	84.126	106.734	85.126	107.734	1.26558	79.6516	80.7279	80.6516	81.7279	1.01334	0.998306
Tb927.10.16050	540	hypothetical protein, conserved	1		48	38	67	26	1.8906	0	2.8906	1	0.345949	100.951	72.4268	101.951	73.4268	0.720214	55.0171	20.9893	56.0171	21.9893	0.392545	0.486236
Tb927.10.16060	348	hypothetical protein, conserved	33	23	67	51	50	14	62.3898	53.7308	63.3898	54.7308	0.863401	140.911	97.2043	141.911	98.2043	0.692013	41.0575	11.3019	42.0575	12.3019	0.292502	0.615972
Tb927.10.16070	756	eukaryotic translation initiation factor 4e, eIF4E2	72	64	12	25	116	122	136.123	149.512	137.123	150.512	1.09764	25.2378	47.6492	26.2378	48.6492	1.85416	95.2535	98.488	96.2535	99.488	1.0336	1.32847
Tb927.10.16080	378	hypothetical protein, conserved	8	8	16	12	13	19	15.1248	18.689	16.1248	19.689	1.22104	33.6504	22.8716	34.6504	23.8716	0.688927	10.675	15.3383	11.675	16.3383	1.39943	1.10313
Tb927.10.16090	2412	Mitchondrial SSU ribosomal protein	76	50	26	34	50	77	143.685	116.806	144.685	117.806	0.814222	54.6819	64.8029	55.6819	65.8029	1.18176	41.0575	62.1605	42.0575	63.1605	1.50176	1.16592
Tb927.10.1610	444	hypothetical protein, conserved	5	2	10	7	34	34	9.45299	4.67224	10.453	5.67224	0.542643	21.0315	13.3418	22.0315	14.3418	0.650966	27.9191	27.4475	28.9191	28.4475	0.983691	0.725767
Tb927.10.16100	1278	FK506-binding protein (FKBP)-type peptidyl-prolyl isomerase	79	41	15	14	61	34	149.357	95.781	150.357	96.781	0.643673	31.5473	26.6835	32.5473	27.6835	0.850564	50.0902	27.4475	51.0902	28.4475	0.556809	0.683682
Tb927.10.16110	1161	hypothetical protein, conserved	4	4	15	9	72	105	7.56239	9.34448	8.56239	10.3445	1.20813	31.5473	17.1537	32.5473	18.1537	0.557764	59.1229	84.7643	60.1229	85.7643	1.42648	1.06413
Tb927.10.16120	1344	inosine-5'-monophosphate dehydrogenase,IMP dehydrogenase	69	65	46	71	46	34	130.451	151.848	131.451	152.848	1.16277	96.745	135.324	97.745	136.324	1.39469	37.7729	27.4475	38.7729	28.4475	0.733694	1.09705
Tb927.10.16140	801	Adenylate/guanylate cyclase, putative	46	53	9	7	158	138	86.9675	123.814	87.9675	124.814	1.41887	18.9284	13.3418	19.9284	14.3418	0.719666	129.742	111.405	130.742	112.405	0.859744	0.999426
Tb927.10.16150	1734	ATP-dependent zinc metallopeptidase, putative,metallo-peptidase, Clan MA(E) Family M41	134	84	60	57	100	73	253.34	196.234	254.34	197.234	0.775474	126.189	108.64	127.189	109.64	0.862025	82.1151	58.9314	83.1151	59.9314	0.721065	0.786188
Tb927.10.16160	903	protein kinase, putative	74	51	42	44	221	230	139.904	119.142	140.904	120.142	0.852651	88.3323	83.8626	89.3323	84.8626	0.949964	181.474	185.674	182.474	186.674	1.02302	0.941877
Tb927.10.16170	924	potassium voltage-gated channel, putative	28	20	49	46	95	139	52.9368	46.7224	53.9368	47.7224	0.884785	103.054	87.6745	104.054	88.6745	0.852194	78.0093	112.212	79.0093	113.212	1.43289	1.05662
Tb927.10.16180	831	hypothetical protein, conserved	22	16	60	68	102	97	41.5932	37.3779	42.5932	38.3779	0.901035	126.189	129.606	127.189	130.606	1.02686	83.7574	78.3061	84.7574	79.3061	0.935683	0.954527
Tb927.10.1620	1668	phosphoserine/threonine/tyrosine-binding protein, putative	48	21	39	48	164	117	90.7487	49.0585	91.7487	50.0585	0.545605	82.0229	91.4864	83.0229	92.4864	1.11399	134.669	94.4517	135.669	95.4517	0.703564	0.787719
Tb927.10.1630	1896	translation termination & riosome recycling (RLI)	45	33	41	57	138	165	85.0769	77.092	86.0769	78.092	0.907235	86.2292	108.64	87.2292	109.64	1.25692	113.319	133.201	114.319	134.201	1.17392	1.11269
Tb927.10.1650	519	hypothetical protein, conserved	22	26	5	7	43	38	41.5932	60.7391	42.5932	61.7391	1.44951	10.5158	13.3418	11.5158	14.3418	1.2454	35.3095	30.6766	36.3095	31.6766	0.872406	1.18911
Tb927.10.1660	888	hypothetical protein, conserved	10	39	43	32	87	70	18.906	91.1087	19.906	92.1087	4.62719	90.4355	60.991	91.4355	61.991	0.677975	71.4401	56.5095	72.4401	57.5095	0.793891	2.03302
Tb927.10.1670	378	hypothetical protein	17	8	11	10	18	25	32.1402	18.689	33.1402	19.689	0.594112	23.1347	19.0597	24.1347	20.0597	0.831156	14.7807	20.182	15.7807	21.182	1.34227	0.922513
Tb927.10.1680	1167	histone deacetylase 1 (DAC1)	38	31	37	54	297	284	71.8427	72.4198	72.8427	73.4198	1.00792	77.8166	102.922	78.8166	103.922	1.31853	243.882	229.267	244.882	230.267	0.94032	1.08892
Tb927.10.1690	939	nucleotide binding protein, putative (NBP 1)	3	3	15	10	8	6	5.6718	7.00836	6.6718	8.00836	1.20033	31.5473	19.0597	32.5473	20.0597	0.616324	6.56921	4.84367	7.56921	5.84367	0.772033	0.862896
Tb927.10.170	1284	pseudouridine synthase, Cbf5p	108	86	52	36	70	75	204.185	200.906	205.185	201.906	0.984023	109.364	68.6148	110.364	69.6148	0.630776	57.4806	60.5459	58.4806	61.5459	1.05242	0.889072
Tb927.10.1700	1596	hypothetical protein, conserved	19	18	39	40	109	119	35.9214	42.0502	36.9214	43.0502	1.166	82.0229	76.2387	83.0229	77.2387	0.93033	89.5054	96.0662	90.5054	97.0662	1.07249	1.05627
Tb927.10.1710	1578	DNA polymerase eta, putative	107	130	75	78	214	142	202.294	303.696	203.294	304.696	1.49879	157.736	148.665	158.736	149.665	0.942856	175.726	114.634	176.726	115.634	0.654309	1.03199
Tb927.10.1720	1791	ATP-dependent DEAD/H RNA helicase, putative, no clear yeast homologue	66	31	6	11	96	72	124.78	72.4198	125.78	73.4198	0.583718	12.6189	20.9656	13.6189	21.9656	1.61288	78.8305	58.1241	79.8305	59.1241	0.740621	0.979072
Tb927.10.1730	1074	hypothetical protein, conserved	32	26	39	31	299	300	60.4992	60.7391	61.4992	61.7391	1.0039	82.0229	59.085	83.0229	60.085	0.723716	245.524	242.184	246.524	243.184	0.98645	0.904689
Tb927.10.1740	1149	hypothetical protein, conserved	103	90	54	63	66	46	194.732	210.251	195.732	211.251	1.07929	113.57	120.076	114.57	121.076	1.05678	54.196	37.1348	55.196	38.1348	0.690899	0.942324
Tb927.10.1750	729	hypothetical protein, conserved	16	4	44	36	17	15	30.2496	9.34448	31.2496	10.3445	0.331028	92.5387	68.6148	93.5387	69.6148	0.744236	13.9596	12.1092	14.9596	13.1092	0.876308	0.650524
Tb927.10.1760	495	hypothetical protein		7	69	73	49	8	0	16.3528	1	17.3528	17.3528	145.117	139.136	146.117	140.136	0.959062	40.2364	6.45823	41.2364	7.45823	0.180865	6.16426
Tb927.10.1770	795	hypothetical protein	2	1	22	37	69	33	3.7812	2.33612	4.7812	3.33612	0.697759	46.2693	70.5208	47.2693	71.5208	1.51305	56.6594	26.6402	57.6594	27.6402	0.47937	0.896726
Tb927.10.1780	222	hypothetical protein	13	8					24.5778	18.689	25.5778	19.689	0.769768	0	0	1	1	1	0	0	1	1	1	0.923256
Tb927.10.180	918	ATP synthase F1 subunit gamma protein, putative	27	7	39	48	62	112	51.0462	16.3528	52.0462	17.3528	0.333413	82.0229	91.4864	83.0229	92.4864	1.11399	50.9114	90.4153	51.9114	91.4153	1.76099	1.06946
Tb927.10.1800	1026	hypothetical protein, conserved	8	14	27	23	11	11	15.1248	32.7057	16.1248	33.7057	2.0903	56.7851	43.8372	57.7851	44.8372	0.775931	9.03266	8.88007	10.0327	9.88007	0.984791	1.28367
Tb927.10.1810	321	hypothetical protein, conserved	1	1	9	17	25	20	1.8906	2.33612	2.8906	3.33612	1.15413	18.9284	32.4014	19.9284	33.4014	1.67608	20.5288	16.1456	21.5288	17.1456	0.796403	1.20887
Tb927.10.1820	795	hypothetical protein, conserved	19	24	11	30	148	136	35.9214	56.0669	36.9214	57.0669	1.54563	23.1347	57.179	24.1347	58.179	2.4106	121.53	109.79	122.53	110.79	0.904184	1.62014
Tb927.10.1830	693	syntaxin, putative	111	78	25	19	57	54	209.856	182.217	210.856	183.217	0.86892	52.5788	36.2134	53.5788	37.2134	0.694554	46.8056	43.5931	47.8056	44.5931	0.9328	0.832092
Tb927.10.1840	1551	hypothetical protein, conserved	69	45	68	80	179	212	130.451	105.125	131.451	106.125	0.807337	143.014	152.477	144.014	153.477	1.06571	146.986	171.143	147.986	172.143	1.16324	1.0121
Tb927.10.1850	1302	hypothetical protein, conserved	21	10	41	53	70	73	39.7026	23.3612	40.7026	24.3612	0.598518	86.2292	101.016	87.2292	102.016	1.16952	57.4806	58.9314	58.4806	59.9314	1.02481	0.930949
Tb927.10.1860	1083	hypothetical protein, conserved	12	8	56	73	413	273	22.6872	18.689	23.6872	19.689	0.831208	117.776	139.136	118.776	140.136	1.17983	339.135	220.387	340.135	221.387	0.65088	0.887305
Tb927.10.1870	546	Mitchondrial LSU ribosomal protein	2	8	22	10	3	8	3.7812	18.689	4.7812	19.689	4.118	46.2693	19.0597	47.2693	20.0597	0.42437	2.46345	6.45823	3.46345	7.45823	2.15341	2.23193
Tb927.10.1880	576	hypothetical protein, conserved	21	15	19	10	9	11	39.7026	35.0418	40.7026	36.0418	0.885492	39.9599	19.0597	40.9599	20.0597	0.48974	7.39036	8.88007	8.39036	9.88007	1.17755	0.850927
Tb927.10.1890	4785	calpain, putative,cysteine peptidase, Clan CA, family C2, putative	160	226	147	161	564	656	302.496	527.963	303.496	528.963	1.7429	309.163	306.861	310.163	307.861	0.992576	463.129	529.575	464.129	530.575	1.14316	1.29288
Tb927.10.1900	2421	DNA topoisomerase IA, putative	142	86	27	28	65	66	268.465	200.906	269.465	201.906	0.749286	56.7851	53.3671	57.7851	54.3671	0.94085	53.3748	53.2804	54.3748	54.2804	0.998264	0.896133
Tb927.10.1910	4605	protein kinase, putative,serine/threonine protein kinase, putative	529	652	206	290	418	454	1000.13	1523.15	1001.13	1524.15	1.52244	433.249	552.73	434.249	553.73	1.27514	343.241	366.505	344.241	367.505	1.06758	1.28839
Tb927.10.1930	1944	hypothetical protein, conserved	40	38	63	75	143	121	75.6239	88.7726	76.6239	89.7726	1.1716	132.499	142.948	133.499	143.948	1.07827	117.425	97.6808	118.425	98.6808	0.833279	1.02772
Tb927.10.1940	1038	serine/threonine-protein kinase, putative	22	10	30	32	32	34	41.5932	23.3612	42.5932	24.3612	0.571951	63.0945	60.991	64.0945	61.991	0.96718	26.2768	27.4475	27.2768	28.4475	1.04292	0.860683
Tb927.10.1950	2136	leucine-rich repeat protein (LRRP)	159	131	82	78	148	145	300.605	306.032	301.605	307.032	1.01799	172.458	148.665	173.458	149.665	0.862832	121.53	117.055	122.53	118.055	0.96348	0.948101
Tb927.10.1960	2247	hypothetical protein, conserved	86	68	169	118	212	201	162.591	158.856	163.591	159.856	0.977167	355.433	224.904	356.433	225.904	0.633792	174.084	162.263	175.084	163.263	0.932484	0.847815
Tb927.10.1970	4218	hypothetical protein, conserved	194	177	197	319	442	381	366.776	413.493	367.776	414.493	1.12703	414.321	608.004	415.321	609.004	1.46634	362.949	307.573	363.949	308.573	0.847848	1.14707
Tb927.10.1980	2121	hypothetical protein, conserved	20	27	108	118	174	147	37.812	63.0753	38.812	64.0753	1.65092	227.14	224.904	228.14	225.904	0.990198	142.88	118.67	143.88	119.67	0.831733	1.15762
Tb927.10.1990	2592	major vault protein, putative (MVP)	217	209	216	305	683	746	410.26	488.249	411.26	489.249	1.18964	454.281	581.32	455.281	582.32	1.27904	560.846	602.23	561.846	603.23	1.07366	1.18078
Tb927.10.200	576	vacuolar ATP synthase, putative	13	8	2	6	3	5	24.5778	18.689	25.5778	19.689	0.769768	4.2063	11.4358	5.2063	12.4358	2.38861	2.46345	4.0364	3.46345	5.0364	1.45415	1.53751
Tb927.10.2000	1677	actin-like protein, putative	54	65	76	60	170	199	102.092	151.848	103.092	152.848	1.48263	159.839	114.358	160.839	115.358	0.717225	139.596	160.649	140.596	161.649	1.14974	1.11653
Tb927.10.2020	1416	hexokinase (HK2)	39	22	55	30	175	113	73.7333	51.3947	74.7333	52.3947	0.701088	115.673	57.179	116.673	58.179	0.498649	143.701	91.2225	144.701	92.2225	0.63733	0.612356
Tb927.10.2030	1842	hypothetical protein, conserved	138	88	154	217	240	331	260.903	205.579	261.903	206.579	0.788761	323.885	413.595	324.885	414.595	1.27613	197.076	267.209	198.076	268.209	1.35407	1.13965
Tb927.10.2040	2622	protein kinase, putative	165	160	139	141	637	711	311.949	373.779	312.949	374.779	1.19757	292.338	268.741	293.338	269.741	0.919558	523.073	573.975	524.073	574.975	1.09713	1.07142
Tb927.10.2050	1239	hypothetical protein, conserved	46	17	35	48	197	161	86.9675	39.7141	87.9675	40.7141	0.46283	73.6103	91.4864	74.6103	92.4864	1.23959	161.767	129.972	162.767	130.972	0.80466	0.835695
Tb927.10.2060	2901	hypothetical protein, conserved	169	97	148	175	546	490	319.511	226.604	320.511	227.604	0.710127	311.266	333.544	312.266	334.544	1.07134	448.348	395.567	449.348	396.567	0.882537	0.888002
Tb927.10.2070	600	hypothetical protein, conserved	13	20	28	56	72	71	24.5778	46.7224	25.5778	47.7224	1.86578	58.8882	106.734	59.8882	107.734	1.79892	59.1229	57.3168	60.1229	58.3168	0.969961	1.54489
Tb927.10.2080	750	hypothetical protein, conserved			27	28	21	10	0	0	1	1	1	56.7851	53.3671	57.7851	54.3671	0.94085	17.2442	8.07279	18.2442	9.07279	0.497298	0.812716
Tb927.10.210	1386	GPI transamidase component GAA1	60	49	79	84	322	307	113.436	114.47	114.436	115.47	1.00904	166.149	160.101	167.149	161.101	0.963819	264.411	247.835	265.411	248.835	0.937546	0.970133
Tb927.10.2110	1350	elongation factor 1-alpha (TEF1)	949	748	902	869	1856	1660	1794.18	1747.42	1795.18	1748.42	0.973953	1897.04	1656.29	1898.04	1657.29	0.873155	1524.06	1340.08	1525.06	1341.08	0.879367	0.908825
Tb927.10.2120	585	U1 small nuclear ribonucleoprotein C, putative =U2A􏰎 (U2-40K)	4		8	33	43	57	7.56239	0	8.56239	1	0.11679	16.8252	62.8969	17.8252	63.8969	3.58464	35.3095	46.0149	36.3095	47.0149	1.29484	1.66542
Tb927.10.2130	2730	hypothetical protein, conserved	133	125	45	85	350	425	251.45	292.015	252.45	293.015	1.16069	94.6418	162.007	95.6418	163.007	1.70435	287.403	343.094	288.403	344.094	1.1931	1.35271
Tb927.10.2150	645	hypothetical protein, conserved	1	2	12	20	22	1	1.8906	4.67224	2.8906	5.67224	1.96231	25.2378	38.1193	26.2378	39.1193	1.49095	18.0653	0.807279	19.0653	1.80728	0.0947941	1.18268
Tb927.10.2160	516	hypothetical protein, conserved	9	1	24	19	28	36	17.0154	2.33612	18.0154	3.33612	0.185182	50.4756	36.2134	51.4756	37.2134	0.722932	22.9922	29.062	23.9922	30.062	1.25299	0.720368
Tb927.10.2170	192	hypothetical protein			2		2	1	0	0	1	1	1	4.2063	0	5.2063	1	0.192075	1.6423	0.807279	2.6423	1.80728	0.683979	0.625351
Tb927.10.2180	1425	hypothetical protein, conserved	80	57	98	116	142	153	151.248	133.159	152.248	134.159	0.881187	206.109	221.092	207.109	222.092	1.07235	116.603	123.514	117.603	124.514	1.05876	1.0041
Tb927.10.2190	885	hypothetical protein, conserved	12		3	3	133	138	22.6872	0	23.6872	1	0.0422169	6.30945	5.7179	7.30945	6.7179	0.91907	109.213	111.405	110.213	112.405	1.01988	0.66039
Tb927.10.2200	1017	hypothetical protein, conserved	3	2	2	2	19	48	5.6718	4.67224	6.6718	5.67224	0.850182	4.2063	3.81193	5.2063	4.81193	0.924252	15.6019	38.7494	16.6019	39.7494	2.39427	1.38957
Tb927.10.2210	1989	ubiquitin carboxyl-terminal hydrolase, Clan CA cysteine peptidase, family C12, putative	53	87	147	104	124	130	100.202	203.243	101.202	204.243	2.01817	309.163	198.221	310.163	199.221	0.642309	101.823	104.946	102.823	105.946	1.03038	1.23029
Tb927.10.2220	3309	piwi-like protein 1	160	93	80	130	418	420	302.496	217.259	303.496	218.259	0.719151	168.252	247.776	169.252	248.776	1.46985	343.241	339.057	344.241	340.057	0.987846	1.05895
Tb927.10.2230	1803	adrenodoxin reductase, putative,ferredoxin NADP reductase-like protein	166	92	48	40	229	218	313.839	214.923	314.839	215.923	0.68582	100.951	76.2387	101.951	77.2387	0.757604	188.044	175.987	189.044	176.987	0.936223	0.793216
Tb927.10.2240	1767	hypothetical protein, conserved, NTF2-like domain	19	32	33	14	224	208	35.9214	74.7559	36.9214	75.7559	2.05182	69.404	26.6835	70.404	27.6835	0.39321	183.938	167.914	184.938	168.914	0.913356	1.11946
Tb927.10.2250	900	ubiquitin-conjugating enzyme variant Kua homologue, putative	3	1	24	23	100	97	5.6718	2.33612	6.6718	3.33612	0.500033	50.4756	43.8372	51.4756	44.8372	0.871038	82.1151	78.3061	83.1151	79.3061	0.954172	0.775081
Tb927.10.2260	2355	hypothetical protein, conserved	25	29	91	94	180	250	47.265	67.7475	48.265	68.7475	1.42438	191.387	179.161	192.387	180.161	0.936452	147.807	201.82	148.807	202.82	1.36297	1.24127
Tb927.10.2270	2802	vacuolar protein sorting-associated protein 35, putative	263	166	161	199	273	407	497.227	387.796	498.227	388.796	0.780359	338.607	379.287	339.607	380.287	1.11979	224.174	328.563	225.174	329.563	1.46359	1.12124
Tb927.10.2280	1524	hypothetical protein, conserved	18	15	72	67	124	153	34.0308	35.0418	35.0308	36.0418	1.02886	151.427	127.7	152.427	128.7	0.844338	101.823	123.514	102.823	124.514	1.21096	1.02805
Tb927.10.2290	1251	chaperone protein DNAj, endoplasmatic reticulum	84	70	113	150	312	372	158.81	163.528	159.81	164.528	1.02952	237.656	285.895	238.656	286.895	1.20213	256.199	300.308	257.199	301.308	1.1715	1.13438
Tb927.10.230	741	proteasome alpha 5 subunit, putative,20S proteasome subunit alpha 5	10	4	26	19	16	8	18.906	9.34448	19.906	10.3445	0.519667	54.6819	36.2134	55.6819	37.2134	0.668321	13.1384	6.45823	14.1384	7.45823	0.527516	0.571834
Tb927.10.2300	579	hypothetical protein, conserved	5	4	18	26	4	9	9.45299	9.34448	10.453	10.3445	0.989619	37.8567	49.5551	38.8567	50.5551	1.30107	3.2846	7.26551	4.2846	8.26551	1.92912	1.4066
Tb927.10.2310	1446	hypothetical protein, conserved	51	30	103	95	333	346	96.4205	70.0836	97.4205	71.0836	0.729658	216.625	181.067	217.625	182.067	0.83661	273.443	279.319	274.443	280.319	1.02141	0.862559
Tb927.10.2320	1146	hypothetical protein, conserved	18	19	26	17	59	35	34.0308	44.3863	35.0308	45.3863	1.29561	54.6819	32.4014	55.6819	33.4014	0.599861	48.4479	28.2548	49.4479	29.2548	0.591628	0.829034
Tb927.10.2330	831	hypothetical protein, conserved			2	3	21	23	0	0	1	1	1	4.2063	5.7179	5.2063	6.7179	1.29034	17.2442	18.5674	18.2442	19.5674	1.07253	1.12096
Tb927.10.2340	294	hypothetical protein, conserved	15	7	11	7	109	152	28.359	16.3528	29.359	17.3528	0.591058	23.1347	13.3418	24.1347	14.3418	0.59424	89.5054	122.706	90.5054	123.706	1.36684	0.850712
Tb927.10.2350	783	pyruvate dehydrogenase complex E3 binding protein, putative	40	25	23	33	22	35	75.6239	58.403	76.6239	59.403	0.775254	48.3725	62.8969	49.3725	63.8969	1.29418	18.0653	28.2548	19.0653	29.2548	1.53445	1.20129
Tb927.10.2360	570	hypothetical protein	16	5	10	16	41	47	30.2496	11.6806	31.2496	12.6806	0.405785	21.0315	30.4955	22.0315	31.4955	1.42956	33.6672	37.9421	34.6672	38.9421	1.12331	0.986221
Tb927.10.2370	1008	LA	114	73	48	45	87	91	215.528	170.537	216.528	171.537	0.792215	100.951	85.7685	101.951	86.7685	0.851079	71.4401	73.4624	72.4401	74.4624	1.02792	0.890403
Tb927.10.2380	2751	hypothetical protein, conserved	171	93	117	121	236	279	323.292	217.259	324.292	218.259	0.673032	246.069	230.622	247.069	231.622	0.93748	193.792	225.231	194.792	226.231	1.1614	0.923971
Tb927.10.2390	1140	protein kinase, putative,casein kinase I, putative	47	32	33	59	99	86	88.8581	74.7559	89.8581	75.7559	0.843061	69.404	112.452	70.404	113.452	1.61144	81.2939	69.426	82.2939	70.426	0.855786	1.10343
Tb927.10.240	1101	PEX14 peroxin 14	117	91	46	36	105	50	221.2	212.587	222.2	213.587	0.961238	96.745	68.6148	97.745	69.6148	0.712209	86.2208	40.364	87.2208	41.364	0.474244	0.715897
Tb927.10.2400	423	hypothetical protein	34	19	6	11	6	6	64.2804	44.3863	65.2804	45.3863	0.695252	12.6189	20.9656	13.6189	21.9656	1.61288	4.92691	4.84367	5.92691	5.84367	0.985957	1.09803
Tb927.10.2410	1776	MSP-C, putative	48	49	24	42	163	201	90.7487	114.47	91.7487	115.47	1.25855	50.4756	80.0506	51.4756	81.0506	1.57454	133.848	162.263	134.848	163.263	1.21072	1.34794
Tb927.10.2430	3729	GRESAG 4, putative receptor-type adenylate cyclase	137	91	127	121	383	352	259.012	212.587	260.012	213.587	0.821451	267.1	230.622	268.1	231.622	0.863938	314.501	284.162	315.501	285.162	0.90384	0.863076
Tb927.10.2440	1062	metacaspase MCA4 (MCA4)	67	70	18	29	83	62	126.67	163.528	127.67	164.528	1.2887	37.8567	55.273	38.8567	56.273	1.44822	68.1555	50.0513	69.1555	51.0513	0.73821	1.15838
Tb927.10.2450	369	hypothetical protein	11	8	2		17	24	20.7966	18.689	21.7966	19.689	0.903305	4.2063	0	5.2063	1	0.192075	13.9596	19.3747	14.9596	20.3747	1.36198	0.819122
Tb927.10.2460	2154	hypothetical protein, conserved	120	98	58	42	208	173	226.872	228.94	227.872	229.94	1.00908	121.983	80.0506	122.983	81.0506	0.65904	170.799	139.659	171.799	140.659	0.818741	0.828952
Tb927.10.2470	1653	hypothetical protein, conserved	49	33	50	48	190	111	92.6393	77.092	93.6393	78.092	0.833966	105.158	91.4864	106.158	92.4864	0.871218	156.019	89.608	157.019	90.608	0.577052	0.760745
Tb927.10.2480	2859	hypothetical protein, conserved	104	95	114	172	334	256	196.622	221.932	197.622	222.932	1.12807	239.759	327.826	240.759	328.826	1.36579	274.264	206.663	275.264	207.663	0.754414	1.08276
Tb927.10.2490	1677	glucose-6-phosphate 1-dehydrogenase (G6PD)	24	16	16	12	102	102	45.3744	37.3779	46.3744	38.3779	0.827568	33.6504	22.8716	34.6504	23.8716	0.688927	83.7574	82.3425	84.7574	83.3425	0.983306	0.833267
Tb927.10.250	2172	hypothetical protein, conserved	104	35	91	80	294	298	196.622	81.7642	197.622	82.7642	0.4188	191.387	152.477	192.387	153.477	0.797754	241.418	240.569	242.418	241.569	0.996497	0.737684
Tb927.10.2500	1065	hypothetical protein, conserved	59	51	33	49	61	66	111.545	119.142	112.545	120.142	1.0675	69.404	93.3924	70.404	94.3924	1.34073	50.0902	53.2804	51.0902	54.2804	1.06244	1.15689
Tb927.10.2510	1578	hypothetical protein, conserved	11	12	29	34	59	44	20.7966	28.0335	21.7966	29.0335	1.33202	60.9914	64.8029	61.9914	65.8029	1.06148	48.4479	35.5203	49.4479	36.5203	0.738561	1.04402
Tb927.10.2520	2199	hypothetical protein, conserved	79	115	66	82	433	356	149.357	268.654	150.357	269.654	1.79342	138.808	156.289	139.808	157.289	1.12504	355.558	287.391	356.558	288.391	0.80882	1.24243
Tb927.10.2530	669	adenylate kinase, putative	3		12	4	64	73	5.6718	0	6.6718	1	0.149885	25.2378	7.62387	26.2378	8.62387	0.328681	52.5537	58.9314	53.5537	59.9314	1.11909	0.532552
Tb927.10.2540	690	adenylate kinase, putative	52	62	32	42	48	44	98.3111	144.84	99.3111	145.84	1.46851	67.3008	80.0506	68.3008	81.0506	1.18667	39.4152	35.5203	40.4152	36.5203	0.903626	1.18627
Tb927.10.2550	1074	malate dehydrogenase-related	30	24	58	37	100	55	56.718	56.0669	57.718	57.0669	0.98872	121.983	70.5208	122.983	71.5208	0.581551	82.1151	44.4003	83.1151	45.4003	0.546235	0.705502
Tb927.10.2560	957	mitochondrial malate dehydrogenase (mMDH)	117	53	25	25	123	105	221.2	123.814	222.2	124.814	0.561721	52.5788	47.6492	53.5788	48.6492	0.907993	101.002	84.7643	102.002	85.7643	0.840814	0.770176
Tb927.10.2570	2994	lysosomal alpha-mannosidase precursor, putative	291	254	156	159	277	386	550.164	593.375	551.164	594.375	1.0784	328.092	303.049	329.092	304.049	0.923903	227.459	311.61	228.459	312.61	1.36834	1.12355
Tb927.10.2580	885	hypothetical protein, conserved	218	117	52	58	98	60	412.15	273.326	413.15	274.326	0.663986	109.364	110.546	110.364	111.546	1.01071	80.4728	48.4367	81.4728	49.4367	0.606788	0.760496
Tb927.10.2590	2436	hypothetical protein, conserved	116	65	107	114	74	88	219.309	151.848	220.309	152.848	0.693787	225.037	217.28	226.037	218.28	0.965683	60.7652	71.0406	61.7652	72.0406	1.16636	0.941944
Tb927.10.260	234	hypothetical protein, conserved			5	12	14	37	0	0	1	1	1	10.5158	22.8716	11.5158	23.8716	2.07295	11.4961	29.8693	12.4961	30.8693	2.47031	1.84776
Tb927.10.2600	1755	hypothetical protein, conserved	41	39	74	74	162	106	77.5145	91.1087	78.5145	92.1087	1.17314	155.633	141.042	156.633	142.042	0.906842	133.026	85.5716	134.026	86.5716	0.645929	0.908638
Tb927.10.2610	1455	hypothetical protein, conserved	32	12	110	91	255	324	60.4992	28.0335	61.4992	29.0335	0.472095	231.347	173.443	232.347	174.443	0.750788	209.393	261.558	210.393	262.558	1.24794	0.823608
Tb927.10.2620	579	HSP20 cold-shock domain (p23-like)	8	10	3	14	36	35	15.1248	23.3612	16.1248	24.3612	1.51079	6.30945	26.6835	7.30945	27.6835	3.78736	29.5614	28.2548	30.5614	29.2548	0.957245	2.08513
Tb927.10.2630	834	hypothetical protein, conserved	18	8	40	33	14	30	34.0308	18.689	35.0308	19.689	0.562048	84.126	62.8969	85.126	63.8969	0.750615	11.4961	24.2184	12.4961	25.2184	2.0181	1.11025
Tb927.10.2640	2223	intraflagellar transport protein IFT81, putative	110	88	118	133	129	166	207.966	205.579	208.966	206.579	0.988576	248.172	253.494	249.172	254.494	1.02136	105.928	134.008	106.928	135.008	1.2626	1.09085
Tb927.10.2650	3528	hypothetical protein, conserved	141	181	145	143	504	530	266.574	422.838	267.574	423.838	1.584	304.957	272.553	305.957	273.553	0.894091	413.86	427.858	414.86	428.858	1.03374	1.17061
Tb927.10.2660	567	hypothetical protein, conserved			40	40	153	143	0	0	1	1	1	84.126	76.2387	85.126	77.2387	0.907345	125.636	115.441	126.636	116.441	0.919492	0.942279
Tb927.10.2670	366	hypothetical protein, conserved			9	36	1		0	0	1	1	1	18.9284	68.6148	19.9284	69.6148	3.49325	0.821151	0	1.82115	1	0.549103	1.68079
Tb927.10.2680	1728	hypothetical protein, conserved	88	125	102	124	219	141	166.373	292.015	167.373	293.015	1.75067	214.521	236.34	215.521	237.34	1.10124	179.832	113.826	180.832	114.826	0.634989	1.1623
Tb927.10.2690	2013	hypothetical protein, conserved	123	121	114	166	255	191	232.544	282.671	233.544	283.671	1.21464	239.759	316.391	240.759	317.391	1.31829	209.393	154.19	210.393	155.19	0.737619	1.09018
Tb927.10.2700	2091	hypothetical protein, conserved,predicted WD40 repeat protein	116	69	99	119	268	247	219.309	161.192	220.309	162.192	0.736202	208.212	226.81	209.212	227.81	1.0889	220.068	199.398	221.068	200.398	0.906497	0.910532
Tb927.10.2710	195	ferredoxin, putative	30	14	47	46	46	63	56.718	32.7057	57.718	33.7057	0.583972	98.8481	87.6745	99.8481	88.6745	0.888094	37.7729	50.8586	38.7729	51.8586	1.33749	0.93652
Tb927.10.2720	1206	hypothetical protein, conserved	2	1	28	52	117	120	3.7812	2.33612	4.7812	3.33612	0.697759	58.8882	99.1103	59.8882	100.11	1.67162	96.0747	96.8735	97.0747	97.8735	1.00823	1.12587
Tb927.10.2730	885	hypothetical protein, conserved	27	40	8	12	51	77	51.0462	93.4448	52.0462	94.4448	1.81464	16.8252	22.8716	17.8252	23.8716	1.3392	41.8787	62.1605	42.8787	63.1605	1.473	1.54228
Tb927.10.2750	1386	deoxyhypusine synthase	29	27	15	3	63	56	54.8274	63.0753	55.8274	64.0753	1.14774	31.5473	5.7179	32.5473	6.7179	0.206404	51.7325	45.2076	52.7325	46.2076	0.876265	0.74347
Tb927.10.2760	2169	hypothetical protein, conserved	34	47	51	82	95	151	64.2804	109.798	65.2804	110.798	1.69726	107.261	156.289	108.261	157.289	1.45288	78.0093	121.899	79.0093	122.899	1.5555	1.56855
Tb927.10.2770	1149	eukaryotic translation initiation factor 5, putative	77	65	44	52	119	75	145.576	151.848	146.576	152.848	1.04279	92.5387	99.1103	93.5387	100.11	1.07026	97.717	60.5459	98.717	61.5459	0.623459	0.912168
Tb927.10.2780	4593	DNA-directed RNA polymerase iii largest subunit,t (RPC160)	63	50	160	125	271	317	119.108	116.806	120.108	117.806	0.980837	336.504	238.246	337.504	239.246	0.708868	222.532	255.907	223.532	256.907	1.14931	0.946338
Tb927.10.2790	3207	hypothetical protein, conserved	200	116	88	106	412	400	378.12	270.99	379.12	271.99	0.717425	185.077	202.033	186.077	203.033	1.09112	338.314	322.912	339.314	323.912	0.954607	0.92105
Tb927.10.280	477	cytochrome oxidase subunit VI (COXVI)	3	2	54	80	42	58	5.6718	4.67224	6.6718	5.67224	0.850182	113.57	152.477	114.57	153.477	1.33959	34.4883	46.8222	35.4883	47.8222	1.34755	1.17911
Tb927.10.2800	483	Mitchondrial SSU ribosomal protein	12	13	28	15	59	33	22.6872	30.3696	23.6872	31.3696	1.32433	58.8882	28.5895	59.8882	29.5895	0.494079	48.4479	26.6402	49.4479	27.6402	0.558976	0.792461
Tb927.10.2810	1017	hypothetical protein, conserved	10	16	26	28	172	122	18.906	37.3779	19.906	38.3779	1.92796	54.6819	53.3671	55.6819	54.3671	0.976386	141.238	98.488	142.238	99.488	0.699448	1.20126
Tb927.10.2820	1491	hypothetical protein, conserved	10	7	17	40	37	56	18.906	16.3528	19.906	17.3528	0.87174	35.7536	76.2387	36.7536	77.2387	2.10153	30.3826	45.2076	31.3826	46.2076	1.4724	1.48189
Tb927.10.2830	411	hypothetical protein, conserved	21	11	4	1	3	10	39.7026	25.6973	40.7026	26.6973	0.655913	8.4126	1.90597	9.4126	2.90597	0.308731	2.46345	8.07279	3.46345	9.07279	2.61958	1.19474
Tb927.10.2850	1137	hypothetical protein	123	59	2	11	45	58	232.544	137.831	233.544	138.831	0.594455	4.2063	20.9656	5.2063	21.9656	4.21905	36.9518	46.8222	37.9518	47.8222	1.26008	2.02453
Tb927.10.2860	2343	hypothetical protein, conserved	151	116	220	235	282	365	285.48	270.99	286.48	271.99	0.949419	462.693	447.902	463.693	448.902	0.968102	231.565	294.657	232.565	295.657	1.27129	1.06294
Tb927.10.2870	2490	hypothetical protein, conserved	129	88	112	122	213	263	243.887	205.579	244.887	206.579	0.843567	235.553	232.528	236.553	233.528	0.987212	174.905	212.314	175.905	213.314	1.21267	1.01448
Tb927.10.2880	8082	calcium channel protein, putative	297	157	295	356	715	715	561.508	366.771	562.508	367.771	0.653806	620.43	678.524	621.43	679.524	1.09349	587.123	577.205	588.123	578.205	0.983136	0.910142
Tb927.10.2890	1290	enolase	62	52	124	186	164	246	117.217	121.478	118.217	122.478	1.03605	260.791	354.51	261.791	355.51	1.35799	134.669	198.591	135.669	199.591	1.47116	1.2884
Tb927.10.290	696	proteasome alpha 2 subunit, putative	11	5	11	5	16	28	20.7966	11.6806	21.7966	12.6806	0.58177	23.1347	9.52984	24.1347	10.5298	0.436295	13.1384	22.6038	14.1384	23.6038	1.66948	0.895849
Tb927.10.2900	2601	importin beta-1 subunit, putative	166	102	93	119	163	180	313.839	238.284	314.839	239.284	0.76002	195.593	226.81	196.593	227.81	1.15879	133.848	145.31	134.848	146.31	1.085	1.00127
Tb927.10.2910	1137	splicing factor PTSR1 interacting protein (TSR1IP)	22	6	52	42	199	139	41.5932	14.0167	42.5932	15.0167	0.352562	109.364	80.0506	110.364	81.0506	0.734395	163.409	112.212	164.409	113.212	0.688598	0.591852
Tb927.10.2920	3171	hypothetical protein, conserved	174	74	141	212	338	368	328.964	172.873	329.964	173.873	0.526945	296.544	404.065	297.544	405.065	1.36136	277.549	297.079	278.549	298.079	1.07011	0.986139
Tb927.10.2930	2250	hypothetical protein, conserved	49	33	45	100	141	99	92.6393	77.092	93.6393	78.092	0.833966	94.6418	190.597	95.6418	191.597	2.00327	115.782	79.9206	116.782	80.9206	0.692919	1.17672
Tb927.10.2940	1065	hypothetical protein, conserved	8	9	60	85	286	331	15.1248	21.0251	16.1248	22.0251	1.36591	126.189	162.007	127.189	163.007	1.28161	234.849	267.209	235.849	268.209	1.13721	1.26158
Tb927.10.2950	5604	hypothetical protein, conserved	346	188	193	178	480	430	654.147	439.191	655.147	440.191	0.671896	405.908	339.262	406.908	340.262	0.836214	394.152	347.13	395.152	348.13	0.881002	0.796371
Tb927.10.2960	2307	GTP-binding protein, putative,elongation factor, putative	167	112	86	84	339	233	315.73	261.646	316.73	262.646	0.829241	180.871	160.101	181.871	161.101	0.8858	278.37	188.096	279.37	189.096	0.676866	0.797302
Tb927.10.2970	348	hypothetical protein, conserved	2	1			37	51	3.7812	2.33612	4.7812	3.33612	0.697759	0	0	1	1	1	30.3826	41.1712	31.3826	42.1712	1.34378	1.01385
Tb927.10.2990	3015	hypothetical protein, conserved	511	370	370	360	719	929	966.096	864.365	967.096	865.365	0.894808	778.166	686.148	779.166	687.148	0.881902	590.407	749.962	591.407	750.962	1.26979	1.0155
Tb927.10.300	765	hypothetical protein, conserved	35	37	48	49	102	133	66.171	86.4365	67.171	87.4365	1.3017	100.951	93.3924	101.951	94.3924	0.925858	83.7574	107.368	84.7574	108.368	1.27857	1.16871
Tb927.10.3000	2358	hypothetical protein, conserved	429	637	286	468	749	997	811.067	1488.11	812.067	1489.11	1.83373	601.501	891.993	602.501	892.993	1.48214	615.042	804.857	616.042	805.857	1.30812	1.54133
Tb927.10.3010	3672	hypothetical protein, conserved	341	229	307	401	947	1016	644.694	534.972	645.694	535.972	0.830071	645.667	764.293	646.667	765.293	1.18344	777.63	820.196	778.63	821.196	1.05467	1.02273
Tb927.10.3020	2322	hypothetical protein, conserved	464	295	182	198	533	479	877.238	689.156	878.238	690.156	0.785842	382.774	377.382	383.774	378.382	0.98595	437.673	386.687	438.673	387.687	0.883771	0.885187
Tb927.10.3030	918	19S proteasome regulatory subunit, (RPN11)	143	86	144	130	105	86	270.356	200.906	271.356	201.906	0.744066	302.854	247.776	303.854	248.776	0.818735	86.2208	69.426	87.2208	70.426	0.807445	0.790082
Tb927.10.3040	408	Complex II subunit, putative		1	31	29	41	68	0	2.33612	1	3.33612	3.33612	65.1977	55.273	66.1977	56.273	0.850076	33.6672	54.895	34.6672	55.895	1.61233	1.93284
Tb927.10.3050	480	hypothetical protein	25	18	15	5	14	29	47.265	42.0502	48.265	43.0502	0.891955	31.5473	9.52984	32.5473	10.5298	0.323524	11.4961	23.4111	12.4961	24.4111	1.9535	1.05632
Tb927.10.3070	717	hypothetical protein, conserved	13	2	18	25	50	43	24.5778	4.67224	25.5778	5.67224	0.221764	37.8567	47.6492	38.8567	48.6492	1.25201	41.0575	34.713	42.0575	35.713	0.849146	0.774308
Tb927.10.3080	1185	methionine biosynthetic protein, putative	18	23	19	6	53	29	34.0308	53.7308	35.0308	54.7308	1.56236	39.9599	11.4358	40.9599	12.4358	0.303609	43.521	23.4111	44.521	24.4111	0.548305	0.804759
Tb927.10.3090	2502	hypothetical protein, conserved	143	112	162	134	384	285	270.356	261.646	271.356	262.646	0.967902	340.71	255.4	341.71	256.4	0.750342	315.322	230.075	316.322	231.075	0.730504	0.816249
Tb927.10.310	1677	PUF3	55	243	60	138	246	266	103.983	567.677	104.983	568.677	5.41686	126.189	263.023	127.189	264.023	2.07583	202.003	214.736	203.003	215.736	1.06272	2.8518
Tb927.10.3100	2097	Glycerol-3-phosphate acyltransferase	69	94	61	61	182	194	130.451	219.595	131.451	220.595	1.67815	128.292	116.264	129.292	117.264	0.906969	149.449	156.612	150.449	157.612	1.04761	1.21091
Tb927.10.3110	1734	DNA primase large subunit, putative	39	37	25	23	82	86	73.7333	86.4365	74.7333	87.4365	1.16998	52.5788	43.8372	53.5788	44.8372	0.836847	67.3344	69.426	68.3344	70.426	1.03061	1.01248
Tb927.10.3120	699	cytochrome c oxidase assembly protein, putative	28	43	49	57	88	89	52.9368	100.453	53.9368	101.453	1.88097	103.054	108.64	104.054	109.64	1.05368	72.2613	71.8478	73.2613	72.8478	0.994357	1.30967
Tb927.10.3130	2355	hypothetical protein, conserved	65	67	80	160	484	727	122.889	156.52	123.889	157.52	1.27146	168.252	304.955	169.252	305.955	1.80769	397.437	586.892	398.437	587.892	1.4755	1.51821
Tb927.10.3140	1893	leucine-rich repeat protein (LRRP)	15	35	70	70	193	181	28.359	81.7642	29.359	82.7642	2.81904	147.221	133.418	148.221	134.418	0.906876	158.482	146.118	159.482	147.118	0.92247	1.54946
Tb927.10.3150	618	N-acetyltransferase, putative	16	32	15	14	89	105	30.2496	74.7559	31.2496	75.7559	2.42422	31.5473	26.6835	32.5473	27.6835	0.850564	73.0824	84.7643	74.0824	85.7643	1.15769	1.47749
Tb927.10.3160	393	hypothetical protein, conserved	21	68	39	60	114	123	39.7026	158.856	40.7026	159.856	3.92742	82.0229	114.358	83.0229	115.358	1.38947	93.6112	99.2953	94.6112	100.295	1.06008	2.12566
Tb927.10.3170	2172	ABC transporter, putative	52	25	86	56	111	71	98.3111	58.403	99.3111	59.403	0.598151	180.871	106.734	181.871	107.734	0.592366	91.1477	57.3168	92.1477	58.3168	0.632862	0.607793
Tb927.10.3180	1347	hypothetical protein, conserved	91	45	63	42	121	131	172.044	105.125	173.044	106.125	0.613284	132.499	80.0506	133.499	81.0506	0.607127	99.3593	105.754	100.359	106.754	1.06371	0.761375
Tb927.10.3190	570	hypothetical protein	5	2	30	21	15	21	9.45299	4.67224	10.453	5.67224	0.542643	63.0945	40.0253	64.0945	41.0253	0.640075	12.3173	16.9529	13.3173	17.9529	1.34809	0.843602
Tb927.10.320	396	hypothetical protein, conserved	31	26	12	12	128	126	58.6086	60.7391	59.6086	61.7391	1.03574	25.2378	22.8716	26.2378	23.8716	0.909817	105.107	101.717	106.107	102.717	0.96805	0.971203
Tb927.10.3200	744	U2 splicing auxiliary factor, putative (U2AF35)	60	36	67	55	58	40	113.436	84.1004	114.436	85.1004	0.743651	140.911	104.828	141.911	105.828	0.745736	47.6268	32.2912	48.6268	33.2912	0.684627	0.724671
Tb927.10.3210	1686	delta-1-pyrroline-5-carboxylate dehydrogenase, putative	115	110	72	93	115	77	217.419	256.973	218.419	257.973	1.18109	151.427	177.255	152.427	178.255	1.16945	94.4324	62.1605	95.4324	63.1605	0.661835	1.00413
Tb927.10.3230	1122	protein kinase, putative	20	5	31	22	62	39	37.812	11.6806	38.812	12.6806	0.326719	65.1977	41.9313	66.1977	42.9313	0.648531	50.9114	31.4839	51.9114	32.4839	0.625757	0.533669
Tb927.10.3250	924	Mitchondrial SSU ribosomal protein	24	19	49	23	23	30	45.3744	44.3863	46.3744	45.3863	0.978694	103.054	43.8372	104.054	44.8372	0.430902	18.8865	24.2184	19.8865	25.2184	1.26812	0.892571
Tb927.10.3260	2112	Long-chain-fatty-acid--CoA ligase 5, Acyl-CoA synthetase 5 (LACS 5)	30	21	41	26	87	84	56.718	49.0585	57.718	50.0585	0.867296	86.2292	49.5551	87.2292	50.5551	0.579567	71.4401	67.8114	72.4401	68.8114	0.949908	0.798923
Tb927.10.3270	465	hypothetical protein, conserved	10	8	1		6	24	18.906	18.689	19.906	19.689	0.989098	2.10315	0	3.10315	1	0.322253	4.92691	19.3747	5.92691	20.3747	3.43766	1.583
Tb927.10.3280	249	60S ribosomal protein L38			10	2	11	7	0	0	1	1	1	21.0315	3.81193	22.0315	4.81193	0.218411	9.03266	5.65095	10.0327	6.65095	0.66293	0.627114
Tb927.10.3290	822	hypothetical protein, conserved	37	13	32	24	103	171	69.9521	30.3696	70.9521	31.3696	0.442123	67.3008	45.7432	68.3008	46.7432	0.684372	84.5785	138.045	85.5785	139.045	1.62476	0.917086
Tb927.10.330	1308	hypothetical protein, conserved	19	4	54	79	116	130	35.9214	9.34448	36.9214	10.3445	0.280176	113.57	150.571	114.57	151.571	1.32296	95.2535	104.946	96.2535	105.946	1.1007	0.901278
Tb927.10.3300	1626	hypothetical protein, conserved	8	3	100	73	70	48	15.1248	7.00836	16.1248	8.00836	0.496649	210.315	139.136	211.315	140.136	0.663159	57.4806	38.7494	58.4806	39.7494	0.679703	0.61317
Tb927.10.3310	2841	hypothetical protein, conserved	52	20	72	61	122	131	98.3111	46.7224	99.3111	47.7224	0.480534	151.427	116.264	152.427	117.264	0.769313	100.18	105.754	101.18	106.754	1.05508	0.76831
Tb927.10.3320	1671	hypothetical protein, conserved	45	22	26	44	15	35	85.0769	51.3947	86.0769	52.3947	0.608696	54.6819	83.8626	55.6819	84.8626	1.52406	12.3173	28.2548	13.3173	29.2548	2.19676	1.44317
Tb927.10.3330	1050	hypothetical protein, conserved	3	4	7	19	6	13	5.6718	9.34448	6.6718	10.3445	1.55048	14.7221	36.2134	15.7221	37.2134	2.36695	4.92691	10.4946	5.92691	11.4946	1.9394	1.95228
Tb927.10.3340	2676	protein kinase, putative	27	23	62	55	255	193	51.0462	53.7308	52.0462	54.7308	1.05158	130.395	104.828	131.395	105.828	0.805418	209.393	155.805	210.393	156.805	0.745293	0.867431
Tb927.10.3350	1638	hypothetical protein, conserved	40	24	45	56	94	84	75.6239	56.0669	76.6239	57.0669	0.744766	94.6418	106.734	95.6418	107.734	1.12643	77.1882	67.8114	78.1882	68.8114	0.880075	0.917092
Tb927.10.3360	2823	hypothetical protein, conserved	135	63	87	117	162	155	255.231	147.176	256.231	148.176	0.57829	182.974	222.998	183.974	223.998	1.21755	133.026	125.128	134.026	126.128	0.94107	0.912304
Tb927.10.3380	345	60S acidic ribosomal protein P2	1		17	28	23	41	1.8906	0	2.8906	1	0.345949	35.7536	53.3671	36.7536	54.3671	1.47923	18.8865	33.0984	19.8865	34.0984	1.71466	1.17995
Tb927.10.3390	3819	hypothetical protein, conserved,predicted TLD domain protein	59	90	144	173	309	332	111.545	210.251	112.545	211.251	1.87703	302.854	329.732	303.854	330.732	1.08846	253.736	268.017	254.736	269.017	1.05606	1.34052
Tb927.10.340	888	mitochondrial structure specific endonuclease I (SSE-1), putative	69	57	33	37	44	20	130.451	133.159	131.451	134.159	1.0206	69.404	70.5208	70.404	71.5208	1.01586	36.1306	16.1456	37.1306	17.1456	0.461764	0.832741
Tb927.10.3400	1362	hypothetical protein, conserved	24	30	57	66	98	65	45.3744	70.0836	46.3744	71.0836	1.53282	119.88	125.794	120.88	126.794	1.04893	80.4728	52.4731	81.4728	53.4731	0.656331	1.07936
Tb927.10.3410	324	hypothetical protein	1	1	1			3	1.8906	2.33612	2.8906	3.33612	1.15413	2.10315	0	3.10315	1	0.322253	0	2.42184	1	3.42184	3.42184	1.63274
Tb927.10.3420	468	NADH-ubiquinone oxidoreductase c, putative		1			3	8	0	2.33612	1	3.33612	3.33612	0	0	1	1	1	2.46345	6.45823	3.46345	7.45823	2.15341	2.16318
Tb927.10.3430	1854	hypothetical protein, conserved	123	95	95	87	293	239	232.544	221.932	233.544	222.932	0.95456	199.799	165.819	200.799	166.819	0.830775	240.597	192.94	241.597	193.94	0.80274	0.862692
Tb927.10.3470	2427	hypothetical protein, conserved	86	79	61	70	184	158	162.591	184.554	163.591	185.554	1.13425	128.292	133.418	129.292	134.418	1.03964	151.092	127.55	152.092	128.55	0.845214	1.00637
Tb927.10.3480	2067	hypothetical protein, conserved	75	45	74	106	215	206	141.795	105.125	142.795	106.125	0.743202	155.633	202.033	156.633	203.033	1.29623	176.547	166.299	177.547	167.299	0.942281	0.993904
Tb927.10.3490	1884	kinetoplastid-specific dual specificity phosphatase, putative	48	50	44	40	106	173	90.7487	116.806	91.7487	117.806	1.28401	92.5387	76.2387	93.5387	77.2387	0.825741	87.042	139.659	88.042	140.659	1.59764	1.2358
Tb927.10.350	1539	protein kinase, putative	9	5	59	32	84	118	17.0154	11.6806	18.0154	12.6806	0.703876	124.086	60.991	125.086	61.991	0.495587	68.9767	95.2589	69.9767	96.2589	1.37559	0.85835
Tb927.10.3500	2637	RBSR4	19	49	76	38	145	189	35.9214	114.47	36.9214	115.47	3.12745	159.839	72.4268	160.839	73.4268	0.456522	119.067	152.576	120.067	153.576	1.27909	1.62102
Tb927.10.3510	5409	hypothetical protein, pseudouridine synthase domain BS specific	257	237	272	240	485	511	485.884	553.661	486.884	554.661	1.13921	572.057	457.432	573.057	458.432	0.799976	398.258	412.52	399.258	413.52	1.03572	0.991634
Tb927.10.3520	1200	protease regulatory ATPase subunit 4, putative (RPT4)	42	54	21	26	48	67	79.4051	126.151	80.4051	127.151	1.58137	44.1662	49.5551	45.1662	50.5551	1.11931	39.4152	54.0877	40.4152	55.0877	1.36304	1.35458
Tb927.10.3530	1149	hypothetical protein, conserved	8	19	21	20	68	45	15.1248	44.3863	16.1248	45.3863	2.81469	44.1662	38.1193	45.1662	39.1193	0.86612	55.8383	36.3276	56.8383	37.3276	0.656733	1.44585
Tb927.10.3540	681	hypothetical protein, conserved	16	15	14	3	14	16	30.2496	35.0418	31.2496	36.0418	1.15335	29.4441	5.7179	30.4441	6.7179	0.220663	11.4961	12.9165	12.4961	13.9165	1.11366	0.829227
Tb927.10.3550	3171	DNA repair helicase, putative	211	184	92	88	230	187	398.916	429.846	399.916	430.846	1.07734	193.49	167.725	194.49	168.725	0.867526	188.865	150.961	189.865	151.961	0.800366	0.915078
Tb927.10.3560	1170	arginine N-methyltransferase, putative	20	20	103	114	159	194	37.812	46.7224	38.812	47.7224	1.22958	216.625	217.28	217.625	218.28	1.00301	130.563	156.612	131.563	157.612	1.198	1.14353
Tb927.10.3570	2724	KREX2	115	102	80	83	399	541	217.419	238.284	218.419	239.284	1.09553	168.252	158.195	169.252	159.195	0.940581	327.639	436.738	328.639	437.738	1.33197	1.12269
Tb927.10.3580	975	Mitchondrial SSU ribosomal protein	99	85	56	47	53	82	187.169	198.57	188.169	199.57	1.06059	117.776	89.5805	118.776	90.5805	0.762613	43.521	66.1969	44.521	67.1969	1.50933	1.11084
Tb927.10.3590	1680	hypothetical protein, conserved	98	66	52	62	84	114	185.279	154.184	186.279	155.184	0.833074	109.364	118.17	110.364	119.17	1.07979	68.9767	92.0298	69.9767	93.0298	1.32944	1.08077
Tb927.10.360	912	hypothetical protein, conserved	65	49	59	45	80	92	122.889	114.47	123.889	115.47	0.932044	124.086	85.7685	125.086	86.7685	0.693671	65.6921	74.2697	66.6921	75.2697	1.12862	0.91811
Tb927.10.3600	1620	hypothetical protein, conserved	94	47	25	42	62	56	177.716	109.798	178.716	110.798	0.619964	52.5788	80.0506	53.5788	81.0506	1.51274	50.9114	45.2076	51.9114	46.2076	0.890126	1.00761
Tb927.10.3610	1497	hypothetical protein, conserved	47	36	15	28	257	214	88.8581	84.1004	89.8581	85.1004	0.947052	31.5473	53.3671	32.5473	54.3671	1.6704	211.036	172.758	212.036	173.758	0.819474	1.14564
Tb927.10.3620	927	Laminin-like protein, putative	92	71	90	81	79	108	173.935	165.865	174.935	166.865	0.953866	189.284	154.383	190.284	155.383	0.816588	64.8709	87.1861	65.8709	88.1861	1.33877	1.03641
Tb927.10.3630	651	hypothetical protein, conserved		4			10	4	0	9.34448	1	10.3445	10.3445	0	0	1	1	1	8.21151	3.22912	9.21151	4.22912	0.459112	3.93453
Tb927.10.3640	855	hypothetical protein, conserved	80	91	53	57	250	200	151.248	212.587	152.248	213.587	1.40289	111.467	108.64	112.467	109.64	0.974865	205.288	161.456	206.288	162.456	0.787521	1.05509
Tb927.10.3650	3699	NADH-dependent fumarate reductase, putative	189	137	162	185	349	355	357.323	320.049	358.323	321.049	0.895975	340.71	352.604	341.71	353.604	1.03481	286.582	286.584	287.582	287.584	1.00001	0.97693
Tb927.10.3660	1212	aspartate aminotransferase	60	53	37	27	27	49	113.436	123.814	114.436	124.814	1.09069	77.8166	51.4611	78.8166	52.4611	0.66561	22.1711	39.5567	23.1711	40.5567	1.75031	1.16887
Tb927.10.3670	1467	hypothetical protein, conserved	98	80	72	68	136	165	185.279	186.89	186.279	187.89	1.00865	151.427	129.606	152.427	130.606	0.856842	111.677	133.201	112.677	134.201	1.19103	1.01884
Tb927.10.3680	867	hypothetical protein, conserved	42	13	29	25	13	8	79.4051	30.3696	80.4051	31.3696	0.390144	60.9914	47.6492	61.9914	48.6492	0.784773	10.675	6.45823	11.675	7.45823	0.638823	0.60458
Tb927.10.3690	1404	rRNA dimethyltransferase, putative	55	66	12	20	75	54	103.983	154.184	104.983	155.184	1.47818	25.2378	38.1193	26.2378	39.1193	1.49095	61.5863	43.5931	62.5863	44.5931	0.712505	1.22721
Tb927.10.370	540	calcineurin B subunit, putative	1	5	9	46	8	2	1.8906	11.6806	2.8906	12.6806	4.38684	18.9284	87.6745	19.9284	88.6745	4.44966	6.56921	1.61456	7.56921	2.61456	0.34542	3.06064
Tb927.10.3700	1509	hypothetical protein, conserved,predicted CBS domain protein	36	34	33	17	48	71	68.0616	79.4281	69.0616	80.4281	1.16459	69.404	32.4014	70.404	33.4014	0.474425	39.4152	57.3168	40.4152	58.3168	1.44294	1.02732
Tb927.10.3710	696	proteasome activator protein PA26			19	13	69	68	0	0	1	1	1	39.9599	24.7776	40.9599	25.7776	0.629337	56.6594	54.895	57.6594	55.895	0.969399	0.866245
Tb927.10.3720	1527	hypothetical protein, conserved	59	80	44	53	160	176	111.545	186.89	112.545	187.89	1.66946	92.5387	101.016	93.5387	102.016	1.09063	131.384	142.081	132.384	143.081	1.0808	1.2803
Tb927.10.3730	2019	hypothetical protein, conserved	54	20	83	96	142	168	102.092	46.7224	103.092	47.7224	0.46291	174.562	182.973	175.562	183.973	1.04791	116.603	135.623	117.603	136.623	1.16173	0.890849
Tb927.10.3740	1443	hypothetical protein, conserved	40	32	48	57	61	74	75.6239	74.7559	76.6239	75.7559	0.988671	100.951	108.64	101.951	109.64	1.07542	50.0902	59.7387	51.0902	60.7387	1.18885	1.08431
Tb927.10.3750	1557	hypothetical protein, conserved	122	86	33	36	44	37	230.653	200.906	231.653	201.906	0.87159	69.404	68.6148	70.404	69.6148	0.988791	36.1306	29.8693	37.1306	30.8693	0.831371	0.89725
Tb927.10.3760	852	vacuolar ATP synthase subunit d, putative	115	61	21	18	70	74	217.419	142.503	218.419	143.503	0.65701	44.1662	34.3074	45.1662	35.3074	0.781722	57.4806	59.7387	58.4806	60.7387	1.03861	0.825782
Tb927.10.3770	2103	hypothetical protein, conserved,predicted TPR repeat protein	423	157	41	85	83	117	799.723	366.771	800.723	367.771	0.459299	86.2292	162.007	87.2292	163.007	1.86872	68.1555	94.4517	69.1555	95.4517	1.38025	1.23609
Tb927.10.3780	3069	hypothetical protein, conserved	142	87	150	112	326	296	268.465	203.243	269.465	204.243	0.757956	315.473	213.468	316.473	214.468	0.677684	267.695	238.955	268.695	239.955	0.893036	0.776225
Tb927.10.3790	11706	hypothetical protein, conserved	726	546	435	434	1006	1166	1372.57	1275.52	1373.57	1276.52	0.929343	914.871	827.19	915.871	828.19	0.904265	826.078	941.287	827.078	942.287	1.1393	0.990968
Tb927.10.380	1029	TbPPR5 mitochondrial RNA binding protein 1	11	11	37	52	108	97	20.7966	25.6973	21.7966	26.6973	1.22484	77.8166	99.1103	78.8166	100.11	1.27017	88.6843	78.3061	89.6843	79.3061	0.88428	1.12643
Tb927.10.3800	3027	hypothetical protein, conserved,predicted RING finger protein	224	91	113	156	322	311	423.494	212.587	424.494	213.587	0.503157	237.656	297.331	238.656	298.331	1.25005	264.411	251.064	265.411	252.064	0.949713	0.900971
Tb927.10.3810	1788	hypothetical protein, in UPF1-TAP	54	33	22	47	111	140	102.092	77.092	103.092	78.092	0.757496	46.2693	89.5805	47.2693	90.5805	1.91626	91.1477	113.019	92.1477	114.019	1.23735	1.3037
Tb927.10.3820	6444	hypothetical protein, conserved	242	211	410	458	1124	1089	457.525	492.922	458.525	493.922	1.0772	862.292	872.933	863.292	873.933	1.01233	922.974	879.127	923.974	880.127	0.952546	1.01402
Tb927.10.3850	1911	hypothetical protein, conserved	114	40	27	38	117	87	215.528	93.4448	216.528	94.4448	0.436178	56.7851	72.4268	57.7851	73.4268	1.27069	96.0747	70.2333	97.0747	71.2333	0.733799	0.813555
Tb927.10.3860	663	SNF-7-like protein, putative	16	41	19	15	113	140	30.2496	95.781	31.2496	96.781	3.09703	39.9599	28.5895	40.9599	29.5895	0.722402	92.79	113.019	93.79	114.019	1.21568	1.67837
Tb927.10.3870	6456	hypothetical protein, conserved	198	152	199	204	378	348	374.339	355.09	375.339	356.09	0.948718	418.527	388.817	419.527	389.817	0.929183	310.395	280.933	311.395	281.933	0.905387	0.927763
Tb927.10.3880	2286	hypothetical protein, conserved	102	84	73	98	278	299	192.841	196.234	193.841	197.234	1.0175	153.53	186.785	154.53	187.785	1.2152	228.28	241.376	229.28	242.376	1.05712	1.09661
Tb927.10.3890	2520	phosphatidylinositol-4-phosphate 5-kinase, putative (PIP5KII-alpha)	106	64	62	91	349	346	200.403	149.512	201.403	150.512	0.747315	130.395	173.443	131.395	174.443	1.32762	286.582	279.319	287.582	280.319	0.974744	1.01656
Tb927.10.390	450	hypothetical protein, conserved	23	6	16	26	22	8	43.4838	14.0167	44.4838	15.0167	0.337578	33.6504	49.5551	34.6504	50.5551	1.45901	18.0653	6.45823	19.0653	7.45823	0.391194	0.729259
Tb927.10.3900	2223	protein kinase, putative	73	74	61	71	237	252	138.014	172.873	139.014	173.873	1.25076	128.292	135.324	129.292	136.324	1.05438	194.613	203.434	195.613	204.434	1.0451	1.11675
Tb927.10.3910	1440	hypothetical protein, conserved	37	15	29	20	26	15	69.9521	35.0418	70.9521	36.0418	0.507974	60.9914	38.1193	61.9914	39.1193	0.631045	21.3499	12.1092	22.3499	13.1092	0.586543	0.575187
Tb927.10.3920	1467	Some resemblance to a protein of the dense fiber of sperm tails	26	21	63	42	60	56	49.1556	49.0585	50.1556	50.0585	0.998066	132.499	80.0506	133.499	81.0506	0.607127	49.2691	45.2076	50.2691	46.2076	0.919206	0.841466
Tb927.10.3940	771	40S ribosomal protein S3A	70	57	113	76	229	227	132.342	133.159	133.342	134.159	1.00613	237.656	144.854	238.656	145.854	0.611145	188.044	183.252	189.044	184.252	0.974656	0.863976
Tb927.10.3950	1044	hypothetical protein, conserved	14	26	26	50	58	121	26.4684	60.7391	27.4684	61.7391	2.24764	54.6819	95.2984	55.6819	96.2984	1.72944	47.6268	97.6808	48.6268	98.6808	2.02935	2.00214
Tb927.10.3960	468	hypothetical protein, conserved	1	4	3	2	20	25	1.8906	9.34448	2.8906	10.3445	3.57867	6.30945	3.81193	7.30945	4.81193	0.658317	16.423	20.182	17.423	21.182	1.21575	1.81758
Tb927.10.3970	1551	hypothetical protein, conserved	20	15	43	48	128	186	37.812	35.0418	38.812	36.0418	0.928626	90.4355	91.4864	91.4355	92.4864	1.01149	105.107	150.154	106.107	151.154	1.42454	1.12155
Tb927.10.3980	564	Voltage-gated potssium channel domain	1	1	8	6	16	31	1.8906	2.33612	2.8906	3.33612	1.15413	16.8252	11.4358	17.8252	12.4358	0.697653	13.1384	25.0257	14.1384	26.0257	1.84078	1.23085
Tb927.10.3990	1221	DHH1	28	24	12	42	37	54	52.9368	56.0669	53.9368	57.0669	1.05803	25.2378	80.0506	26.2378	81.0506	3.08908	30.3826	43.5931	31.3826	44.5931	1.42095	1.85602
Tb927.10.400	480	hypothetical protein, conserved	15	13	15	7	69	98	28.359	30.3696	29.359	31.3696	1.06848	31.5473	13.3418	32.5473	14.3418	0.440644	56.6594	79.1133	57.6594	80.1133	1.38942	0.966184
Tb927.10.4000	834	methylglutaconyl-CoA hydratase, mitochondrial precursor, putative	51	47	57	67	216	194	96.4205	109.798	97.4205	110.798	1.13731	119.88	127.7	120.88	128.7	1.06469	177.369	156.612	178.369	157.612	0.883632	1.02855
Tb927.10.4010	2049	hypothetical protein, conserved	174	147	158	154	201	207	328.964	343.41	329.964	344.41	1.04378	332.298	293.519	333.298	294.519	0.883651	165.051	167.107	166.051	168.107	1.01238	0.979936
Tb927.10.4020	630	hypothetical protein, conserved	4	12	3	2	78	50	7.56239	28.0335	8.56239	29.0335	3.39081	6.30945	3.81193	7.30945	4.81193	0.658317	64.0498	40.364	65.0498	41.364	0.635882	1.56167
Tb927.10.4030	864	hypothetical protein	7	5	21	42	109	112	13.2342	11.6806	14.2342	12.6806	0.890855	44.1662	80.0506	45.1662	81.0506	1.7945	89.5054	90.4153	90.5054	91.4153	1.01005	1.2318
Tb927.10.4040	1047	3-Ketosphinganine reductase	8	16	17	25	102	66	15.1248	37.3779	16.1248	38.3779	2.38006	35.7536	47.6492	36.7536	48.6492	1.32366	83.7574	53.2804	84.7574	54.2804	0.640421	1.44805
Tb927.10.4050	1674	serine palmitoyltransferase, putative	113	100	68	75	204	206	213.638	233.612	214.638	234.612	1.09306	143.014	142.948	144.014	143.948	0.999537	167.515	166.299	168.515	167.299	0.992788	1.02846
Tb927.10.4060	1107	hypothetical protein, conserved	24	32	61	71	48	65	45.3744	74.7559	46.3744	75.7559	1.63357	128.292	135.324	129.292	136.324	1.05438	39.4152	52.4731	40.4152	53.4731	1.32309	1.33702
Tb927.10.4070	993	hypothetical protein, conserved	27	21	25	12	83	62	51.0462	49.0585	52.0462	50.0585	0.96181	52.5788	22.8716	53.5788	23.8716	0.445542	68.1555	50.0513	69.1555	51.0513	0.73821	0.715188
Tb927.10.4090	240	hypothetical protein, conserved	21	31	1		3	1	39.7026	72.4198	40.7026	73.4198	1.80381	2.10315	0	3.10315	1	0.322253	2.46345	0.807279	3.46345	1.80728	0.521814	0.882626
Tb927.10.410	1434	hypothetical protein, conserved	53	30	22	45	41	70	100.202	70.0836	101.202	71.0836	0.702395	46.2693	85.7685	47.2693	86.7685	1.83562	33.6672	56.5095	34.6672	57.5095	1.6589	1.39897
Tb927.10.4100	2076	hypothetical protein, conserved	81	44	83	100	253	150	153.138	102.789	154.138	103.789	0.673351	174.562	190.597	175.562	191.597	1.09134	207.751	121.092	208.751	122.092	0.584868	0.783185
Tb927.10.4120	318	60S ribosomal protein L30		2	26	29	106	154	0	4.67224	1	5.67224	5.67224	54.6819	55.273	55.6819	56.273	1.01062	87.042	124.321	88.042	125.321	1.42342	2.70209
Tb927.10.4130	798	NADH-ubiquinone oxidoreductase complex I subunit, putative,NDUFA5/B13 subunit, putative	17	15	7	3	39	43	32.1402	35.0418	33.1402	36.0418	1.08756	14.7221	5.7179	15.7221	6.7179	0.427291	32.0249	34.713	33.0249	35.713	1.0814	0.865415
Tb927.10.4140	222	hypothetical protein, conserved	41	14	45	36	54	72	77.5145	32.7057	78.5145	33.7057	0.429292	94.6418	68.6148	95.6418	69.6148	0.72787	44.3421	58.1241	45.3421	59.1241	1.30395	0.820372
Tb927.10.4160	1164	predicted zinc finger protein	145	71	57	63	70	77	274.137	165.865	275.137	166.865	0.606479	119.88	120.076	120.88	121.076	1.00162	57.4806	62.1605	58.4806	63.1605	1.08003	0.896043
Tb927.10.4170	7620	hypothetical protein, conserved	391	420	462	443	1113	1216	739.224	981.171	740.224	982.171	1.32686	971.656	844.343	972.656	845.343	0.869109	913.941	981.651	914.941	982.651	1.07401	1.08999
Tb927.10.4180	744	TFIIF-stimulated CTD phosphatase, putative	17	18	29	43	66	84	32.1402	42.0502	33.1402	43.0502	1.29903	60.9914	81.9566	61.9914	82.9566	1.3382	54.196	67.8114	55.196	68.8114	1.24668	1.29463
Tb927.10.4190	303	hypothetical protein			9	8	22	8	0	0	1	1	1	18.9284	15.2477	19.9284	16.2477	0.815307	18.0653	6.45823	19.0653	7.45823	0.391194	0.7355
Tb927.10.420	2730	hypothetical protein, conserved	49	43	27	27	236	206	92.6393	100.453	93.6393	101.453	1.08345	56.7851	51.4611	57.7851	52.4611	0.907866	193.792	166.299	194.792	167.299	0.858864	0.950059
Tb927.10.4200	2595	hypothetical protein, conserved	90	88	103	122	399	447	170.154	205.579	171.154	206.579	1.20698	216.625	232.528	217.625	233.528	1.07308	327.639	360.854	328.639	361.854	1.10107	1.12704
Tb927.10.4210	984	hypothetical protein, conserved	34	29	24	49	20	42	64.2804	67.7475	65.2804	68.7475	1.05311	50.4756	93.3924	51.4756	94.3924	1.83373	16.423	33.9057	17.423	34.9057	2.00343	1.63009
Tb927.10.4220	930	hypothetical protein, conserved	16		21	21	21	32	30.2496	0	31.2496	1	0.0320004	44.1662	40.0253	45.1662	41.0253	0.908319	17.2442	25.8329	18.2442	26.8329	1.47077	0.803696
Tb927.10.4230	864	hypothetical protein, conserved	53	24	25	14	133	118	100.202	56.0669	101.202	57.0669	0.563893	52.5788	26.6835	53.5788	27.6835	0.516689	109.213	95.2589	110.213	96.2589	0.873389	0.651324
Tb927.10.4240	363	hypothetical protein, conserved		1	15	11	3	1	0	2.33612	1	3.33612	3.33612	31.5473	20.9656	32.5473	21.9656	0.674884	2.46345	0.807279	3.46345	1.80728	0.521814	1.51094
Tb927.10.4250	561	ADP-ribosylation factor-like 2, arl2 (ARL2)	10	1	16	12	52	30	18.906	2.33612	19.906	3.33612	0.167594	33.6504	22.8716	34.6504	23.8716	0.688927	42.6998	24.2184	43.6998	25.2184	0.577081	0.477867
Tb927.10.4260	1413	hypothetical protein, conserved	74	75	100	127	398	289	139.904	175.209	140.904	176.209	1.25056	210.315	242.058	211.315	243.058	1.15022	326.818	233.304	327.818	234.304	0.714737	1.0385
Tb927.10.4270	552	coatomer zeta subunit, (zeta-CoP)	77	45	3	16	34	41	145.576	105.125	146.576	106.125	0.72403	6.30945	30.4955	7.30945	31.4955	4.30887	27.9191	33.0984	28.9191	34.0984	1.1791	2.07066
Tb927.10.4280	606	Mitochondrial cytochrome bc1 complex component, putative	61	17	40	29	160	144	115.327	39.7141	116.327	40.7141	0.349998	84.126	55.273	85.126	56.273	0.661056	131.384	116.248	132.384	117.248	0.885666	0.63224
Tb927.10.4290	828	hypothetical protein, conserved	12	24	42	55	80	10	22.6872	56.0669	23.6872	57.0669	2.40919	88.3323	104.828	89.3323	105.828	1.18466	65.6921	8.07279	66.6921	9.07279	0.13604	1.2433
Tb927.10.430	1122	hypothetical protein, conserved			9	7	58	47	0	0	1	1	1	18.9284	13.3418	19.9284	14.3418	0.719666	47.6268	37.9421	48.6268	38.9421	0.800837	0.840168
Tb927.10.4300	1800	Trk system potassium uptake protein (HKT1)	74	74	64	124	218	208	139.904	172.873	140.904	173.873	1.23398	134.602	236.34	135.602	237.34	1.75027	179.011	167.914	180.011	168.914	0.938355	1.30754
Tb927.10.4310	888	prohibitin 2, putative (PHB2)	78	71	43	43	120	114	147.467	165.865	148.467	166.865	1.12392	90.4355	81.9566	91.4355	82.9566	0.907269	98.5381	92.0298	99.5381	93.0298	0.934615	0.988601
Tb927.10.4320	1992	hypothetical protein, conserved	22	10	32	42	83	114	41.5932	23.3612	42.5932	24.3612	0.571951	67.3008	80.0506	68.3008	81.0506	1.18667	68.1555	92.0298	69.1555	93.0298	1.34523	1.03462
Tb927.10.4330	1107	2-oxoisovalerate dehydrogenase beta subunit, mitochondrial precursor, putative	29	13	49	37	124	144	54.8274	30.3696	55.8274	31.3696	0.561903	103.054	70.5208	104.054	71.5208	0.68734	101.823	116.248	102.823	117.248	1.14029	0.796513
Tb927.10.4350	183	hypothetical protein	2	3	16	10			3.7812	7.00836	4.7812	8.00836	1.67497	33.6504	19.0597	34.6504	20.0597	0.578916	0	0	1	1	1	1.08463
Tb927.10.4360	339	hypothetical protein	18	12	7	4	6	15	34.0308	28.0335	35.0308	29.0335	0.828798	14.7221	7.62387	15.7221	8.62387	0.54852	4.92691	12.1092	5.92691	13.1092	2.21181	1.19638
Tb927.10.4370	1353	ESAG3, putative	26	6	15	29	20	6	49.1556	14.0167	50.1556	15.0167	0.299403	31.5473	55.273	32.5473	56.273	1.72896	16.423	4.84367	17.423	5.84367	0.3354	0.787922
Tb927.10.440	405	hypothetical protein, conserved					1	1	0	0	1	1	1	0	0	1	1	1	0.821151	0.807279	1.82115	1.80728	0.992383	0.997461
Tb927.10.4400	492	hypothetical protein, conserved	14	3	1		92	153	26.4684	7.00836	27.4684	8.00836	0.291548	2.10315	0	3.10315	1	0.322253	75.5459	123.514	76.5459	124.514	1.62665	0.746819
Tb927.10.4410	462	hypothetical protein	3	3	7	5	5	7	5.6718	7.00836	6.6718	8.00836	1.20033	14.7221	9.52984	15.7221	10.5298	0.669749	4.10575	5.65095	5.10575	6.65095	1.30264	1.05757
Tb927.10.4430	1719	PUF1	96	331	65	111	148	280	181.497	773.256	182.497	774.256	4.24256	136.705	211.562	137.705	212.562	1.54361	121.53	226.038	122.53	227.038	1.85291	2.54636
Tb927.10.4440	864	hypothetical protein, conserved,predicted SAP domain protein	19	15	35	46	64	41	35.9214	35.0418	36.9214	36.0418	0.976178	73.6103	87.6745	74.6103	88.6745	1.1885	52.5537	33.0984	53.5537	34.0984	0.636715	0.933798
Tb927.10.4450	774	stress-inducible protein STI1-like, putative	48	28	52	50	55	22	90.7487	65.4114	91.7487	66.4114	0.72384	109.364	95.2984	110.364	96.2984	0.872553	45.1633	17.7601	46.1633	18.7601	0.406386	0.667593
Tb927.10.4460	903	leucine carboxyl methyltransferase, putative	28	27	17	23	36	36	52.9368	63.0753	53.9368	64.0753	1.18797	35.7536	43.8372	36.7536	44.8372	1.21994	29.5614	29.062	30.5614	30.062	0.98366	1.13052
Tb927.10.4470	3156	hypothetical protein, conserved	131	98	161	159	264	232	247.668	228.94	248.668	229.94	0.924685	338.607	303.049	339.607	304.049	0.895295	216.784	187.289	217.784	188.289	0.864567	0.894849
Tb927.10.4480	1842	DNA damage repair protein, putative	126	145	66	39	304	305	238.215	338.738	239.215	339.738	1.42022	138.808	74.3327	139.808	75.3327	0.53883	249.63	246.22	250.63	247.22	0.986395	0.981814
Tb927.10.4490	2973	hypothetical protein, conserved	279	200	106	174	391	249	527.477	467.224	528.477	468.224	0.885988	222.934	331.638	223.934	332.638	1.48543	321.07	201.012	322.07	202.012	0.627232	0.99955
Tb927.10.450	1758	hypothetical protein, conserved	66	47	60	41	145	152	124.78	109.798	125.78	110.798	0.880888	126.189	78.1447	127.189	79.1447	0.62226	119.067	122.706	120.067	123.706	1.03031	0.844487
Tb927.10.4500	939	mRNA capping methyltransferase, putative	34	35	24	46	46	51	64.2804	81.7642	65.2804	82.7642	1.26783	50.4756	87.6745	51.4756	88.6745	1.72265	37.7729	41.1712	38.7729	42.1712	1.08765	1.35937
Tb927.10.4510	1077	hypothetical protein, conserved	14	2	35	26	24	23	26.4684	4.67224	27.4684	5.67224	0.206501	73.6103	49.5551	74.6103	50.5551	0.677589	19.7076	18.5674	20.7076	19.5674	0.944938	0.609676
Tb927.10.4520	1437	fructose- 2,6- bisphosphatase-like protein	48	54	45	43	211	140	90.7487	126.151	91.7487	127.151	1.38586	94.6418	81.9566	95.6418	82.9566	0.867367	173.263	113.019	174.263	114.019	0.654294	0.969172
Tb927.10.4530	864	hypothetical protein, conserved	11	6	36	51	17	31	20.7966	14.0167	21.7966	15.0167	0.688949	75.7134	97.2043	76.7134	98.2043	1.28014	13.9596	25.0257	14.9596	26.0257	1.73973	1.23628
Tb927.10.4540	552	ARP2/3 complex subunit, putative	6	25	16	8	4	5	11.3436	58.403	12.3436	59.403	4.81246	33.6504	15.2477	34.6504	16.2477	0.468905	3.2846	4.0364	4.2846	5.0364	1.17546	2.15228
Tb927.10.4550	471	hypothetical protein, conserved	59	48	38	40	101	105	111.545	112.134	112.545	113.134	1.00523	79.9197	76.2387	80.9197	77.2387	0.95451	82.9362	84.7643	83.9362	85.7643	1.02178	0.993839
Tb927.10.4570	2541	elongation factor 2	490	618	508	662	1009	1216	926.393	1443.72	927.393	1444.72	1.55783	1068.4	1261.75	1069.4	1262.75	1.1808	828.541	981.651	829.541	982.651	1.18457	1.30774
Tb927.10.4580	1137	hypothetical protein, conserved	54	26	24	20	154	92	102.092	60.7391	103.092	61.7391	0.598872	50.4756	38.1193	51.4756	39.1193	0.759959	126.457	74.2697	127.457	75.2697	0.590548	0.649793
Tb927.10.4590	624	mitochondrial inner membrane signal peptidase, putative	31	19	40	28	12	4	58.6086	44.3863	59.6086	45.3863	0.761406	84.126	53.3671	85.126	54.3671	0.638666	9.85381	3.22912	10.8538	4.22912	0.389643	0.596572
Tb927.10.460	2295	NIMA-related protein kinase (NRKC)	137	108	99	97	501	381	259.012	252.301	260.012	253.301	0.97419	208.212	184.879	209.212	185.879	0.888471	411.397	307.573	412.397	308.573	0.748244	0.870302
Tb927.10.4600	1374	hypothetical protein, conserved,predicted SET domain protein	154	141	49	49	147	168	291.152	329.393	292.152	330.393	1.13089	103.054	93.3924	104.054	94.3924	0.907145	120.709	135.623	121.709	136.623	1.12254	1.05352
Tb927.10.4610	780	dolicholphosphate-mannose synthase, putative	15	12	26	15	78	129	28.359	28.0335	29.359	29.0335	0.988912	54.6819	28.5895	55.6819	29.5895	0.531402	64.0498	104.139	65.0498	105.139	1.61629	1.04553
Tb927.10.4620	327	peptidyl-prolyl cis-trans isomerase, putative (PPIase)	75	46			4	9	141.795	107.462	142.795	108.462	0.759562	0	0	1	1	1	3.2846	7.26551	4.2846	8.26551	1.92912	1.22956
Tb927.10.4630	642	hypothetical protein, conserved	1	2	17	8	52	39	1.8906	4.67224	2.8906	5.67224	1.96231	35.7536	15.2477	36.7536	16.2477	0.442072	42.6998	31.4839	43.6998	32.4839	0.743341	1.04924
Tb927.10.4640	1467	eukaryotic translation initiation factor 3 subunit L	34	43	76	69	103	96	64.2804	100.453	65.2804	101.453	1.55412	159.839	131.512	160.839	132.512	0.823876	84.5785	77.4988	85.5785	78.4988	0.917272	1.09842
Tb927.10.4650	2295	hypothetical protein, conserved	95	109	159	132	424	362	179.607	254.637	180.607	255.637	1.41543	334.401	251.588	335.401	252.588	0.753092	348.168	292.235	349.168	293.235	0.839811	1.00278
Tb927.10.4660	567	hypothetical protein, conserved	14	7			19	9	26.4684	16.3528	27.4684	17.3528	0.631739	0	0	1	1	1	15.6019	7.26551	16.6019	8.26551	0.497866	0.709868
Tb927.10.4670	915	hypothetical protein, conserved	23	25	37	64	50	17	43.4838	58.403	44.4838	59.403	1.33539	77.8166	121.982	78.8166	122.982	1.56036	41.0575	13.7237	42.0575	14.7237	0.350086	1.08194
Tb927.10.4680	897	NUDIX hydrolase, conserved,predicted MutT/NUDIX family protein	39	31	47	63	9	12	73.7333	72.4198	74.7333	73.4198	0.982423	98.8481	120.076	99.8481	121.076	1.2126	7.39036	9.68735	8.39036	10.6873	1.27377	1.15626
Tb927.10.4690	339	dynein light chain, putative	15	24	4	6	27	18	28.359	56.0669	29.359	57.0669	1.94376	8.4126	11.4358	9.4126	12.4358	1.32119	22.1711	14.531	23.1711	15.531	0.670276	1.31174
Tb927.10.470	1578	choline dehydrogenase, putative	45	28	15	13	39	28	85.0769	65.4114	86.0769	66.4114	0.771535	31.5473	24.7776	32.5473	25.7776	0.792004	32.0249	22.6038	33.0249	23.6038	0.714728	0.759423
Tb927.10.4700	705	dolicholphosphate-mannose synthase, putative	10	20	48	36	54	84	18.906	46.7224	19.906	47.7224	2.39739	100.951	68.6148	101.951	69.6148	0.682825	44.3421	67.8114	45.3421	68.8114	1.5176	1.53261
Tb927.10.4710	621	proteasome beta 2 subunit, putative,20S proteasome subunit (PSB4)	35	38	17	30	6	10	66.171	88.7726	67.171	89.7726	1.33648	35.7536	57.179	36.7536	58.179	1.58295	4.92691	8.07279	5.92691	9.07279	1.53078	1.4834
Tb927.10.4720	1083	hypothetical protein, conserved	24	24	30	22	106	116	45.3744	56.0669	46.3744	57.0669	1.23057	63.0945	41.9313	64.0945	42.9313	0.669812	87.042	93.6444	88.042	94.6444	1.07499	0.991791
Tb927.10.4730	1434	ribonuclease HII, putative	46	20	57	73	79	106	86.9675	46.7224	87.9675	47.7224	0.5425	119.88	139.136	120.88	140.136	1.1593	64.8709	85.5716	65.8709	86.5716	1.31426	1.00535
Tb927.10.4740	192	nucleolar RNA-binding protein, putative	6				1	6	11.3436	0	12.3436	1	0.0810137	0	0	1	1	1	0.821151	4.84367	1.82115	5.84367	3.20878	1.42993
Tb927.10.4750	1173	hypothetical protein, conserved	185	74	60	77	244	246	349.761	172.873	350.761	173.873	0.495702	126.189	146.759	127.189	147.759	1.16173	200.361	198.591	201.361	199.591	0.991209	0.882881
Tb927.10.4760	729	hypothetical protein, conserved	10	16	4	2	55	53	18.906	37.3779	19.906	38.3779	1.92796	8.4126	3.81193	9.4126	4.81193	0.511222	45.1633	42.7858	46.1633	43.7858	0.948498	1.12923
Tb927.10.4770	1341	phosphatidylinositol-4-phosphate 5-kinase, putative	75	71	9	28	78	103	141.795	165.865	142.795	166.865	1.16856	18.9284	53.3671	19.9284	54.3671	2.72813	64.0498	83.1497	65.0498	84.1497	1.29362	1.7301
Tb927.10.4780	1677	GPI inositol deacylase precursor (GPIdeAc)	59	49	81	74	184	260	111.545	114.47	112.545	115.47	1.02599	170.355	141.042	171.355	142.042	0.82893	151.092	209.893	152.092	210.893	1.38661	1.08051
Tb927.10.4790	411	hypothetical protein, conserved		1	5	14	34	31	0	2.33612	1	3.33612	3.33612	10.5158	26.6835	11.5158	27.6835	2.40397	27.9191	25.0257	28.9191	26.0257	0.899946	2.21335
Tb927.10.480	1302	hypothetical protein, conserved	25	36	35	147	61	112	47.265	84.1004	48.265	85.1004	1.76319	73.6103	280.177	74.6103	281.177	3.76861	50.0902	90.4153	51.0902	91.4153	1.78929	2.44036
Tb927.10.4800	1746	hypothetical protein, conserved	83	52	56	41	73	85	156.92	121.478	157.92	122.478	0.775573	117.776	78.1447	118.776	79.1447	0.666333	59.944	68.6187	60.944	69.6187	1.14234	0.861415
Tb927.10.4810	414	hypothetical protein, conserved	19	29	60	39	69	70	35.9214	67.7475	36.9214	68.7475	1.862	126.189	74.3327	127.189	75.3327	0.592289	56.6594	56.5095	57.6594	57.5095	0.997401	1.15056
Tb927.10.4820	1026	hypothetical protein, conserved	78	73	23	43	11	15	147.467	170.537	148.467	171.537	1.15539	48.3725	81.9566	49.3725	82.9566	1.68022	9.03266	12.1092	10.0327	13.1092	1.30665	1.38075
Tb927.10.4830	606	hypothetical protein, conserved	2		1		14	14	3.7812	0	4.7812	1	0.209153	2.10315	0	3.10315	1	0.322253	11.4961	11.3019	12.4961	12.3019	0.984459	0.505288
Tb927.10.4840	543	transcription factor IIa, putative (TFIIA-2)	132	52	12	25	98	134	249.559	121.478	250.559	122.478	0.48882	25.2378	47.6492	26.2378	48.6492	1.85416	80.4728	108.175	81.4728	109.175	1.34002	1.22767
Tb927.10.4850	1419	hypothetical protein, conserved	268	222	110	140	238	238	506.68	518.619	507.68	519.619	1.02352	231.347	266.835	232.347	267.835	1.15274	195.434	192.132	196.434	193.132	0.983193	1.05315
Tb927.10.4860	1179	hypothetical protein, conserved	29	44	36	49	19	14	54.8274	102.789	55.8274	103.789	1.85911	75.7134	93.3924	76.7134	94.3924	1.23045	15.6019	11.3019	16.6019	12.3019	0.740995	1.27685
Tb927.10.4870	1308	tRNA-dihydrouridine synthase 2, putative	25	20	64	43	97	81	47.265	46.7224	48.265	47.7224	0.988759	134.602	81.9566	135.602	82.9566	0.611767	79.6516	65.3896	80.6516	66.3896	0.823165	0.807897
Tb927.10.4880	675	hypothetical protein, possible component of cytochorome oxidase complex		3	1	2	8	6	0	7.00836	1	8.00836	8.00836	2.10315	3.81193	3.10315	4.81193	1.55066	6.56921	4.84367	7.56921	5.84367	0.772033	3.44369
Tb927.10.4890	906	hypothetical protein, conserved	20	9	5	10	30	53	37.812	21.0251	38.812	22.0251	0.567482	10.5158	19.0597	11.5158	20.0597	1.74193	24.6345	42.7858	25.6345	43.7858	1.70808	1.33916
Tb927.10.4900	1500	TPR-repeat-containing chaperone protein DNAJ, putative,TPR repeat protein	87	75	82	97	204	167	164.482	175.209	165.482	176.209	1.06482	172.458	184.879	173.458	185.879	1.0716	167.515	134.816	168.515	135.816	0.805957	0.980795
Tb927.10.4910	2115	mitochondrial carrier protein, MCP4	45	66	253	220	297	352	85.0769	154.184	86.0769	155.184	1.80285	532.097	419.313	533.097	420.313	0.788435	243.882	284.162	244.882	285.162	1.16449	1.25193
Tb927.10.4920	1341	hypothetical protein, conserved	28	11	117	112	88	121	52.9368	25.6973	53.9368	26.6973	0.494975	246.069	213.468	247.069	214.468	0.868051	72.2613	97.6808	73.2613	98.6808	1.34697	0.903332
Tb927.10.4930	882	protein phosphatase 2C, putative	8	12	46	63	46	37	15.1248	28.0335	16.1248	29.0335	1.80055	96.745	120.076	97.745	121.076	1.23869	37.7729	29.8693	38.7729	30.8693	0.796156	1.27847
Tb927.10.4940	1314	Nuclear Dbf2-related kinase (PK50)	42	90	11	15	30	38	79.4051	210.251	80.4051	211.251	2.62733	23.1347	28.5895	24.1347	29.5895	1.22602	24.6345	30.6766	25.6345	31.6766	1.2357	1.69635
Tb927.10.4950	396	U2 small nuclear ribonucleoprotein 16.5K SSm2-2/Sm16.5K	8	1	15	9	1	1	15.1248	2.33612	16.1248	3.33612	0.206894	31.5473	17.1537	32.5473	18.1537	0.557764	0.821151	0.807279	1.82115	1.80728	0.992383	0.58568
Tb927.10.4960	240	hypothetical protein	13	4	1		4	7	24.5778	9.34448	25.5778	10.3445	0.404432	2.10315	0	3.10315	1	0.322253	3.2846	5.65095	4.2846	6.65095	1.55229	0.759659
Tb927.10.4970	612	hypothetical protein, conserved	14	17	20	13	38	71	26.4684	39.7141	27.4684	40.7141	1.48222	42.063	24.7776	43.063	25.7776	0.598601	31.2037	57.3168	32.2037	58.3168	1.81087	1.29723
Tb927.10.4980	909	ubiquitin-like protein DSK2, putative (DSK2)	23	8	24	19	15	22	43.4838	18.689	44.4838	19.689	0.44261	50.4756	36.2134	51.4756	37.2134	0.722932	12.3173	17.7601	13.3173	18.7601	1.40871	0.858083
Tb927.10.4990	936	cdc2- like protein kinase 2 (CRK3)	17	9	22	25	7	10	32.1402	21.0251	33.1402	22.0251	0.664604	46.2693	47.6492	47.2693	48.6492	1.02919	5.74806	8.07279	6.74806	9.07279	1.3445	1.01277
Tb927.10.5000	738	hypothetical protein, conserved	6	13	36	16	42	57	11.3436	30.3696	12.3436	31.3696	2.54137	75.7134	30.4955	76.7134	31.4955	0.41056	34.4883	46.0149	35.4883	47.0149	1.3248	1.42557
Tb927.10.5010	2241	Mitochondrial elongation factor G, putative	56	40	110	162	287	369	105.874	93.4448	106.874	94.4448	0.883707	231.347	308.767	232.347	309.767	1.33321	235.67	297.886	236.67	298.886	1.26288	1.15993
Tb927.10.5020	588	hypothetical protein, conserved	19	10	15	30	84	31	35.9214	23.3612	36.9214	24.3612	0.659813	31.5473	57.179	32.5473	58.179	1.78752	68.9767	25.0257	69.9767	26.0257	0.371919	0.939752
Tb927.10.5040	873	chaperone protein DNAj, putative	2	8	13	28	138	101	3.7812	18.689	4.7812	19.689	4.118	27.341	53.3671	28.341	54.3671	1.91832	113.319	81.5352	114.319	82.5352	0.721974	2.25276
Tb927.10.5050	228	Mitochondrial ATP synthase epsilon subunit, putative	1			4		1	1.8906	0	2.8906	1	0.345949	0	7.62387	1	8.62387	8.62387	0	0.807279	1	1.80728	1.80728	3.59237
Tb927.10.5060	567	hypothetical protein, conserved	2	2	25	32	46	61	3.7812	4.67224	4.7812	5.67224	1.18636	52.5788	60.991	53.5788	61.991	1.15701	37.7729	49.244	38.7729	50.244	1.29585	1.21307
Tb927.10.5070	981	ribonuclease H, putative	50	39	34	49	153	56	94.5299	91.1087	95.5299	92.1087	0.964187	71.5071	93.3924	72.5071	94.3924	1.30184	125.636	45.2076	126.636	46.2076	0.364885	0.876969
Tb927.10.5080	1233	GPI transamidase subunit Tta2	60	41	27	52	132	99	113.436	95.781	114.436	96.781	0.845722	56.7851	99.1103	57.7851	100.11	1.73246	108.392	79.9206	109.392	80.9206	0.739731	1.10597
Tb927.10.5090	558	hypothetical protein, conserved	19	4	3	2	104	88	35.9214	9.34448	36.9214	10.3445	0.280176	6.30945	3.81193	7.30945	4.81193	0.658317	85.3997	71.0406	86.3997	72.0406	0.833806	0.590766
Tb927.10.510	1005	hypothetical protein, conserved	4	1	56	38	115	91	7.56239	2.33612	8.56239	3.33612	0.389625	117.776	72.4268	118.776	73.4268	0.618193	94.4324	73.4624	95.4324	74.4624	0.780264	0.596027
Tb927.10.5110	657	KREPA4	24	17	8	4	60	48	45.3744	39.7141	46.3744	40.7141	0.877943	16.8252	7.62387	17.8252	8.62387	0.483802	49.2691	38.7494	50.2691	39.7494	0.790733	0.717493
Tb927.10.5120	495	KREPA6	11	19	18	8	54	46	20.7966	44.3863	21.7966	45.3863	2.08227	37.8567	15.2477	38.8567	16.2477	0.418145	44.3421	37.1348	45.3421	38.1348	0.841046	1.11382
Tb927.10.5130	828	hypothetical protein, conserved	156	79	110	86	144	77	294.933	184.554	295.933	185.554	0.627011	231.347	163.913	232.347	164.913	0.709772	118.246	62.1605	119.246	63.1605	0.529667	0.62215
Tb927.10.5140	1329	protein kinase, putative,mitogen-activated protein kinase 2, putative	162	108	66	82	225	309	306.277	252.301	307.277	253.301	0.824341	138.808	156.289	139.808	157.289	1.12504	184.759	249.449	185.759	250.449	1.34825	1.09921
Tb927.10.5150	1545	ZC3H31	25	30	94	114	310	206	47.265	70.0836	48.265	71.0836	1.47278	197.696	217.28	198.696	218.28	1.09856	254.557	166.299	255.557	167.299	0.654647	1.07533
Tb927.10.5170	3282	hypothetical protein, conserved	259	182	170	182	305	282	489.665	425.174	490.665	426.174	0.868564	357.536	346.886	358.536	347.886	0.970297	250.451	227.653	251.451	228.653	0.909333	0.916065
Tb927.10.5180	2922	TPR-repeat-containing chaperone protein DNAJ, putative	90	39	40	73	316	259	170.154	91.1087	171.154	92.1087	0.538163	84.126	139.136	85.126	140.136	1.64621	259.484	209.085	260.484	210.085	0.80652	0.996965
Tb927.10.5190	948	hypothetical protein	4	6	29	43	54	40	7.56239	14.0167	8.56239	15.0167	1.7538	60.9914	81.9566	61.9914	82.9566	1.3382	44.3421	32.2912	45.3421	33.2912	0.734221	1.27541
Tb927.10.520	1191	Mitochondrial ATP synthase subunit, putative	36	46	118	115	39	63	68.0616	107.462	69.0616	108.462	1.57051	248.172	219.186	249.172	220.186	0.883672	32.0249	50.8586	33.0249	51.8586	1.57029	1.34149
Tb927.10.5200	1296	hypothetical protein, conserved		7	38	50	94	60	0	16.3528	1	17.3528	17.3528	79.9197	95.2984	80.9197	96.2984	1.19005	77.1882	48.4367	78.1882	49.4367	0.632279	6.39172
Tb927.10.5210	1503	TFIIH basal transcription factor subunit (p52)	37	27	26	30	49	79	69.9521	63.0753	70.9521	64.0753	0.903077	54.6819	57.179	55.6819	58.179	1.04485	40.2364	63.775	41.2364	64.775	1.57082	1.17292
Tb927.10.5220	1344	hypothetical protein, possible component of cytochorome oxidase complex	71	35	70	67	85	98	134.233	81.7642	135.233	82.7642	0.612014	147.221	127.7	148.221	128.7	0.868299	69.7978	79.1133	70.7978	80.1133	1.13158	0.870631
Tb927.10.5230	813	ADP-ribosylation factor, putative	3	1	15	22	66	128	5.6718	2.33612	6.6718	3.33612	0.500033	31.5473	41.9313	32.5473	42.9313	1.31904	54.196	103.332	55.196	104.332	1.89021	1.23643
Tb927.10.5240	5109	hypothetical protein, conserved,predicted nucleotide-binding protein	157	135	234	253	462	358	296.824	315.376	297.824	316.376	1.06229	492.137	482.21	493.137	483.21	0.979868	379.372	289.006	380.372	290.006	0.762428	0.934863
Tb927.10.5250	1968	ZC3H32	84	125	45	75	139	190	158.81	292.015	159.81	293.015	1.83352	94.6418	142.948	95.6418	143.948	1.50507	114.14	153.383	115.14	154.383	1.34083	1.55981
Tb927.10.5260	3408	hypothetical protein, conserved	95	85	88	125	245	271	179.607	198.57	180.607	199.57	1.105	185.077	238.246	186.077	239.246	1.28573	201.182	218.773	202.182	219.773	1.087	1.15925
Tb927.10.5270	1137	mitogen-activated protein kinase kinase 5, putative;with=GeneDB:LmxM36.0860 (MKK5)	3	15	17	33	71	83	5.6718	35.0418	6.6718	36.0418	5.40212	35.7536	62.8969	36.7536	63.8969	1.73852	58.3017	67.0042	59.3017	68.0042	1.14675	2.76246
Tb927.10.5280	2643	pre-mRNA splicing factor ATP-dependent DEAH-box RNA helicase, putative	264	199	109	122	460	495	499.118	464.888	500.118	465.888	0.931556	229.243	232.528	230.243	233.528	1.01427	377.729	399.603	378.729	400.603	1.05776	1.00119
Tb927.10.5290	786	HIRA-interacting protein 5, putative,predicted NifU-like protein	27	24	25	11	111	75	51.0462	56.0669	52.0462	57.0669	1.09647	52.5788	20.9656	53.5788	21.9656	0.409969	91.1477	60.5459	92.1477	61.5459	0.667905	0.72478
Tb927.10.530	2067	hypothetical protein, conserved	8	19	13	19	145	88	15.1248	44.3863	16.1248	45.3863	2.81469	27.341	36.2134	28.341	37.2134	1.31306	119.067	71.0406	120.067	72.0406	0.600004	1.57592
Tb927.10.5300	747	eukaryotic translation initiation factor 6 (eIF-6), putative	45	54	66	51	129	45	85.0769	126.151	86.0769	127.151	1.47717	138.808	97.2043	139.808	98.2043	0.702423	105.928	36.3276	106.928	37.3276	0.349089	0.842895
Tb927.10.5310	2190	protein kinase, putative,SNF1-related protein kinases, putative	22	13	45	39	81	82	41.5932	30.3696	42.5932	31.3696	0.736493	94.6418	74.3327	95.6418	75.3327	0.787655	66.5132	66.1969	67.5132	67.1969	0.995314	0.839821
Tb927.10.5320	1791	RNA editing endoribonuclease (KREN3)	113	75	75	67	245	254	213.638	175.209	214.638	176.209	0.820961	157.736	127.7	158.736	128.7	0.810777	201.182	205.049	202.182	206.049	1.01913	0.883621
Tb927.10.5340	462	40S ribosomal protein S18	34	18	69	43	232	189	64.2804	42.0502	65.2804	43.0502	0.659466	145.117	81.9566	146.117	82.9566	0.567739	190.507	152.576	191.507	153.576	0.801933	0.676379
Tb927.10.5350	12429	dynein heavy chain, putative	637	510	481	606	1494	1624	1204.31	1191.42	1205.31	1192.42	0.989306	1011.62	1155.02	1012.62	1156.02	1.14161	1226.8	1311.02	1227.8	1312.02	1.0686	1.06651
Tb927.10.5360	519	40S ribosomal protein S10	2		11	5	11	6	3.7812	0	4.7812	1	0.209153	23.1347	9.52984	24.1347	10.5298	0.436295	9.03266	4.84367	10.0327	5.84367	0.582465	0.409304
Tb927.10.5380	3729	intraflagellar transport protein IFT122, putative	102	61	122	106	338	368	192.841	142.503	193.841	143.503	0.740315	256.584	202.033	257.584	203.033	0.788217	277.549	297.079	278.549	298.079	1.07011	0.866215
Tb927.10.5390	4101	hypothetical protein, conserved	86	63	185	274	383	437	162.591	147.176	163.591	148.176	0.905766	389.083	522.235	390.083	523.235	1.34134	314.501	352.781	315.501	353.781	1.12133	1.12281
Tb927.10.540	1311	ATP-dependent DEAD/H RNA helicase, DDX39-like, no clear yeast homologue			31	38	162	118	0	0	1	1	1	65.1977	72.4268	66.1977	73.4268	1.1092	133.026	95.2589	134.026	96.2589	0.718209	0.942471
Tb927.10.5400	1725	hypothetical protein, conserved	107	75	66	98	276	181	202.294	175.209	203.294	176.209	0.866769	138.808	186.785	139.808	187.785	1.34316	226.638	146.118	227.638	147.118	0.646279	0.95207
Tb927.10.5420	4086	hypothetical protein, conserved	216	190	166	173	474	485	408.369	443.863	409.369	444.863	1.0867	349.123	329.732	350.123	330.732	0.944617	389.226	391.53	390.226	392.53	1.00591	1.01241
Tb927.10.5430	846	hypothetical protein, conserved	29	12	31	40	77	65	54.8274	28.0335	55.8274	29.0335	0.520058	65.1977	76.2387	66.1977	77.2387	1.16679	63.2286	52.4731	64.2286	53.4731	0.832544	0.839797
Tb927.10.5440	1617	RNA editing endoribonuclease (KREN2)	40	35	65	63	178	198	75.6239	81.7642	76.6239	82.7642	1.08014	136.705	120.076	137.705	121.076	0.879242	146.165	159.841	147.165	160.841	1.09293	1.01744
Tb927.10.5450	2874	nucleoplasmin-like protein (NLP)	43	24	95	104	137	143	81.2957	56.0669	82.2957	57.0669	0.693437	199.799	198.221	200.799	199.221	0.992138	112.498	115.441	113.498	116.441	1.02593	0.903836
Tb927.10.5470	1413	hypothetical protein, conserved	6	5	19	23	108	91	11.3436	11.6806	12.3436	12.6806	1.0273	39.9599	43.8372	40.9599	44.8372	1.09466	88.6843	73.4624	89.6843	74.4624	0.830272	0.984079
Tb927.10.5480	378	60S ribosomal protein L24	25	6	60	55	33	56	47.265	14.0167	48.265	15.0167	0.311131	126.189	104.828	127.189	105.828	0.832054	27.098	45.2076	28.098	46.2076	1.64452	0.929234
Tb927.10.5490	1272	hypothetical protein, conserved,predicted HORMA domain protein	154	103	102	104	344	320	291.152	240.62	292.152	241.62	0.827036	214.521	198.221	215.521	199.221	0.924366	282.476	258.329	283.476	259.329	0.91482	0.888741
Tb927.10.550	1095	hypothetical protein, conserved	19	34	16	39	57	52	35.9214	79.4281	36.9214	80.4281	2.17836	33.6504	74.3327	34.6504	75.3327	2.17408	46.8056	41.9785	47.8056	42.9785	0.899027	1.75049
Tb927.10.5500	1041	hypothetical protein, conserved	44	44	68	53	104	108	83.1863	102.789	84.1863	103.789	1.23285	143.014	101.016	144.014	102.016	0.708376	85.3997	87.1861	86.3997	88.1861	1.02068	0.987302
Tb927.10.5510	1695	endonuclease/exonuclease/phosphatase, putative	97	49	80	65	161	133	183.388	114.47	184.388	115.47	0.626233	168.252	123.888	169.252	124.888	0.737881	132.205	107.368	133.205	108.368	0.813542	0.725885
Tb927.10.5520	972	hypothetical protein, conserved	120	104	84	69	63	63	226.872	242.957	227.872	243.957	1.07059	176.665	131.512	177.665	132.512	0.745853	51.7325	50.8586	52.7325	51.8586	0.983427	0.933289
Tb927.10.5530	1563	hypothetical protein, conserved	24	16	50	37	159	141	45.3744	37.3779	46.3744	38.3779	0.827568	105.158	70.5208	106.158	71.5208	0.673723	130.563	113.826	131.563	114.826	0.872786	0.791359
Tb927.10.5540	816	hypothetical protein, conserved	33	24	12	6	86	77	62.3898	56.0669	63.3898	57.0669	0.900254	25.2378	11.4358	26.2378	12.4358	0.473965	70.619	62.1605	71.619	63.1605	0.881896	0.752038
Tb927.10.5550	420	hypothetical protein, conserved	9	13	15	16	43	32	17.0154	30.3696	18.0154	31.3696	1.74127	31.5473	30.4955	32.5473	31.4955	0.967684	35.3095	25.8329	36.3095	26.8329	0.739006	1.14932
Tb927.10.5560	1677	GPI alpha-mannosyltransferase III (MT-III)	137	69	76	102	56	39	259.012	161.192	260.012	162.192	0.623788	159.839	194.409	160.839	195.409	1.21493	45.9844	31.4839	46.9844	32.4839	0.691375	0.843364
Tb927.10.5570	699	hypothetical protein, conserved	56	43	16	17	134	143	105.874	100.453	106.874	101.453	0.949283	33.6504	32.4014	34.6504	33.4014	0.963955	110.034	115.441	111.034	116.441	1.04869	0.987311
Tb927.10.5580	1041	hypothetical protein, conserved	47	54	10	11	47	87	88.8581	126.151	89.8581	127.151	1.41501	21.0315	20.9656	22.0315	21.9656	0.99701	38.5941	70.2333	39.5941	71.2333	1.79909	1.4037
Tb927.10.5590	1797	protein phosphatase 2C, putative	37	36	31	29	36	35	69.9521	84.1004	70.9521	85.1004	1.1994	65.1977	55.273	66.1977	56.273	0.850076	29.5614	28.2548	30.5614	29.2548	0.957245	1.00224
Tb927.10.5600	1806	hypothetical protein, conserved	46	148	73	160	261	486	86.9675	345.746	87.9675	346.746	3.94175	153.53	304.955	154.53	305.955	1.9799	214.32	392.338	215.32	393.338	1.82676	2.5828
Tb927.10.5620	1119	fructose-bisphosphate aldolase, glycosomal (ALD)	55	50	123	152	481	462	103.983	116.806	104.983	117.806	1.12214	258.688	289.707	259.688	290.707	1.11945	394.974	372.963	395.974	373.963	0.944414	1.062
Tb927.10.5630	558	hypothetical protein, conserved	23	14	94	82	93	87	43.4838	32.7057	44.4838	33.7057	0.757708	197.696	156.289	198.696	157.289	0.791607	76.367	70.2333	77.367	71.2333	0.920719	0.823345
Tb927.10.5640	1488	TbGemin2	86	51	78	97	110	96	162.591	119.142	163.591	120.142	0.734404	164.046	184.879	165.046	185.879	1.12623	90.3266	77.4988	91.3266	78.4988	0.859539	0.906723
Tb927.10.5650	699	hypothetical protein, conserved	116	52	2	3	23	10	219.309	121.478	220.309	122.478	0.555938	4.2063	5.7179	5.2063	6.7179	1.29034	18.8865	8.07279	19.8865	9.07279	0.456229	0.767502
Tb927.10.5660	1008	heat shock protein, putative	1	4	34	28	96	67	1.8906	9.34448	2.8906	10.3445	3.57867	71.5071	53.3671	72.5071	54.3671	0.749817	78.8305	54.0877	79.8305	55.0877	0.690058	1.67285
Tb927.10.5670	2136	N-acetyltransferase subunit Nat1, putative (NAT1)	14	31	76	82	167	168	26.4684	72.4198	27.4684	73.4198	2.67288	159.839	156.289	160.839	157.289	0.977927	137.132	135.623	138.132	136.623	0.989073	1.54663
Tb927.10.5680	1185	procyclin-associated gene 1 (PAG1) protein, putative	63	56	25	17	72	48	119.108	130.823	120.108	131.823	1.09754	52.5788	32.4014	53.5788	33.4014	0.623408	59.1229	38.7494	60.1229	39.7494	0.661136	0.794027
Tb927.10.5690	1164	procyclin-associated gene 2 (PAG2) protein, putative	15	14	18	39	30	31	28.359	32.7057	29.359	33.7057	1.14805	37.8567	74.3327	38.8567	75.3327	1.93873	24.6345	25.0257	25.6345	26.0257	1.01526	1.36735
Tb927.10.570	5058	hypothetical protein, conserved	203	180	161	167	366	327	383.792	420.502	384.792	421.502	1.0954	338.607	318.297	339.607	319.297	0.940193	300.541	263.98	301.541	264.98	0.878753	0.97145
Tb927.10.5720	507	hypothetical protein	2		7	2	12	9	3.7812	0	4.7812	1	0.209153	14.7221	3.81193	15.7221	4.81193	0.306063	9.85381	7.26551	10.8538	8.26551	0.761531	0.425582
Tb927.10.5730	594	hypothetical protein	26	33	6	33	8	2	49.1556	77.092	50.1556	78.092	1.557	12.6189	62.8969	13.6189	63.8969	4.69178	6.56921	1.61456	7.56921	2.61456	0.34542	2.19807
Tb927.10.5740	588	hypothetical protein, conserved	1	1	39	11	20	25	1.8906	2.33612	2.8906	3.33612	1.15413	82.0229	20.9656	83.0229	21.9656	0.264573	16.423	20.182	17.423	21.182	1.21575	0.878149
Tb927.10.5750	810	protocatechuate 4,5-dioxygenase-like protein	36	20	61	89	39	58	68.0616	46.7224	69.0616	47.7224	0.691013	128.292	169.631	129.292	170.631	1.31973	32.0249	46.8222	33.0249	47.8222	1.44807	1.15294
Tb927.10.5760	648	adenylate kinase, putative	4	4	7	2	5	2	7.56239	9.34448	8.56239	10.3445	1.20813	14.7221	3.81193	15.7221	4.81193	0.306063	4.10575	1.61456	5.10575	2.61456	0.512081	0.675424
Tb927.10.5770	2343	valosin-containing protein homolog,Transitional endoplasmic reticulum ATPase, putative (VCP)	89	58	118	69	175	175	168.263	135.495	169.263	136.495	0.806407	248.172	131.512	249.172	132.512	0.531809	143.701	141.274	144.701	142.274	0.983224	0.773813
Tb927.10.5780	1731	amino acid tansporter, putative	27	20	39	39	258	214	51.0462	46.7224	52.0462	47.7224	0.916925	82.0229	74.3327	83.0229	75.3327	0.907373	211.857	172.758	212.857	173.758	0.816312	0.880203
Tb927.10.5790	1611	hypothetical protein, conserved	120	71	95	107	166	189	226.872	165.865	227.872	166.865	0.732274	199.799	203.938	200.799	204.938	1.02061	136.311	152.576	137.311	153.576	1.11845	0.957113
Tb927.10.580	717	hypothetical protein, conserved	31	14	9	15	39	18	58.6086	32.7057	59.6086	33.7057	0.565451	18.9284	28.5895	19.9284	29.5895	1.48479	32.0249	14.531	33.0249	15.531	0.470282	0.840176
Tb927.10.5800	414	hypothetical protein, conserved	2		1	1	1	8	3.7812	0	4.7812	1	0.209153	2.10315	1.90597	3.10315	2.90597	0.936457	0.821151	6.45823	1.82115	7.45823	4.09534	1.74698
Tb927.10.5810	1302	hypothetical protein, conserved	19	19	52	57	145	84	35.9214	44.3863	36.9214	45.3863	1.22927	109.364	108.64	110.364	109.64	0.993442	119.067	67.8114	120.067	68.8114	0.573109	0.93194
Tb927.10.5820	3012	predicted RanGDP binding protein	129	108	152	160	670	584	243.887	252.301	244.887	253.301	1.03436	319.679	304.955	320.679	305.955	0.954084	550.171	471.451	551.171	472.451	0.857177	0.94854
Tb927.10.5830	1641	hypothetical protein, conserved	57	35	65	44	117	66	107.764	81.7642	108.764	82.7642	0.760952	136.705	83.8626	137.705	84.8626	0.616264	96.0747	53.2804	97.0747	54.2804	0.559162	0.645459
Tb927.10.5850	14232	hypothetical protein, conserved	756	637	510	600	1595	1403	1429.29	1488.11	1430.29	1489.11	1.04112	1072.61	1143.58	1073.61	1144.58	1.06611	1309.74	1132.61	1310.74	1133.61	0.864867	0.990699
Tb927.10.5860	429	hypothetical protein, conserved			18	13	174	141	0	0	1	1	1	37.8567	24.7776	38.8567	25.7776	0.663401	142.88	113.826	143.88	114.826	0.798069	0.82049
Tb927.10.5870	1371	hypothetical protein, conserved	63	44	59	54	131	156	119.108	102.789	120.108	103.789	0.864135	124.086	102.922	125.086	103.922	0.830807	107.571	125.936	108.571	126.936	1.16915	0.954697
Tb927.10.5880	1881	Proteophosphoglycan, putative	126	73	114	112	298	286	238.215	170.537	239.215	171.537	0.717081	239.759	213.468	240.759	214.468	0.8908	244.703	230.882	245.703	231.882	0.943749	0.850543
Tb927.10.5890	2718	hypothetical protein, conserved	18	14	67	59	141	80	34.0308	32.7057	35.0308	33.7057	0.962174	140.911	112.452	141.911	113.452	0.799459	115.782	64.5823	116.782	65.5823	0.561578	0.774403
Tb927.10.590	2142	hypothetical protein, conserved	31	50	89	74	137	134	58.6086	116.806	59.6086	117.806	1.97633	187.18	141.042	188.18	142.042	0.754816	112.498	108.175	113.498	109.175	0.961918	1.23102
Tb927.10.5900	1404	hypothetical protein, conserved	22	26	86	121	167	150	41.5932	60.7391	42.5932	61.7391	1.44951	180.871	230.622	181.871	231.622	1.27355	137.132	121.092	138.132	122.092	0.883877	1.20231
Tb927.10.5910	2271	hypothetical protein, conserved	236	193	126	129	167	198	446.181	450.871	447.181	451.871	1.01049	264.997	245.87	265.997	246.87	0.928092	137.132	159.841	138.132	160.841	1.1644	1.03433
Tb927.10.5920	2376	hypothetical protein, conserved	93	118	54	44	288	257	175.826	275.662	176.826	276.662	1.5646	113.57	83.8626	114.57	84.8626	0.740704	236.491	207.471	237.491	208.471	0.877803	1.06104
Tb927.10.5950	1485	protein kinase, putative,(OTHER) NEK family, HsNEK1-like	194	146	235	172	446	474	366.776	341.074	367.776	342.074	0.930114	494.241	327.826	495.241	328.826	0.663973	366.233	382.65	367.233	383.65	1.0447	0.879597
Tb927.10.5960	1380	engulfment and cell motility domain 2, putative	10	9	50	24	61	60	18.906	21.0251	19.906	22.0251	1.10646	105.158	45.7432	106.158	46.7432	0.440319	50.0902	48.4367	51.0902	49.4367	0.967636	0.838137
Tb927.10.5970	1701	hypothetical protein, conserved,predicted tripartite motif protein,predicted zinc finger protein	67	63	56	73	238	252	126.67	147.176	127.67	148.176	1.16061	117.776	139.136	118.776	140.136	1.17983	195.434	203.434	196.434	204.434	1.04073	1.12706
Tb927.10.5980	1281	leucine-rich repeat protein (LRRP)	124	101	18	18	87	112	234.434	235.948	235.434	236.948	1.00643	37.8567	34.3074	38.8567	35.3074	0.908656	71.4401	90.4153	72.4401	91.4153	1.26194	1.05901
Tb927.10.5990	1332	hypothetical protein, conserved	88	63	29	17	81	35	166.373	147.176	167.373	148.176	0.885304	60.9914	32.4014	61.9914	33.4014	0.538808	66.5132	28.2548	67.5132	29.2548	0.433319	0.619143
Tb927.10.600	1626	Mitchondrial LSU ribosomal protein	22	21	30	16	26	20	41.5932	49.0585	42.5932	50.0585	1.17527	63.0945	30.4955	64.0945	31.4955	0.491391	21.3499	16.1456	22.3499	17.1456	0.767143	0.811268
Tb927.10.6000	4608	hypothetical protein, conserved	277	181	236	282	495	438	523.696	422.838	524.696	423.838	0.807778	496.344	537.483	497.344	538.483	1.08272	406.47	353.588	407.47	354.588	0.87022	0.920239
Tb927.10.6010	3495	hypothetical protein, conserved	99	80	179	177	311	349	187.169	186.89	188.169	187.89	0.998514	376.464	337.356	377.464	338.356	0.896393	255.378	281.74	256.378	282.74	1.10283	0.999245
Tb927.10.6020	537	hypothetical protein, conserved	54	38	25	12	89	78	102.092	88.7726	103.092	89.7726	0.870798	52.5788	22.8716	53.5788	23.8716	0.445542	73.0824	62.9678	74.0824	63.9678	0.863467	0.726603
Tb927.10.6030	801	20S proteasome subunit alpha-6, (putative) (TbPSA6)	1	1	9	11	7	7	1.8906	2.33612	2.8906	3.33612	1.15413	18.9284	20.9656	19.9284	21.9656	1.10223	5.74806	5.65095	6.74806	6.65095	0.98561	1.08066
Tb927.10.6050	5112	clathrin heavy chain (CHC)	136	141	212	270	575	633	257.121	329.393	258.121	330.393	1.27999	445.868	514.611	446.868	515.611	1.15383	472.162	511.008	473.162	512.008	1.0821	1.17197
Tb927.10.6080	933	proteasome beta 5 subunit, putative,proteasome beta 5 subunit (PRCE)	50	34	26	18	80	83	94.5299	79.4281	95.5299	80.4281	0.841915	54.6819	34.3074	55.6819	35.3074	0.634091	65.6921	67.0042	66.6921	68.0042	1.01967	0.831893
Tb927.10.6090	2067	tRNA pseudouridine synthase A, putative	79	59	137	81	152	137	149.357	137.831	150.357	138.831	0.923342	288.132	154.383	289.132	155.383	0.537414	124.815	110.597	125.815	111.597	0.886995	0.782583
Tb927.10.610	975	hypothetical protein, conserved	74	49	41	36	167	126	139.904	114.47	140.904	115.47	0.819492	86.2292	68.6148	87.2292	69.6148	0.798068	137.132	101.717	138.132	102.717	0.743615	0.787058
Tb927.10.6100	1506	hypothetical protein, conserved	70	43	28	29	278	361	132.342	100.453	133.342	101.453	0.76085	58.8882	55.273	59.8882	56.273	0.939634	228.28	291.428	229.28	292.428	1.27542	0.991968
Tb927.10.6110	2148	hypothetical protein, conserved	76	36	49	39	87	111	143.685	84.1004	144.685	85.1004	0.588175	103.054	74.3327	104.054	75.3327	0.723974	71.4401	89.608	72.4401	90.608	1.2508	0.854316
Tb927.10.6120	741	hypothetical protein, conserved	14	9	28	44	22	16	26.4684	21.0251	27.4684	22.0251	0.801834	58.8882	83.8626	59.8882	84.8626	1.41702	18.0653	12.9165	19.0653	13.9165	0.729936	0.982929
Tb927.10.6130	1242	hypothetical protein, conserved	24	77	28	58	70	138	45.3744	179.881	46.3744	180.881	3.90046	58.8882	110.546	59.8882	111.546	1.86257	57.4806	111.405	58.4806	112.405	1.92208	2.5617
Tb927.10.6140	1029	GPI-GlcNAc transferase	32	26	48	41	78	37	60.4992	60.7391	61.4992	61.7391	1.0039	100.951	78.1447	101.951	79.1447	0.776299	64.0498	29.8693	65.0498	30.8693	0.474549	0.751584
Tb927.10.6150	9726	neurobeachin/beige protein, putative	388	271	330	377	779	644	733.552	633.089	734.552	634.089	0.863232	694.04	718.55	695.04	719.55	1.03526	639.677	519.888	640.677	520.888	0.813028	0.903841
Tb927.10.6160	2196	hypothetical protein, conserved	367	222	83	80	191	154	693.85	518.619	694.85	519.619	0.747815	174.562	152.477	175.562	153.477	0.874208	156.84	124.321	157.84	125.321	0.793976	0.805333
Tb927.10.6170	4527	hypothetical protein, conserved	206	128	272	245	661	639	389.463	299.024	390.463	300.024	0.768378	572.057	466.962	573.057	467.962	0.816606	542.781	515.851	543.781	516.851	0.950477	0.845154
Tb927.10.6180	1500	hypothetical protein, conserved	143	102	48	85	261	223	270.356	238.284	271.356	239.284	0.881811	100.951	162.007	101.951	163.007	1.59887	214.32	180.023	215.32	181.023	0.840716	1.10713
Tb927.10.6190	1512	aldehyde dehydrogenase, putative (ALDH)	56	39	73	60	145	202	105.874	91.1087	106.874	92.1087	0.861848	153.53	114.358	154.53	115.358	0.746509	119.067	163.07	120.067	164.07	1.36649	0.991616
Tb927.10.620	1605	hypothetical protein, conserved	34	42	42	23	85	73	64.2804	98.1171	65.2804	99.1171	1.51833	88.3323	43.8372	89.3323	44.8372	0.501915	69.7978	58.9314	70.7978	59.9314	0.846514	0.955586
Tb927.10.6200	315	hypothetical protein, conserved					1	6	0	0	1	1	1	0	0	1	1	1	0.821151	4.84367	1.82115	5.84367	3.20878	1.73626
Tb927.10.6210	1836	hypothetical protein, conserved	25	26	64	79	172	162	47.265	60.7391	48.265	61.7391	1.27917	134.602	150.571	135.602	151.571	1.11777	141.238	130.779	142.238	131.779	0.92647	1.1078
Tb927.10.6220	2406	5'-3' exoribonuclease XRND	84	72	92	115	128	110	158.81	168.201	159.81	169.201	1.05876	193.49	219.186	194.49	220.186	1.13212	105.107	88.8007	106.107	89.8007	0.84632	1.0124
Tb927.10.6230	2073	hypothetical protein, conserved,MORN repeat containing protein	58	49	69	68	186	216	109.655	114.47	110.655	115.47	1.04352	145.117	129.606	146.117	130.606	0.893841	152.734	174.372	153.734	175.372	1.14075	1.02604
Tb927.10.6240	1212	ras-like small GTPase, putative (TbRHP) spindle formation and mitosis	141	129	102	122	230	249	266.574	301.36	267.574	302.36	1.13	214.521	232.528	215.521	233.528	1.08355	188.865	201.012	189.865	202.012	1.06398	1.09251
Tb927.10.6250	1746	hypothetical protein, conserved	110	45	85	105	153	134	207.966	105.125	208.966	106.125	0.50786	178.768	200.127	179.768	201.127	1.11881	125.636	108.175	126.636	109.175	0.862119	0.829597
Tb927.10.6260	1815	ATP-dependent DEAD/H RNA helicase, putative Has1, ribosome biogenesis?	224	101	66	98	86	76	423.494	235.948	424.494	236.948	0.55819	138.808	186.785	139.808	187.785	1.34316	70.619	61.3532	71.619	62.3532	0.870624	0.923992
Tb927.10.6270	396	hypothetical protein	5	2	12	11	31	44	9.45299	4.67224	10.453	5.67224	0.542643	25.2378	20.9656	26.2378	21.9656	0.837175	25.4557	35.5203	26.4557	36.5203	1.38043	0.920083
Tb927.10.6280	657	hypothetical protein, conserved		4	30	9	45	30	0	9.34448	1	10.3445	10.3445	63.0945	17.1537	64.0945	18.1537	0.283233	36.9518	24.2184	37.9518	25.2184	0.664484	3.76407
Tb927.10.6290	1539	ATP-dependent DEAD/H RNA helicase, putative Rrp3, ribosome biogenesis?	17	20	38	38	72	67	32.1402	46.7224	33.1402	47.7224	1.44002	79.9197	72.4268	80.9197	73.4268	0.907402	59.1229	54.0877	60.1229	55.0877	0.916252	1.08789
Tb927.10.630	1974	hypothetical protein, conserved	122	89	78	56	285	347	230.653	207.915	231.653	208.915	0.901843	164.046	106.734	165.046	107.734	0.652753	234.028	280.126	235.028	281.126	1.19614	0.916911
Tb927.10.6300	1308	Mitchondrial SSU ribosomal protein	12	13	50	50	56	77	22.6872	30.3696	23.6872	31.3696	1.32433	105.158	95.2984	106.158	96.2984	0.907127	45.9844	62.1605	46.9844	63.1605	1.34428	1.19191
Tb927.10.6310	2589	major vault protein, putative (MVP)	46	44	115	115	250	344	86.9675	102.789	87.9675	103.789	1.17986	241.862	219.186	242.862	220.186	0.90663	205.288	277.704	206.288	278.704	1.35105	1.14584
Tb927.10.6320	1842	hypothetical protein, conserved	104	60	69	35	291	277	196.622	140.167	197.622	141.167	0.714329	145.117	66.7089	146.117	67.7089	0.463387	238.955	223.616	239.955	224.616	0.936077	0.704597
Tb927.10.6330	4785	hypothetical protein, conserved	122	91	235	257	534	521	230.653	212.587	231.653	213.587	0.922013	494.241	489.834	495.241	490.834	0.991101	438.495	420.592	439.495	421.592	0.959266	0.95746
Tb927.10.6340	1212	hypothetical protein, conserved	65	48	116	56	248	143	122.889	112.134	123.889	113.134	0.913188	243.966	106.734	244.966	107.734	0.439793	203.645	115.441	204.645	116.441	0.568989	0.640656
Tb927.10.6350	1362	trypanin (trypanin)	56	51	69	81	138	138	105.874	119.142	106.874	120.142	1.12415	145.117	154.383	146.117	155.383	1.06341	113.319	111.405	114.319	112.405	0.983255	1.05694
Tb927.10.6360	1464	hypothetical protein, conserved	91	75	80	120	280	283	172.044	175.209	173.044	176.209	1.01829	168.252	228.716	169.252	229.716	1.35724	229.922	228.46	230.922	229.46	0.993668	1.12307
Tb927.10.6380	660	ring finger containing protein	64	35	12	13	56	72	120.998	81.7642	121.998	82.7642	0.678405	25.2378	24.7776	26.2378	25.7776	0.982459	45.9844	58.1241	46.9844	59.1241	1.25838	0.97308
Tb927.10.6390	897	hypothetical protein, conserved	48	60	59	57	77	137	90.7487	140.167	91.7487	141.167	1.53863	124.086	108.64	125.086	109.64	0.876519	63.2286	110.597	64.2286	111.597	1.7375	1.38422
Tb927.10.640	2355	arginine N-methyltransferase, type II (PRMT5)	47	30	74	64	107	100	88.8581	70.0836	89.8581	71.0836	0.791065	155.633	121.982	156.633	122.982	0.785159	87.8631	80.7279	88.8631	81.7279	0.919705	0.831976
Tb927.10.6410	2994	mismatch repair protein MSH8, putative. mismatch repair protein	69	58	85	83	333	416	130.451	135.495	131.451	136.495	1.03837	178.768	158.195	179.768	159.195	0.88556	273.443	335.828	274.443	336.828	1.22731	1.05041
Tb927.10.6420	537	hypothetical protein			39	66	26	18	0	0	1	1	1	82.0229	125.794	83.0229	126.794	1.52722	21.3499	14.531	22.3499	15.531	0.694903	1.07404
Tb927.10.6430	378	hypothetical protein		3	15	11	21	18	0	7.00836	1	8.00836	8.00836	31.5473	20.9656	32.5473	21.9656	0.674884	17.2442	14.531	18.2442	15.531	0.851287	3.17818
Tb927.10.6440	738	Phosphomannomutase PMM, acts as phosphoglucomutase	1		8	8	65	67	1.8906	0	2.8906	1	0.345949	16.8252	15.2477	17.8252	16.2477	0.911503	53.3748	54.0877	54.3748	55.0877	1.01311	0.756854
Tb927.10.6450	915	hypothetical protein, conserved	5	10	23	39	22	69	9.45299	23.3612	10.453	24.3612	2.33055	48.3725	74.3327	49.3725	75.3327	1.5258	18.0653	55.7023	19.0653	56.7023	2.9741	2.27682
Tb927.10.6460	1176	protein phosphatase 2B, putative	75	86	12	18	123	134	141.795	200.906	142.795	201.906	1.41396	25.2378	34.3074	26.2378	35.3074	1.34567	101.002	108.175	102.002	109.175	1.07033	1.27665
Tb927.10.6470	552	hypothetical protein	48	42	12	5	75	81	90.7487	98.1171	91.7487	99.1171	1.08031	25.2378	9.52984	26.2378	10.5298	0.401323	61.5863	65.3896	62.5863	66.3896	1.06077	0.847467
Tb927.10.6480	1020	hypothetical protein, conserved	26	25	55	32	35	19	49.1556	58.403	50.1556	59.403	1.18438	115.673	60.991	116.673	61.991	0.531321	28.7403	15.3383	29.7403	16.3383	0.549366	0.755021
Tb927.10.6490	486	hypothetical protein, conserved	57	43	30	34	32	19	107.764	100.453	108.764	101.453	0.932782	63.0945	64.8029	64.0945	65.8029	1.02665	26.2768	15.3383	27.2768	16.3383	0.598981	0.852806
Tb927.10.650	663	TAX-2,flagellar protein	13	21	3	9	138	116	24.5778	49.0585	25.5778	50.0585	1.95711	6.30945	17.1537	7.30945	18.1537	2.48359	113.319	93.6444	114.319	94.6444	0.827898	1.7562
Tb927.10.6500	1362	amino acid transporter, putative,amino acid permease, putative	54	37	8	41	4	6	102.092	86.4365	103.092	87.4365	0.848138	16.8252	78.1447	17.8252	79.1447	4.44004	3.2846	4.84367	4.2846	5.84367	1.36388	2.21735
Tb927.10.6510	1689	chaperonin HSP60, mitochondrial precursor	205	158	252	284	557	508	387.573	369.107	388.573	370.107	0.952478	529.994	541.295	530.994	542.295	1.02128	457.381	410.098	458.381	411.098	0.896847	0.956869
Tb927.10.6520	1794	hypothetical protein, conserved	27	42	77	81	167	118	51.0462	98.1171	52.0462	99.1171	1.90441	161.943	154.383	162.943	155.383	0.953608	137.132	95.2589	138.132	96.2589	0.696861	1.18496
Tb927.10.6530	1215	dolichyl-P-Man:GDP-Man5GlcNAc2-PP-dolichyl alpha-1,3-mannosyltransferase, putative	39	44	17	14	50	34	73.7333	102.789	74.7333	103.789	1.3888	35.7536	26.6835	36.7536	27.6835	0.75322	41.0575	27.4475	42.0575	28.4475	0.676394	0.93947
Tb927.10.6540	1914	kinetoplastid-specific phospho-protein phosphatase, putative	118	160	116	107	291	320	223.091	373.779	224.091	374.779	1.67245	243.966	203.938	244.966	204.938	0.836601	238.955	258.329	239.955	259.329	1.08074	1.1966
Tb927.10.6550	723	hypothetical protein, conserved	34	13	136	100	215	201	64.2804	30.3696	65.2804	31.3696	0.480536	286.029	190.597	287.029	191.597	0.667518	176.547	162.263	177.547	163.263	0.919546	0.6892
Tb927.10.6560	1332	hypothetical protein, conserved	54	34	38	40	199	183	102.092	79.4281	103.092	80.4281	0.780156	79.9197	76.2387	80.9197	77.2387	0.95451	163.409	147.732	164.409	148.732	0.904647	0.879771
Tb927.10.6570	963	hypothetical protein, conserved	3	1	30	42	115	103	5.6718	2.33612	6.6718	3.33612	0.500033	63.0945	80.0506	64.0945	81.0506	1.26455	94.4324	83.1497	95.4324	84.1497	0.881774	0.882118
Tb927.10.6580	1650	hypothetical protein	107	35	156	139	255	289	202.294	81.7642	203.294	82.7642	0.407116	328.092	264.929	329.092	265.929	0.808071	209.393	233.304	210.393	234.304	1.11365	0.776277
Tb927.10.6590	2238	hypothetical protein, conserved	193	127	107	97	122	191	364.886	296.687	365.886	297.687	0.813608	225.037	184.879	226.037	185.879	0.822337	100.18	154.19	101.18	155.19	1.5338	1.05658
Tb927.10.660	1251	2-oxoisovalerate dehydrogenase alpha subunit, putative	75	70	94	92	100	124	141.795	163.528	142.795	164.528	1.1522	197.696	175.349	198.696	176.349	0.887531	82.1151	100.103	83.1151	101.103	1.21642	1.08538
Tb927.10.6600	1047	hypothetical protein, conserved	29	41	15	36	55	83	54.8274	95.781	55.8274	96.781	1.73358	31.5473	68.6148	32.5473	69.6148	2.13888	45.1633	67.0042	46.1633	68.0042	1.47312	1.78186
Tb927.10.6610	825	chaperone protein DNAj, putative	141	76	58	50	219	280	266.574	177.545	267.574	178.545	0.667273	121.983	95.2984	122.983	96.2984	0.783023	179.832	226.038	180.832	227.038	1.25552	0.901939
Tb927.10.6620	1452	hypothetical protein, conserved	50	58	96	72	264	323	94.5299	135.495	95.5299	136.495	1.42882	201.903	137.23	202.903	138.23	0.681261	216.784	260.751	217.784	261.751	1.20189	1.10399
Tb927.10.6630	1707	ATP-dependent DEAD/H RNA helicase HEL64, putative (cytosolic)	53	21	81	84	313	321	100.202	49.0585	101.202	50.0585	0.494641	170.355	160.101	171.355	161.101	0.940159	257.02	259.137	258.02	260.137	1.0082	0.814334
Tb927.10.6640	762	COP-coated vesicle membrane protein erv25 precursor,	11	19	22	57	54	55	20.7966	44.3863	21.7966	45.3863	2.08227	46.2693	108.64	47.2693	109.64	2.31948	44.3421	44.4003	45.3421	45.4003	1.00128	1.80101
Tb927.10.6650	726	G10 protein homologue, putative, unknown function	15	13	57	61	114	99	28.359	30.3696	29.359	31.3696	1.06848	119.88	116.264	120.88	117.264	0.970089	93.6112	79.9206	94.6112	80.9206	0.855297	0.964623
Tb927.10.6670	378	dynein light chain, putative			11	28	119	132	0	0	1	1	1	23.1347	53.3671	24.1347	54.3671	2.25266	97.717	106.561	98.717	107.561	1.08959	1.44741
Tb927.10.6680	2223	member of the NOL1/NOP2/sun family (S-adenosyl methionine methyltransferases)	139	156	124	106	341	327	262.793	364.435	263.793	365.435	1.38531	260.791	202.033	261.791	203.033	0.775553	280.012	263.98	281.012	264.98	0.942948	1.0346
Tb927.10.6690	921	protein tyrosine phosphatase, putative (TbPTP1)	44	31	59	71	292	161	83.1863	72.4198	84.1863	73.4198	0.87211	124.086	135.324	125.086	136.324	1.08984	239.776	129.972	240.776	130.972	0.543957	0.835303
Tb927.10.670	681	hypothetical protein, conserved	11	15	3	19	39	30	20.7966	35.0418	21.7966	36.0418	1.65355	6.30945	36.2134	7.30945	37.2134	5.09113	32.0249	24.2184	33.0249	25.2184	0.763617	2.50277
Tb927.10.6700	1527	hypothetical protein, conserved	165	304	61	77	319	497	311.949	710.181	312.949	711.181	2.27252	128.292	146.759	129.292	147.759	1.14283	261.947	401.218	262.947	402.218	1.52965	1.64833
Tb927.10.6710	1191	hypothetical protein, conserved	62	54	25	33	205	148	117.217	126.151	118.217	127.151	1.07557	52.5788	62.8969	53.5788	63.8969	1.19258	168.336	119.477	169.336	120.477	0.711469	0.993205
Tb927.10.6770	654	hypothetical protein, conserved	14	22	11	16	63	61	26.4684	51.3947	27.4684	52.3947	1.90745	23.1347	30.4955	24.1347	31.4955	1.30499	51.7325	49.244	52.7325	50.244	0.952809	1.38842
Tb927.10.6780	1770	vacuolar protein sorting-associated protein 45, putative (VPS45)	28	14	33	41	196	168	52.9368	32.7057	53.9368	33.7057	0.624911	69.404	78.1447	70.404	79.1447	1.12415	160.946	135.623	161.946	136.623	0.843635	0.864232
Tb927.10.6790	5184	hypothetical protein, conserved	207	109	174	174	692	504	391.354	254.637	392.354	255.637	0.651547	365.948	331.638	366.948	332.638	0.906499	568.236	406.869	569.236	407.869	0.716519	0.758188
Tb927.10.680	873	hypothetical protein, conserved	33	20	10	13	85	81	62.3898	46.7224	63.3898	47.7224	0.752841	21.0315	24.7776	22.0315	25.7776	1.17003	69.7978	65.3896	70.7978	66.3896	0.937735	0.953536
Tb927.10.6800	1107	developmentally regulated GTP-binding protein, putative	1	2	23	44	54	39	1.8906	4.67224	2.8906	5.67224	1.96231	48.3725	83.8626	49.3725	84.8626	1.71882	44.3421	31.4839	45.3421	32.4839	0.716417	1.46585
Tb927.10.6810	795	guanylate kinase, putative	29	22	38	36	47	44	54.8274	51.3947	55.8274	52.3947	0.938512	79.9197	68.6148	80.9197	69.6148	0.860295	38.5941	35.5203	39.5941	36.5203	0.922367	0.907058
Tb927.10.6820	945	hypothetical protein, conserved	14	9	13	14	18	12	26.4684	21.0251	27.4684	22.0251	0.801834	27.341	26.6835	28.341	27.6835	0.976803	14.7807	9.68735	15.7807	10.6873	0.677241	0.818626
Tb927.10.6830	1401	Bardet-Biedl syndrome 4 protein homolog (BBS4-like protein 4), putative	120	67	104	107	135	126	226.872	156.52	227.872	157.52	0.691266	218.728	203.938	219.728	204.938	0.932693	110.855	101.717	111.855	102.717	0.918303	0.847421
Tb927.10.6840	888	hypothetical protein, conserved	60	33	36	17	93	112	113.436	77.092	114.436	78.092	0.682408	75.7134	32.4014	76.7134	33.4014	0.435405	76.367	90.4153	77.367	91.4153	1.18158	0.766464
Tb927.10.6850	963	kinetoplast poly(A) polymerase complex 1 subunit	8	5	26	15	52	70	15.1248	11.6806	16.1248	12.6806	0.786404	54.6819	28.5895	55.6819	29.5895	0.531402	42.6998	56.5095	43.6998	57.5095	1.31601	0.87794
Tb927.10.6860	951	endonuclease V, putative	58	39	58	51	155	256	109.655	91.1087	110.655	92.1087	0.832398	121.983	97.2043	122.983	98.2043	0.798521	127.278	206.663	128.278	207.663	1.61885	1.08326
Tb927.10.6870	1098	short-chain dehydrogenase, putative	9	3	17	26	90	63	17.0154	7.00836	18.0154	8.00836	0.444529	35.7536	49.5551	36.7536	50.5551	1.37552	73.9036	50.8586	74.9036	51.8586	0.692338	0.837461
Tb927.10.6880	996	glyceraldehyde 3-phosphate dehydrogenase, cytosolic (GAP)	41	21	72	76	78	59	77.5145	49.0585	78.5145	50.0585	0.63757	151.427	144.854	152.427	145.854	0.956875	64.0498	47.6295	65.0498	48.6295	0.747573	0.780673
Tb927.10.690	1005	palmitoyl acyltransferase 3, putative	31	33	49	74	9	12	58.6086	77.092	59.6086	78.092	1.31008	103.054	141.042	104.054	142.042	1.36507	7.39036	9.68735	8.39036	10.6873	1.27377	1.31631
Tb927.10.6950	1080	sterol 24-c-methyltransferase, putative	73	58	59	74	313	177	138.014	135.495	139.014	136.495	0.981882	124.086	141.042	125.086	142.042	1.13555	257.02	142.888	258.02	143.888	0.557663	0.891699
Tb927.10.6960	963	hypothetical protein, conserved	257	264	129	159	536	587	485.884	616.736	486.884	617.736	1.26875	271.306	303.049	272.306	304.049	1.11657	440.137	473.873	441.137	474.873	1.07648	1.15393
Tb927.10.6980	555	caltractin, putative	66	59	14	14	51	45	124.78	137.831	125.78	138.831	1.10377	29.4441	26.6835	30.4441	27.6835	0.909323	41.8787	36.3276	42.8787	37.3276	0.870539	0.961209
Tb927.10.6990	447	hypothetical protein, conserved	35	20	29	31	28	45	66.171	46.7224	67.171	47.7224	0.710462	60.9914	59.085	61.9914	60.085	0.969247	22.9922	36.3276	23.9922	37.3276	1.55582	1.07851
Tb927.10.7000	999	hypothetical protein, conserved	44	34	50	48	66	62	83.1863	79.4281	84.1863	80.4281	0.955358	105.158	91.4864	106.158	92.4864	0.871218	54.196	50.0513	55.196	51.0513	0.92491	0.917162
Tb927.10.7010	1917	hypothetical protein, conserved	152	84	54	58	226	216	287.371	196.234	288.371	197.234	0.68396	113.57	110.546	114.57	111.546	0.973605	185.58	174.372	186.58	175.372	0.93993	0.865832
Tb927.10.7020	1308	acid phosphatase, putative	26	4	59	99	71	55	49.1556	9.34448	50.1556	10.3445	0.206248	124.086	188.691	125.086	189.691	1.51648	58.3017	44.4003	59.3017	45.4003	0.765582	0.829438
Tb927.10.7030	807	hypothetical protein, conserved	11	7	16	12	86	87	20.7966	16.3528	21.7966	17.3528	0.796127	33.6504	22.8716	34.6504	23.8716	0.688927	70.619	70.2333	71.619	71.2333	0.994615	0.826556
Tb927.10.7040	1380	hypothetical protein, conserved	38	40	51	79	148	133	71.8427	93.4448	72.8427	94.4448	1.29656	107.261	150.571	108.261	151.571	1.40006	121.53	107.368	122.53	108.368	0.884419	1.19368
Tb927.10.7050	1653	chromatin assembly factor 1 subunit B, putative	66	44	161	96	273	143	124.78	102.789	125.78	103.789	0.825169	338.607	182.973	339.607	183.973	0.541722	224.174	115.441	225.174	116.441	0.517115	0.628002
Tb927.10.7060	2652	nucleoporin interacting component (NUP93), putative	99	75	37	41	236	337	187.169	175.209	188.169	176.209	0.936439	77.8166	78.1447	78.8166	79.1447	1.00416	193.792	272.053	194.792	273.053	1.40177	1.11412
Tb927.10.7070	705	small nuclear RNA-activating protein (SNAP3)	22	11	1	7	15	16	41.5932	25.6973	42.5932	26.6973	0.626798	2.10315	13.3418	3.10315	14.3418	4.62168	12.3173	12.9165	13.3173	13.9165	1.04499	2.09782
Tb927.10.7080	1653	ATP-dependent DEAD/H RNA helicase, putative Sub2 ,TREX complex mRNA export, homologue of UAP56, splicing factor	129	118	73	78	292	221	243.887	275.662	244.887	276.662	1.12975	153.53	148.665	154.53	149.665	0.96852	239.776	178.409	240.776	179.409	0.745127	0.9478
Tb927.10.7090	990	alternative oxidase (AOX)	14	22			5	2	26.4684	51.3947	27.4684	52.3947	1.90745	0	0	1	1	1	4.10575	1.61456	5.10575	2.61456	0.512081	1.13984
Tb927.10.710	861	hypothetical protein, conserved	9	16	40	46	164	187	17.0154	37.3779	18.0154	38.3779	2.13029	84.126	87.6745	85.126	88.6745	1.04168	134.669	150.961	135.669	151.961	1.12009	1.43069
Tb927.10.7100	1266	delta-4 fatty acid desaturase	56	43	42	42	152	144	105.874	100.453	106.874	101.453	0.949283	88.3323	80.0506	89.3323	81.0506	0.907293	124.815	116.248	125.815	117.248	0.93191	0.929495
Tb927.10.7110	1587	Inositol-3-phosphate synthase	41	34	67	88	52	34	77.5145	79.4281	78.5145	80.4281	1.02437	140.911	167.725	141.911	168.725	1.18895	42.6998	27.4475	43.6998	28.4475	0.650975	0.954765
Tb927.10.7120	978	hypothetical protein, conserved	20	18	3	7	77	29	37.812	42.0502	38.812	43.0502	1.1092	6.30945	13.3418	7.30945	14.3418	1.96209	63.2286	23.4111	64.2286	24.4111	0.380066	1.15045
Tb927.10.7130	2241	hypothetical protein, conserved	192	120	90	73	119	106	362.995	280.335	363.995	281.335	0.772908	189.284	139.136	190.284	140.136	0.736457	97.717	85.5716	98.717	86.5716	0.876968	0.795444
Tb927.10.7140	1506	membrane-bound acid phosphatase 2 (MBAP2)	52	45	43	56	161	237	98.3111	105.125	99.3111	106.125	1.06862	90.4355	106.734	91.4355	107.734	1.17825	132.205	191.325	133.205	192.325	1.44383	1.23023
Tb927.10.7150	276	hypothetical protein	7	9	4	7	38	49	13.2342	21.0251	14.2342	22.0251	1.54734	8.4126	13.3418	9.4126	14.3418	1.52368	31.2037	39.5567	32.2037	40.5567	1.25938	1.44346
Tb927.10.7170	339	hypothetical protein	49	33	19	22	4	3	92.6393	77.092	93.6393	78.092	0.833966	39.9599	41.9313	40.9599	42.9313	1.04813	3.2846	2.42184	4.2846	3.42184	0.798636	0.893577
Tb927.10.7190	456	D-tyrosyl-tRNA deacylase, putative	5	5	58	64	250	354	9.45299	11.6806	10.453	12.6806	1.21311	121.983	121.982	122.983	122.982	0.999993	205.288	285.777	206.288	286.777	1.39018	1.20109
Tb927.10.720	3252	hypothetical protein, conserved	193	153	204	171	235	195	364.886	357.427	365.886	358.427	0.979614	429.043	325.92	430.043	326.92	0.760204	192.97	157.419	193.97	158.419	0.816719	0.852179
Tb927.10.7200	2541	hypothetical protein, conserved	185	141	114	118	219	150	349.761	329.393	350.761	330.393	0.941933	239.759	224.904	240.759	225.904	0.938299	179.832	121.092	180.832	122.092	0.675167	0.8518
Tb927.10.7210	687	hypothetical protein, conserved	58	84	14	11	77	80	109.655	196.234	110.655	197.234	1.78243	29.4441	20.9656	30.4441	21.9656	0.721507	63.2286	64.5823	64.2286	65.5823	1.02108	1.175
Tb927.10.7220	1362	hypothetical protein, conserved	17	17	75	78	231	175	32.1402	39.7141	33.1402	40.7141	1.22854	157.736	148.665	158.736	149.665	0.942856	189.686	141.274	190.686	142.274	0.746116	0.972504
Tb927.10.7230	7566	hypothetical protein, conserved	344	323	412	337	648	608	650.366	754.567	651.366	755.567	1.15997	866.498	642.311	867.498	643.311	0.74157	532.106	490.826	533.106	491.826	0.922567	0.94137
Tb927.10.7240	2058	hypothetical protein, conserved	91	97	95	91	204	148	172.044	226.604	173.044	227.604	1.31529	199.799	173.443	200.799	174.443	0.868743	167.515	119.477	168.515	120.477	0.714936	0.966323
Tb927.10.7250	1404	hypothetical protein, conserved	182	111	80	73	106	95	344.089	259.309	345.089	260.309	0.754326	168.252	139.136	169.252	140.136	0.82797	87.042	76.6915	88.042	77.6915	0.882437	0.821577
Tb927.10.7270	1578	hypothetical protein, conserved	33	35	52	40	83	123	62.3898	81.7642	63.3898	82.7642	1.30564	109.364	76.2387	110.364	77.2387	0.699855	68.1555	99.2953	69.1555	100.295	1.45029	1.15193
Tb927.10.7280	3189	pre-mRNA splicing factor ATP-dependent RNA helicase, putative	99	118	128	120	373	370	187.169	275.662	188.169	276.662	1.47028	269.203	228.716	270.203	229.716	0.85016	306.289	298.693	307.289	299.693	0.975281	1.09857
Tb927.10.7290	3468	hypothetical protein, conserved	270	254	141	188	148	181	510.462	593.375	511.462	594.375	1.16211	296.544	358.322	297.544	359.322	1.20762	121.53	146.118	122.53	147.118	1.20066	1.19013
Tb927.10.730	1407	ATP synthase, putative	47	18	86	109	49	52	88.8581	42.0502	89.8581	43.0502	0.479091	180.871	207.75	181.871	208.75	1.14779	40.2364	41.9785	41.2364	42.9785	1.04225	0.889711
Tb927.10.7300	288	hypothetical protein, conserved			3	1	5	5	0	0	1	1	1	6.30945	1.90597	7.30945	2.90597	0.397563	4.10575	4.0364	5.10575	5.0364	0.986416	0.794659
Tb927.10.7310	2670	terminal uridylyltransferase 3, putative (TUT3)	91	88	71	60	174	161	172.044	205.579	173.044	206.579	1.19379	149.324	114.358	150.324	115.358	0.767397	142.88	129.972	143.88	130.972	0.910284	0.957157
Tb927.10.7320	612	hypothetical protein, conserved	1	1	26	31	56	62	1.8906	2.33612	2.8906	3.33612	1.15413	54.6819	59.085	55.6819	60.085	1.07908	45.9844	50.0513	46.9844	51.0513	1.08656	1.10659
Tb927.10.7340	414	40S ribosomal protein S24E	3	9	40	12	5	3	5.6718	21.0251	6.6718	22.0251	3.30122	84.126	22.8716	85.126	23.8716	0.280427	4.10575	2.42184	5.10575	3.42184	0.670192	1.41728
Tb927.10.7350	5385	hypothetical protein, conserved	348	318	327	447	780	886	657.928	742.887	658.928	743.887	1.12893	687.73	851.967	688.73	852.967	1.23846	640.498	715.249	641.498	716.249	1.11653	1.16131
Tb927.10.7360	1941	ATP-binding cassette protein, putative	78	54	119	132	99	201	147.467	126.151	148.467	127.151	0.856425	250.275	251.588	251.275	252.588	1.00522	81.2939	162.263	82.2939	163.263	1.9839	1.28185
Tb927.10.7370	2157	hypothetical protein, conserved	72	93	101	99	199	187	136.123	217.259	137.123	218.259	1.5917	212.418	188.691	213.418	189.691	0.888822	163.409	150.961	164.409	151.961	0.924287	1.13494
Tb927.10.7380	1050	Mitchondrial LSU ribosomal protein	61	82	129	127	75	66	115.327	191.562	116.327	192.562	1.65536	271.306	242.058	272.306	243.058	0.892589	61.5863	53.2804	62.5863	54.2804	0.867289	1.13841
Tb927.10.7390	333	U2 splicing factor, putatiive SF3b(SAP)14b	1		18	15	5	4	1.8906	0	2.8906	1	0.345949	37.8567	28.5895	38.8567	29.5895	0.761503	4.10575	3.22912	5.10575	4.22912	0.828304	0.645252
Tb927.10.740	4101	structural maintenance of chromosome 4, putative (SMC4)	299	179	279	267	286	259	565.289	418.166	566.289	419.166	0.740197	586.779	508.893	587.779	509.893	0.867491	234.849	209.085	235.849	210.085	0.890761	0.832817
Tb927.10.7400	1563	predicted zinc finger protein	6	13	22	41	65	72	11.3436	30.3696	12.3436	31.3696	2.54137	46.2693	78.1447	47.2693	79.1447	1.67433	53.3748	58.1241	54.3748	59.1241	1.08734	1.76768
Tb927.10.7410	1260	succinyl-CoA ligase [GDP-forming] beta-chain, putative	13	22	87	100	266	269	24.5778	51.3947	25.5778	52.3947	2.04844	182.974	190.597	183.974	191.597	1.04143	218.426	217.158	219.426	218.158	0.994221	1.36137
Tb927.10.7420	675	hypothetical protein, conserved,predicted bromodomain protein	59	46	67	19	43	36	111.545	107.462	112.545	108.462	0.963715	140.911	36.2134	141.911	37.2134	0.26223	35.3095	29.062	36.3095	30.062	0.827939	0.684628
Tb927.10.7430	1419	GTP-binding protein, putative	55	35	50	56	208	175	103.983	81.7642	104.983	82.7642	0.788359	105.158	106.734	106.158	107.734	1.01485	170.799	141.274	171.799	142.274	0.828139	0.877117
Tb927.10.7440	2853	MTR4	160	140	116	98	275	264	302.496	327.057	303.496	328.057	1.08093	243.966	186.785	244.966	187.785	0.766576	225.816	213.122	226.816	214.122	0.94403	0.930511
Tb927.10.7450	759	exosome complex PH subunit RRP41A	8	5	22	30	227	252	15.1248	11.6806	16.1248	12.6806	0.786404	46.2693	57.179	47.2693	58.179	1.2308	186.401	203.434	187.401	204.434	1.09089	1.03603
Tb927.10.7470	354	U2 splicing factor SF3b14 (p14), putative. RBP15	11	12	28	39	107	150	20.7966	28.0335	21.7966	29.0335	1.33202	58.8882	74.3327	59.8882	75.3327	1.25789	87.8631	121.092	88.8631	122.092	1.37393	1.32128
Tb927.10.7480	591	hypothetical protein, conserved	63	53	40	81	169	187	119.108	123.814	120.108	124.814	1.03919	84.126	154.383	85.126	155.383	1.82533	138.774	150.961	139.774	151.961	1.08719	1.31724
Tb927.10.7490	2130	cullin, putative	56	33	54	66	90	117	105.874	77.092	106.874	78.092	0.730695	113.57	125.794	114.57	126.794	1.10669	73.9036	94.4517	74.9036	95.4517	1.27433	1.03724
Tb927.10.750	381	hypothetical protein, conserved					5	6	0	0	1	1	1	0	0	1	1	1	4.10575	4.84367	5.10575	5.84367	1.14453	1.04818
Tb927.10.7500	903	fibrillarin (NOP1)	32	20	84	70	192	106	60.4992	46.7224	61.4992	47.7224	0.775985	176.665	133.418	177.665	134.418	0.756581	157.661	85.5716	158.661	86.5716	0.545639	0.692735
Tb927.10.7510	1470	chromatin binding protein, putative	47	25	71	47	72	66	88.8581	58.403	89.8581	59.403	0.661076	149.324	89.5805	150.324	90.5805	0.602569	59.1229	53.2804	60.1229	54.2804	0.902825	0.722157
Tb927.10.7520	1503	folylpolyglutamate synthase, putative (FPGS)	10	11	77	62	89	91	18.906	25.6973	19.906	26.6973	1.34117	161.943	118.17	162.943	119.17	0.731361	73.0824	73.4624	74.0824	74.4624	1.00513	1.02589
Tb927.10.7530	450	hypothetical protein	1		11	14	14	6	1.8906	0	2.8906	1	0.345949	23.1347	26.6835	24.1347	27.6835	1.14704	11.4961	4.84367	12.4961	5.84367	0.467639	0.653544
Tb927.10.7540	2949	hypothetical protein, conserved	310	198	139	335	212	182	586.086	462.552	587.086	463.552	0.789582	292.338	638.499	293.338	639.499	2.18008	174.084	146.925	175.084	147.925	0.844879	1.27151
Tb927.10.7550	1671	hypothetical protein, conserved	136	91	65	82	234	177	257.121	212.587	258.121	213.587	0.827467	136.705	156.289	137.705	157.289	1.14222	192.149	142.888	193.149	143.888	0.744959	0.904882
Tb927.10.7560	855	hypothetical protein, conserved	59	83	40	45	234	164	111.545	193.898	112.545	194.898	1.73173	84.126	85.7685	85.126	86.7685	1.01929	192.149	132.394	193.149	133.394	0.690625	1.14722
Tb927.10.7570	1356	dihydrolipoamide acetyltransferase E2 subunit, putative	39	54	45	54	133	116	73.7333	126.151	74.7333	127.151	1.70139	94.6418	102.922	95.6418	103.922	1.08658	109.213	93.6444	110.213	94.6444	0.85874	1.21557
Tb927.10.7580	3033	hypothetical protein, conserved	174	183	212	166	419	396	328.964	427.51	329.964	428.51	1.29866	445.868	316.391	446.868	317.391	0.710256	344.062	319.683	345.062	320.683	0.929347	0.97942
Tb927.10.7590	840	hypothetical protein, conserved	33	14	41	66	140	140	62.3898	32.7057	63.3898	33.7057	0.531722	86.2292	125.794	87.2292	126.794	1.45357	114.961	113.019	115.961	114.019	0.983253	0.989515
Tb927.10.760	825	hypothetical protein, conserved	37	71	12	5	64	72	69.9521	165.865	70.9521	166.865	2.35179	25.2378	9.52984	26.2378	10.5298	0.401323	52.5537	58.1241	53.5537	59.1241	1.10402	1.28571
Tb927.10.7600	1098	hypothetical protein, conserved	24	23	49	32	74	90	45.3744	53.7308	46.3744	54.7308	1.18019	103.054	60.991	104.054	61.991	0.595755	60.7652	72.6551	61.7652	73.6551	1.1925	0.989484
Tb927.10.7610	4299	hypothetical protein, conserved	173	131	95	116	161	212	327.074	306.032	328.074	307.032	0.935863	199.799	221.092	200.799	222.092	1.10604	132.205	171.143	133.205	172.143	1.29231	1.11141
Tb927.10.7620	1974	mitochondrial ATP-dependent zinc metallopeptidase, putative,metallo-peptidase, Clan MA(E) Family M41	96	53	84	67	224	267	181.497	123.814	182.497	124.814	0.683924	176.665	127.7	177.665	128.7	0.724397	183.938	215.544	184.938	216.544	1.1709	0.85974
Tb927.10.7630	2826	hypothetical protein, conserved,transportin2- like protein	102	92	91	98	202	177	192.841	214.923	193.841	215.923	1.11392	191.387	186.785	192.387	187.785	0.97608	165.872	142.888	166.872	143.888	0.862266	0.984088
Tb927.10.7640	369	hypothetical protein	61	48	48	54	179	215	115.327	112.134	116.327	113.134	0.972554	100.951	102.922	101.951	103.922	1.01933	146.986	173.565	147.986	174.565	1.1796	1.05716
Tb927.10.7650	594	hypothetical protein	8	24	8	8	69	42	15.1248	56.0669	16.1248	57.0669	3.53908	16.8252	15.2477	17.8252	16.2477	0.911503	56.6594	33.9057	57.6594	34.9057	0.605378	1.68532
Tb927.10.7660	411	hypothetical protein	1	1	3	3	40	29	1.8906	2.33612	2.8906	3.33612	1.15413	6.30945	5.7179	7.30945	6.7179	0.91907	32.846	23.4111	33.846	24.4111	0.721239	0.931479
Tb927.10.7670	729	hypothetical protein, conserved	93	53	28	28	183	226	175.826	123.814	176.826	124.814	0.705861	58.8882	53.3671	59.8882	54.3671	0.907809	150.271	182.445	151.271	183.445	1.21269	0.942122
Tb927.10.7680	1593	GTPase activating protein, putative	197	136	109	117	115	181	372.448	317.712	373.448	318.712	0.853432	229.243	222.998	230.243	223.998	0.972875	94.4324	146.118	95.4324	147.118	1.54159	1.12263
Tb927.10.7690	2175	T. brucei components of motile flagella (TbCMF4)	104	70	136	158	312	269	196.622	163.528	197.622	164.528	0.83254	286.029	301.143	287.029	302.143	1.05266	256.199	217.158	257.199	218.158	0.848207	0.911135
Tb927.10.770	1899	hypothetical protein, conserved	13	19	22	18	51	30	24.5778	44.3863	25.5778	45.3863	1.77444	46.2693	34.3074	47.2693	35.3074	0.746941	41.8787	24.2184	42.8787	25.2184	0.588133	1.03651
Tb927.10.7700	2007	ABC transporter, putative	58	71	120	117	313	279	109.655	165.865	110.655	166.865	1.50798	252.378	222.998	253.378	223.998	0.884047	257.02	225.231	258.02	226.231	0.876795	1.08961
Tb927.10.7710	783	40S ribosomal protein S8	61	22	47	24	150	121	115.327	51.3947	116.327	52.3947	0.45041	98.8481	45.7432	99.8481	46.7432	0.468143	123.173	97.6808	124.173	98.6808	0.794706	0.571087
Tb927.10.7720	396	hypothetical protein, conserved	11	15	31	26	44	29	20.7966	35.0418	21.7966	36.0418	1.65355	65.1977	49.5551	66.1977	50.5551	0.7637	36.1306	23.4111	37.1306	24.4111	0.657438	1.0249
Tb927.10.7730	1152	hypothetical protein, conserved	17	11	24	29	248	270	32.1402	25.6973	33.1402	26.6973	0.805588	50.4756	55.273	51.4756	56.273	1.0932	203.645	217.965	204.645	218.965	1.06997	0.989587
Tb927.10.7740	2235	protein transport protein Sec23 (SEC23.2)	110	139	163	226	174	234	207.966	324.721	208.966	325.721	1.55873	342.814	430.749	343.814	431.749	1.25576	142.88	188.903	143.88	189.903	1.31987	1.37812
Tb927.10.7750	756	hypothetical protein, conserved	23	17	28	59	21	23	43.4838	39.7141	44.4838	40.7141	0.915257	58.8882	112.452	59.8882	113.452	1.8944	17.2442	18.5674	18.2442	19.5674	1.07253	1.29406
Tb927.10.7760	594	hypothetical protein, conserved	23	14	21	15	9	22	43.4838	32.7057	44.4838	33.7057	0.757708	44.1662	28.5895	45.1662	29.5895	0.655125	7.39036	17.7601	8.39036	18.7601	2.23592	1.21625
Tb927.10.7770	693	hypothetical protein	16	27	15	22	14	26	30.2496	63.0753	31.2496	64.0753	2.05044	31.5473	41.9313	32.5473	42.9313	1.31904	11.4961	20.9893	12.4961	21.9893	1.75969	1.70972
Tb927.10.7780	1053	mitogen-activated protein kinase 1, putative	38	22	56	70	153	178	71.8427	51.3947	72.8427	52.3947	0.719285	117.776	133.418	118.776	134.418	1.13169	125.636	143.696	126.636	144.696	1.14261	0.99786
Tb927.10.7790	921	ubiquitin fusion degradation protein, putative	59	24	33	22	74	43	111.545	56.0669	112.545	57.0669	0.507057	69.404	41.9313	70.404	42.9313	0.609785	60.7652	34.713	61.7652	35.713	0.578206	0.565016
Tb927.10.780	522	hypothetical protein, conserved		1	5	1	9	4	0	2.33612	1	3.33612	3.33612	10.5158	1.90597	11.5158	2.90597	0.252347	7.39036	3.22912	8.39036	4.22912	0.504045	1.36417
Tb927.10.7800	1341	cop9 signalosome complex subunit, putative,predicted PCI domain protein	5	22	56	29	53	32	9.45299	51.3947	10.453	52.3947	5.01241	117.776	55.273	118.776	56.273	0.473773	43.521	25.8329	44.521	26.8329	0.602703	2.02963
Tb927.10.7810	2139	hypothetical protein, conserved	97	78	99	103	451	367	183.388	182.217	184.388	183.217	0.993651	208.212	196.315	209.212	197.315	0.943133	370.339	296.271	371.339	297.271	0.800539	0.912441
Tb927.10.7820	423	hypothetical protein, conserved	40	15	8	7	31	49	75.6239	35.0418	76.6239	36.0418	0.470373	16.8252	13.3418	17.8252	14.3418	0.804578	25.4557	39.5567	26.4557	40.5567	1.533	0.935985
Tb927.10.7830	1527	hypothetical protein, conserved	50	32	47	73	145	204	94.5299	74.7559	95.5299	75.7559	0.793007	98.8481	139.136	99.8481	140.136	1.40349	119.067	164.685	120.067	165.685	1.37994	1.19214
Tb927.10.7840	897	hypothetical protein, conserved	61	54	5	32	32	52	115.327	126.151	116.327	127.151	1.09305	10.5158	60.991	11.5158	61.991	5.38314	26.2768	41.9785	27.2768	42.9785	1.57564	2.68394
Tb927.10.7850	726	protein-L-isoaspartate, putative	86	111	24	22	44	81	162.591	259.309	163.591	260.309	1.59122	50.4756	41.9313	51.4756	42.9313	0.834012	36.1306	65.3896	37.1306	66.3896	1.788	1.40441
Tb927.10.7860	651	hypothetical protein, conserved			20	9	127	154	0	0	1	1	1	42.063	17.1537	43.063	18.1537	0.421561	104.286	124.321	105.286	125.321	1.19029	0.870617
Tb927.10.7870	576	hypothetical protein, conserved	21	17	24	27	24	46	39.7026	39.7141	40.7026	40.7141	1.00028	50.4756	51.4611	51.4756	52.4611	1.01914	19.7076	37.1348	20.7076	38.1348	1.84158	1.287
Tb927.10.7880	1956	hypothetical protein, conserved	61	82	111	118	304	239	115.327	191.562	116.327	192.562	1.65536	233.45	224.904	234.45	225.904	0.96355	249.63	192.94	250.63	193.94	0.773809	1.13091
Tb927.10.7890	2190	hypothetical protein, conserved	55	22	92	93	158	164	103.983	51.3947	104.983	52.3947	0.499078	193.49	177.255	194.49	178.255	0.916525	129.742	132.394	130.742	133.394	1.02028	0.811962
Tb927.10.790	720	vesicle-associated membrane protein, putative (VAMP)	6	3	29	37	9	34	11.3436	7.00836	12.3436	8.00836	0.648787	60.9914	70.5208	61.9914	71.5208	1.15372	7.39036	27.4475	8.39036	28.4475	3.3905	1.731
Tb927.10.7900	1158	hypothetical protein, conserved	81	86	40	31	120	174	153.138	200.906	154.138	201.906	1.3099	84.126	59.085	85.126	60.085	0.705835	98.5381	140.467	99.5381	141.467	1.42123	1.14566
Tb927.10.7910	570	hypothetical protein, conserved	30	36	6	1	40	56	56.718	84.1004	57.718	85.1004	1.47442	12.6189	1.90597	13.6189	2.90597	0.213377	32.846	45.2076	33.846	46.2076	1.36523	1.01767
Tb927.10.7920	693	hypothetical protein, conserved	64	21	72	32	145	84	120.998	49.0585	121.998	50.0585	0.410322	151.427	60.991	152.427	61.991	0.406693	119.067	67.8114	120.067	68.8114	0.573109	0.463375
Tb927.10.7930	1656	2,3-bisphosphoglycerate-independent phosphoglycerate mutase (PGAM)	100	73	101	109	109	153	189.06	170.537	190.06	171.537	0.902541	212.418	207.75	213.418	208.75	0.978128	89.5054	123.514	90.5054	124.514	1.37576	1.08548
Tb927.10.7940	1113	methyltransferase, putative	29	23	48	61	92	111	54.8274	53.7308	55.8274	54.7308	0.980358	100.951	116.264	101.951	117.264	1.1502	75.5459	89.608	76.5459	90.608	1.18371	1.10475
Tb927.10.7950	348	hypothetical protein	15	13	2	9	52	22	28.359	30.3696	29.359	31.3696	1.06848	4.2063	17.1537	5.2063	18.1537	3.48687	42.6998	17.7601	43.6998	18.7601	0.429295	1.66155
Tb927.10.7960	468	hypothetical protein, conserved	12	17	38	42	76	66	22.6872	39.7141	23.6872	40.7141	1.71882	79.9197	80.0506	80.9197	81.0506	1.00162	62.4075	53.2804	63.4075	54.2804	0.856057	1.19217
Tb927.10.7970	1101	hypothetical protein, conserved	15	6	21	13	47	31	28.359	14.0167	29.359	15.0167	0.511487	44.1662	24.7776	45.1662	25.7776	0.570727	38.5941	25.0257	39.5941	26.0257	0.657311	0.579842
Tb927.10.7980	1326	hypothetical protein, conserved	57	36	135	122	198	269	107.764	84.1004	108.764	85.1004	0.78243	283.925	232.528	284.925	233.528	0.819611	162.588	217.158	163.588	218.158	1.33358	0.978542
Tb927.10.7990	1050	replication factor C, subunit 5, putative,ATPase, putative	66	37	12	17	198	162	124.78	86.4365	125.78	87.4365	0.695157	25.2378	32.4014	26.2378	33.4014	1.27303	162.588	130.779	163.588	131.779	0.805556	0.92458
Tb927.10.800	1221	hypothetical protein, conserved	10	4	12	8	100	63	18.906	9.34448	19.906	10.3445	0.519667	25.2378	15.2477	26.2378	16.2477	0.619249	82.1151	50.8586	83.1151	51.8586	0.623937	0.587618
Tb927.10.8000	3990	P-loop nucleoside triphosphate hydrolase, EF hand domains	224	148	200	223	371	417	423.494	345.746	424.494	346.746	0.816845	420.63	425.031	421.63	426.031	1.01044	304.647	336.635	305.647	337.635	1.10466	0.977313
Tb927.10.8010	735	hypothetical protein, conserved		1	11	12	14	26	0	2.33612	1	3.33612	3.33612	23.1347	22.8716	24.1347	23.8716	0.9891	11.4961	20.9893	12.4961	21.9893	1.75969	2.0283
Tb927.10.8020	2097	prolyl oligopeptidase, serine peptidase clan SC, family S9A, putative (POP)	192	139	83	80	401	447	362.995	324.721	363.995	325.721	0.89485	174.562	152.477	175.562	153.477	0.874208	329.282	360.854	330.282	361.854	1.09559	0.954883
Tb927.10.8030	768	Mitochondrial ATP synthase subunit, putative	24	17	37	68	48	61	45.3744	39.7141	46.3744	40.7141	0.877943	77.8166	129.606	78.8166	130.606	1.65708	39.4152	49.244	40.4152	50.244	1.24319	1.25941
Tb927.10.8040	2088	adaptin complex 1 subunit, putative,beta-adaptin, fragment (BAD1)	49	36	34	62	220	264	92.6393	84.1004	93.6393	85.1004	0.90881	71.5071	118.17	72.5071	119.17	1.64356	180.653	213.122	181.653	214.122	1.17874	1.2437
Tb927.10.8050	801	TFIIF-stimulated CTD phosphatase, putative	33	70	24	22	35	81	62.3898	163.528	63.3898	164.528	2.59551	50.4756	41.9313	51.4756	42.9313	0.834012	28.7403	65.3896	29.7403	66.3896	2.23231	1.88728
Tb927.10.8060	1374	hypothetical protein, conserved	71	111	34	50	165	151	134.233	259.309	135.233	260.309	1.9249	71.5071	95.2984	72.5071	96.2984	1.32812	135.49	121.899	136.49	122.899	0.900427	1.38448
Tb927.10.8070	1479	ATPase, putative	23	39	55	47	190	187	43.4838	91.1087	44.4838	92.1087	2.07061	115.673	89.5805	116.673	90.5805	0.77636	156.019	150.961	157.019	151.961	0.967791	1.27159
Tb927.10.8080	2223	hypothetical protein, conserved	162	101	31	70	219	195	306.277	235.948	307.277	236.948	0.771123	65.1977	133.418	66.1977	134.418	2.03055	179.832	157.419	180.832	158.419	0.876058	1.22591
Tb927.10.8090	471	hypothetical protein, conserved			69	83	17	54	0	0	1	1	1	145.117	158.195	146.117	159.195	1.0895	13.9596	43.5931	14.9596	44.5931	2.98091	1.69014
Tb927.10.810	1812	hypothetical protein, conserved	23	16	51	80	102	107	43.4838	37.3779	44.4838	38.3779	0.86274	107.261	152.477	108.261	153.477	1.41766	83.7574	86.3789	84.7574	87.3789	1.03093	1.10378
Tb927.10.8100	1065	hypothetical protein, conserved			31	18	58	10	0	0	1	1	1	65.1977	34.3074	66.1977	35.3074	0.533363	47.6268	8.07279	48.6268	9.07279	0.18658	0.573314
Tb927.10.8110	825	hypothetical protein, conserved	76	52	88	160	175	158	143.685	121.478	144.685	122.478	0.846514	185.077	304.955	186.077	305.955	1.64423	143.701	127.55	144.701	128.55	0.888382	1.12638
Tb927.10.8120	2613	hypothetical protein, conserved	151	139	163	204	259	231	285.48	324.721	286.48	325.721	1.13697	342.814	388.817	343.814	389.817	1.1338	212.678	186.481	213.678	187.481	0.877402	1.04939
Tb927.10.8130	1230	hypothetical protein, conserved	1	6	12	13	157	138	1.8906	14.0167	2.8906	15.0167	5.19502	25.2378	24.7776	26.2378	25.7776	0.982459	128.921	111.405	129.921	112.405	0.865178	2.34755
Tb927.10.8140	486	hypothetical protein, conserved			9	15	188	142	0	0	1	1	1	18.9284	28.5895	19.9284	29.5895	1.48479	154.376	114.634	155.376	115.634	0.744216	1.07634
Tb927.10.8150	906	hypothetical protein, conserved,predicted bromodomain protein	2	2	21	15	56	24	3.7812	4.67224	4.7812	5.67224	1.18636	44.1662	28.5895	45.1662	29.5895	0.655125	45.9844	19.3747	46.9844	20.3747	0.433648	0.758379
Tb927.10.8160	324	hypothetical protein, conserved	9	14	7	10	39	31	17.0154	32.7057	18.0154	33.7057	1.87094	14.7221	19.0597	15.7221	20.0597	1.27589	32.0249	25.0257	33.0249	26.0257	0.788062	1.31163
Tb927.10.8170	3978	Nucleoporin (NUP155)	103	103	194	208	372	370	194.732	240.62	195.732	241.62	1.23445	408.011	396.441	409.011	397.441	0.971712	305.468	298.693	306.468	299.693	0.977894	1.06135
Tb927.10.8190	1614	T-complex protein 1, theta subunit, (TCP-1-theta)	72	50	76	88	214	207	136.123	116.806	137.123	117.806	0.859126	159.839	167.725	160.839	168.725	1.04903	175.726	167.107	176.726	168.107	0.951227	0.953127
Tb927.10.820	1038	hypothetical protein, conserved	19	13	36	34	54	91	35.9214	30.3696	36.9214	31.3696	0.849632	75.7134	64.8029	76.7134	65.8029	0.857775	44.3421	73.4624	45.3421	74.4624	1.64223	1.11655
Tb927.10.8200	810	hypothetical protein, conserved, found in PUF7-TAP	33	25	23	33	63	79	62.3898	58.403	63.3898	59.403	0.937108	48.3725	62.8969	49.3725	63.8969	1.29418	51.7325	63.775	52.7325	64.775	1.22837	1.15322
Tb927.10.8210	1764	KREPA2	3	6	38	63	57	66	5.6718	14.0167	6.6718	15.0167	2.25078	79.9197	120.076	80.9197	121.076	1.49625	46.8056	53.2804	47.8056	54.2804	1.13544	1.62749
Tb927.10.8220	522	hypothetical protein, conserved	14		8	30	42	83	26.4684	0	27.4684	1	0.0364055	16.8252	57.179	17.8252	58.179	3.26386	34.4883	67.0042	35.4883	68.0042	1.91624	1.73884
Tb927.10.8230	1494	protein disulfide isomerase,ERp57-like, cofactor wth calnexin, putative		3	49	70	276	249	0	7.00836	1	8.00836	8.00836	103.054	133.418	104.054	134.418	1.2918	226.638	201.012	227.638	202.012	0.88743	3.39587
Tb927.10.8240	1125	hypothetical protein, conserved	31	9	92	76	65	55	58.6086	21.0251	59.6086	22.0251	0.369495	193.49	144.854	194.49	145.854	0.749928	53.3748	44.4003	54.3748	45.4003	0.834952	0.651459
[truncated: 5,493 more rows]
