# Supplementary material for: A Genome-Wide Tethering Screen Reveals Novel Potential Post-Transcriptional Regulators in Trypanosoma brucei
Source: PLoS Pathog. 2014 Jun 12;10(6):e1004178. doi: 10.1371/journal.ppat.1004178 (PMC4055773; doi:10.1371/journal.ppat.1004178)
Supplement: Table S6 — Oligonucleotides used to amplify open reading frames. Blue letters are Gateway-compatible tags for re-amplification. The start codon is in red. (XLSX) [file ppat.1004178.s012.xlsx]

## Sheet: Gateway Oligos
Oligo name	Sequence	Forward	Reverse
Tb927.10.4430	PUF1	AAAAAGCAGGCTCAGCTATGTCGTCGGATGA	AGAAAGCTGGGTCTATGTTCCTTTCTTGCT
Tb427_PUF11	PUF11	AAAAAGCAGGCTCCAAAATGGTATCCCCTGA	AGAAAGCTGGGTTTATTTATGCGATGCAGG
Tb927.10.12660	PUF2	AAAAAGCAGGCTCAAACATGTCTGGTTGGGA	AGAAAGCTGGGTCTACAGCGTTGGCATGCA
Tb927.10.310	PUF3	AAAAAGCAGGCTCTAGGATGTGGACTGTGCA	AGAAAGCTGGGTTCAGCCGGAGAGCGGTTG
Tb927.6.820	PUF4	AAAAAGCAGGCTCTACAATGGAGGCCAGTGC	AGAAAGCTGGGTTCATCCCTTCCTGCCGCG
Tb927.7.4730	PUF5	AAAAAGCAGGCTCGGTAATGCTTCGTAGGGG	AGAAAGCTGGGTTCACTCACCGACTGCCCC
Tb927.10.11760	PUF6	AAAAAGCAGGCTCTAAAATGAGTTCAACCAA	AGAAAGCTGGGTTCACTCGGCATCGAAGTG
Tb927.1.2600	PUF9	AAAAAGCAGGCTCCATTATGGAAGTACGCGA	AGAAAGCTGGGTCTAACATTCTCCGTCATC
Tb927.11.500	UBP1	AAAAAGCAGGCTCACAAATGTCTCAGGTTCC	AGAAAGCTGGGTTCATTTACGGGCAGGCCG
Tb927.11.530	RBP3	AAAAAGCAGGCTCACAAATGGAACCGGAGTG	AGAAAGCTGGGTTTAATTCTGCTGCTGCTG
Tb927.11.12100	RBP5	AAAAAGCAGGCTCCAGCATGTTCAACCAGTT	AGAAAGCTGGGTTTAAGCAGTAATACACGT
Tb927.3.2930	RBP6	AAAAAGCAGGCTCCTGTATGTTCTACCCCAA	AGAAAGCTGGGTTCAACCAGCGGCACCGCG
Tb927.10.12090	RBP7A	AAAAAGCAGGCTCCAGTATGCCACCGCGGGC	AGAAAGCTGGGTTCACCGTTGAACACGTTG
Tb927.7.320	RBP8	AAAAAGCAGGCTCCAACATGTATACCAGTGG	AGAAAGCTGGGTCTAAATCACGCGACTCTC
Tb927.11.12120	RBP9	AAAAAGCAGGCTCCACAATGGCAGCTGTCAC	AGAAAGCTGGGTTTACGACAGCGTAGGAGG
Tb927.8.2780	RBP10	AAAAAGCAGGCTCTAAGATGGGAGACTCGAT	AGAAAGCTGGGTTCACTCCATTCGAACCGG
Tb927.8.4450	RBP11	AAAAAGCAGGCTCAATCATGGGGATCAAGGC	AGAAAGCTGGGTTTACGACGGGTCGCGCTT
Tb927.10.13540	RBP12	AAAAAGCAGGCTCAGGAATGAATTTTTCACC	AGAAAGCTGGGTCTACTCGCCCGATCCGCT
Tb927.6.4530	RBP17	AAAAAGCAGGCTCGCATATGTCCTCTTCTGC	AGAAAGCTGGGTCTAATACGAATGCAACCG
Tb927.7.1180	RBP19	AAAAAGCAGGCTCCCGAATGCAACGATACAA	AGAAAGCTGGGTTCACCTCGCTTCCAACAC
Tb927.8.6440	RBP20	AAAAAGCAGGCTCAACAATGGAAGACAATCT	AGAAAGCTGGGTTCAACATACAATTAAAGT
Tb927.3.2000	RBP21	AAAAAGCAGGCTCCCATATGGATGAGAAGCC	AGAAAGCTGGGTTCATTGGCGAGCAGCAGA
Tb927.5.1080	RBP22	AAAAAGCAGGCTCCACCATGCTCGACACGAG	AGAAAGCTGGGTTTAATTTTTTTTTACTTT
Tb927.10.11270	RBP23	AAAAAGCAGGCTCATATATGGTGGATCCTTC	AGAAAGCTGGGTTCAGTTGTGGACTTGCAC
Tb927.7.880	RBP25	AAAAAGCAGGCTCAACAATGAACAAACTTAC	AGAAAGCTGGGTTTACGACTCTTCATTTCC
Tb927.7.3730	RBP26	AAAAAGCAGGCTCGACAATGGAAACGCACCA	AGAAAGCTGGGTTTAGTTTGGGCTCATGAA
Tb927.10.13570	RBP27	AAAAAGCAGGCTCAGCAATGGCCGATCGAGG	AGAAAGCTGGGTCTAGGCCACACTCCGGCA
Tb927.3.1030	RBP28	AAAAAGCAGGCTCAAATATGCCGGCAAAAAA	AGAAAGCTGGGTTCATCTCCGCAGTTCCTC
Tb927.10.13720	RBP29	AAAAAGCAGGCTCACGGATGGCGCATGTTGG	AGAAAGCTGGGTTCAACATTTATTTTCAAC
Tb927.5.1750	RBP30	AAAAAGCAGGCTCCCTTATGTACGCAAAGGG	AGAAAGCTGGGTTTAGCTGCGAGACACCGC
Tb927.4.4230	RBP31	AAAAAGCAGGCTCAAAGATGGGAAGGCGGAT	AGAAAGCTGGGTTTAGCGATCCACGCCAAA
Tb927.9.4560	RBP32	AAAAAGCAGGCTCCAATATGTATTTCCCGCG	AGAAAGCTGGGTTTAGAACAACCGAATACC
Tb927.8.990	RBP33	AAAAAGCAGGCTCGAGGATGAGCACGGGTGA	AGAAAGCTGGGTCTATGAATTGTGACGCAT
Tb927.11.3340	RBP34	AAAAAGCAGGCTCACACATGTCCAAGTTATT	AGAAAGCTGGGTTTACTCCAGCGCAGAAAT
Tb927.9.12360	RBP35	AAAAAGCAGGCTCAATTATGGAGGGCACTGG	AGAAAGCTGGGTTTATGCTGACTGATGCGG
Tb927.11.16590	RBP37	AAAAAGCAGGCTCAGGGATGAGCACATCAGC	AGAAAGCTGGGTCTACACCCACCTCCTCCC
Tb927.11.5850	RBP38	AAAAAGCAGGCTCAGAAATGCCTGTGCTTCC	AGAAAGCTGGGTTCACAAGGGGCGACCACG
Tb927.11.15350	RBP39	AAAAAGCAGGCTCGAGCATGTCCTCCACACA	AGAAAGCTGGGTCTACTCAAGGTCTGCCGC
Tb927.6.4440	RBP42 (binds energy metabolism RNA CDSs)	AAAAAGCAGGCTCCGCTATGCCAACGCCAAC	AGAAAGCTGGGTTCAGCTGCGCTGCTTCTG
Tb927.9.13990	DRBD2	AAAAAGCAGGCTCCCTGATGCAAGGAGGAAA	AGAAAGCTGGGTTCATGAAGTGGATTTATT
Tb927.9.8740	DRBD3 (PTB1)	AAAAAGCAGGCTCTCAAATGTACAGCCAACC	AGAAAGCTGGGTTTAACTCCACTGCTGTGT
Tb927.11.14100	DRBD4 (PTB2)	AAAAAGCAGGCTCCAAAATGCAAACCTGTCT	AGAAAGCTGGGTTCACTCATTCTGTTCGTC
Tb927.6.3480	DRBD5	AAAAAGCAGGCTCGTTAATGTGGTACAGTAA	AGAAAGCTGGGTTTACCAGGGTCCATATAC
Tb927.3.3960	DRBD6A	AAAAAGCAGGCTCGCACATGATGCCGTGCAA	AGAAAGCTGGGTTTAATCCACTGGTGAAGG
Tb927.4.400	DRBD7	AAAAAGCAGGCTCGGGTATGGAAAGTATGCC	AGAAAGCTGGGTTTAGGCATAAAGCCTTGC
Tb927.9.13280	DRBD9	AAAAAGCAGGCTCACGCATGTCGCTCACCGC	AGAAAGCTGGGTCTAGTGTCCCTTCTCCGG
Tb927.11.16020	DRBD10	AAAAAGCAGGCTCCGAGATGGCAGCAGCGTT	AGAAAGCTGGGTTTAGTTTGCCTCATTGTT
Tb927.3.3940	DRBD11	AAAAAGCAGGCTCAGTCATGGAAGTTCCTTT	AGAAAGCTGGGTTTACAAAAACGGCACAAA
Tb927.8.6650	DRBD12	AAAAAGCAGGCTCGGAAATGACAGACCACCA	AGAAAGCTGGGTTCAACCTACACGCATGGT
Tb927.11.950	DRBD14	AAAAAGCAGGCTCAATAATGCAGGAAGGCCA	AGAAAGCTGGGTTTAGTACCCCTTGTCGCT
Tb927.8.710	DRBD17	AAAAAGCAGGCTCGGAAATGATAACTCCAGA	AGAAAGCTGGGTTTAACGACCATCGTCCAT
Tb927.6.2550	TRRM2	AAAAAGCAGGCTCGTAAATGAGCGCACCACC	AGAAAGCTGGGTTTACCGACGCCTCTTCTT
Tb927.3.3670	TRRM3	AAAAAGCAGGCTCAAGAATGCGAGGAAGAGG	AGAAAGCTGGGTCTAAGAAGATTTCTTCCC
Tb927.3.720	ZFP3	AAAAAGCAGGCTCAGACATGCAGGGCTATTT	AGAAAGCTGGGTTTATGCCATGGGCGGAAC
Tb927.1.2200	ZC3H4	AAAAAGCAGGCTCACCTATGCGTTTGTATCT	AGAAAGCTGGGTCTATTTCTCCGCCTCGAG
Tb927.3.740	ZC3H5	AAAAAGCAGGCTCCGCAATGATGCAACGGGA	AGAAAGCTGGGTTCAATGTAACCCAGTTTG
Tb927.3.790	ZC3H6	AAAAAGCAGGCTCCAGGATGGCCGAGCGGCG	AGAAAGCTGGGTCTAGCGCTTCCATAACCG
Tb927.3.5250	ZC3H8	AAAAAGCAGGCTCCGCAATGGGGCGTGGAAA	AGAAAGCTGGGTCTATTCTGTGGTTAGCAG
Tb927.4.1310	ZC3H9	AAAAAGCAGGCTCTGAGATGTTCGGTGGTGG	AGAAAGCTGGGTTCAAAACTCTTTTGTCAT
Tb927.4.1680	ZC3H10	AAAAAGCAGGCTCTCTAATGCCTCCCAAGCG	AGAAAGCTGGGTTCAGTAAACTGGTTGCCA
Tb927.5.810	ZC3H11	AAAAAGCAGGCTCGAAAATGAGCACTGCAAC	AGAAAGCTGGGTTCACAAGGAAAGAAACAT
Tb927.5.1570	ZC3H12	AAAAAGCAGGCTCTCGAATGGCAAAGAAGAA	AGAAAGCTGGGTCTAGAAAACATAAAGGCC
Tb927.5.1580	ZC3H13	AAAAAGCAGGCTCTAATATGGCGAGAAACCG	AGAAAGCTGGGTTCACAGAGGGTACACGGG
Tb927.6.4050	ZC3H14	AAAAAGCAGGCTCTTTTATGGGGTTCCCTTC	AGAAAGCTGGGTTTAGTGAGAAGCACCGGG
Tb927.6.4720	ZC3H15	AAAAAGCAGGCTCGACCATGCGACCGGAGCA	AGAAAGCTGGGTCTAATTCGCACGGGTTAT
Tb927.7.250	ZC3H16	AAAAAGCAGGCTCGAAGATGCAGAAACAGCG	AGAAAGCTGGGTTTACACCCTTGCTTCCAT
Tb927.7.930	ZC3H17	AAAAAGCAGGCTCAGCGATGTCTCGTCGGCG	AGAAAGCTGGGTTCACCCTATTTCAGCATT
Tb927.7.2140	ZC3H18	AAAAAGCAGGCTCAAACATGTCCTTCTCAAT	AGAAAGCTGGGTTCACTGCCCTAAAGAAGT
Tb927.7.2580	ZC3H19	AAAAAGCAGGCTCAAATATGCGTCACGGAGC	AGAAAGCTGGGTCTATGCATCTATCGGCGA
Tb927.7.2660	ZC3H20	AAAAAGCAGGCTCAATTATGCAGCTCGTAGC	AGAAAGCTGGGTTTAATTCCTGCCCCTCCC
Tb927.7.2670	ZC3H21	AAAAAGCAGGCTCCATTATGAGCCATCCACA	AGAAAGCTGGGTTCAATCGCTGATTCCTCC
Tb927.7.2680	ZC3H22	AAAAAGCAGGCTCGGATATGTTCCTTCCCGA	AGAAAGCTGGGTTCAAAAGGGTACGTGTAG
Tb927.7.4980	ZC3H23 POMP35	AAAAAGCAGGCTCATTCATGCCTGGTTGCCT	AGAAAGCTGGGTTCAGTAAACCACGATCAG
Tb927.8.4020	ZC3H24	AAAAAGCAGGCTCTAGAATGACCATCTCGTC	AGAAAGCTGGGTCTAAGGCAACGCAGACCC
Tb927.9.3460	ZC3H27	AAAAAGCAGGCTCCGGGATGGGAAGGAAGGA	AGAAAGCTGGGTTTACTTACGCCGCGGTGC
Tb927.9.9450	ZC3H28	AAAAAGCAGGCTCCCCAATGTATTCTAGCGA	AGAAAGCTGGGTTCACGAACGACCCGGATG
Tb927.9.9520	ZC3H29	AAAAAGCAGGCTCTAACATGACACAGGTCAT	AGAAAGCTGGGTTCACCACAACGGCACGGA
Tb927.10.1540	ZC3H30	AAAAAGCAGGCTCTAACATGCCTCCCGCTGA	AGAAAGCTGGGTCTACGCTTTTTGCCGACG
Tb927.10.5150	ZC3H31	AAAAAGCAGGCTCAAAAATGTATCGGCCAAC	AGAAAGCTGGGTTTAGATGGTTTCACGAGG
Tb927.10.5250	ZC3H32	AAAAAGCAGGCTCCATCATGTCTGGCACTAA	AGAAAGCTGGGTTCATCTCTGTTTCTGCGT
Tb927.10.11730	ZC3H33	AAAAAGCAGGCTCACAAATGGATAGCTCGCT	AGAAAGCTGGGTTCACGGTTCCCCACTCGT
Tb927.10.12330	ZC3H34	AAAAAGCAGGCTCGGGAATGCAACCATTTGG	AGAAAGCTGGGTTTAGGGGGATTCGGCAGC
Tb927.10.12740	ZC3H35	AAAAAGCAGGCTCCTGGATGACGATGGATAT	AGAAAGCTGGGTTTACCTCGCGTATGGCCA
Tb927.10.12760	ZC3H36	AAAAAGCAGGCTCAAATATGTCATCGCAGGA	AGAAAGCTGGGTTTATGACCTGCAGAGAAC
Tb927.10.12780	ZC3H37	AAAAAGCAGGCTCCATAATGCCCTCAAAGAA	AGAAAGCTGGGTTTATAACCCGTAAGGATT
Tb927.10.12800	ZC3H38	AAAAAGCAGGCTCCAAGATGACCACAGCAAC	AGAAAGCTGGGTTTACAGCTGCTGGTAAGG
Tb927.10.14930	ZC3H39	AAAAAGCAGGCTCTACCATGAACGATGCCGG	AGAAAGCTGGGTTTAACCACCACCTCGAGT
Tb927.10.14950	ZC3H40	AAAAAGCAGGCTCGATCATGTACGGTAACCA	AGAAAGCTGGGTTTAAGTACTTCCCTCAGA
Tb927.11.1980	ZC3H41, 1 CCCH, KH, P-loop nucleoside hydrolase, essential differentiation	AAAAAGCAGGCTCCACAATGAGCAGCGCGGT	AGAAAGCTGGGTTCACAGGGTCTTGGGCTT
Tb927.11.7450	ZC3H43	AAAAAGCAGGCTCTACGATGAGTAGGGATCG	AGAAAGCTGGGTCTAAAAACGCCGCCTGCC
Tb927.11.7890	ZC3H44	AAAAAGCAGGCTCGGATATGTCAATGCACAG	AGAAAGCTGGGTTCAGCTGGATCTCCCGTC
Tb927.11.8470	ZC3H45	AAAAAGCAGGCTCAATTATGAGCGTGGGCAA	AGAAAGCTGGGTTTACCTTTGCTGCGCAGT
Tb927.11.16550	ZC3H46	AAAAAGCAGGCTCGAGAATGAGTGAAGCGAA	AGAAAGCTGGGTTTACACATATGTAAGCAA
Tb927.6.4960	ZC3H47	AAAAAGCAGGCTCAGCGATGTCATTTACGGC	AGAAAGCTGGGTTCACATGTCTTCCGTGCT
Tb927.9.10280	ZC3H48	AAAAAGCAGGCTCTAACATGATCTTCCCCAG	AGAAAGCTGGGTTCACTTGGCTACCCACTC
Tb927.6.3490	ZFP1	AAAAAGCAGGCTCGGCAATGCACATTTCAAC	AGAAAGCTGGGTTCAATCCTCCAACCTTAC
Tb927.11.14950	ZFP2	AAAAAGCAGGCTCAGGAATGGCCTTCAACCA	AGAAAGCTGGGTCTACTGCTGCAGATGGTT
Tb927.11.4460	ALBA1	AAAAAGCAGGCTCGCATATGACGACAGGAAA	AGAAAGCTGGGTTTACGCTGTAGCCTTCTC
Tb927.11.4450	ALBA2	AAAAAGCAGGCTCAAAGATGTCAGAAAAAGG	AGAAAGCTGGGTCTACTCCTTTTTATCAGC
Tb927.4.2040	ALBA3	AAAAAGCAGGCTCGACGATGCCTTCATATCC	AGAAAGCTGGGTTTACTCCTCATTGCCACC
Tb927.4.2040	ALBA4	AAAAAGCAGGCTCGACGATGCCTTCATATCC	AGAAAGCTGGGTTTACTCCTCATTGCCACC
Tb927.2.3880	heterogeneous nuclear ribonucleoprotein H/F, putative (HNRNPH)	AAAAAGCAGGCTCCGTCATGGAACAGTCTCCTGAG	AGAAAGCTGGGTTTAACAGAACATCTGTGG
Tb927.5.1960	hypothetical protein, conserved, dsRNA binding domain	AAAAAGCAGGCTCTAAAATGATCAATGAAGC	AGAAAGCTGGGTTCATAGTTTTAATGTTCT
Tb927.3.1910	hypothetical protein, conserved, histone RNA binding domain 259-326	AAAAAGCAGGCTCTAGAATGTCCATGACTGA	AGAAAGCTGGGTCTACTGACGCTGCTGGCG
Tb927.10.11990	hypothetical protein, conserved,RNA-binding protein	AAAAAGCAGGCTCGTATATGCGTCCGTTAAC	AGAAAGCTGGGTCTACGTCAAGCGTGCCTC
Tb927.3.3970	RNA binding protein, putative, LYAR-type C2HC zinc finger domain	AAAAAGCAGGCTCTTCAATGGTTTCCTTCAC	AGAAAGCTGGGTTTATCCCGCCTCTTCATC
Tb927.11.7310	RNA binding protein, putative, RBD	AAAAAGCAGGCTCGCCGATGCCTAGTAGGGC	AGAAAGCTGGGTCTAATGCTCGCTGCCAGA
Tb927.10.15870	RNA binding protein, putative, SWAP domain	AAAAAGCAGGCTCCCTGATGAACTACGCCGA	AGAAAGCTGGGTTCAAGATCTCCTTGGGAC
Tb927.7.7280	RNA binding protein, putative, SWAP domain	AAAAAGCAGGCTCGCCCATGCCAAACAGTGA	AGAAAGCTGGGTCTACGTTGTTTCAATCGT
Tb927.9.12900	RNA polymerase-associated protein LEO1, putative	AAAAAGCAGGCTCGAAAATGTATCGACACGG	AGAAAGCTGGGTTCACTTTCGCTCATGTAG
Tb927.7.5380	RNA-binding protein, putative, RBD	AAAAAGCAGGCTCAAGAATGAGCTTATTTTC	AGAAAGCTGGGTTTACGTAAGTGCAGCAAA
Tb927.7.6410	RNA-binding protein, putative, RBD	AAAAAGCAGGCTCTCGCATGTCTTCGGGGGC	AGAAAGCTGGGTTCAAGCAGTGGAAGCCGC
Tb927.3.4210	RNA-binding protein, putative, RBD	AAAAAGCAGGCTCAAAAATGATACGGCCGTG	AGAAAGCTGGGTTCACTCAAGAAGCCCAGA
Tb927.9.6870	RBSR1	AAAAAGCAGGCTCAGTGATGTCTCGAGTGTA	AGAAAGCTGGGTTCACGGGGAACAAGGCCC
Tb927.7.1390	RBSR2	AAAAAGCAGGCTCCGTGATGACTGTGAACAT	AGAAAGCTGGGTTTAGCTCCAACTTGGGTA
Tb927.3.5460	RBSR3	AAAAAGCAGGCTCCTCCATGGAGGGCCGCAA	AGAAAGCTGGGTTCAGGAGGAATGCGGTAG
Tb927.10.3500	RBSR4	AAAAAGCAGGCTCTCGCATGGGGCGTGATAG	AGAAAGCTGGGTTTAACCGTCAATACCTGC
Tb927.5.760	cell cycle sequence binding phosphoprotein (RBP33), CSBP2	AAAAAGCAGGCTCGGAGATGAGTGGAAGCGC	AGAAAGCTGGGTCTAACTGCTGCTGCGCTT
Tb927.11.7140	cell cycle sequence binding phosphoprotein CSB)II	AAAAAGCAGGCTCTTTTATGGCCGCAACAAT	AGAAAGCTGGGTCTACGAAGGTGTTTCTGG
Tb927.3.1340	ZC3H7=CBP66, nuclear cap-binding complex	AAAAAGCAGGCTCAAAAATGCCTCCCAGACG	AGAAAGCTGGGTTTACTCCTTTTCTTCCAC
Tb927.10.15170	NRG1, nucleolar regulator of GPEET expression	AAAAAGCAGGCTCAAACATGTCCTCCCTGAC	AGAAAGCTGGGTCTACTGGTTTTCCTCCCT
Tb927.8.4540	PBP1	AAAAAGCAGGCTCGAAAATGGAGGGGTCTCA	AGAAAGCTGGGTCTATTTCCCAACTCGTTT
Tb927.9.9060	LSM12	AAAAAGCAGGCTCTTTCATGCCTGTCTGCAA	AGAAAGCTGGGTTCACTTCTTGGAAAGAGT
Tb927.6.4770	MKT1	AAAAAGCAGGCTCAATCATGTACCCCCGACA	AGAAAGCTGGGTTCAATAATATGTTTCTCG
Tb927.10.7440	MTR4	AAAAAGCAGGCTCGAATATGCAGGATGACAT	AGAAAGCTGGGTCTACAGGTACAGCGACGA
Tb927.10.3990	DHH1	AAAAAGCAGGCTCTACGATGGTAACCGATGA	AGAAAGCTGGGTTTACGCGGTGTACAGCTC
Tb927.6.2330	RGG1	AAAAAGCAGGCTCGACGATGCCCGCACGTGG	AGAAAGCTGGGTTTAGCGTAGTGCGTACAT
Tb927.11.550	SCD6	AAAAAGCAGGCTCCGTGATGGCTGCGACACG	AGAAAGCTGGGTTTAGTTGTAGCGGCCGTT
Tb927.5.3750	PPCT1	AAAAAGCAGGCTCATCAATGCCAAGTTCGTC	AGAAAGCTGGGTTTATTGGCGCACCCTCTT
Tb927.7.4900	5'-3' exonuclease XRNA	AAAAAGCAGGCTCAGACATGGGTGTTCCAAA	AGAAAGCTGGGTTCATCGTTTCCTGTCTCC
Tb927.8.2810	5'-3' exonuclease XRNC	AAAAAGCAGGCTCAGAAATGGGTGTCCCATT	AGAAAGCTGGGTTTAGGTCCCCAGGGTGGC
Tb927.5.2450	5'-3' exonuclease XRNB	AAAAAGCAGGCTCTAGAATGGGCGTGCCAAA	AGAAAGCTGGGTCAAATTTGTAACTTCACC
Tb927.10.6220	5'-3' exoribonuclease XRND	AAAAAGCAGGCTCAGAAATGGGGATTGCCGG	AGAAAGCTGGGTTCAGCGCCCAATGACTCT
Tb927.11.1550	XRNF (unpublished Reed)	AAAAAGCAGGCTCTGTTATGGGCACCAAGGG	AGAAAGCTGGGTTCATTTTACACCTCCATC
Tb927.10.2220	piwi-like protein 1	AAAAAGCAGGCTCCGACATGATGCGGAGGAC	AGAAAGCTGGGTTTAAAAGAACCACAGTCT
Tb927.8.2370	dicer-like protein (DCL)	AAAAAGCAGGCTCAATAATGGATGAAGTTGG	AGAAAGCTGGGTTCAGCGGTTTGTGCGAAA
Tb927.10.10850	argonaute-like protein (AGO1)	AAAAAGCAGGCTCTAAAATGTCTGACTGGGA	AGAAAGCTGGGTTTATAGATAATGCATTGT
Tb927.11.8290	DIS3L2, RNaseB motif protein, no PIN domain	AAAAAGCAGGCTCCACGATGGATGAAACACC	AGAAAGCTGGGTTCAAACGAGACTTGTGGG
Tb927.3.5150	exonuclease, putative	AAAAAGCAGGCTCACTTATGGTTTCTTGCAAG	AGAAAGCTGGGTTTACTCGCGAAGGTGTCG
Tb927.8.3220	exonuclease, putative	AAAAAGCAGGCTCCACTATGGGGATTAAAGG	AGAAAGCTGGGTCTACCGTCGCGTATAAGA
Tb927.7.4670	exosome complex PH subunit (RRP4)	AAAAAGCAGGCTCAATCATGCATCATTGTCG	AGAAAGCTGGGTTCAATAAATTGTACGCTT
Tb927.5.1200	exosome component CSL4	AAAAAGCAGGCTCGGGAATGGCAGTCATAGT	AGAAAGCTGGGTTTAGACTAACCGAATTAG
Tb927.9.7070	exosome complex subunit RRP40 (RRP40)	AAAAAGCAGGCTCACATATGAGTGAAACAAA	AGAAAGCTGGGTTTACTCCTTGGGAAAATA
Tb927.1.2580	exosome complex PH subunit (TbEAP1)	AAAAAGCAGGCTCCAGAATGCAGTTTGGCCC	AGAAAGCTGGGTTTACCCACTACTCCCCGC
Tb927.10.7450	exosome complex PH subunit RRP41A	AAAAAGCAGGCTCGTGTATGCCTGTGATTAA	AGAAAGCTGGGTTTACTCGATGTTACCTAA
Tb927.2.2180	exosome protein PH subunit RRP41B	AAAAAGCAGGCTCTCTCATGGCAACAATATC	AGAAAGCTGGGTTCATTCTAGGGCCATGCT
Tb927.6.670	exosome complex PH subunit (RRP45)	AAAAAGCAGGCTCCGCCATGCAGTACCAACG	AGAAAGCTGGGTTCACGTTTCTGTTTTTAT
Tb927.11.16600	exosome-associated protein 2 (EAP2)	AAAAAGCAGGCTCTTACATGTCACTTCCACC	AGAAAGCTGGGTTTATCCTTCCTTTAGGGG
Tb927.7.5460	exosome-associated protein 3 (EAP3)	AAAAAGCAGGCTCAAAAATGCAATTCGATGA	AGAAAGCTGGGTTCAGGAGTTGTTAGTTCC
Tb927.11.11030	exosome-associated protein 4 (EAP4)	AAAAAGCAGGCTCTAAAATGGGGGTGCCAAC	AGAAAGCTGGGTCTAAAATGCAAACTGTTC
Tb927.4.1630	ribosomal RNA processing protein 6 (RRP6)	AAAAAGCAGGCTCGTATATGTCTGGCTCTCT	AGAAAGCTGGGTTCACGATTTGTTTTTCTT
Tb427tmp.02.5380	RRP44	AAAAAGCAGGCTCGAAGATGTTTACGAAAAA	AGAAAGCTGGGTTTACTGTTGCCCCTCCTC
Tb927.8.5180	LSm2	AAAAAGCAGGCTCACCGATGGATGCGTTGAC	AGAAAGCTGGGTTCAATCCTGAGGTACGGA
Tb927.7.7380	LSm3	AAAAAGCAGGCTCAGCCATGGATCCCTTCGT	AGAAAGCTGGGTTCAGTTAACCTGATACGA
Tb927.11.13960	LSm4	AAAAAGCAGGCTCAAAGATGAGTGTTAGGAA	AGAAAGCTGGGTTTACTTCCCGCGGTTACG
Tb927.9.3530	LSm6	AAAAAGCAGGCTCAGTAATGGCTTCGGTGAA	AGAAAGCTGGGTCTAAGAAGTGGTGGAAGC
Tb927.5.4030	LSm7	AAAAAGCAGGCTCTGCAATGTCGGCACAGCA	AGAAAGCTGGGTTTACTGGAATGGGTTCTG
Tb927.3.1780	LSm8	AAAAAGCAGGCTCTCGAATGCTTTCCCAATA	AGAAAGCTGGGTCTATCCACCTTTAACTGA
Tb927.10.1510	NOT complex subunit NOT1 1-1310	AAAAAGCAGGCTCGTCCATGTTGTATGAGCA	AGAAAGCTGGGTCTAGCTGGGCACGTTAAC
Tb927.10.1510	NOT complex subunit NOT1 1173-2327	AAAAAGCAGGCTCATCTATGGTTCCGTCGGG	AGAAAGCTGGGTCTACTTCTTGCCTTGAGT
Tb927.6.850	NOT complex subunit NOT2	AAAAAGCAGGCTCTCACATGAACAATAGCAA	AGAAAGCTGGGTTCAGTCCCCTCCCACCAC
Tb927.3.1920	NOT complex subunit NOT5	AAAAAGCAGGCTCGATAATGACAAATAATAA	AGAAAGCTGGGTTCAACGCAGCTCATTCTC
Tb927.10.8720	NOT complex subunit CNOT10	AAAAAGCAGGCTCAGAAATGACGGATGATGT	AGAAAGCTGGGTTCATGCGCACCATGAAAG
Tb927.8.1960	NOT complex (C2ORF29 homologue)	AAAAAGCAGGCTCGAATATGGTGGTGGAGTA	AGAAAGCTGGGTTTACTTTAGTTCATCCCA
Tb927.6.600	NOT complex subunit CAF1 deadenylase	AAAAAGCAGGCTCGAAAATGATGCAGTATGG	AGAAAGCTGGGTTCAGCTATGACCCTTTAC
Tb927.4.410	NOT complex subunit CAF40	AAAAAGCAGGCTCGACCATGCACCAAACCCA	AGAAAGCTGGGTTCACGCACTGGCATCACC
Tb927.6.1670	PAN2 exoribonuclease	AAAAAGCAGGCTCAGAAATGAGCGTTCCGTG	AGAAAGCTGGGTCTTTAGCAACCTCGCGCC
Tb927.11.13970	PAN3	AAAAAGCAGGCTCTGATATGGATTCAAAGGG	AGAAAGCTGGGTTTACAACGTTGCCGATGT
Tb927.8.2850	Poly(A)-specific ribonuclease PARN-1	AAAAAGCAGGCTCAACTATGCAGGTGACACG	AGAAAGCTGGGTTCACCTTCTTAGTGCTTT
Tb927.10.8360	Poly(A)-specific ribonuclease PARN-2	AAAAAGCAGGCTCGGAAATGGACGTCGACAA	AGAAAGCTGGGTCTACCCACTAAGACGGTA
Tb927.9.13510	Poly(A)-specific ribonuclease PARN-3	AAAAAGCAGGCTCAAATATGAAGCTCATTAC	AGAAAGCTGGGTCTACTTCTCAGTCAAATG
Tb927.5.2140	regulator of nonsense transcripts UPF1	AAAAAGCAGGCTCGTTTATGTTCAGTGAGCA	AGAAAGCTGGGTTCAAGACTCACCAGGCAA
Tb927.10.7080	ATP-dependent DEAD/H RNA helicase, putative Sub2 ,TREX complex mRNA export, homologue of UAP56, splicing factor	AAAAAGCAGGCTCCGGCATGCCCGCGGAGCT	AGAAAGCTGGGTTCAAAGAGGCCTAAAGTT
Tb927.11.2370	MEX67	AAAAAGCAGGCTCTAAAATGCCCAACCCATA	AGAAAGCTGGGTTCACTGCGGGACTGCCGC
Tb927.7.1170	Y14	AAAAAGCAGGCTCTGTTATGATTACAGAGGG	AGAAAGCTGGGTCTACTCACGCTCCCGTTT
Tb927.6.4950	mago nashi-like protein, putative	AAAAAGCAGGCTCGGTGATGCAAGCGGAAGA	AGAAAGCTGGGTCTACCACGCCTTGATTTT
Tb927.5.1490	eukaryotic initiation factor 4G, eIF4G1	AAAAAGCAGGCTCAAACATGAACTGCTCCGC	AGAAAGCTGGGTTTAATTTCCCCCAAGGGA
Tb927.9.5460	eIF4G2	AAAAAGCAGGCTCGAAAATGGACTCACCTGA	AGAAAGCTGGGTCTAAACCCGCCTCACAGC
Tb927.8.4500	eIF4G5	AAAAAGCAGGCTCTACGATGGAGCACCGCGC	AGAAAGCTGGGTTTATTTAGATTTCTCAAA
Tb927.8.4820	eIF4G3	AAAAAGCAGGCTCATCAATGCACGTCTACAC	AGAAAGCTGGGTTCAAGTCAAGGTCCCCTT
Tb927.11.10560	eIF4G4	AAAAAGCAGGCTCAATAATGCTGTTCAAACC	AGAAAGCTGGGTTCACGCATATATAACTGA
Tb927.9.4680	eIF4A1	AAAAAGCAGGCTCAATCATGGCCCAACAAGG	AGAAAGCTGGGTTTACTCACCAAGGTAGGC
Tb927.11.2260	eIF4E1	AAAAAGCAGGCTCGTTTATGATGGCTGAATC	AGAAAGCTGGGTTTAGGCCTTGCTAGCGCC
Tb927.10.16070	eIF4E2	AAAAAGCAGGCTCCAAGATGCAGACCTTACT	AGAAAGCTGGGTTCACAATTGATACAAGGG
Tb927.11.11770	eIF4E3	AAAAAGCAGGCTCTTATATGAATCCAGAAGC	AGAAAGCTGGGTCTAAAGCGTGAAGTCGGG
Tb927.6.1870	eIF4E4	AAAAAGCAGGCTCGTTGATGCAAAATTTACG	AGAAAGCTGGGTTCACCAAAGCCGACGATT
Tb927.11.6160	eukaryotic release factor 3, putative (ERF3)	AAAAAGCAGGCTCGGAGATGTCAGGTTGGGC	AGAAAGCTGGGTTTAAGCTTTACCTGCGTT
Tb927.9.11050	4E-interacting protein	AAAAAGCAGGCTCGACAATGAGAACTACAAT	AGAAAGCTGGGTCTAGCGGCGCTGGTTGGG
Tb927.6.3870	SGN1	AAAAAGCAGGCTCAAGTATGGCATCAGACCC	AGAAAGCTGGGTTCAATATGGCCCACCGCG
Tb927.10.1630	translation termination & riosome recycling (RLI)	AAAAAGCAGGCTCTAACATGCCACCTAAAAA	AGAAAGCTGGGTCTACTCGTTGCTTTCATC
Tb927.1.4540	CFB1	AAAAAGCAGGCTCCACGATGTTTTTGAAGGA	AGAAAGCTGGGTCTAAGATGCCGCTAGTAC
Tb927.1.4650	CFB2	AAAAAGCAGGCTCCACGATGTCCTTGGAGGA	AGAAAGCTGGGTCTACATCTCAGCGTAATC
Tb927.1.1470	hypothetical protein, conserved	AAAAAGCAGGCTCAATGGGTGGTATTCCTTC	AGAAAGCTGGGTTCACTGACCCCAGAAGCC
Tb927.1.3070	hypothetical protein, conserved, poly(Q), poly(H)	AAAAAGCAGGCTCGATGTCTGCGTGGGCCTC	AGAAAGCTGGGTTCATGGTGCGGAAGATGT
Tb927.1.4020	hypothetical protein	AAAAAGCAGGCTCGATGCATTTCATTATTTT	AGAAAGCTGGGTTTAAACTTCTAAACCTGA
Tb927.1.4280	hypothetical protein, conserved, African tryp specific, PTZ (tail-specific protease) domain	AAAAAGCAGGCTCTATGGAGAAGGTAGCAAC	AGAAAGCTGGGTTCACATCACTGGTTCAAC
Tb927.1.5000	hypothetical protein, conserved, possibly mitochondrial, no yeast or human match	AAAAAGCAGGCTCCATGACAACTGAAGAGGG	AGAAAGCTGGGTTTACCGCAGCCGAGGAAC
Tb927.1.670	hypothetical protein, conserved	AAAAAGCAGGCTCGATGATGCAAGTCAAACT	AGAAAGCTGGGTTCATGCGGCAGCTCGACA
Tb927.10.10020	hypothetical protein, conserved	AAAAAGCAGGCTCCATGAATTCTGCTGCGAG	AGAAAGCTGGGTTTACGACCGGGCGTTCCG
Tb927.10.11600	hypothetical protein, conserved	AAAAAGCAGGCTCGATGGAGTATTCGTCAGA	AGAAAGCTGGGTCTATTGATAACGGTGATG
Tb927.10.11600	hypothetical protein, conserved	AAAAAGCAGGCTCGATGGAGTATTCGTCAGA	AGAAAGCTGGGTCTATTGATAACGGTGATG
Tb927.10.11630	hypothetical protein, conserved, African tryp-specific	AAAAAGCAGGCTCAATGAGTGCCAAGTTACA	AGAAAGCTGGGTTTAAACTACGATCAAATC
Tb927.10.12020	hypothetical protein, conserved, Rec A domain, P-loop nucleoside triphosphate hydrolase	AAAAAGCAGGCTCAATGTCTGTGTGTCCTCC	AGAAAGCTGGGTTCAGGGTAAAAAGATGTT
Tb927.10.12210	ribulose-5-phosphate 3-epimerase, putative	AAAAAGCAGGCTCTATGGTTCACCGTCAAGA	AGAAAGCTGGGTCTAACTCGTTGTGGATCC
Tb927.10.1250	hypothetical protein, conserved	AAAAAGCAGGCTCAATGACAAGTGTGGAAAC	AGAAAGCTGGGTTCAGTCCACCAACTGCCC
Tb927.10.12720	hypothetical protein, conserved, resemblance to myosin	AAAAAGCAGGCTCCATGGAGACGCACCTCGG	AGAAAGCTGGGTTTAGCGCCATGGTCGAGG
Tb927.10.13610	hypothetical protein, conserved, 6 C2HC Zn fingers, Zn ribbon, matches other proteins with motif	AAAAAGCAGGCTCGATGCTGTCGTCCCGTAG	AGAAAGCTGGGTCTAAAACCGCCTTCGCGG
Tb927.10.13800	hypothetical protein, conserved, no yeast or human match	AAAAAGCAGGCTCAATGTCTGAGGCTAGCGA	AGAAAGCTGGGTCTACTGAGAACAATCGGC
Tb927.10.13980	hypothetical protein, conserved	AAAAAGCAGGCTCAATGTCGATGATCGCCAT	AGAAAGCTGGGTCTACGATGGTCCGAGACT
Tb927.10.14150	hypothetical protein, conserved, related to yeast BFR1, component pf polysomal mRNP. Weak chromsomal segregation ATPase domain.	AAAAAGCAGGCTCAATGAGCAAGACAGAGAC	AGAAAGCTGGGTTTACGCAAAATCCTCCCC
Tb927.10.14660	hypothetical protein, conserved, no domains, no yeast or human match	AAAAAGCAGGCTCCATGGAGGGCCTGTCGCC	AGAAAGCTGGGTTCATCTGTCTTCAGTTCT
Tb927.10.14720	PEX13 peroxin 13	AAAAAGCAGGCTCAATGTACGGTGGTTATGG	AGAAAGCTGGGTCTAGAGTTTTGTCTCCCT
Tb927.10.14810	Homologue of yeast MBF1 - Transcriptional coactivator that bridges the DNA-binding region of Gcn4p and TATA-binding protein Spt15p; suppressor of frameshift mutations. Pedominantly in yeast cytosol. multiprotein binding factor and helix-turn-helix domain. (in UPF1-TAP)	AAAAAGCAGGCTCGATGGCTCGCGGTCAAAT	AGAAAGCTGGGTTCACTTCTTCGGCTGGGG
Tb927.10.14900	hypothetical protein, conserved	AAAAAGCAGGCTCTATGGAGTACCCAGCGGA	AGAAAGCTGGGTTCACCCCTTGCGGCGAAT
Tb927.10.15310	hypothetical protein, conserved, linked to melarsoprol resistance, no yeast/human by NCBI	AAAAAGCAGGCTCAATGTATCCAAAAAATAA	AGAAAGCTGGGTTTACAAAGGGGTTGTAGT
Tb927.10.15760	hypothetical protein, conserved	AAAAAGCAGGCTCTATGAAATCAGAGGGGAC	AGAAAGCTGGGTTTACGATTGCTCAGCAGC
Tb927.10.1860	hypothetical protein, conserved, tryp specific	AAAAAGCAGGCTCTATGACAGATAATCAAGG	AGAAAGCTGGGTTCAGAGATCGATCAGCTT
Tb927.10.2190	hypothetical protein, conserved, N-terminal DUF667, C-terminal poly(Q), no yeast or human match	AAAAAGCAGGCTCTATGTTCCACAACAGTTA	AGAAAGCTGGGTCTAAGCGCCCTCTACTGG
Tb927.10.2240	NTF2-like domain, in Y14 TAP	AAAAAGCAGGCTCGATGTCCATTACACAAAG	AGAAAGCTGGGTCTAGGGATAGAACCGTGC
Tb927.10.240	PEX14 peroxin 14	AAAAAGCAGGCTCTATGTCTTTGCTGCTGTC	AGAAAGCTGGGTTCAAGCTGCCTCGCCGCC
Tb927.10.3140	leucine-rich repeat protein (LRRP)	AAAAAGCAGGCTCCATGTACACCGTGGCTCC	AGAAAGCTGGGTTCATTCAAGACACGCGCT
Tb927.10.370	calcineurin B subunit, putative	AAAAAGCAGGCTCGATGGAAGTTGCTGCGGT	AGAAAGCTGGGTTTAAAACTGCAGAACATG
Tb927.10.3950	hypothetical protein, conserved	AAAAAGCAGGCTCCATGGTACAGCAGGGAAA	AGAAAGCTGGGTTTAAAAAGCCATGAAAAA
Tb927.10.5130	nuclear encoded mitochondrial protein C21orf2 isoform 1 [Homo sapiens], blast-back positive	AAAAAGCAGGCTCAATGATCCTTAAGGAAGA	AGAAAGCTGGGTTCATGTTCGGTCCCGCAC
Tb927.10.550	hypothetical protein, conserved	AAAAAGCAGGCTCCATGAACGTTTACGGCAA	AGAAAGCTGGGTCTATCTATGCGTCGAGTC
Tb927.10.5830	hypothetical protein, conserved, 4-5 RanBP2 Zn fingers, matches varios yeast/human proteins with motif	AAAAAGCAGGCTCGATGTATTTACATTCCAT	AGAAAGCTGGGTTCAAATTTTGACGGGCTT
Tb927.10.5990	hypothetical protein, conserved, spectrin repeat.	AAAAAGCAGGCTCCATGTCATCTTCCCGTGT	AGAAAGCTGGGTCTACCGATGCTGGGAATA
Tb927.10.6450	hypothetical protein, conserved	AAAAAGCAGGCTCAATGGATCACCCTCCCGC	AGAAAGCTGGGTCTAAATGAATGTCGTAGC
Tb927.10.7790	ubiquitin fusion degradation protein, putative	AAAAAGCAGGCTCCATGTATCCTGGAAAGGA	AGAAAGCTGGGTTCAGTTTTTTGCTGCGTT
Tb927.10.9020	hypothetical protein, conserved	AAAAAGCAGGCTCAATGATGGGTGATGCTGG	AGAAAGCTGGGTCTACGAGTCTGAAAGATT
Tb927.10.9150	hypothetical protein, conserved	AAAAAGCAGGCTCCATGGGGAAAGCACCAGT	AGAAAGCTGGGTCTACAAATCAGGGTTCAC
Tb927.10.9240	Possible homologue of yeast RTS3, very weak basic region zinc zipper, C-terminal type III chaperone motif	AAAAAGCAGGCTCTATGGATGACAAACAGGC	AGAAAGCTGGGTCTAGTTAAGCAGTTCATT
Tb927.10.9330	hypothetical protein, conserved, partial PSP1 superfamily (signal peptidase-like)	AAAAAGCAGGCTCGATGGAACACGAAATTCA	AGAAAGCTGGGTTTACATTCTTCCCGGTAC
Tb927.11.10020	short-chain dehydrogenase, putative	AAAAAGCAGGCTCCATGCAACTCTTATCGTG	AGAAAGCTGGGTTCATTTCTGGAGAGAGCG
Tb927.11.11860	leucine-rich repeat protein (LRRP)	AAAAAGCAGGCTCAATGAGAGAAAAGGAAGC	AGAAAGCTGGGTTCAAAGTTCCGGGCTGAT
Tb927.11.12070	hypothetical protein, conserved	AAAAAGCAGGCTCCATGAACGCTAGGAAGCC	AGAAAGCTGGGTCTACAACTGAAGACTTTC
Tb927.11.12640	hypothetical protein, conserved, weak RhoGEF domain, pleckstrin homology domain	AAAAAGCAGGCTCTATGAGCTCTGCGGTTTC	AGAAAGCTGGGTTCATTCATTCAACTCCTT
Tb927.11.12670	TYW3 homologue, phe-tRNA modification, reading frame maintenance	AAAAAGCAGGCTCCATGTTCGACTTGATGGC	AGAAAGCTGGGTCTACGCATCGGGGTGTTT
Tb927.11.12730	hypothetical protein	AAAAAGCAGGCTCAATGAGCTGCCTTCATGG	AGAAAGCTGGGTTTAACCCGGTTTGTGGCA
Tb927.11.1340	hypothetical protein, conserved, protein kinase-like domain, no yeast or human match	AAAAAGCAGGCTCAATGAGTTCTGTGAGGCT	AGAAAGCTGGGTTTATTCATCAGTGAAGTA
Tb927.11.14220	hypothetical protein, conserved	AAAAAGCAGGCTCAATGGACAGCATCACTGC	AGAAAGCTGGGTCTATTGTTGCGGCTGCTG
Tb927.11.14520	polypeptide deformylase, putative	AAAAAGCAGGCTCTATGTTACGGCATTTGTT	AGAAAGCTGGGTTTAGTGGCTCAGGCGAGC
Tb927.11.14750	hypothetical protein, conserved, PSP1 C-terminal region domain, no yeast or human match	AAAAAGCAGGCTCAATGTTCCACGATCTGAC	AGAAAGCTGGGTTTATTTGTACGTTGGAGG
Tb927.11.14800	hypothetical protein, conserved, no domains, no yeast or human match	AAAAAGCAGGCTCAATGCCCTCAGAATCTTT	AGAAAGCTGGGTCTATCGCTGACGCAGATT
Tb927.11.15000	survival of motor neuron (SMN)-like protein (TbSMN)	AAAAAGCAGGCTCTATGGTCCGGCGGAATAA	AGAAAGCTGGGTTTACTCTCCACGAGCACG
Tb927.11.16130	nucleoside diphosphate kinase (NDPK)	AAAAAGCAGGCTCCATGCCCAGCGAGCGGAC	AGAAAGCTGGGTTTATGCCCTTTCATAAAT
Tb927.11.16350	hypothetical protein, conserved	AAAAAGCAGGCTCGATGGGTATACTTCAGCA	AGAAAGCTGGGTTTACGAGTACTTATCCAC
Tb927.11.16470	hypothetical protein, conserved, no domains, K-specific	AAAAAGCAGGCTCAATGACCGAAACTGATGG	AGAAAGCTGGGTTCAAGCCAATTCACGTTT
Tb927.11.16610	hypothetical protein, conserved,2 x C2H2 zinc finger, 1x v.weak zinc ribbon domain	AAAAAGCAGGCTCAATGAGCTCTCAGCACCG	AGAAAGCTGGGTTTACGCATCCACTACGAG
Tb927.11.2030	hypothetical protein, conserved	AAAAAGCAGGCTCGATGTCTTCATCTTTCTT	AGAAAGCTGGGTTCAACGGTTCAAGTAATA
Tb927.11.220	hypothetical protein, conserved	AAAAAGCAGGCTCTATGATTGAAGCGGACGT	AGAAAGCTGGGTTCACATCAACGACCTGGT
Tb927.11.2250	hypothetical protein, conserved, kineto-specific	AAAAAGCAGGCTCCATGTACAATAACGACTC	AGAAAGCTGGGTTTAGGAAGGCCCATCTGC
Tb927.11.2300	ERF1 eukaryotic peptide chain release factor subunit 1, putative	AAAAAGCAGGCTCCATGGCCGACCACGAGTT	AGAAAGCTGGGTTTACATAAAGTCGTCGTC
Tb927.11.2610	hypothetical protein, conserved, no domains, no yeast or human match	AAAAAGCAGGCTCTATGGCAGCCGCTGTTAC	AGAAAGCTGGGTCTACGACGTGCGTTCGAC
Tb927.11.2900	hypothetical protein, conserved, HIT zinc finger, matches various other HIT proteins	AAAAAGCAGGCTCAATGACAGGGATGCTCCG	AGAAAGCTGGGTTCAGGAGTTAAAGTTTAC
Tb927.11.3100	POMP13, Trypanosome-specific, putative TM domain at Cterminus	AAAAAGCAGGCTCGATGACCGCACTGTCAAA	AGAAAGCTGGGTCTAGCGGGAGGAAAACCG
Tb927.11.3440	hypothetical protein, conserved, no domains	AAAAAGCAGGCTCTATGGTGTATGAGTTTGT	AGAAAGCTGGGTCTAAGACGGATGCATGTC
Tb927.11.360	hypothetical protein, conserved,ATP-binding protein, putative	AAAAAGCAGGCTCGATGAAGACTATTGCCCT	AGAAAGCTGGGTTCAAGTACCTTCCCGCTC
Tb927.11.3650	adenylosuccinate synthetase, putative	AAAAAGCAGGCTCCATGGCCGCGGCTCCAAG	AGAAAGCTGGGTTTATTGCTTGAGGTATAT
Tb927.11.4320	hypothetical protein, conserved, PF02622 DUF179	AAAAAGCAGGCTCGATGGAGAAAATTGTTCG	AGAAAGCTGGGTCTAAGCATCTGGTGGTGC
Tb927.11.4400	TMA22, associates woth TMA20 in yeast	AAAAAGCAGGCTCCATGCTTGGTTCATGGCT	AGAAAGCTGGGTTCAACTCTGGGATTTCGT
Tb927.11.4440	hypothetical protein	AAAAAGCAGGCTCGATGCCTCAAAGCCTGTT	AGAAAGCTGGGTCTATTTCCCCCGGCGATG
Tb927.11.4550	hypothetical protein, conserved	AAAAAGCAGGCTCAATGTCGAATGCACTTGA	AGAAAGCTGGGTTCACGCGTCATCATCTCT
Tb927.11.5840	Protein translation factor SUI1 homolog, putative	AAAAAGCAGGCTCAATGAATGCAAACGACGA	AGAAAGCTGGGTTCAGTTCAGCGAGTGGAT
Tb927.11.5960	hypothetical protein, conserved, no domains, no yeast or human match	AAAAAGCAGGCTCTATGTTCTCGAAATCCGT	AGAAAGCTGGGTTCAAACGGTTGCCTGCTC
Tb927.11.6010	hypothetical protein, conserved, tryp specific	AAAAAGCAGGCTCCATGCGCGGTGCCGATCA	AGAAAGCTGGGTTTATACGAGCTCCCTTTT
Tb927.11.6130	Skp1 family protein, putative,Cyclin A/CDK2-associated protein,Cyclin A/CDK2- associated protein	AAAAAGCAGGCTCCATGGCGGAAGAGGTGTC	AGAAAGCTGGGTTTACGCCTCTTCGCACCA
Tb927.11.6240	hypothetical protein, conserved, 2 weak RBDs, no yeast or human match	AAAAAGCAGGCTCCATGCGTCCGAGGTTGTA	AGAAAGCTGGGTTCAACAGCACCTTACTTC
Tb927.11.6430	hypothetical protein, conserved	AAAAAGCAGGCTCTATGGAGTCCGTGCCGCG	AGAAAGCTGGGTTCAAAAAGACCACTGCGC
Tb927.11.6440	hypothetical protein, conserved, often in TAP MS	AAAAAGCAGGCTCTATGCCTCCAAAAAACAA	AGAAAGCTGGGTCTACCACCTATTAGGGAG
Tb927.11.6600	hypothetical protein, conserved	AAAAAGCAGGCTCTATGGATCCCAGAAACCC	AGAAAGCTGGGTTCAAGCACTTATGCCACA
Tb927.11.6870	14-3-3 protein	AAAAAGCAGGCTCAATGGCGGGCTTTCAAAT	AGAAAGCTGGGTTCACTCCAATTCCTCCAT
Tb927.11.7100	MCT1/TMA20 homologue, similar to N-terminus of eIF2D	AAAAAGCAGGCTCTATGCAACAGGAGAACCG	AGAAAGCTGGGTTCACCGAGCGCCGATGTG
Tb927.11.7590	hypothetical protein, conserved, trypanosome-specific	AAAAAGCAGGCTCCATGTGGCACTCTTTTCT	AGAAAGCTGGGTTTACACTTCCACTTGGGC
Tb927.11.8020	hypothetical protein, conserved, no domains, poor Drosophila match	AAAAAGCAGGCTCGATGGCACTTGAAGGGTC	AGAAAGCTGGGTCTACACGTGCCTCAGTTC
Tb927.11.830	hypothetical protein, conserved, no yeast or human match	AAAAAGCAGGCTCTATGGGCCACGCTTTTTG	AGAAAGCTGGGTTCACACACTCCTGCCTTC
Tb927.11.860	leucine-rich repeat protein (LRRP)	AAAAAGCAGGCTCAATGCACGCTGGCACTCC	AGAAAGCTGGGTCTAGGCCCTTGTTGCACC
Tb927.11.9100	hypothetical protein, conserved	AAAAAGCAGGCTCAATGGTCTTTTCAATTCC	AGAAAGCTGGGTTCACAGGCGCCTAAACAC
Tb927.11.9400	hypothetical protein, conserved, no yeast or human match, CXXC motif (thioredoxin-like)	AAAAAGCAGGCTCAATGCAACAGCAAAACCG	AGAAAGCTGGGTTCAATCCCTGCTTCCTTC
Tb927.11.9410	hypothetical protein	AAAAAGCAGGCTCTATGCATTTACAAATAAA	AGAAAGCTGGGTTCATTCTTCTTTCTGTTT
Tb927.11.9440	hypothetical protein, conserved	AAAAAGCAGGCTCCATGAACGAATTAAAGAA	AGAAAGCTGGGTTTACATATTTAATCTAAT
Tb927.11.9530	14-3-3-I protein	AAAAAGCAGGCTCAATGACGGACTGCATCAA	AGAAAGCTGGGTTCAGTTCACGGGTTGCTC
Tb927.2.3160	hypothetical protein, conserved	AAAAAGCAGGCTCAATGTCCAGTCGGTGCTC	AGAAAGCTGGGTTCACCTCGCAATCCAAGA
Tb927.2.3920	hypothetical protein, conserved, LYR domain as in NADH dehydrogenase but no evidence that its in the mitochondrion	AAAAAGCAGGCTCTATGTTTTCTTGTTGCCT	AGAAAGCTGGGTCTACTTGCGCCTAGAATA
Tb927.2.4440	hypothetical protein	AAAAAGCAGGCTCCATGTACGATGAGAAAGT	AGAAAGCTGGGTTCAGACTTTTTTTTTTCT
Tb927.2.4710	TRRM1	AAAAAGCAGGCTCCATGCAACAATATACCCT	AGAAAGCTGGGTTCAGTCCCTTACGCGGTC
Tb927.2.4930	esterase, putative	AAAAAGCAGGCTCTATGTCTCACATTCTTTT	AGAAAGCTGGGTTCATTTCATCAACGTCAT
Tb927.2.5000	hypothetical protein, conserved, no domains, no yeast or human match	AAAAAGCAGGCTCCATGGCAACAAGAGGTGT	AGAAAGCTGGGTTCACTTGTGTTGAAGCCT
Tb927.2.5150	TPR-repeat protein, MONAD binding region found at C-terminus of proteins that bind to human pol II.	AAAAAGCAGGCTCAATGGATTACGCCGCCGC	AGAAAGCTGGGTCTATATAACCCCAAGTTG
Tb927.2.5200	hypothetical protein, conserved, resembles human cholesterol esterase	AAAAAGCAGGCTCAATGGATGAGCAAAACAG	AGAAAGCTGGGTCTAATTGTCGGAATCGCT
Tb927.3.1300	hypothetical protein, conserved, no domains, no yeast or human match	AAAAAGCAGGCTCCATGTGGTTCACAAACAT	AGAAAGCTGGGTCTACTTTACATTTGTCCA
Tb927.3.1810	hypothetical protein, conserved, no domains, no yeast or human match	AAAAAGCAGGCTCTATGCGAACAACCACGCA	AGAAAGCTGGGTTCACTGGGTGTGCTGTGG
Tb927.3.2900	EF-2 alpha, elongation initiation factor 2 alpha subunit,	AAAAAGCAGGCTCGATGGCAGCTTACGGTAT	AGAAAGCTGGGTTCAGTCCGTGTCTTCGCC
Tb927.3.3060	hypothetical protein, conserved, kinetoplastid-specific	AAAAAGCAGGCTCGATGGATTTTGATTTTGT	AGAAAGCTGGGTCTAAAACGGATCCGCTGA
Tb927.3.3440	hypothetical protein, conserved	AAAAAGCAGGCTCCATGAACAATTCACTTAA	AGAAAGCTGGGTCTATTCCACTTTGCATCT
Tb927.3.3490	high mobility group protein, putative (TDP1)	AAAAAGCAGGCTCGATGGCAACAGAATTGAA	AGAAAGCTGGGTCTACTTGGGTAGTGCTGC
Tb927.3.5010	hypothetical protein, conserved	AAAAAGCAGGCTCAATGGCGGATAATGAAGA	AGAAAGCTGGGTTTATGACCCCCTCCTCGA
Tb927.3.5090	tryparedoxin, putative	AAAAAGCAGGCTCTATGCCCTCCGCTGAAAC	AGAAAGCTGGGTTCAACTCCACGACTGCCA
Tb927.3.5320	hypothetical protein, conserved, UBX5 of yeast 3e-4, blast-back +ve	AAAAAGCAGGCTCTATGGCAATGTGTGATTG	AGAAAGCTGGGTTCAATGGATGTGAAGAAC
Tb927.3.580	leucine-rich repeat protein (LRRP)	AAAAAGCAGGCTCGATGGATTTGGAAAATTG	AGAAAGCTGGGTCTACATATATTCATCATC
Tb927.4.1540	POMP27, NAD-dependent epimerase, aldehyde reductase, one putative TM domain	AAAAAGCAGGCTCCATGCTTCGTGTATTCTC	AGAAAGCTGGGTTCAATTCTTTCCCCTCCT
Tb927.4.1910	hypothetical protein, conserved, no domains, K-specific	AAAAAGCAGGCTCCATGTCTTCCTTTAACAT	AGAAAGCTGGGTTTACGAAGTCTGTCCCTC
Tb927.4.2520	NAD dependent deacetylase, putative,transcriptional regulator, Sir2 family protein, nicotinic acid mononucleotide 5,6-dimethylbenzimidazole (cobb) protein	AAAAAGCAGGCTCAATGAGGCGGCCCAATGG	AGAAAGCTGGGTTCATGCCGCGGGACCCTT
Tb927.4.3330	hypothetical protein, conserved, EF hand	AAAAAGCAGGCTCGATGCCTGCTTCAGCCTC	AGAAAGCTGGGTCTAACGATGATTTGAGAG
Tb927.4.3470	hypothetical protein, conserved, no yeast or human match	AAAAAGCAGGCTCGATGTCTCTTCGTGACGA	AGAAAGCTGGGTCTATGCACTCCCATGCAT
Tb927.4.3970	hypothetical protein, conserved, kinetoplastid-specific	AAAAAGCAGGCTCAATGTCGGCAGGTTCGGA	AGAAAGCTGGGTTTAATTGCTAAAGAACTC
Tb927.4.4570	hypothetical protein, conserved, no domains, no yeast or human match	AAAAAGCAGGCTCAATGGGTGTTGCACCCAG	AGAAAGCTGGGTTTAGGACTTCCTCCAGTC
Tb927.4.550	hypothetical protein, conserved	AAAAAGCAGGCTCAATGTACGGCAACAAAGG	AGAAAGCTGGGTTCACTCCTCAGTTTTAAA
Tb927.4.640	hypothetical protein, conserved, C-terminal GRIP domain, resemblance to myosin	AAAAAGCAGGCTCGATGGACGCTGTTGTAAA	AGAAAGCTGGGTTCAAAACCTTCTCTTGAC
Tb927.4.990	hypothetical protein, conserved	AAAAAGCAGGCTCGATGGACACCGCTGCTGA	AGAAAGCTGGGTTCAAACAAACGATTTTCG
Tb927.5.1600	hypothetical protein, conserved	AAAAAGCAGGCTCAATGAGTGAACCATTGAT	AGAAAGCTGGGTCTATTCTTCATTTTCCTC
Tb927.5.1990	hypothetical protein, conserved, poly(Q) tracts	AAAAAGCAGGCTCTATGACGCAATCGCAATC	AGAAAGCTGGGTTTAGCGACTGAAGCGGGC
Tb927.5.2120	hypothetical protein, conserved, trypanosome-specific	AAAAAGCAGGCTCGATGGAGAATCAGGCACC	AGAAAGCTGGGTCTACTTCATCATGGTATT
Tb927.5.2620	hypothetical protein, conserved, ubiquitin-like C-terminus, no yeast or human match	AAAAAGCAGGCTCAATGCACGTACTTGGCAG	AGAAAGCTGGGTTTACAGCTGTTCAAGAGA
Tb927.5.3120	eIF2 beta	AAAAAGCAGGCTCGATGGCTGAACAACCGGA	AGAAAGCTGGGTCTAAAGTGTCATGGCTTG
Tb927.5.3450	hypothetical protein, conserved	AAAAAGCAGGCTCGATGGAGTCGAATGTGTC	AGAAAGCTGGGTCTATCTCCGTTTCTTCTT
Tb927.5.4020	hypothetical protein	AAAAAGCAGGCTCGATGATGATTTCCCGCGC	AGAAAGCTGGGTTTAGAAAGAGAGGGCCGT
Tb927.5.4100	hypothetical protein, conserved	AAAAAGCAGGCTCTATGACTTTTCTACCCGT	AGAAAGCTGGGTTTAAAGGCTCAGTTTGAA
Tb927.5.4320	zinc finger protein family member, putative (FIP1)	AAAAAGCAGGCTCGATGGAAGAGGGCGGTGA	AGAAAGCTGGGTTTACGTGTCCTCAGAGTG
Tb927.5.4330	dihydrolipoamide branched chain transacylase, putative	AAAAAGCAGGCTCGATGAGATCGTTTATGTA	AGAAAGCTGGGTTCACGCCACCTCGCCCGC
Tb927.5.4450	hypothetical protein, conserved	AAAAAGCAGGCTCCATGTCAATGAGCAACGG	AGAAAGCTGGGTTCACTTTACAGCAGTTTT
Tb927.5.4620	ESAG9, putative	AAAAAGCAGGCTCAATGCACCGGCTTGCAAC	AGAAAGCTGGGTTTAAGAGTACATGAGGAT
Tb927.5.750	hypothetical protein, conserved	AAAAAGCAGGCTCGATGTCTGTAGTTGTTAG	AGAAAGCTGGGTCTACTCTAACATGTACTG
Tb927.6.2720	calcium-binding protein, putative	AAAAAGCAGGCTCTATGCCGCACTCCATGGA	AGAAAGCTGGGTTTACAAAAGTTTCCATTG
Tb927.6.3220	hypothetical protein, conserved, no domains, no yeast or human match	AAAAAGCAGGCTCAATGCCAGTTCGACAGAA	AGAAAGCTGGGTTCAATCACTAAGTAACTT
Tb927.6.3420	hypothetical protein, conserved, oligomerisation domain, motif in E. coli ribosome-associated protein	AAAAAGCAGGCTCGATGCGGCGAATTTTTAG	AGAAAGCTGGGTTCAAACTTGCGTCAGCAG
Tb927.6.3950	hypothetical protein, conserved	AAAAAGCAGGCTCTATGGAGGATCCACGGGA	AGAAAGCTGGGTCTAACGGCGATATTCCTC
Tb927.6.4270	hypothetical protein, conserved, NADH dehydrogenase?	AAAAAGCAGGCTCAATGAAGCGGTCTTTTTT	AGAAAGCTGGGTTCAATGAACTGCAGCACT
Tb927.6.5010	hypothetical protein, conserved	AAAAAGCAGGCTCGATGGAACATTCGCGTCG	AGAAAGCTGGGTTTAAACACTCTTCCCTCC
Tb927.7.1710	DOM34, releases stalled ribosomes	AAAAAGCAGGCTCGATGCGCTTGTTGAAAAA	AGAAAGCTGGGTTTACACAACTACACTTGC
Tb927.7.1890	hypothetical protein, copurified with splicing complex	AAAAAGCAGGCTCAATGAATGTTTCTGAGTT	AGAAAGCTGGGTCTATGACGTAAACCTCTT
Tb927.7.2160	hypothetical protein, conserved, no domains, no yeast or human match	AAAAAGCAGGCTCAATGCAAGCATCTGAATC	AGAAAGCTGGGTTCACGCTGCAACCTTCTG
Tb927.7.2440	pyrroline-5-carboxylate reductase, putative (P5CR)	AAAAAGCAGGCTCAATGAAGATATCATTTAT	AGAAAGCTGGGTTTAATTCAATCCCTTCTC
Tb927.7.2610	hypothetical protein, conserved	AAAAAGCAGGCTCTATGGATGGCGAGGGATG	AGAAAGCTGGGTTTATCTCAAATCCATCTC
Tb927.7.2780	hypothetical protein, conserved, no yeast/human match	AAAAAGCAGGCTCAATGTCTAAAGCTCCTTC	AGAAAGCTGGGTCTATGCCGCCGCTGCCGG
Tb927.7.2980	hypothetical protein, conserved	AAAAAGCAGGCTCCATGCGCCGGTCTGTATA	AGAAAGCTGGGTTTATTTAAACACCTTAAA
Tb927.7.3220	hypothetical protein, conserved	AAAAAGCAGGCTCAATGCGAGCTGAAAAGGT	AGAAAGCTGGGTTCACTCGGGAACATTTTG
Tb927.7.3350	palmitoyl acyltransferase 11, putative	AAAAAGCAGGCTCAATGTGCAGCTGTTGCTG	AGAAAGCTGGGTTCAAGCAATAGGTTCGTT
Tb927.7.3550	hypothetical protein, conserved, no yeast or human match	AAAAAGCAGGCTCAATGTCTATATTCGGTGA	AGAAAGCTGGGTTTAGAAACCTCGCCCAAC
Tb927.7.4120	hypothetical protein, conserved, no domains, K-specific	AAAAAGCAGGCTCGATGGATCTGGATTCTTT	AGAAAGCTGGGTTTAGCTTGGTGGTCTAAA
Tb927.7.4430	hypothetical protein, conserved, no yeast or human match	AAAAAGCAGGCTCAATGCGTTCCGTTATTCG	AGAAAGCTGGGTTCAATCATTCCATGGACT
Tb927.7.4520	hypothetical protein, conserved	AAAAAGCAGGCTCCATGACCGATACAATTGA	AGAAAGCTGGGTTTAAAATAGCGACATTTC
Tb927.7.4660	hypothetical protein, conserved	AAAAAGCAGGCTCAATGCGAACACGATTTAG	AGAAAGCTGGGTTTACTTCCATGGAACACG
Tb927.7.5480	dihydrofolate reductase-thymidylate synthase (DHFR-TS)	AAAAAGCAGGCTCCATGCTCAGTCTTACGCG	AGAAAGCTGGGTCTACACCGCCATCTCCAT
Tb927.7.5680	deoxyribose-phosphate aldolase, putative	AAAAAGCAGGCTCTATGACCGACCTTCACAT	AGAAAGCTGGGTTTAGTATTTACTGCGGGA
Tb927.7.7170	CYC2-like cyclin, putative (CYC4)	AAAAAGCAGGCTCTATGAATCCACACGCCTG	AGAAAGCTGGGTTTATCGGTAGTCCCTGTA
Tb927.7.7190	hypothetical protein, conserved, trypanosome-specific	AAAAAGCAGGCTCAATGGGAAAAAAGAAGGC	AGAAAGCTGGGTTTACACTCCGACACTGCC
Tb927.7.7220	hypothetical protein, conserved, no yeast or human match	AAAAAGCAGGCTCAATGAGCACCAGTTCGTC	AGAAAGCTGGGTCTATTGTTCGTGAGAGGC
Tb927.8.1460	hypothetical protein, conserved	AAAAAGCAGGCTCGATGGCATCCCAAAATGC	AGAAAGCTGGGTCTAACTGGAGCGCGAACC
Tb927.8.1680	hypothetical protein, conserved	AAAAAGCAGGCTCCATGATGGCGAGTGCCCC	AGAAAGCTGGGTTCAACTGGGGTCACCAAT
Tb927.8.1770	hypothetical protein, conserved	AAAAAGCAGGCTCGATGGGGTTGTTCATCCA	AGAAAGCTGGGTTCAGGACTGCTGTGTTGC
Tb927.8.3090	hypothetical protein, conserved	AAAAAGCAGGCTCCATGCAAGTCTCTCCACG	AGAAAGCTGGGTCTAACTTGAAAACGGCTT
Tb927.8.3780	hypothetical protein, conserved	AAAAAGCAGGCTCAATGCCACCCAAAAAGAA	AGAAAGCTGGGTCTAACCCTCTTTTTCATC
Tb927.8.3850	hypothetical protein, conserved, PSP1 region	AAAAAGCAGGCTCAATGATAGTCAGAACGCC	AGAAAGCTGGGTTCAAGCGGCTACCGCGCC
Tb927.8.4190	hypothetical protein, conserved, no yeast or human match	AAAAAGCAGGCTCAATGAGCGGCCATAGGCA	AGAAAGCTGGGTTTACTCCCCAGTAAAAAT
Tb927.8.4200	hypothetical protein, conserved, no domains, no yeast.human match	AAAAAGCAGGCTCCATGCTAGATCTATTTGC	AGAAAGCTGGGTTCACCCCTTATGTTGCGT
Tb927.8.4220	TMA46, putative	AAAAAGCAGGCTCCATGGGCAAGAAGGCTGA	AGAAAGCTGGGTTCAAGAAAGATCATACGC
Tb927.8.4370	hypothetical protein, conserved, no domains, K-specific	AAAAAGCAGGCTCAATGGCTGACAGTAACAA	AGAAAGCTGGGTTCACTTTGGTGCACTCTG
Tb927.8.4390	eIF-2B GDP-GTP exchange factor, putative	AAAAAGCAGGCTCGATGGGGAAACGATCGAT	AGAAAGCTGGGTTCAGTCCTCAGGACTGTA
Tb927.8.4650	hypothetical protein, conserved	AAAAAGCAGGCTCGATGCAAAGGTGTGTCCA	AGAAAGCTGGGTTTACACAGCGGGCTTGAA
Tb927.8.5370	hypothetical protein, conserved, no yeast or human match	AAAAAGCAGGCTCCATGTCCCTCTCACCACA	AGAAAGCTGGGTTCAGGCACTCGGCGCCAA
Tb927.8.6750	TMA1, yeast protein associates with ribosomes	AAAAAGCAGGCTCAATGAAGATCTTCAGGGA	AGAAAGCTGGGTTCACACGCGTTCGCCCTT
Tb927.8.7760	hypothetical protein, conserved, collagen-binding domain, quite serine-rich	AAAAAGCAGGCTCAATGGGTGCTGCTCCAAG	AGAAAGCTGGGTTTATCTATCTGCGCAATA
Tb927.8.7820	hypothetical protein, conserved, Cold-shock DNA-binding domain.	AAAAAGCAGGCTCTATGCTTTTTCACACGAC	AGAAAGCTGGGTTCATTTCCCATCAAATCC
Tb927.8.910	hypothetical protein, conserved, Qn domains, PRK14951 domain (DNA polymerase III subunits gamma and tau, E= -3), kinetoplastid specific	AAAAAGCAGGCTCAATGACTGAATTCAATTA	AGAAAGCTGGGTTTAATTGAAGCGACATCC
Tb927.9.10770	PABP2	AAAAAGCAGGCTCCATGGCTGCATTTGCTGC	AGAAAGCTGGGTCTACATGCCAATGTGACG
Tb927.9.1120	hypothetical protein, conserved	AAAAAGCAGGCTCTATGGGGATTAGTTTTTG	AGAAAGCTGGGTTTATATATCCTCTTCTCC
Tb927.9.12320	cystathione gamma lyase, putative	AAAAAGCAGGCTCAATGTCTAAGCAGCAGCA	AGAAAGCTGGGTCTAATGGCACATGGCATC
Tb927.9.13150	TFIIF-stimulated CTD phosphatase, putative	AAAAAGCAGGCTCGATGGGATACAGGTTGTT	AGAAAGCTGGGTTTATGACGTGCAGGTGGC
Tb927.9.13970	hypothetical protein, conserved	AAAAAGCAGGCTCTATGCACTGCCGCCTGCT	AGAAAGCTGGGTTCATTGTCTAGGAATAAG
Tb927.9.14120	hypothetical protein, conserved, NIF superfamily phosphatase domain	AAAAAGCAGGCTCAATGGAGCATTTTGCCCC	AGAAAGCTGGGTCTACCGGTTCCTATGCTT
Tb927.9.15040	hypothetical protein, conserved	AAAAAGCAGGCTCGATGAAGCGCGCGCGCAA	AGAAAGCTGGGTTCACGAAGTTCTGTGGTT
Tb927.9.17940	hypothetical protein	AAAAAGCAGGCTCCATGACATGTAGGAGTTC	AGAAAGCTGGGTTCATTCAGATCCAAAGCC
Tb927.9.3000	cytidine deaminase, putative	AAAAAGCAGGCTCAATGCAATGCTCATCATT	AGAAAGCTGGGTTCAGAAAGTTCCTGGACA
Tb927.9.3580	hypothetical protein, conserved, no domains, no yeast or human match	AAAAAGCAGGCTCGATGCATGTGGCCTCTCC	AGAAAGCTGGGTCTAGTCAGAATCACTGTC
Tb927.9.4080	hypothetical protein, conserved, DRBD3 interaction. P-loop NTP hydrolase (AAA ATPase), DNA ligase/capping enzyme catalytic domain, C4 zinc finger (LIM domain)	AAAAAGCAGGCTCTATGGCATCGGAGGCAGC	AGAAAGCTGGGTTTATTCGCCCCTAACTGC
Tb927.9.5260	Ring finger domain, possible E3 ubiquitin ligase, possible homologue of yeast HRD1	AAAAAGCAGGCTCGATGCTTTCCCTATATGC	AGAAAGCTGGGTCTAGGAGGCATCAATGGA
Tb927.9.5390	hypothetical protein, conserved	AAAAAGCAGGCTCTATGTCTATTGAGAGGCT	AGAAAGCTGGGTTTAATCATCGCTAAGTTC
Tb927.9.6470	hypothetical protein, conserved	AAAAAGCAGGCTCCATGACACTGGAGGGCGG	AGAAAGCTGGGTTTAGGCCCCTTCGCCAAT
Tb927.9.7110	hypothetical protein, conserved	AAAAAGCAGGCTCGATGGAGGGAAGCACTGC	AGAAAGCTGGGTTTACTGAGTGTACTGAAC
Tb927.9.7480	hypothetical protein, conserved	AAAAAGCAGGCTCAATGAACCAACCGACAAC	AGAAAGCTGGGTCTACTTGGCACGTAGGTG
Tb927.9.8060	hypothetical protein, conserved, WASH domain (actin nucleation)	AAAAAGCAGGCTCCATGTACAAGGAGACCAC	AGAAAGCTGGGTTTACCAATCGTCATCATC
Tb927.9.9290	PABP1	AAAAAGCAGGCTCTATGACAATCGCTGCACA	AGAAAGCTGGGTTTAAGCGCTTGAGGCGTG
Tb927.9.9550	hypothetical protein, conserved, no yeast or human match	AAAAAGCAGGCTCCATGTTGGATCACACAAT	AGAAAGCTGGGTTCACTGTTGTTGCTGTTG
Tb927.6.2550	TRRM2	AAAAAGCAGGCTCGAAAATGAGCGCACCACC	AGAAAGCTGGGTTTTACCGACGCCTCTTCTT

## Sheet: Oligos and plasmids
Plasmids used in this study
plasmid no.	description	primers used for cloning	Drug selection	Plasmid backbone	Backbone or plasmid reference
ectopic inducible expression from rDNA locus
2549	pGW + lambda + 3myc + Tb927.10.15760	5116-5117	HYG	pHD1743	Adapted for Gateway cloning
2550	pGW + lambda + 3myc + Tb927.2.3920	5118-5119	HYG	pHD1743	Adapted for Gateway cloning
2551	pGW + lambda + 3myc + Tb927.11.14220	5120-5121	HYG	pHD1743	Adapted for Gateway cloning
2552	pGW + lambda + 3myc + PUF3	5122-5123	HYG	pHD1743	Adapted for Gateway cloning
2553	pGW + lambda + 3myc + RBP12	5124-5125	HYG	pHD1743	Adapted for Gateway cloning
2554	pGW + lambda + 3myc + ZC3H13	5126-5127	HYG	pHD1743	Adapted for Gateway cloning
2555	pGW + lambda + 3myc + DRBD6A	5285-5286	HYG	pHD1743	Adapted for Gateway cloning
2556	pGW + lambda + 3myc + Tb927.7.2780	5142-5143	HYG	pHD1743	Adapted for Gateway cloning
2557	pGW + lambda + 3myc + P5CR	5216-5217	HYG	pHD1743	Adapted for Gateway cloning
2558	pGW + lambda + 3myc + CD	5218-5219	HYG	pHD1743	Adapted for Gateway cloning
2559	pGW + lambda + 3myc + Tb927.3.1810	5207-5208	HYG	pHD1743	Adapted for Gateway cloning
2560	pGW + lambda + 3myc + Tb927.2.3920	5118-5119	HYG	pHD1743	Adapted for Gateway cloning
2561	pGW + lambda + 3myc + Tb927.5.3190	5145-5146	HYG	pHD1743	Adapted for Gateway cloning
2562	pGW + lambda + 3myc + Tb927.11.8020	5142-5147	HYG	pHD1743	Adapted for Gateway cloning
2563	pGW + lambda + 3myc + ZC3H15	5138-5139	HYG	pHD1743	Adapted for Gateway cloning
2564	pGW + lambda + 3myc + RBP9	5140-5141	HYG	pHD1743	Adapted for Gateway cloning
2565	pGW + lambda + 3myc + Tb927.1.3070	5212-5213	HYG	pHD1743	Adapted for Gateway cloning
2589	pGW + lambda + 3myc + Tb927.11.12730	from plate (see Gateway oligos sheet)	HYG	pHD1743	Adapted for Gateway cloning
2590	pGW + lambda + 3myc + eIF4G4	from plate (see Gateway oligos sheet)	HYG	pHD1743	Adapted for Gateway cloning
2566	pGW + lambda + 3myc + DRBD6A Cterminal	5001-5002	HYG	pHD1743	Adapted for Gateway cloning
2567	pHD1743 + lambda + PUF9 + 3myc	5287-5288	G418	pHD1743	Wurst et al., Mol Microbiol 83: 1048-1063.
2568	pHD1743 + lambda + RBP11 + 3myc	4085-4086	G418	pHD1743	Wurst et al., Mol Microbiol 83: 1048-1063.
2569	pHD1743 + lambda + ZC3H37 + 3myc	4079-4080	G418	pHD1743	Wurst et al., Mol Microbiol 83: 1048-1063.
2570	pHD1743 + lambda + ZC3H45 + 3myc	4077-4078	G418	pHD1743	Wurst et al., Mol Microbiol 83: 1048-1063.
2342	pHD1743 + lambda + CAF1 + 3myc	4422-4423	G418	pHD1743	Wurst et al., Mol Microbiol 83: 1048-1063.
2296	pHD1743 + lambda + PABP1 + 3myc	4186-4187	G418	pHD1743	Wurst et al., Mol Microbiol 83: 1048-1063.
2294	pHD1743 + lambda + eGFP + 3myc	4276-4277	G418	pHD1743	Wurst et al., Mol Microbiol 83: 1048-1063.
reporter constructs
2277	CAT reporter for tethering, EP 5'UTR and with 5x boxB before actin 3'UTR		BLA		Wurst et al., Mol Microbiol 83: 1048-1063.
2297	BLA reporter + 5xboxB/GFP reporter + 5boxB (EP 5'UTR/actin 3'UTR)		BLA	pHD330	Wirtz et al., Nucleic Acids Res 22:3887-3894.
2298	BLA reporter/GFP reporter + 5boxB (Ep 5'UTR/actin 3'UTR)		BLA	pHD330	Wirtz et al., Nucleic Acids Res 22:3887-3894.
2571	PGKB reporter + 5xboxB + actin 3'UTR		BLA	pHD2300	Farber et al. Nucleic Acids Res. 41, 1211–1222.
2542	LIBRARY		G418	pHD678	Biebinger et al. Mol Biochem Parasitol 85: 99-112
oligonucleotides
oligo no.	description	restriction	sequence
oligonucleotides used for cloning candidates for CAT assay
5116	λN-3Xmyc-Tb927.10.15760	Gateway	GG ACA AGT TTG TAC AAA AAA GCA GGC TTC ATGAAATCAGAGGGGACGCC
5117	λN-3Xmyc-Tb927.10.15760	Gateway	GGACCACTTTGTACAAGAAAGCTGGGTTTACGATTGCTCAGCAGCGG
5118	λN-3Xmyc-Tb927.2.3920	Gateway	GG ACA AGT TTG TAC AAA AAA GCA GGC TTC ATGTTTTCTTGTTGCCTGCG
5119	λN-3Xmyc-Tb927.2.3920	Gateway	GGACCACTTTGTACAAGAAAGCTGGGTCTACTTGCGCCTAGAATAAACAG
5120	λN-3Xmyc-Tb927.11.14220	Gateway	GG ACA AGT TTG TAC AAA AAA GCA GGC TTC ATGGACAGCATCACTGCAAAC
5121	λN-3Xmyc-Tb927.11.14220	Gateway	GGACCACTTTGTACAAGAAAGCTGGGTCTATTGTTGCGGCTGCTGC
5122	λN-3Xmyc-PUF3	Gateway	GG ACA AGT TTG TAC AAA AAA GCA GGC TTC ATGTGGACTGTGCAGGAGG
5123	λN-3Xmyc-PUF3	Gateway	GGACCACTTTGTACAAGAAAGCTGGGTTCAGCCGGAGAGCGGTT
5124	λN-3Xmyc-RBP12	Gateway	GG ACA AGT TTG TAC AAA AAA GCA GGC TTC ATGAATTTTTCACCATTGGCGAATC
5125	λN-3Xmyc-RBP12	Gateway	GGACCACTTTGTACAAGAAAGCTGGGTCTACTCGCCCGATCCG
5126	λN-3Xmyc-ZC3H13	Gateway	GG ACA AGT TTG TAC AAA AAA GCA GGC TTC ATGGCGAGAAACCGGAAACATGATATC
5127	λN-3Xmyc-ZC3H13	Gateway	GGACCACTTTGTACAAGAAAGCTGGGTTCACAGAGGGTACACGGGCAC
5285	λN-3Xmyc-DRBD6A	Gateway	GGA CAA GTT TGT ACA AAA AAG CAG GCT TCC CGC TTT GTG TTT TGG
5286	λN-3Xmyc-DRBD6A	Gateway	GGA CCA CTT TGT ACA AGA AAG CTG GGT TTA ATC CAC TGG TGA AGG
5142	λN-3Xmyc-Tb927.7.2780	Gateway	AAA GCA GGC TCC ATG TCT AAA GCT CCT TCG CA
5143	λN-3Xmyc-Tb927.7.2780	Gateway	GT ACA AGA AAG CTG GGT CTA TGC CGC CGC TG
5216	λN-3Xmyc-Tb927.7.2440 (P5CR)	Gateway	AAAGCAGGCTCCATGAAGATATCATTTATTGGATGT
5217	λN-3Xmyc-Tb927.7.2440 (P5CR)	Gateway	GTACAAGAAAGCTGGGTTTAATTCAATCCCTTCTCAAG
5218	λN-3Xmyc-Tb927.9.3000 (CD)	Gateway	AAAGCAGGCTCCATGCAATGCTCATCATTGAAG
5215	λN-3Xmyc-Tb927.9.3000 (CD)	Gateway	GTACAAGAAAGCTGGGTTCAGAAAGTTCCTGGACAC
5207	λN-3Xmyc-Tb927.3.1810	Gateway	AAAGCAGGCTCCATGCGAACAACCACGC
5208	λN-3Xmyc-Tb927.3.1810	Gateway	GTACAAGAAAGCTGGGTTCACTGGGTGTGCTGT
5118	λN-3Xmyc-Tb927.2.3920	Gateway	GGACAAGTTTGTACAAAAAAGCAGGCTTCATGTTTTCTTGTTGCCTGCG
5119	λN-3Xmyc-Tb927.2.3920	Gateway	GGACCACTTTGTACAAGAAAGCTGGGTCTACTTGCGCCTAGAATAAACAG
5146	λN-3Xmyc-Tb927.5.3190	Gateway	AAA GCA GGC TCC ATG GGG CCG AAA AAA CAA
5145	λN-3Xmyc-Tb927.5.3190	Gateway	GT ACA AGA AAG CTG GGT TCA CGG TGG AAG CAT CA
5142	λN-3Xmyc-Tb927.11.8020	Gateway	AAA GCA GGC TCC ATG GCA CTT GAA GGG TC
5147	λN-3Xmyc-Tb927.11.8020	Gateway	GT ACA AGA AAG CTG GGT CTA CAC GTG CCT CAG TTC
5138	λN-3Xmyc-ZC3H15	Gateway	AAA GCA GGC TCC ATG CGA CCG GAG CAG
5139	λN-3Xmyc-ZC3H15	Gateway	GT ACA AGA AAG CTG GGT CTA ATT CGC ACG GGT TAT GTT
5140	λN-3Xmyc-RBP9	Gateway	AAA GCA GGC TCC ATG GCA GCT GTC ACC C
5141	λN-3Xmyc-RBP9	Gateway	GT ACA AGA AAG CTG GGT TTA CGA CAG CGT AGG AGG
5231	attL1Uni	Gateway	CCCCGATGAGCAATGCTTTTTTATAATGCCAACT TTG TAC AAA AAA GCA GGC TCC ATG
5232	attL2Uni	Gateway	GGGGGATAAGCAATGCTTTCTTATAATGCCAACTTTGTA CAA GAA AGC TGG GT
5212	λN-3Xmyc-Tb927.1.3070	Gateway	AAAGCAGGCTCCATGTCTGCGTGGGCC
5213	λN-3Xmyc-Tb927.1.3070	Gateway	GTACAAGAAAGCTGGGTTCATGGTGCGGAAGATGT
5001	λN-3Xmyc-DRBD6A Cterminal	Gateway	GGACAAGTTTGTACAAAAAAGCAGGCTTCCCGCTTTGTGTTTTGG
5002	λN-3Xmyc-DRBD6A Cterminal	Gateway	GGACCACTTTGTACAAGAAAGCTGGGTTTAATCCACTGGTGAAGG
5287	λN-PUF9-3xmyc	ApaI	ATA GGG CCC ATG GAA GTA CGC GAT
5288	λN-PUF9-3xmyc	XhoI	TAC CTC GAG ACA TTC TCC GTC ATC A
4085	λN-RBP11-3xmyc	ApaI	ATA GGG CCC GGG ATC AAG GCG AAG
4086	λN-RBP11-3xmyc	XhoI	ATA CTC GAG CGA CGG GTC GCG
4079	λN-ZC3H37-3xmyc	ApaI	ATA GGG CCC CCC TCA AAG AAA TCT ATG
4080	λN-ZC3H37-3xmyc	XhoI	AGA CTC GAG TAA CCC GTA AGG ATT ATG
4077	λN-ZC3H45-3xmyc	ApaI	ATA GGG CCC AGC GTG GGC AAA CC
4078	λN-ZC3H45-3xmyc	XhoI	ATA CTC GAG CCT TTG CTG CGC AG
4276	λN-GFP-3xmyc	ApaI	AAG GGC CCATG GTG AGC AAG GGC
4277	λN-GFP-3xmyc	XhoI	ATC TCG AGGCGGTAACGCTTGTACA
4186	λN-PABP1-3xmyc	ApaI	AAG GGC CCA TGA CAA TCG CTG CAC A
4185	λN-PABP1-3xmyc	XhoI	ATC TCG AGA GCG CTT GAG GCG T
4422	λN-CAF1-3xmyc	ApaI	AGA CTC GAG TCA GCT ATG ACC CTT TAC C
4660	λN-CAF1-3xmyc	XhoI	ATA CTC GAG GCT ATG ACC CTT TAC CGC
5466	attB1Uni	Gateway	GGGACAAGTTTGTACAAAAAAGCAGGCTC
5467	attB2Uni	Gateway	GGGACCACTTTGTACAAGAAAGCTGGGT
	λN-3Xmyc-eIF4G4	Gateway	from plate (see Gateway oligos sheet)
	λN-3Xmyc-eIF4G4	Gateway	from plate (see Gateway oligos sheet)
	λN-3Xmyc-Tb927.11.12730	Gateway	from plate (see Gateway oligos sheet)
	λN-3Xmyc-Tb927.11.12730	Gateway	from plate (see Gateway oligos sheet)
oligonucleotides for cloning the reporter genes
5289	PGKB	HindIII	GCG AAG CTT ATG TCA CTA AAA GAG AGG AA
5290	PGKB	BamHI	GCA GGA TCC TTA CTC CTT TTC GTC CA
4361	BLA	XbaI	TCT AGA CAA GCT AGG GGC ACA G
4362	BLA	NheI	GCT AGC TTA GCC CTC CCA CAC A
4276	GFP	ApaI	AAG GGC CCATG GTG AGC AAG GGC
4277	GFP	XhoI	ATC TCG AGGCGGTAACGCTTGTACA
4327	boxB	BamHI	AAG GAT CCT CCC TAA GTC CAA CTA CTA AAC TG
4328	boxB	SacI	AGG AGC TCC CCT AGA GAT AAT ATC CTC GA
oligonucleotides used for library construction & sequencing
4661	adaptor for genomic library construction	hemi-XhoI	CGAGCTACGTCAACG
4662	adaptor for genomic library construction	hemi-XhoI	CGTTGACGTAGC
4367	NEO	XbaI	GAC TCT AGA ATG CGC GAA ATC GT
4368	NEO	StuI	GCG AGG CCT TTG CAG AAT ACT GCA TAG ATA AC
5291	3xSTOP codons	XhoI	CCTCGAGTAATTAGCTGAG
5292	3xSTOP codons	BamHI	GATCCTCAGCTAATTACTCGAGGGGCC
5293	sequencing library primer Rv	-	TAGCCACCGGGCCC
5294	sequencing library primer Fw	-	CACACAAATGGATCCTCAGC
oligonucleotides used for protein array (2nd PCR)
	forward	-	GAAATTAATACGACTCACTATAGGGAGACCACAACGGTTTCCCTCTAGAAATAATTTTGTTTAAGAAGGAGATATACATATGCATCATCACCACCATCACGAAAAAGCAGGCTC-3’
	reverse	-	CACCGCTGAGCAATAACTAGCTGGAATTCGCCCTTTTATTAGAGAAAGCTGGGT
oligonucleotides for preparation of RNA probes
	forward	-	GAAATTAATACGACTCACTATAGGGAGACCACAACGGTTTCCCTCTAGAAATAATTTTGTTTAAGAAGGAGATATACATGTGGCGGCCGCTCTAGC
