# Supplementary material for: A Genome-Wide Tethering Screen Reveals Novel Potential Post-Transcriptional Regulators in Trypanosoma brucei
Source: PLoS Pathog. 2014 Jun 12;10(6):e1004178. doi: 10.1371/journal.ppat.1004178 (PMC4055773; doi:10.1371/journal.ppat.1004178)
Supplement: Table S7 — Binding of RNA to a protein microarray. Sheet 1: Column B: mean signal for 3 replicate spots on the first slide incubated with procyclic poly(A)+ RNA. Column C: standard deviation for the 3 spots; Column D: P-value (probability that the signal is the same as the controls). Column E: signal divided by the control. Columns F–I and J–M are the same for the second procyclic replicate and for a bloodstream form sample. Column N: mean of all three ratios (columns E, I and M); Column O: number of slides positive. The criterion for a positive score was a p-value of less than 0.05, and a ratio of at least 1.5. Sheet 2: as for sheet 1, but using total RNA as probe. Sheet 3: Combined results for sheets 1 and 2. Column D: Results from the RNAi screen of Alsford et al. [31]; B3 - growth disadvantage in bloodstream forms after 3 days with tetracycline; B6 - growth disadvantage in bloodstream forms after 6 days with tetracycline; D - growth disadvantage in differentiating bloodstream forms with tetracycline; P - growth disadvantage in procyclic forms with tetracycline; b3 - growth advantage in bloodstream forms after 3 days with tetracycline; b6 - growth advantage in bloodstream forms after 6 days with tetracycline; d - growth advantage in differentiating bloodstream forms with tetracycline; p - growth advantage in procyclic forms with tetracycline. Column E: association with MKT1 [19]; Y2H = positive in the yeast 2-hybrid screen; TAP = positive by tandem affinity purification. Column F: average coding region read ratio in the PGKB screen; Column G: average coding region read ratio in the BLA screen; No slides positive = total number of proteome array slides giving a positive signal. Column I = column N on sheet 2; Column J = column N on sheet 1. (XLSX) [file ppat.1004178.s013.xlsx]

## Sheet: 1. polyA+
GeneID	Mean pA PC 1	stdev	p-Value	mean PC1/cont	Mean pA PC2	stdev	p-Value	mean PC2/cont	Mean pA BS	stdev pA BS	p-Value pA BS	BS pA mean/control	Overall ratio	no slides +ve
Tb927.11.10020	117.333	7.76745	0.478765	1.11449	3164.67	144.299	0.0704516	1.209	5899	198.598	5.88573e-09	2.28616	1.53655	1
Tb927.7.1710	101	10.5357	0.800858	0.959347	4031.67	820.756	4.76874e-05	1.54021	6283.33	79.3242	3.61862e-10	2.43511	1.64489	2
Tb927.11.950	102.667	9.07377	0.877365	0.975177	2944.33	37.099	0.273183	1.12482	5093	121.26	2.04325e-06	1.97379	1.35793	1
Tb927.6.4270	206	6.55744	3.95962e-07	1.95669	5198.67	283.735	4.9044e-11	1.98604	9213	2617.04	6.68454e-15	3.5705	2.50441	3
Tb927.11.13970	98.6667	12.5033	0.697385	0.937183	4234	347.553	2.45288e-06	1.61751	5600	954.599	1.06348e-07	2.17028	1.57499	2
Tb927.7.5480	81	5.2915	0.15663	0.769377	4288.67	135.799	1.10984e-06	1.6384	5098	156.167	1.98432e-06	1.97573	1.46117	2
Tb927.11.16470	97	3.4641	0.625147	0.921353	2300.33	190.715	0.288664	0.878795	3771.67	52.0513	0.0125795	1.46171	1.08729	0
Tb927.7.4660	93	3.60555	0.469559	0.883359	2503.33	77.8353	0.69986	0.956347	3766.33	36.2261	0.0129475	1.45964	1.09978	0
Tb927.7.3220	95.3333	2.88675	0.557511	0.905522	3652.33	655.513	0.00155463	1.3953	4663.33	249.604	4.50595e-05	1.80728	1.36937	1
Tb927.2.2180	133	27.5136	0.114449	1.2633	3324.67	128.586	0.0208666	1.27012	5127.33	463.394	1.84028e-06	1.9871	1.50684	1
Tb427tmp.02.5380	88	4	0.310389	0.835866	2774.33	399.815	0.60262	1.05988	3806	142.313	0.0104558	1.47502	1.12359	0
Tb927.11.14220	89.3333	10.5987	0.350104	0.848531	2733.67	346.639	0.698578	1.04434	3797.67	357.352	0.0112667	1.47179	1.12155	0
Tb927.5.810	105	6.245	0.98655	0.99734	2155.33	458.137	0.130871	0.823401	3578.67	444.7	0.035826	1.38691	1.06922	0
Tb927.2.4930	90.6667	0.57735	0.389914	0.861196	6608.33	1017.37	8.91466e-16	2.52458	6629.67	1945.04	1.05281e-09	2.56933	1.98503	2
Tb927.10.12330	152	33.4215	0.010163	1.44377	4425	182.189	2.43241e-07	1.69048	6011	501.016	3.21543e-09	2.32956	1.82127	2
Tb927.11.14520	102.667	1.52753	0.877081	0.975177	3918	667.851	0.00011602	1.49679	4644.67	300.274	5.21214e-05	1.80004	1.424	1
Tb927.3.1780	95.3333	4.04145	0.557603	0.905522	2650.33	540.846	0.914368	1.01251	3589	298.608	0.0333352	1.39092	1.10298	0
Tb927.11.16350	86	3.60555	0.258384	0.816869	3538.67	510.206	0.0038642	1.35187	4056.67	245.366	0.00244869	1.57216	1.24697	1
Tb927.10.1250	116.667	7.76745	0.5033	1.10816	4445	267.754	2.0908e-07	1.69812	5242.33	830.849	1.13497e-06	2.03167	1.61265	2
Tb927.7.5680	81	3	0.156405	0.769377	2244.67	204.493	0.213691	0.857529	3037.33	256.299	0.322852	1.17712	0.934675	0
Tb927.11.4550	90.3333	5.1316	0.379651	0.858029	3558.67	582.98	0.00342611	1.35952	4117.67	1291.33	0.0029032	1.5958	1.27112	1
Tb927.6.820	102.333	2.88675	0.861614	0.972011	3346	136.451	0.0175351	1.27827	4171.33	321.715	0.00122207	1.6166	1.28896	1
Tb927.3.740	99.3333	2.08167	0.725364	0.943516	2746.33	63.8462	0.664172	1.04918	3689.67	100.65	0.0195818	1.42993	1.14088	0
Tb927.5.1570	90	1	0.368864	0.854863	2561	205.563	0.848953	0.978377	3386	271.006	0.0858064	1.31224	1.0485	0
Tb927.6.5010	94.6667	5.68624	0.531826	0.899189	2818.67	179.291	0.499507	1.07681	3646.33	71.0587	0.0245123	1.41314	1.12971	0
Tb927.11.16130	79.3333	1.52753	0.130449	0.753546	4205	544.774	4.50047e-06	1.60643	4335	659.137	0.00049349	1.68003	1.34667	2
Tb927.10.13610	121.667	21.7792	0.342431	1.15565	4453.33	655.409	3.71393e-07	1.7013	5221.67	458.306	9.28867e-07	2.02366	1.62687	2
Tb927.10.14660	126.333	13.5031	0.220286	1.19997	4326	649.173	1.47035e-06	1.65266	5197	458.588	1.1102e-06	2.0141	1.62224	2
Tb927.7.1180	126.667	27.3922	0.220511	1.20314	4840	272.23	2.46285e-09	1.84902	5526.67	1094.23	2.21619e-07	2.14186	1.73134	2
Tb927.10.2190	171.333	47.9618	0.000638748	1.62741	8162.67	482.189	4.92349e-22	3.11838	8571.33	42.7239	1.39795e-16	3.32182	2.6892	3
Tb927.8.6650	89.3333	8.62168	0.349576	0.848531	2675.33	114.605	0.845646	1.02206	3377	238.006	0.0890294	1.30876	1.05978	0
Tb927.3.5460	123	10.1489	0.299904	1.16831	4352	180.831	5.56145e-07	1.66259	5093.33	1010.14	4.03158e-06	1.97392	1.60161	2
Tb927.3.3440	155.333	15.308	0.00507988	1.47543	4160.67	841.083	1.31553e-05	1.5895	5464.67	999.929	2.95517e-07	2.11783	1.72759	2
Tb927.4.1630	91.3333	1.52753	0.411741	0.867528	2493.67	62.6924	0.675846	0.952654	3243	388.676	0.156311	1.25683	1.02567	0
Tb927.5.1580	104.333	3.21455	0.955152	0.991008	3114.67	609.041	0.110019	1.18989	3884	76.6225	0.0066985	1.50524	1.22872	1
Tb927.4.2040	124	5.19615	0.272745	1.17781	2753.67	220.001	0.647739	1.05198	3963.67	483.715	0.00452448	1.53612	1.2553	1
Tb927.6.670	158.667	16.2891	0.00299236	1.50709	4873	654.051	3.79881e-09	1.86163	5945.67	467.856	4.98056e-09	2.30424	1.89099	3
Tb927.8.6440	117.667	7.37111	0.466679	1.11765	4558.67	418.529	7.14457e-08	1.74154	5022.67	96.0017	3.38585e-06	1.94654	1.60191	2
Tb927.4.1540	110.333	5.50757	0.765905	1.048	4168.33	737.709	9.67277e-06	1.59243	4583.67	574.224	9.0271e-05	1.7764	1.47228	2
Tb927.5.4030	88.6667	8.02081	0.329877	0.842199	2777.67	160.55	0.590294	1.06115	3291.33	92.5005	0.126952	1.27556	1.05964	0
Tb927.10.14150	202	4.3589	8.64038e-07	1.91869	4706.67	686.986	2.53184e-08	1.79808	6383.67	889.539	3.95468e-10	2.47399	2.06359	3
Tb927.7.7170	82.3333	2.08167	0.179822	0.782042	2709.67	448.27	0.760399	1.03517	3118.33	227.553	0.24566	1.20851	1.00857	0
Tb927.9.3530	98.3333	5.1316	0.681846	0.934017	2429	31.7648	0.525034	0.927949	3176	95.8175	0.198909	1.23086	1.03094	0
Tb927.7.6410	99	4	0.710775	0.94035	4063	134.659	1.39169e-05	1.55219	4247.33	53.1256	0.000721923	1.64605	1.37953	2
Tb927.11.6600	202.667	30.2379	1.23201e-06	1.92503	2666	1031.05	0.881604	1.01849	4991.67	2203	5.49242e-05	1.93452	1.62601	2
Tb927.7.4120	111.667	4.04145	0.706604	1.06066	1952.33	1095.79	0.0477309	0.745849	3037.33	68.661	0.321702	1.17712	0.994544	0
Tb927.11.5840	110	11.5326	0.781579	1.04483	2665.33	369.553	0.873598	1.01824	3461.67	583.131	0.0637348	1.34157	1.13488	0
Tb927.3.580	136	8.544	0.0755797	1.29179	3905.33	1036.16	0.00025711	1.49195	4637.67	820.778	7.49932e-05	1.79733	1.52702	1
Tb927.10.11760	78.6667	13.4288	0.122997	0.747214	4700	342.186	1.29798e-08	1.79554	4202.67	307.939	0.000998787	1.62874	1.3905	2
Tb927.8.4390	104.667	7.63763	0.970881	0.994174	3019.67	322.281	0.18323	1.1536	3548.67	405.606	0.0411993	1.37529	1.17435	0
Tb927.10.7450	127.333	56.0387	0.235265	1.20947	3836.67	387.181	0.000189245	1.46572	4398	121.445	0.00026944	1.70445	1.45988	1
Tb927.11.4460	142	11.3578	0.0353276	1.34878	2679.67	113.707	0.834221	1.02371	3866	58.7963	0.00742103	1.49827	1.29025	0
Tb927.7.250	89.3333	4.04145	0.348767	0.848531	2752	243.994	0.652101	1.05134	3094.33	150.274	0.266384	1.19921	1.03303	0
Tb927.7.2980	95	5.2915	0.544676	0.902356	3000	300.771	0.204589	1.14609	3300	449.092	0.125294	1.27892	1.10912	0
Tb927.1.4020	134	4.3589	0.0954004	1.2728	3690	314.267	0.000794966	1.40969	4316.67	141.472	0.000462984	1.67292	1.4518	1
Tb927.2.5200	117.333	13.5769	0.480342	1.11449	3964.33	175.147	4.18206e-05	1.51449	4229	485.21	0.00089456	1.63895	1.42264	2
Tb927.1.2200	98.6667	5.03322	0.696286	0.937183	2698	311.082	0.787979	1.03072	3164.33	88.2968	0.207616	1.22634	1.06475	0
Tb927.6.850	92.3333	5.50757	0.446181	0.877026	2515.67	339.709	0.733536	0.961058	2939.33	191.461	0.435167	1.13914	0.992408	0
Tb927.2.5150	119	9.64365	0.420927	1.13032	3663	273.73	0.00101434	1.39937	4041.67	553.113	0.00291936	1.56635	1.36535	1
Tb927.7.7220	105.667	10.6927	0.982107	1.00367	2658.67	259.192	0.890427	1.01569	3206	444.707	0.180883	1.24249	1.08728	0
Tb927.6.1670	96	3	0.584114	0.911854	2173	268.05	0.140811	0.83015	2759.33	495.383	0.696724	1.06938	0.937128	0
Tb927.7.4730	117	8.18535	0.491031	1.11132	2654	16.6433	0.902198	1.01391	3345.67	265.528	0.102029	1.29661	1.14061	0
Tb927.6.4720	85.3333	3.21455	0.242497	0.810537	2512.67	283.821	0.725155	0.959912	2786.33	241.581	0.652098	1.07984	0.950098	0
Tb927.10.12720	105.333	8.5049	0.99776	1.00051	4386.67	146.78	3.67479e-07	1.67584	4207.33	293.164	0.000966074	1.63055	1.43563	2
Tb927.4.1910	107.667	3.51188	0.888208	1.02267	4130.33	337.196	7.66502e-06	1.57791	4084.33	322.615	0.00210007	1.58288	1.39449	2
Tb927.10.550	247	21.9317	1.76995e-10	2.34612	5680	698.034	1.00233e-12	2.16993	7082	108.503	1.48068e-12	2.74463	2.42023	3
Tb927.7.5380	103.667	3.21455	0.923838	0.984676	4492.33	412.255	1.4867e-07	1.7162	4233.67	311.187	0.000820164	1.64076	1.44721	2
Tb927.11.4450	136.667	3.21455	0.0691768	1.29813	2907.67	227.212	0.332235	1.11081	3767	258.571	0.0131187	1.4599	1.28961	0
Tb927.7.4520	105	7.54983	0.986557	0.99734	2973.33	93.9273	0.233791	1.1359	3335.67	176.242	0.105904	1.29274	1.14199	0
Tb927.1.1470	146.333	26.1024	0.0212275	1.38994	4525.67	402.932	1.00791e-07	1.72894	4871.67	283.338	1.04908e-05	1.88802	1.66897	2
Tb927.10.310	158.333	24.5832	0.00343373	1.50393	3311.67	403.002	0.0250158	1.26515	4323.33	263.912	0.000453186	1.67551	1.48153	2
Tb927.6.4530	192.333	5.50757	5.84473e-06	1.82687	4595.67	131.838	3.39095e-08	1.75568	5592	394.909	6.06067e-08	2.16718	1.91658	3
Tb927.11.10810	170.333	55.8241	0.000937645	1.61791	2442	359.787	0.558645	0.932916	3954.67	123.824	0.00444996	1.53263	1.36115	2
Tb927.7.2670	90.6667	1.1547	0.389927	0.861196	2764	202.378	0.622817	1.05593	2955	411.209	0.418082	1.14521	1.02078	0
Tb927.4.2520	124	10.1489	0.273795	1.17781	4145	582.073	9.20681e-06	1.58351	4253.33	1046.23	0.00107402	1.64838	1.4699	2
Tb927.10.11600	138.667	12.4231	0.0547872	1.31712	3558	200.33	0.00270833	1.35926	4121.67	159.82	0.00161891	1.59735	1.42458	1
Tb927.11.12120	119.667	1.52753	0.397642	1.13665	4090	251.501	1.10653e-05	1.5625	4137.33	126.508	0.00146246	1.60342	1.43419	2
Tb927.7.1890	155	36.0555	0.00673691	1.47226	2884.67	249.544	0.372079	1.10203	3939.33	87.5576	0.00485869	1.52669	1.36699	1
Tb927.3.1300	108.667	4.50925	0.841838	1.03217	3468	319.6	0.00648595	1.32488	3605.33	81.0946	0.0302153	1.39725	1.25143	0
Tb927.8.910	91.3333	11.3725	0.413461	0.867528	1899	380.209	0.0203732	0.725474	2436	245.355	0.759142	0.944072	0.845691	0
Tb927.3.3490	120.333	6.4291	0.376858	1.14298	4198.33	117.56	3.05084e-06	1.60389	4189.33	85.5823	0.00104931	1.62358	1.45682	2
Tb927.11.2300	102	7	0.846363	0.968845	2798	356.88	0.547997	1.06892	3107.67	470.72	0.258067	1.20438	1.08071	0
Tb927.5.2120	152.333	40.1539	0.0106132	1.44694	3405.33	165.573	0.0106756	1.30094	4187	441.976	0.00114807	1.62267	1.45685	1
Tb927.3.5150	169.667	25.3837	0.000516201	1.61158	2268.33	227.359	0.244107	0.86657	3773.33	330.431	0.0128113	1.46236	1.3135	1
Tb927.4.4570	111.667	4.16333	0.706613	1.06066	4002	258.2	2.92107e-05	1.52888	3928.33	565.656	0.00570131	1.52243	1.37066	2
Tb927.1.3070	130.333	10.9697	0.145385	1.23797	3701.33	164.755	0.000659636	1.41402	4011.67	240.467	0.0032132	1.55472	1.40224	1
Tb927.10.3990	217.667	15.5349	4.42742e-08	2.0675	3872	854.723	0.000251425	1.47922	5364.33	797.121	4.582e-07	2.07895	1.87522	2
Tb927.11.220	98.6667	11.6762	0.697218	0.937183	2875.33	121.969	0.386749	1.09846	3074	203.62	0.285752	1.19133	1.07566	0
Tb927.10.5250	119	45.4313	0.445763	1.13032	2773.67	285.511	0.601506	1.05962	3303	843.202	0.130972	1.28008	1.15667	0
Tb927.8.2780	111	9.16515	0.736507	1.05433	4528	199.008	7.65627e-08	1.72983	4197.33	92.1159	0.00099763	1.62668	1.47028	2
Tb927.11.550	133.333	23.1805	0.108146	1.26646	3564.67	82.6821	0.00247131	1.36181	3945.33	558.251	0.00515622	1.52901	1.38576	1
Tb927.10.14720	125.667	8.02081	0.233415	1.19364	3564.67	195.771	0.00253901	1.36181	3830.67	113.245	0.00909018	1.48458	1.34668	0
Tb927.3.2000	117.333	19.8578	0.48298	1.11449	4282	246.964	1.29135e-06	1.63585	4118	403.037	0.00174364	1.59593	1.44876	2
Tb927.11.3440	99.3333	5.50757	0.725564	0.943516	3976	810.474	8.2345e-05	1.51895	3683.33	207.606	0.0203981	1.42748	1.29665	1
Tb927.10.13980	266.333	40.2658	1.21581e-11	2.52976	5290.33	243.773	1.73772e-11	2.02106	6796.33	459.45	1.27542e-11	2.63392	2.39491	3
Tb927.1.4650	96.6667	6.50641	0.611653	0.918186	4878.67	516.132	2.50019e-09	1.86379	4154	761.609	0.00162967	1.60988	1.46395	2
Tb927.11.6440	93.6667	17.673	0.497591	0.889691	1511	284.716	0.000554036	0.577246	2189	355.152	0.403334	0.848347	0.771762	0
Tb927.8.3090	88	1.73205	0.310207	0.835866	2198.67	120.226	0.162369	0.839955	2499.67	195.602	0.865704	0.968746	0.881523	0
Tb927.10.11990	95	2.64575	0.544429	0.902356	4696	211.681	1.15743e-08	1.79401	4015.33	194.027	0.00312156	1.55614	1.4175	2
Tb927.7.7190	93	9.16515	0.470475	0.883359	3032	177.845	0.167579	1.15831	3039.33	334.021	0.321637	1.17789	1.07319	0
Tb927.4.2030	115.333	8.02081	0.554408	1.09549	2942.33	127.649	0.276765	1.12406	3303.67	129.732	0.120808	1.28034	1.16663	0
Tb927.7.4430	103.667	4.16333	0.923853	0.984676	2926.67	166.896	0.300817	1.11807	3127.67	11.7189	0.23679	1.21213	1.10496	0
Tb927.7.3730	115	6.08276	0.567263	1.09233	3762	301.801	0.000381717	1.43719	3750	362.371	0.0146183	1.45331	1.32761	0
Tb927.9.12900	114	10.1489	0.608369	1.08283	4274	74.3572	1.28011e-06	1.63279	4025.33	200.226	0.00294119	1.56002	1.42521	2
Tb927.7.2680	87.6667	1.1547	0.301059	0.8327	2544	162.595	0.804153	0.971883	2674.67	358.598	0.834378	1.03657	0.94705	0
Tb927.6.3420	210.333	20.502	2.09898e-07	1.99785	2959.33	102.574	0.252486	1.13055	4602	57.1927	6.6744e-05	1.78351	1.6373	2
Tb927.10.1510C	127.333	38.6954	0.215919	1.20947	2828.33	258.101	0.480656	1.08051	3337	485.068	0.108025	1.29325	1.19441	0
Tb927.9.8740	207	21.2838	4.11853e-07	1.96619	7556	990.167	4.19725e-19	2.88661	7067	599.335	2.45161e-12	2.73882	2.53054	3
Tb927.11.1340	142.667	43.8444	0.0411329	1.35512	2362	49.8698	0.39003	0.902353	3276	130.219	0.135226	1.26961	1.17569	0
Tb927.10.12660	202.333	85.2311	1.77144e-05	1.92186	2068.67	166.761	0.0696942	0.790291	3925	96.7626	0.00528713	1.52113	1.41109	2
Tb927.6.2330	189	10.1489	1.1585e-05	1.79521	4536	435.573	9.47956e-08	1.73289	5096	1002.67	3.91972e-06	1.97496	1.83435	3
Tb927.7.320	134.667	14.2244	0.089842	1.27913	4568.67	54.0031	4.46779e-08	1.74536	4361.33	440.28	0.000373595	1.69024	1.57158	2
Tb927.7.930	99.6667	12.2202	0.741208	0.946682	2921.33	326.835	0.312706	1.11604	2968.33	62.6605	0.39892	1.15038	1.07103	0
Tb927.10.9330	137.667	72.2795	0.0995783	1.30762	2112.33	329.719	0.0964985	0.806973	3036.67	298.592	0.323988	1.17686	1.09715	0
Tb927.11.15000	106.333	3.51188	0.950676	1.01001	2829.67	74.467	0.475351	1.08102	3002	152.286	0.360249	1.16343	1.08482	0
Tb927.3.1910	171.667	51.7333	0.000671583	1.63057	5179.33	243.27	5.71206e-11	1.97866	5168	51.9711	1.17474e-06	2.00286	1.8707	3
Tb927.10.3500	107.333	5.1316	0.903813	1.0195	3485.33	219.459	0.00533759	1.3315	3355.33	292.146	0.0981068	1.30036	1.21712	0
Tb927.10.7080	134	32.2335	0.104943	1.2728	3644.67	481.814	0.00140483	1.39237	3800.67	376.378	0.011123	1.47295	1.37937	0
Tb927.11.8290	156	66.7757	0.0103216	1.48176	2569.33	250.408	0.871213	0.981561	3507	500.899	0.0509943	1.35914	1.27415	0
Tb927.8.710	193.667	11.9304	4.76318e-06	1.83954	3320.67	305.605	0.0224667	1.26859	4424.67	358.461	0.000238167	1.71478	1.60764	2
Tb927.3.1810	103.667	5.50757	0.923882	0.984676	3442	367.245	0.0083396	1.31494	3262.33	231.295	0.143401	1.26432	1.18798	0
Tb927.5.4450	202.333	8.96289	8.37136e-07	1.92186	4163.33	186.473	4.6788e-06	1.59052	4979.67	326.871	4.93385e-06	1.92987	1.81408	3
Tb927.10.240	267.667	17.2434	3.27598e-12	2.54243	3486	286.983	0.00544201	1.33175	5474	241.539	1.31779e-07	2.12145	1.99854	2
Tb927.11.2250	103.333	2.51661	0.908212	0.98151	2584	81.2219	0.909643	0.987164	2780.33	428.862	0.663006	1.07752	1.0154	0
Tb927.10.3140	218.333	11.0604	3.59314e-08	2.07383	3921.67	504.01	8.8524e-05	1.49819	5034.67	355.165	3.3681e-06	1.95119	1.84107	2
Tb927.5.3450	220.333	8.73689	2.34577e-08	2.09283	4209.67	238.498	2.88991e-06	1.60822	5206	364.04	9.82046e-07	2.01759	1.90621	3
Tb927.9.9060	182	78.1729	0.000322115	1.72872	3471	126.582	0.00593271	1.32602	4271.67	238.034	0.000631125	1.65549	1.57008	2
Tb927.3.3970	97.6667	5.1316	0.653311	0.927685	3714	349.243	0.000640747	1.41886	3281	399.895	0.134648	1.27155	1.20603	0
Tb927.7.1390	313.667	110.21	4.50665e-12	2.97936	5578.33	529.502	1.58847e-12	2.13109	7144	219.317	1.02388e-12	2.76866	2.62637	3
Tb927.10.16070	174.667	52.634	0.000420008	1.65907	3162	711.899	0.0845164	1.20798	4002	146.369	0.00336364	1.55098	1.47267	2
Tb927.9.4560	195	31.241	5.53068e-06	1.8522	4805.33	412.351	4.51305e-09	1.83578	5147.67	563.347	1.71073e-06	1.99498	1.89432	3
Tb927.4.400	199	16.0935	1.78031e-06	1.8902	3409.33	435.478	0.0114339	1.30247	4443.67	127.347	0.000198439	1.72214	1.63827	2
Tb927.10.13800	109.333	4.72582	0.811221	1.0385	3276.67	108.611	0.0305385	1.25178	3187	526.011	0.195499	1.23512	1.17514	0
Tb927.4.1310	109.333	4.50925	0.81121	1.0385	2210.33	224.558	0.175567	0.844412	2618.33	216.103	0.930003	1.01474	0.965883	0
Tb927.2.3160	175	14.1067	0.000170214	1.66223	2769.33	528.038	0.618059	1.05797	3768.33	109.801	0.0128421	1.46042	1.39354	1
Tb927.11.2030	84.3333	4.6188	0.220214	0.801039	2636.33	314.999	0.950066	1.00716	2501.33	102.276	0.868399	0.969392	0.925862	0
Tb927.5.1490	157.667	25.7941	0.00387594	1.49759	4185.33	363.296	4.29348e-06	1.59892	4277.67	245.687	0.000608004	1.65781	1.58477	2
Tb927.8.2810	241	10.1489	4.17528e-10	2.28913	5259.67	781.684	9.59681e-11	2.00935	5934.67	757.315	7.46527e-09	2.29998	2.19949	3
Tb927.10.11270	172.333	73.2826	0.00118313	1.6369	4413.33	224.858	2.87174e-07	1.68602	4585.33	453.106	8.35582e-05	1.77705	1.69999	3
Tb927.11.11860	172.667	22.3681	0.000289351	1.64007	2902.67	263.599	0.341355	1.1089	3791	332.988	0.011636	1.4692	1.40606	1
Tb927.5.1600	270	10.4403	1.82252e-12	2.56459	4372.67	84.2872	4.19086e-07	1.67049	5838.33	450.663	1.06224e-08	2.26265	2.16591	3
Tb927.5.4330	165	58.1034	0.00229949	1.56725	3424	135.192	0.00902237	1.30807	3961	218.062	0.0043312	1.53509	1.47013	2
Tb927.7.880	185	51.0979	6.79195e-05	1.75722	4649.33	477.079	2.89178e-08	1.77618	4859.33	294.517	1.15004e-05	1.88324	1.80555	3
Tb927.3.720	136.667	62.6605	0.100023	1.29813	3008.33	387.99	0.197549	1.14927	3364	114.473	0.0936286	1.30372	1.25037	0
Tb927.11.12100	152.333	12.3423	0.0079731	1.44694	5005	301.568	4.1336e-10	1.91206	4616.67	477.764	6.82528e-05	1.78919	1.71606	2
Tb927.4.1680	103.333	9.45163	0.908434	0.98151	2438.67	223.299	0.548254	0.931642	2625	257.319	0.918602	1.01732	0.976824	0
Tb927.8.4370	119.667	18.4481	0.402228	1.13665	2778.67	139.55	0.587758	1.06153	3001.67	203.559	0.360965	1.1633	1.12049	0
Tb927.6.4770	250	53.8609	5.60991e-10	2.37462	4003	64.1561	2.64011e-05	1.52926	5318	186.984	4.03639e-07	2.06099	1.98829	3
Tb927.10.7790	175.333	62.9471	0.00052532	1.6654	2807	764.759	0.544961	1.07236	3683.67	466.605	0.0211805	1.42761	1.38845	1
Tb927.9.7480	89.6667	1.1547	0.358619	0.851697	3770.33	12.897	0.000316345	1.44038	3083	167.144	0.276968	1.19482	1.1623	0
Tb927.4.3970	148.333	47.0354	0.0204862	1.40894	4562.67	410.787	6.74356e-08	1.74307	4212	627.151	0.00106075	1.63236	1.59479	2
Tb927.11.14950	170.667	55.0121	0.000868188	1.62107	3445.33	1467.9	0.0225707	1.31622	3918.33	509.804	0.00593093	1.51855	1.48528	2
Tb927.7.1170	108	38.223	0.877726	1.02584	2531.33	150.164	0.771273	0.967044	2656.67	225.638	0.864392	1.02959	1.00749	0
Tb927.7.4670	212.667	2.51661	1.02806e-07	2.02001	3664	329.301	0.00103759	1.39976	4548.67	136.06	9.72248e-05	1.76284	1.72753	2
Tb927.5.1990	217.333	8.73689	4.25179e-08	2.06434	4616	395.056	3.61502e-08	1.76345	5090.33	394.657	2.30351e-06	1.97276	1.93351	3
Tb927.10.14900	183	123.041	0.00164006	1.73822	4115	36.5923	7.60515e-06	1.57205	4389.67	515.908	0.000320555	1.70122	1.6705	3
Tb927.11.16610	83.6667	1.1547	0.205878	0.794706	2664.67	335.014	0.875067	1.01798	2400	507.081	0.702899	0.93012	0.914269	0
Tb927.10.1540	114.667	9.45163	0.581163	1.08916	3350.67	234.756	0.0172293	1.28005	3136.33	109.473	0.229817	1.21549	1.1949	0
Tb927.9.14120	109.667	3.78594	0.79597	1.04167	4004	255.024	2.85146e-05	1.52965	3401.33	289.694	0.0803413	1.31819	1.2965	1
Tb927.8.7760	149	33.4066	0.0156766	1.41527	3148	544.444	0.0867302	1.20263	3458.67	146.719	0.0614623	1.34041	1.31944	0
Tb927.7.7280	158.667	10.116	0.00287101	1.50709	4942	365.345	9.15989e-10	1.88799	4479.33	145.796	0.000156297	1.73597	1.71035	3
Tb927.10.370	201.333	17.0392	1.14507e-06	1.91236	4375.33	281.894	4.66272e-07	1.67151	4721	127.362	2.92956e-05	1.82962	1.8045	3
Tb927.3.5320	138.333	13.6137	0.0573626	1.31396	4122.33	404.517	9.04491e-06	1.57485	3804	358.435	0.0108825	1.47424	1.45435	1
Tb927.8.1770	97.3333	18.8237	0.642402	0.924519	2015	439.897	0.0506639	0.769789	2210	122.111	0.427009	0.856486	0.850265	0
Tb927.10.15170	137.667	35.5012	0.070246	1.30762	3884.67	363.882	0.000112172	1.48406	3635	582.083	0.0278584	1.40874	1.40014	0
Tb927.4.4230	225.667	7.0946	8.02864e-09	2.14349	4208.67	321.338	3.1592e-06	1.60783	4868.67	187.58	1.04112e-05	1.88685	1.87939	3
Tb927.5.2620	229.333	32.3934	7.72489e-09	2.17832	4491.67	379.492	1.42369e-07	1.71595	5051.33	277.493	2.88666e-06	1.95765	1.95064	3
Tb927.8.3220	206.667	5.7735	3.44866e-07	1.96302	2939	249.904	0.283744	1.12278	4001	281.856	0.00345048	1.55059	1.54546	2
Tb927.10.10020	140.667	56.5184	0.0603264	1.33612	3439.33	429.717	0.00882133	1.31393	3432	368.586	0.0706261	1.33007	1.32671	0
Tb927.10.2240	224	30.8058	2.02054e-08	2.12766	3651.33	56.0744	0.00106115	1.39492	4552.67	281.002	9.76908e-05	1.76439	1.76232	2
Tb927.11.7140	235.333	93.3613	1.40483e-07	2.23531	5124	153.098	9.48014e-11	1.95752	5416	597.358	2.55522e-07	2.09897	2.09727	3
Tb927.2.3880	95	6.55744	0.544852	0.902356	3518.67	180.581	0.00388724	1.34423	2900.67	123.711	0.485169	1.12415	1.12358	0
Control mean	105.286	0	1	1	2617.62	0	1	1.00001	2580.31	0	1	1	1	0
Tb927.10.9240	237	4	8.48741e-10	2.25114	3621	191.162	0.00147577	1.38333	4687	345.171	3.94764e-05	1.81645	1.81697	2
Tb927.11.12640	218.667	14.4338	3.55734e-08	2.077	4213.33	250.025	2.80016e-06	1.60962	4747	918.658	3.92237e-05	1.8397	1.84211	3
Tb927.6.2550	185	6.55744	2.43744e-05	1.75722	3668.33	202.347	0.000930584	1.40141	4067	411.344	0.00238981	1.57617	1.57827	2
Tb927.9.12360	231.667	22.6789	3.43008e-09	2.20048	3809	320.585	0.00023856	1.45515	4706.33	468.796	3.65635e-05	1.82394	1.82652	2
Tb927.10.14810	81.3333	26.0256	0.169989	0.772543	2594.67	1994.18	0.95343	0.991239	2269.67	2106.9	0.56606	0.87961	0.881131	0
Tb927.11.7590	92.6667	14.3643	0.46018	0.880193	3177.33	220.421	0.0651004	1.21383	2688	513.143	0.812969	1.04173	1.04525	0
Tb927.10.12760	97.3333	16.6533	0.641666	0.924519	2037	202.689	0.0558833	0.778194	2177.67	537.454	0.392852	0.843955	0.848889	0
Tb927.10.5830	207.333	6.65833	3.04036e-07	1.96935	4290.67	220.001	1.14515e-06	1.63916	4601	335.009	7.13592e-05	1.78312	1.79721	3
Tb927.11.3100	85.6667	4.6188	0.250482	0.813703	2492	533.34	0.679738	0.952017	2250.33	142.837	0.479198	0.872117	0.879279	0
Tb927.3.5250	140.667	86.3964	0.0867028	1.33612	3068	242.407	0.13539	1.17207	3189.33	102.256	0.189295	1.23603	1.24807	0
Tb927.11.11030	102.333	7.37111	0.861799	0.972011	2766.67	333.073	0.618834	1.05695	2579.67	87.0077	0.996704	0.99975	1.00957	0
Tb927.10.15760	261	13.4536	1.00978e-11	2.4791	3926.33	179.082	6.31973e-05	1.49997	5053.33	286.94	2.85598e-06	1.95842	1.97917	2
Tb927.10.11600	89.3333	3.05505	0.348669	0.848531	3601.67	147.585	0.00175617	1.37594	2805.33	268.113	0.623039	1.08721	1.10389	0
Tb927.10.12780	224.667	20.4287	1.25476e-08	2.13399	2530	550.897	0.773659	0.966534	3892.33	890.581	0.00798547	1.50847	1.53633	2
Tb927.4.640	175	100.732	0.00206474	1.66223	3915.33	310.89	7.74416e-05	1.49577	3954.67	366.41	0.00462174	1.53263	1.56355	2
Tb927.8.2370	232	17	2.74332e-09	2.20365	3336.67	523.38	0.0217429	1.2747	4343.67	171.062	0.000389213	1.68339	1.72058	2
Tb927.6.4440	143	62.45	0.0494831	1.35828	3495	138.011	0.00478166	1.33519	3362	157.934	0.0945882	1.30294	1.33214	0
Tb927.7.2160	195.333	6.65833	3.26854e-06	1.85537	3277.33	287.962	0.0314534	1.25204	3866.67	485.62	0.00790145	1.49853	1.53531	1
Tb927.7.4900	243.667	49.1664	1.28986e-09	2.31446	4340	127.071	6.17773e-07	1.65801	4935.33	130.542	6.38454e-06	1.91269	1.96172	3
Tb927.11.13960	99.3333	4.04145	0.725456	0.943516	2947.33	457.516	0.27811	1.12597	2569	215.446	0.984864	0.995616	1.0217	0
Tb927.10.15870	188.667	69.6443	7.69312e-05	1.79205	4221.33	213.561	2.4872e-06	1.61267	4219	378.572	0.00091815	1.63507	1.67993	3
Tb927.6.2720	179.667	20.0333	7.76819e-05	1.70656	2721.33	186.929	0.727134	1.03963	3402	526.818	0.0823213	1.31845	1.35488	1
Tb927.9.13280	225	11.1355	9.63447e-09	2.13716	3106.67	74.2249	0.104027	1.18684	4111	211.298	0.00174257	1.59322	1.63907	2
Tb927.9.8060	103	3	0.89264	0.978343	2655.33	814.639	0.904495	1.01442	2451.67	13.3167	0.784545	0.950144	0.980968	0
Tb927.11.4440	130.333	28.1484	0.153002	1.23797	2435.33	188.261	0.540307	0.930369	2664	64.6297	0.851663	1.03243	1.06692	0
Tb927.10.2220	251.667	58.0718	5.64223e-10	2.39045	2752	124.952	0.650743	1.05134	4225	167.985	0.000842599	1.6374	1.69307	2
Tb927.5.4620	218.667	18.5023	3.87852e-08	2.077	3637.67	72.4592	0.00121702	1.3897	4251	239.276	0.000721558	1.64748	1.70472	2
Tb927.11.3340	271.333	19.5021	1.81059e-12	2.57725	2904.67	161.939	0.33605	1.10967	4516.33	211.661	0.000122998	1.75031	1.81241	2
Tb927.7.7380	104	4.3589	0.939498	0.987842	2720.67	137.391	0.728417	1.03937	2480.33	189.869	0.8329	0.961254	0.996157	0
Tb927.3.1920	109.333	11.0151	0.811756	1.0385	2846	112.929	0.442553	1.08726	2586.67	206.071	0.984615	1.00246	1.04274	0
Tb927.8.990	233.333	5.50757	1.75439e-09	2.21631	3462.33	378.909	0.00702093	1.32271	4302.33	312.17	0.000526353	1.66737	1.73546	2
Tb927.11.12070	202	11.5326	9.20872e-07	1.91869	3020.33	252.532	0.180901	1.15386	3728.33	295.307	0.0162437	1.44492	1.50582	1
Tb927.9.10280	95.6667	24.5425	0.577261	0.908688	4629	287.771	2.67611e-08	1.76841	3246.67	977.233	0.166537	1.25825	1.31178	1
Tb927.10.9150	200	12.2882	1.38012e-06	1.8997	3384	280.337	0.0132264	1.29279	3856.33	244.876	0.00796916	1.49452	1.56234	1
Tb927.4.3470	223.667	8.5049	1.20983e-08	2.12449	4417	668.673	5.69598e-07	1.68742	4602.67	227.617	6.82432e-05	1.78376	1.86523	3
Tb927.8.4500	150	120.387	0.0573137	1.42477	2515.67	255.969	0.73233	0.961058	2880.33	102.588	0.512848	1.11627	1.16737	0
Tb927.11.9440	146.667	46.801	0.0254866	1.39311	5008.67	552.79	6.65312e-10	1.91346	3990	190.229	0.0036322	1.54633	1.61763	2
Tb927.5.3120	252.333	20.8167	6.23932e-11	2.39678	3502.67	113.227	0.0044357	1.33812	4498.67	338.002	0.000143748	1.74346	1.82612	2
Tb927.6.3220	228.667	9.0185	4.54465e-09	2.17199	3243	229.288	0.0403273	1.23892	4099.33	114.745	0.0018515	1.5887	1.66653	2
Tb927.10.3950	144.667	23.4592	0.0261874	1.37411	4443.67	180.001	1.9649e-07	1.69761	3686	569.703	0.0214278	1.42851	1.50008	1
Tb927.4.410	130.667	25.5016	0.146162	1.24113	1943.33	33.8428	0.026936	0.74241	2379	200.192	0.667195	0.921982	0.968509	0
Tb927.6.3480	159.667	49.3694	0.00421679	1.51659	3031	109.659	0.167805	1.15793	3206	186.419	0.178162	1.24249	1.30567	1
Tb927.3.1030	196.667	92.7919	6.47015e-05	1.86803	3891	37.2693	8.87017e-05	1.48648	4016.33	419.953	0.00325202	1.55653	1.63701	2
Tb927.10.8360	203.333	4.16333	6.6256e-07	1.93136	2510	348.398	0.719507	0.958894	3440.67	318.604	0.067567	1.33343	1.40789	1
Tb927.10.13720	243.333	59.5007	2.76018e-09	2.3113	4000.33	48.0451	2.71136e-05	1.52824	4563	217.998	8.94889e-05	1.76839	1.86931	3
Tb927.11.16020	216.667	6.65833	4.75384e-08	2.058	4125	131.328	6.97792e-06	1.57587	4316.33	164.84	0.000465497	1.6728	1.76889	3
Tb927.5.4020	202.333	11.5036	8.61843e-07	1.92186	4050.67	248.818	1.70336e-05	1.54747	4116.33	346.193	0.00173399	1.59529	1.68821	3
Tb927.10.12210	192.333	33.0051	9.66555e-06	1.82687	4728	212.502	8.07804e-09	1.80623	4308.33	299.395	0.000504406	1.6697	1.7676	3
Tb927.1.5000	109.333	16.0416	0.812482	1.0385	3330	114.333	0.0199396	1.27216	2734.67	176.902	0.73408	1.05982	1.12349	0
Tb927.3.3060	167.667	68.6464	0.00205904	1.59258	3410.33	438.076	0.0113536	1.30285	3412.67	426.358	0.0774992	1.32258	1.406	1
Tb927.5.3750	264.333	23.0072	7.30732e-12	2.51076	3175.67	403.473	0.0686982	1.2132	4375.67	157.281	0.000314187	1.69579	1.80658	2
Tb927.11.1550	187.333	74.5676	0.000118811	1.77938	3172	253.714	0.0679956	1.2118	3512.33	323.24	0.0484983	1.36121	1.45079	1
Tb927.9.13990	261.667	41.0041	2.9348e-11	2.48544	3073	165.321	0.130097	1.17398	4289.67	338.503	0.000575858	1.66246	1.77396	2
Tb927.9.5390	179	15.5242	8.25282e-05	1.70023	3708	458.932	0.000743697	1.41656	3626.33	77.0216	0.0271622	1.40539	1.50739	1
Tb927.7.2660	106.667	10.6927	0.935207	1.01317	2238.67	70.5006	0.204982	0.855236	2170.67	122.541	0.379649	0.841242	0.903217	0
Tb927.7.2780	146	61.2617	0.0339989	1.38678	3275.33	439.263	0.0336453	1.25127	3063	241.502	0.296743	1.18707	1.27504	0
Tb927.10.1860	75	22.6053	0.0833125	0.712386	2735.67	1787.36	0.753643	1.0451	2032	2236.02	0.319072	0.787502	0.848331	0
Tb927.3.3960	230.667	14.1539	3.34107e-09	2.19098	3407.33	453.703	0.0117452	1.3017	4035	144.71	0.00275551	1.56376	1.68548	2
Tb927.11.6870	176	58.8133	0.000410585	1.67173	1827.33	177.148	0.0104681	0.698095	2727.67	167.804	0.745478	1.05711	1.14231	1
Tb927.11.16550	178.667	23.5867	9.92852e-05	1.69706	4694.33	110.092	1.09625e-08	1.79337	4015.33	415.145	0.00326712	1.55614	1.68219	3
Tb927.6.3950	228.333	7.37111	4.76069e-09	2.16882	3879.33	126.895	0.000102429	1.48202	4181.67	213.074	0.00111871	1.62061	1.75715	2
Tb927.9.6870	272	3.4641	1.16473e-12	2.58359	4601.33	109.038	3.14244e-08	1.75784	4943.67	258.759	6.21789e-06	1.91592	2.08578	3
Tb927.8.4450	196	128.137	0.000390895	1.8617	4819.67	156.596	2.75136e-09	1.84125	4215.33	326.737	0.000925904	1.63365	1.77887	3
Tb927.5.1750	254	7	3.34787e-11	2.41261	3971.67	166.305	3.84539e-05	1.51729	4458.67	451.166	0.000196788	1.72796	1.88595	3
Tb927.3.1340	328	84.4808	3.2149e-14	3.1155	6949	236.381	2.6038e-18	2.65472	6538.33	416.599	7.20688e-11	2.53393	2.76805	3
Tb927.5.1200	223	11.7898	1.44398e-08	2.11816	3729	143.712	0.000494939	1.42459	4013.33	174.901	0.0031518	1.55537	1.69937	2
Tb927.4.990	257.333	24.0069	2.75135e-11	2.44428	3429.67	389.495	0.00938359	1.31023	4241	62.2174	0.000752402	1.6436	1.79937	2
Tb927.8.6750	211.333	32.7159	2.5148e-07	2.00735	2314.67	302.037	0.313206	0.884271	3264.33	45.8294	0.141477	1.26509	1.38557	1
Tb927.10.13570	76.3333	23.0072	0.0974867	0.725051	2043.67	1754.06	0.129296	0.780741	1697	1814.78	0.0941632	0.657673	0.721155	0
Tb927.10.1630	85.3333	3.21455	0.242497	0.810537	3645.67	21.5948	0.00111944	1.39275	2480.67	586.387	0.835418	0.961383	1.05489	0
Tb927.3.5010	80	23.6432	0.146624	0.759878	2951	1402.83	0.339852	1.12737	2119	2170.63	0.397643	0.821219	0.902822	0
Tb927.11.12670	208	14.9332	2.96034e-07	1.97568	3228.33	220.493	0.0449379	1.23332	3601	318.492	0.0314781	1.39557	1.53486	1
Tb927.10.9020	242.667	48.2321	1.46012e-09	2.30496	2828.33	314.818	0.481993	1.08051	3774.33	78.5005	0.012408	1.46274	1.61607	1
Tb927.2.4440	86.3333	4.04145	0.266629	0.820035	3638	90.3493	0.00121643	1.38982	2448.67	32.6241	0.779562	0.948981	1.05295	0
Tb927.1.4280	232.667	37.4344	5.15385e-09	2.20998	3285	107.587	0.0286001	1.25497	3838	273.847	0.00887534	1.48742	1.65079	1
Tb927.4.550	84	26.5141	0.221933	0.797872	2506	1990.48	0.776334	0.957366	1938.67	2029.15	0.232471	0.751331	0.835523	0
Tb927.9.7110	84	3.60555	0.21298	0.797872	3447.33	64.0417	0.00727144	1.31698	2332	306.005	0.59593	0.903767	1.00621	0
Tb927.7.2440	215.333	13.5769	6.77248e-08	2.04534	3597.33	56.2168	0.0018006	1.37429	3769.67	189.363	0.0128271	1.46093	1.62685	1
Tb927.10.12020	202.667	90.6109	2.25948e-05	1.92503	4137	264.966	6.64595e-06	1.58046	3857	302.496	0.00801073	1.49478	1.66675	2
Tb927.7.5460	143	72.9932	0.0569908	1.35828	2683	828.133	0.835558	1.02498	2619.67	118.12	0.927616	1.01525	1.13284	0
Tb927.11.16590	226	5.19615	7.39642e-09	2.14666	4101.33	314.945	1.03201e-05	1.56683	4072.33	103.549	0.00218545	1.57823	1.76391	3
Tb927.3.3940	220	25.2389	3.6033e-08	2.08967	3843.67	151.001	0.000150855	1.46839	3888	195.087	0.00660905	1.5068	1.68828	2
Tb927.9.4080	116.667	50.6392	0.531744	1.10816	3867	163.404	0.000118394	1.47731	2823.67	579.773	0.599161	1.09431	1.22659	0
Tb927.11.6240	170	30.1993	0.000529973	1.61474	2910	510.559	0.33771	1.11171	2966.33	333.217	0.403287	1.1496	1.29202	1
Tb927.10.14950	197.667	7.63763	2.07995e-06	1.87753	2336	114.791	0.344576	0.892421	3011.33	208.409	0.350264	1.16704	1.31233	1
Tb927.10.7440	319.667	139.307	4.77911e-11	3.03635	4345	254.796	6.39144e-07	1.65992	5087.33	377.558	2.33197e-06	1.9716	2.22262	3
Tb927.5.1080	76.3333	15.1767	0.094726	0.725051	2921.67	1676.15	0.40955	1.11616	1994.33	2004.26	0.273621	0.772904	0.871372	0
Tb927.11.9530	199.667	23.9653	1.84475e-06	1.89653	3714.33	477.274	0.000710681	1.41898	3587.33	131.394	0.0331379	1.39027	1.5686	1
Tb927.3.4210	290	117.043	2.70481e-10	2.75456	4575	290.966	4.9393e-08	1.74778	4870.33	551.163	1.21986e-05	1.8875	2.12995	3
Tb927.2.4710	91	3.60555	0.400895	0.864362	3982.33	428.15	4.24769e-05	1.52137	2577.33	89.7571	0.999258	0.998846	1.12819	1
Tb927.9.7070	186.333	11.9304	1.97318e-05	1.76988	4274.33	180.583	1.33861e-06	1.63292	3658.67	268.807	0.023342	1.41792	1.60691	2
Tb927.9.9550	164	6.9282	0.00115066	1.55775	3581	114.333	0.002126	1.36805	3140.33	420.6	0.229513	1.21704	1.38094	1
Tb927.10.1510N	70.3333	21.0079	0.0464664	0.66806	2329.33	987.345	0.373611	0.889874	1671.67	1801.82	0.0849222	0.647855	0.735263	0
Tb927.11.6160	214	7	8.09993e-08	2.03267	2667.67	499.682	0.86884	1.01913	3239.33	255.919	0.15719	1.2554	1.43574	1
Tb927.11.2370	67.6667	12.2202	0.0313545	0.64273	1651	772.029	0.00330337	0.63073	1349.33	1532.34	0.0179268	0.522934	0.598798	0
Tb927.11.14800	151.667	69.4286	0.0192007	1.4406	2641.67	106.964	0.935328	1.00919	2594.67	192.762	0.970792	1.00556	1.15179	0
Tb927.3.5090	203	110.313	6.28298e-05	1.92819	4095.67	47.2687	9.44809e-06	1.56466	3684.67	380.789	0.0207301	1.42799	1.64028	2
Tb927.3.3670	86	36.5103	0.275944	0.816869	2117	1132.19	0.134838	0.808756	1711.67	1839.57	0.100523	0.663357	0.762994	0
Tb927.10.5990	263	21.0713	8.69202e-12	2.4981	3895.67	76.1205	8.48601e-05	1.48826	4196.67	475.379	0.00109343	1.62642	1.87093	2
Tb927.9.13150	90.3333	7.57188	0.380079	0.858029	3664.67	43.8444	0.000928347	1.40001	2374.67	723.924	0.666305	0.920302	1.05945	0
Tb927.10.13540	256.333	35.9073	5.75191e-11	2.43478	5984.33	320.414	1.71467e-14	2.28619	4941.67	524.962	7.23517e-06	1.91514	2.21204	3
Tb927.11.6130	191	1.73205	7.48278e-06	1.81421	1938.67	166.572	0.0263131	0.740628	2664	330.592	0.852269	1.03243	1.19576	1
Tb927.11.2610	71.3333	17.7858	0.0519811	0.677558	2150	1291.17	0.173777	0.821363	1556.33	1484.83	0.0458336	0.603157	0.700693	0
Tb927.5.760	79.6667	21.0079	0.140204	0.756712	2924	1705.17	0.408822	1.11705	1945	1888.51	0.229374	0.753785	0.87585	0
Tb927.9.9520	183.667	11.1505	3.26047e-05	1.74455	2637.33	376.072	0.947609	1.00754	2842.67	296.056	0.567629	1.10168	1.28459	1
Tb927.11.5850	228.333	32.5167	9.40758e-09	2.16882	3880.67	494.146	0.00013411	1.48253	3769.33	419.353	0.013316	1.46081	1.70405	1
Tb927.8.5180	142.667	98.1699	0.0829339	1.35512	3177	201.804	0.0650613	1.21371	2647.33	345.313	0.880618	1.02597	1.19827	0
Tb927.11.9100	187.333	7.57188	1.56539e-05	1.77938	3018	356.853	0.185964	1.15296	3012.33	231.466	0.349355	1.16743	1.36659	1
Tb927.9.5460	67.6667	8.62168	0.0310053	0.64273	2613.33	1525.31	0.990395	0.99837	1676.67	1778.75	0.085806	0.649792	0.763631	0
Tb927.6.1870	186.667	82.5853	0.000187663	1.77305	4221.67	410.807	3.0481e-06	1.6128	3452	102.235	0.0632626	1.33782	1.57456	2
Tb927.7.3550	151.667	74.8487	0.0212619	1.4406	2974.33	111.051	0.232655	1.13628	2608.67	97.9047	0.946573	1.01099	1.19596	0
Tb927.6.4050	66.3333	21.0317	0.0273166	0.630066	2163.33	810.971	0.15305	0.826457	1470	1512.38	0.0314398	0.569699	0.675407	0
Tb927.5.4100	187	7.2111	1.66534e-05	1.77622	3509	404.946	0.00469893	1.34054	3143.33	523.154	0.2288	1.2182	1.44499	1
Tb927.9.9290	154.667	44.9704	0.0081585	1.4691	3270	94.4299	0.0321246	1.24924	2738	15.6205	0.728339	1.06111	1.25982	0
Tb927.10.6220	81.6667	26.839	0.176393	0.775709	2295	1652.8	0.379482	0.876757	1657	1689.65	0.0765757	0.642171	0.764879	0
Tb927.4.3330	78	19.0788	0.116013	0.740881	3131.33	1532.5	0.154492	1.19626	1940.33	2016.69	0.232978	0.751977	0.896373	0
Tb927.11.2900	160.333	90.9194	0.0102851	1.52292	1907	739.943	0.0265529	0.72853	2238.33	202.211	0.463694	0.867466	1.03964	1
Tb927.9.11050	180.333	21.2211	6.99736e-05	1.71289	3165.67	182.747	0.0702822	1.20938	2905	171.572	0.479608	1.12583	1.34937	1
Tb927.11.7100	76.6667	9.0185	0.0970577	0.728217	3242	1524.19	0.0847414	1.23854	1948.33	1905.89	0.232728	0.755077	0.907278	0
Tb927.11.9400	188.333	34.2394	2.12274e-05	1.78888	3237.33	495.687	0.0457095	1.23676	2991	75.7826	0.372392	1.15916	1.39493	1
Tb927.10.15310	333	122.967	1.36379e-12	3.16299	4247.67	234.822	1.88083e-06	1.62273	4708.33	323.608	3.37318e-05	1.82472	2.20348	3
Tb927.8.4220	189.667	13.5769	1.05818e-05	1.80155	2137.33	296.47	0.112903	0.816524	2559.33	269.185	0.968204	0.99187	1.20331	1
Tb927.7.4980	204.667	164.214	0.000654886	1.94402	2105	303.079	0.0914114	0.804172	2686	270.801	0.814958	1.04096	1.26305	1
Tb927.5.2140	200.333	6.4291	1.21705e-06	1.90286	2282.67	494.267	0.27217	0.872046	2702.67	473.428	0.788347	1.04742	1.27411	1
Tb927.9.3000	197	26.1534	3.26994e-06	1.8712	4295.67	400.725	1.32005e-06	1.64107	3402.33	245.895	0.0797194	1.31857	1.61028	2
Tb927.9.17940	220.667	29.2632	3.63294e-08	2.096	3506.67	987.061	0.00818303	1.33965	3310.33	46.2313	0.11732	1.28292	1.57286	1
Tb927.8.2850	209.333	20.8407	2.57622e-07	1.98835	2717.33	707.026	0.747771	1.0381	2891	108.296	0.498199	1.12041	1.38229	1
Tb927.11.7450	99.3333	4.50925	0.725487	0.943516	4478	50.6853	1.25276e-07	1.71073	2534.33	359.408	0.92533	0.982181	1.21214	1
Tb927.10.4430	87.3333	18.7705	0.296976	0.829534	2145.67	1000.58	0.149169	0.819708	1561.33	1636.01	0.0502178	0.605095	0.751446	0
Tb927.11.12730	79.3333	25.9294	0.137751	0.753546	2629.33	1135.84	0.971736	1.00448	1654.67	2051.34	0.0882016	0.641266	0.799765	0
Tb927.9.13510	219	24.2693	4.24979e-08	2.08017	1963.33	89.4558	0.0316372	0.750051	2662.67	257.294	0.854283	1.03192	1.28738	1
Tb927.8.4650	69	11.1355	0.0373865	0.655395	1953	1564.81	0.0693269	0.746103	1314	1399.52	0.0138637	0.509241	0.636913	0
Tb927.9.9450	203.333	12.897	7.20893e-07	1.93136	2047	180.078	0.0598574	0.782014	2487	161.149	0.844115	0.963837	1.22574	1
Tb927.11.14100	80	34.2199	0.153418	0.759878	3442.67	1844.55	0.0347191	1.3152	1891	1921.68	0.194405	0.732857	0.935978	0
Tb927.10.5130	83.3333	31.1341	0.211373	0.79154	2382.33	1258.54	0.487601	0.910121	1549.67	1603.6	0.0470229	0.600574	0.767412	0
Tb927.11.6010	207	2	3.17194e-07	1.96619	2080.67	132.926	0.0755113	0.794876	2513.33	370.203	0.889458	0.974043	1.24503	1
Tb927.7.3350	93.6667	24.6644	0.501197	0.889691	2962	1432.39	0.327104	1.13157	1831.33	1971.73	0.161578	0.709734	0.910332	0
Tb927.11.16600	91	38.7427	0.420298	0.864362	2036	1287.51	0.0923574	0.777812	1476.67	1763.17	0.0370246	0.572282	0.738152	0
Tb927.8.3850	187.333	154.293	0.00297459	1.77938	2176	165.526	0.141799	0.831296	2337.33	198.86	0.603138	0.905834	1.17217	1
Tb927.11.7890	186.333	95.5057	0.00034646	1.76988	3398.33	450.091	0.012642	1.29826	2720.67	229.925	0.757195	1.05439	1.37418	1
Tb927.9.10770	228	23.2594	7.11813e-09	2.16565	1997.67	236.581	0.0420729	0.763167	2586.33	47.0567	0.985167	1.00233	1.31038	1
Tb927.11.500	338.667	153.709	2.04937e-11	3.21682	4739	210.264	7.12251e-09	1.81044	4439	163.328	0.000205842	1.72034	2.2492	3
Tb927.6.3490	130.333	36.6106	0.159114	1.23797	3390	167.257	0.0121816	1.29508	2233.67	140.058	0.457235	0.865658	1.1329	0
Tb927.8.4020	220.333	5.68624	2.27799e-08	2.09283	2497.67	122.606	0.686035	0.954182	2686.67	327.714	0.814084	1.04122	1.36274	1
Tb927.7.2580	160	86.8159	0.0096966	1.51976	2789	571.339	0.575073	1.06548	2263	315.378	0.497601	0.877026	1.15409	1
Tb927.5.750	82	33.1512	0.18698	0.778875	2556	1188.81	0.853546	0.976467	1523	1595.86	0.041671	0.590239	0.78186	0
Tb927.11.10560	248	185.599	1.50161e-05	2.35562	2778.67	328.398	0.590865	1.06153	2962	283.154	0.407946	1.14792	1.52169	1
Tb927.8.7820	70.6667	11.5902	0.0466193	0.671226	1941.67	1085.09	0.0440572	0.741774	1221.33	1346.26	0.00829121	0.473328	0.628776	0
Tb927.8.1680	182.667	130.216	0.00220997	1.73506	2454.67	509.121	0.591701	0.937755	2292.67	314.662	0.538786	0.888523	1.18711	1
Tb927.9.12320	232.333	35.2751	4.9523e-09	2.20681	2267	49	0.240163	0.866061	2620.33	388.137	0.926861	1.01551	1.36279	1
Tb927.10.11630	80.6667	20.8407	0.15587	0.766211	3129	1592.1	0.161279	1.19537	1670	1822.72	0.0850848	0.647209	0.869596	0
Tb927.11.5960	214.667	4.04145	6.94869e-08	2.03901	2183	115.469	0.147533	0.83397	2442.67	79.5257	0.769656	0.946656	1.27321	1
Tb927.10.6450	97	56.5066	0.653685	0.921353	2303.33	1389.46	0.366713	0.879941	1517.67	1711.48	0.0431244	0.588172	0.796488	0
Tb927.8.1460	72	21.6564	0.0575974	0.683891	2258.67	1548.13	0.318375	0.862877	1303	1457.36	0.0135962	0.504978	0.683915	0
Tb927.8.3780	73.3333	13.0128	0.0656437	0.696555	1901	1298.91	0.0401306	0.726238	1172	1489.62	0.00706723	0.454209	0.625667	0
Tb927.11.4400	190.333	3.78594	8.56928e-06	1.80788	1836.67	221.597	0.0114731	0.701661	2061.67	154.358	0.266842	0.798999	1.10285	1
Tb927.1.670	81.3333	19.5533	0.166498	0.772543	2462	1649.91	0.670359	0.940556	1405.33	1270.5	0.0203566	0.544637	0.752579	0
Tb927.11.15350	91	31.4325	0.413818	0.864362	2371.67	1268.44	0.469013	0.906046	1448.67	1600.23	0.0298602	0.561431	0.77728	0
Tb927.8.5370	282	117.299	8.79832e-10	2.67857	2542.67	490.239	0.804546	0.971373	2979	328.553	0.388203	1.15451	1.60149	1
Tb927.8.4200	209.333	5.50757	2.02561e-07	1.98835	1822	321.688	0.0104753	0.696057	2170.67	91.8822	0.379527	0.841242	1.17522	1
Tb927.10.11730	192.333	4.72582	5.82147e-06	1.82687	1771.33	70.4651	0.00627319	0.676701	2023.33	105.249	0.233217	0.784143	1.09591	1
Tb927.11.6430	72	7	0.0547378	0.683891	2124.33	1335.08	0.155167	0.811558	1206	1306.18	0.00743853	0.467386	0.654278	0
Tb927.6.600	178.667	7.76745	8.17169e-05	1.69706	2074	356.274	0.0749477	0.792329	1977	138.141	0.197229	0.766187	1.08519	1
Tb927.7.2610	87.6667	32.3934	0.315308	0.8327	2372.67	1631.42	0.501893	0.906428	1378.33	1528.92	0.0205904	0.534173	0.757767	0
Tb927.9.3460	220.667	5.7735	2.13373e-08	2.096	2126	229.181	0.103772	0.812194	2302.33	85.9089	0.551152	0.89227	1.26682	1
Tb927.11.8470	258.667	38.4231	4.32676e-11	2.45694	2892	537.277	0.369194	1.10483	2801	226.206	0.629376	1.08553	1.5491	1
Tb927.10.5150	70.3333	10.0167	0.0444393	0.66806	2383	1744.33	0.529759	0.910376	1240	1465.9	0.00991371	0.480562	0.686333	0
Tb927.5.2450	347.667	19.7315	7.02191e-18	3.3023	3883.33	269.912	0.000105547	1.48355	3752	309.819	0.0143354	1.45409	2.07998	1
Tb927.11.2260	201.667	12.0968	9.90845e-07	1.91553	2706	589.088	0.772617	1.03377	2310.67	15.885	0.563106	0.895499	1.2816	1
Tb927.1.2580	92.6667	47.2899	0.484649	0.880193	2536	1135.01	0.805054	0.968826	1444.67	1518.58	0.0280423	0.559881	0.802967	0
Tb927.11.7310	97.6667	7.0946	0.653538	0.927685	2716.33	1221.29	0.768831	1.03772	1524.67	1629.9	0.0426874	0.590885	0.852096	0
Tb927.5.1960	87.6667	24.0069	0.308978	0.8327	2206	1298.97	0.230741	0.842757	1295.33	1391.47	0.0125463	0.502007	0.725821	0
Tb927.6.4950	218.667	29.023	5.30967e-08	2.077	1972.33	151.348	0.0341704	0.753489	2186	113.925	0.397664	0.847185	1.22589	1
Tb927.3.2930	89	21	0.344761	0.845365	4089	1207.46	6.5971e-05	1.56212	1828.33	1908.85	0.156915	0.708571	1.03868	1
Tb927.11.360	71	8.18535	0.0482526	0.674392	1889	1362.05	0.0392677	0.721653	1057	1230.31	0.00308885	0.409641	0.601895	0
Tb927.1.4540	188.667	167.506	0.00395309	1.79205	3367	160.758	0.0147814	1.28629	2320	387.257	0.579003	0.899116	1.32582	1
Tb927.11.3650	206	160.262	0.000478691	1.95669	2137.67	328.278	0.113802	0.816651	2089	207.198	0.293004	0.809592	1.19431	1
Tb927.8.1960	168.333	59.0028	0.00140858	1.59891	1890	270.2	0.0182014	0.722035	1734.33	193.614	0.0730536	0.672141	0.997696	1
Tb927.11.4320	210	2.64575	1.74892e-07	1.99468	1732.33	173.754	0.00448609	0.661802	1977.67	228.001	0.198287	0.766445	1.14098	1
Tb927.9.5260	180	25.2389	8.01151e-05	1.70973	3336.33	501.32	0.0215456	1.27458	2213.33	576.505	0.436831	0.857778	1.28069	1
Tb927.11.14750	95	35.3836	0.558386	0.902356	2100.67	1084.81	0.119937	0.802516	1264.33	1599.79	0.0123046	0.489993	0.731622	0
Tb927.10.12740	69	8.7178	0.0371339	0.655395	2446.67	1451.24	0.626459	0.934698	1166.33	1381.99	0.00633641	0.452013	0.680702	0
Tb927.8.4820	249.333	27.3922	1.39993e-10	2.36829	2264	75.7826	0.236376	0.864914	2357.67	230.34	0.634221	0.913714	1.38231	1
Tb927.3.790	79	32.5115	0.136974	0.75038	2188.67	1167.76	0.201323	0.836135	1156.33	1428.67	0.00621354	0.448137	0.678217	0
Tb927.3.2900	83.3333	13.0128	0.201265	0.79154	2768	1598.41	0.677591	1.05746	1345.67	1294.14	0.0152958	0.521513	0.79017	0
Tb927.9.4680	229.667	89.0187	2.56227e-07	2.18148	3088.33	131.341	0.117644	1.17983	2436.33	335.962	0.760171	0.944201	1.43517	1
Tb927.7.2140	74	18.5203	0.072623	0.702888	2671.33	1131.39	0.870861	1.02053	1203.33	1248.06	0.00705605	0.466352	0.729922	0
Tb927.10.10850	101	68.8259	0.822846	0.959347	2384.67	1493.2	0.511208	0.911013	1303	1277.35	0.0121761	0.504978	0.791779	0
Tb927.8.4190	217.333	13.0128	4.51516e-08	2.06434	2081	246.828	0.0768525	0.795003	1989	217.263	0.206648	0.770837	1.21006	1
Tb927.9.6470	80	1.73205	0.140362	0.759878	2718.33	1382.25	0.771121	1.03848	1245.33	1232.22	0.00875252	0.482629	0.76033	0
Tb927.10.12090	437.333	337.204	8.49768e-09	4.154	3479	558.605	0.00681142	1.32908	3784	389.947	0.0122206	1.46649	2.31652	1
Tb927.11.1980	205.667	138.565	0.000185405	1.95352	3743	254.104	0.000450078	1.42994	2289.67	326.886	0.534666	0.887361	1.42361	1
Tb927.11.11770	98.3333	3.51188	0.681722	0.934017	3915	132.571	7.00259e-05	1.49564	1608.67	106.35	0.040403	0.623439	1.0177	0
Tb927.2.5000	151.333	46.4579	0.0134609	1.43744	3771.33	270.519	0.000340094	1.44076	1896.33	74.8487	0.144462	0.734924	1.20437	0
Tb927.10.12800	333.333	207.63	6.32072e-09	3.16616	1964.67	249.211	0.0328134	0.75056	2498	211.61	0.862901	0.9681	1.62827	1
Tb927.10.8720	94.3333	26.727	0.52718	0.896023	2232.67	1373.98	0.268613	0.852944	1090.67	1113.73	0.00344352	0.422688	0.723885	0
Tb927.2.3920	73.3333	14.3643	0.0659223	0.696555	2787.67	1366.6	0.622571	1.06497	1091	994.962	0.00319121	0.422817	0.728114	0
Tb927.10.14930	326.667	222.327	3.98447e-08	3.10284	2081.67	153.484	0.0761965	0.795258	2401	546.981	0.704946	0.930508	1.60953	1
Tb927.1.2600	111.667	46.7582	0.722895	1.06066	2441.33	908.5	0.580717	0.932661	1225	852.536	0.00633972	0.474749	0.822691	0
Tb927.9.15040	274.667	143.075	2.64374e-08	2.60892	2660.33	144.559	0.88551	1.01633	2058	214.028	0.263916	0.797578	1.47427	1
Tb927.6.3870	83.6667	9.29157	0.206985	0.794706	2715	1871.5	0.799238	1.03721	1022	1027.01	0.00217552	0.396076	0.742664	0
Tb927.11.860	288	195.087	3.21207e-07	2.73556	3102.67	177.184	0.107644	1.18531	2152.33	249.524	0.359648	0.834137	1.585	1
Tb927.11.9410	92.3333	15.3731	0.448885	0.877026	2738.67	1532.29	0.734368	1.04625	1046.67	1249	0.00295364	0.405636	0.776304	0
Tb927.11.830	168.333	90.6661	0.00363098	1.59891	2309	98.1478	0.300648	0.882106	1286	555.319	0.00793557	0.49839	0.993135	1
Tb927.11.8020	305.667	104.615	7.64964e-12	2.90337	2994.33	313.562	0.211585	1.14392	1956	563.659	0.187332	0.758048	1.60178	1
Tb927.9.13970	391.333	73.5482	1.72152e-18	3.71707	3523.33	241.943	0.00380053	1.34602	2421	660.06	0.738293	0.938259	2.00045	1
Tb927.9.1120	472.667	291.947	2.51896e-11	4.48961	1855.33	331.286	0.0139502	0.708792	2485.67	121.063	0.841787	0.963321	2.05391	1
Tb927.5.4320	112.333	60.4759	0.705848	1.067	1863	2019.22	0.061404	0.711721	763.667	1503.26	0.000714729	0.295959	0.691559	0
Tb927.9.3580	84	12.2882	0.214792	0.797872	2957	1407.68	0.331779	1.12966	819.333	1089.39	0.000668294	0.317533	0.748355	0
Tb927.6.4960	265.667	317.254	0.000755264	2.52343	2854.33	1574.07	0.511364	1.09044	1319.67	1386.73	0.014156	0.511437	1.3751	1
Tb927.8.4540	436	612.304	0.000180821	4.14134	1469.33	1233.68	0.00133305	0.561328	1333	1388.32	0.0151546	0.516604	1.73976	1
Tb927.11.530	1740.67	450.041	1.20146e-28	16.5337	5655	1442.33	4.56306e-11	2.16038	5181.67	297.618	1.13383e-06	2.00816	6.90074	3

## Sheet: 2. Total RNA
GeneID	Mean total PC1	stdevPC1	p-Value PC1	Total PC1/control	Mean total PC2	stdev PC2	p-Value PC2	tot PC2/cont	Mean total BS	stdev BS	p-Value BS	Tot BS/cont	Overall ratio	No slides +ve
Tb927.11.530	4745	4780.9	2.11457e-09	47.5391	4195.33	449.49	4.77402e-10	2.39078	3400	447.356	2.85923e-12	1.70349	17.2111	3
Tb927.10.2190	279.333	34.9619	3.56816e-20	2.79858	10188	637.08	7.75745e-29	5.80579	8520.67	1402.11	7.71142e-30	4.26908	4.29115	3
Tb927.10.550	238.333	21.0317	4.53668e-17	2.38781	8246.67	749.97	4.90494e-24	4.69949	10388.3	1013.22	1.06506e-37	5.20484	4.09738	3
Tb927.9.8740	134.667	14.0119	0.000505702	1.3492	6978	216.839	3.74442e-21	3.97652	9102.33	607.698	4.72268e-38	4.56052	3.29541	2
Tb927.11.10020	281	7	1.02738e-21	2.81528	5942.67	577.803	3.29112e-17	3.38652	7145.33	750.115	4.29567e-31	3.58001	3.2606	3
Tb927.6.4270	238	13.0767	2.38865e-17	2.38447	6724.33	2644.35	5.17513e-14	3.83197	5936.33	1612.66	1.21083e-19	2.97426	3.06357	3
Tb927.7.1710	197.667	13.5769	1.37437e-12	1.98038	5578.67	387.82	4.40249e-16	3.17909	7924.33	826.775	5.45186e-33	3.97031	3.04326	3
Tb927.10.13980	257	22.6495	6.77865e-19	2.57483	5938.67	154.571	1.24809e-17	3.38424	4879.67	581.084	2.66959e-22	2.44485	2.8013	3
Tb927.7.1390	257.667	9.60902	1.80801e-19	2.58151	5244.67	984.066	9.1781e-14	2.98875	5618	359.459	1.49406e-27	2.81477	2.79501	3
Tb927.3.1340	280	15.1327	2.15206e-21	2.80526	5663.33	587.609	3.78811e-16	3.22734	4570.67	118.069	1.49667e-22	2.29003	2.77421	3
Tb927.11.500	467.333	94.0762	3.98341e-26	4.68211	3434	111.906	1.53881e-06	1.95692	3158.67	736.42	9.82531e-09	1.58258	2.74054	3
Tb927.3.1910	193.333	5.1316	3.46466e-12	1.93697	4218.33	1005.41	2.1711e-09	2.40388	7742	947.488	2.09328e-31	3.87895	2.73993	3
Tb927.11.950	202.667	7.50555	2.34103e-13	2.03047	4373	86.6083	4.30292e-11	2.49202	7157.67	431.122	1.85727e-33	3.58619	2.70289	3
Tb927.8.2810	199	11.5326	8.22664e-13	1.99374	5607.67	1594.19	1.36863e-13	3.19562	5754.67	407.321	6.08675e-28	2.88324	2.69087	3
Tb927.11.12100	356.667	52.1664	1.6385e-24	3.57337	4707.33	269.367	1.52642e-12	2.68255	3286.33	479.986	4.47425e-11	1.64654	2.63415	3
Tb927.5.3450	219.667	16.773	3.58031e-15	2.20079	5691.33	604.932	3.15429e-16	3.24329	4858.33	463.903	6.33589e-23	2.43416	2.62608	3
Tb927.10.9240	238	22.5167	5.81971e-17	2.38447	5028.33	599.56	1.39062e-13	2.86547	5126.33	333.275	3.76848e-25	2.56843	2.60613	3
Tb927.7.4900	217	29.8161	3.09952e-14	2.17408	5067.67	258.109	4.06991e-14	2.88789	5479	572.506	1.45904e-25	2.74513	2.60236	3
Tb927.10.7440	236	34.3948	4.87524e-16	2.36443	5056.67	675.859	1.38514e-13	2.88162	5078.67	351.227	8.44274e-25	2.54455	2.59687	3
Tb927.7.4670	253	7.93725	4.84882e-19	2.53475	4599.33	327.673	5.13042e-12	2.621	5103.67	116.843	9.42102e-26	2.55708	2.57094	3
Tb927.3.3440	251	18.5203	1.6912e-18	2.51472	4057	631.714	3.33071e-09	2.31194	5432.67	1045.21	1.08189e-21	2.72191	2.51619	3
Tb927.10.240	236.667	48.4183	4.71554e-15	2.37111	4889	587.296	5.21176e-13	2.78607	4545.33	201.877	3.46402e-22	2.27734	2.47817	3
Tb927.5.1600	275.333	2.88675	2.95705e-21	2.75851	4614.67	657.629	1.02783e-11	2.62974	4019.33	131.508	1.28598e-18	2.01379	2.46735	3
Tb927.11.14100	207.667	113.271	1.39773e-07	2.08057	3935	2247.27	5.33447e-06	2.24242	6091.67	628.031	5.52085e-28	3.05209	2.45836	3
Tb927.10.3990	239.333	39.7031	5.25853e-16	2.39783	4766.67	481.025	1.29591e-12	2.71636	4501	230.476	8.32863e-22	2.25512	2.45644	3
Tb927.11.3340	282.333	13.5031	1.16344e-21	2.82864	4489	330.138	1.63592e-11	2.55813	3935.33	302.566	1.85562e-17	1.97171	2.45282	3
Tb927.9.12360	234.333	19.3477	1.02304e-16	2.34774	4993	387.152	1.08065e-13	2.84534	4206.67	145.789	5.37513e-20	2.10765	2.43358	3
Tb927.10.7450	208.333	13.5769	6.32998e-14	2.08725	4323.67	138.688	7.55481e-11	2.46391	5462	471.051	3.79076e-26	2.73661	2.42926	3
Tb927.10.13540	238	4	1.55463e-17	2.38447	4736.33	222.424	1.06218e-12	2.69907	4307	153.659	1.06943e-20	2.15792	2.41382	3
Tb927.5.2620	233	7	5.98414e-17	2.33438	4645.33	236.509	2.76228e-12	2.64722	4329.67	233.937	1.24231e-20	2.16928	2.38362	3
Tb927.10.2220	233.333	12.6623	7.45312e-17	2.33772	4041.33	120.293	1.65432e-09	2.30302	4973.33	514.157	2.81717e-23	2.49177	2.3775	3
Tb927.6.2330	212	16.6433	2.85361e-14	2.12398	4178.33	395.522	5.14752e-10	2.38109	5242	1184.99	1.121e-19	2.62638	2.37715	3
Tb927.5.3750	267	13	2.83292e-20	2.67502	4314	257.936	9.4734e-11	2.4584	3982.67	507.58	7.94641e-17	1.99542	2.37628	3
Tb927.10.13720	294.333	31.7543	1.07339e-21	2.94886	4341.67	24.9466	5.92429e-11	2.47417	3314.33	329.257	6.13659e-12	1.66057	2.3612	3
Tb927.7.1180	220.667	29.6704	1.15857e-14	2.21081	4495.33	360.558	1.61786e-11	2.56174	4608	321.042	3.81175e-22	2.30873	2.36043	3
Tb927.10.3140	201.333	10.6927	3.97376e-13	2.01712	4822.33	252.953	4.61547e-13	2.74808	4592	433.215	1.77344e-21	2.30072	2.3553	3
Tb927.5.1990	240.333	21.2211	2.84318e-17	2.40785	4535.33	707.294	2.73462e-11	2.58453	4010.67	192.718	2.06679e-18	2.00945	2.33394	3
Tb927.8.3220	230.667	11.7189	1.38016e-16	2.311	4018.33	97.7463	2.11227e-09	2.28991	4770.67	44.7698	6.67008e-24	2.39023	2.33038	3
Tb927.11.12640	210.667	21.0079	6.13394e-14	2.11062	3834.33	289.279	1.95139e-08	2.18505	5286.33	268.258	2.6927e-26	2.6486	2.31476	3
Tb927.10.15760	236	43.589	2.29139e-15	2.36443	4553	615.724	1.68878e-11	2.5946	3957.67	470.954	7.7269e-17	1.9829	2.31398	3
Tb927.4.400	236.667	3.05505	2.1273e-17	2.37111	4236	192.19	2.04797e-10	2.41395	4303.33	953.28	4.0563e-16	2.15609	2.31372	3
Tb927.9.6870	280.667	31.8957	1.62298e-20	2.81194	3807	408.32	3.15392e-08	2.16948	3861.67	250.259	4.67228e-17	1.9348	2.30541	3
Tb927.10.370	224.333	4.72582	5.25619e-16	2.24755	4185	327.359	4.24976e-10	2.38489	4542	253.923	5.41302e-22	2.27567	2.3027	3
Tb927.3.3960	259.667	17.7858	2.17431e-19	2.60154	3977	171.14	3.50684e-09	2.26636	4018.67	120.509	1.24384e-18	2.01346	2.29379	3
Tb927.5.3120	246.667	12.8582	2.87062e-18	2.4713	4174.67	312.628	4.64916e-10	2.379	3993	414.088	2.09166e-17	2.0006	2.28363	3
Tb927.5.1750	278	54.4426	2.14305e-18	2.78522	4021.67	378.767	2.7765e-09	2.29181	3464	151.918	7.65543e-14	1.73556	2.27086	3
Tb927.7.5380	203.667	13.6504	2.4045e-13	2.04049	3239	241.348	1.44819e-05	1.84579	5770	1006.12	1.42992e-23	2.89093	2.25907	3
Tb927.9.4560	218.333	1.52753	2.48871e-15	2.18743	4093	365.148	1.23763e-09	2.33246	4483	241.576	1.19529e-21	2.2461	2.25533	3
Tb927.5.4020	201	8.7178	3.99223e-13	2.01378	4314.33	406.53	1.21137e-10	2.45859	4561.67	466.288	4.27213e-21	2.28552	2.25263	3
Tb927.6.3420	250.667	15.9478	1.43238e-18	2.51138	4041.67	477.771	2.70038e-09	2.30321	3861.33	451.376	3.44223e-16	1.93463	2.24974	3
Tb927.11.16590	216	9.16515	5.82836e-15	2.16406	4286	366.594	1.52075e-10	2.44244	4266.67	736.754	2.13098e-17	2.13772	2.24807	3
Tb927.11.7140	248.333	10.116	1.61911e-18	2.488	4017.67	410.913	3.07361e-09	2.28953	3904	545.737	5.26181e-16	1.95601	2.24451	3
Tb927.7.880	216	10.5357	6.24966e-15	2.16406	4522	339.907	1.17643e-11	2.57693	3972.67	257.001	6.42281e-18	1.99041	2.2438	3
Tb927.6.4530	267	34.0441	3.96772e-19	2.67502	4003	471.919	4.07365e-09	2.28117	3542	21.3776	1.04564e-14	1.77464	2.24361	3
Tb927.8.6440	180.333	17.5594	3.46169e-10	1.80672	4468	483.408	2.82277e-11	2.54616	4743.33	346.454	7.16908e-23	2.37654	2.24314	3
Tb927.4.4230	219.333	9.07377	2.3447e-15	2.19745	4264	236.006	1.58337e-10	2.42991	4185.67	356.023	4.03739e-19	2.09713	2.2415	3
Tb927.6.3950	240.667	10.0664	1.02241e-17	2.41119	4016	235.578	2.41411e-09	2.28858	4023.67	343.782	5.68306e-18	2.01597	2.23858	3
Tb927.11.8290	190	17.3494	1.76031e-11	1.90357	4190.67	198.215	3.38075e-10	2.38812	4730.67	388.316	1.38889e-22	2.37019	2.22063	3
Tb927.1.1470	199	11.3578	8.14896e-13	1.99374	4029	292.58	2.24154e-09	2.29599	4657.33	383.393	3.71694e-22	2.33345	2.20773	3
Tb927.8.2370	246.333	6.1101	2.16588e-18	2.46796	3869.33	17.673	1.09784e-08	2.205	3864.33	291.569	6.21255e-17	1.93614	2.20303	3
Tb927.10.5830	246	10.3923	2.86583e-18	2.46462	3759	237.502	4.29093e-08	2.14212	3979	149.081	2.87477e-18	1.99359	2.20011	3
Tb927.3.2930	149	58.1034	0.000126855	1.4928	4570.33	722.262	2.01556e-11	2.60448	4985.67	973.944	5.63978e-20	2.49795	2.19841	2
Tb927.6.4770	236.333	19.6554	6.41699e-17	2.36777	3810.67	216.308	2.35138e-08	2.17157	4085.67	342.931	1.91591e-18	2.04703	2.19546	3
Tb927.9.13990	221	18.0278	2.80188e-15	2.21415	4057.67	346.029	1.76808e-09	2.31232	4093.67	820.996	1.22996e-15	2.05104	2.1925	3
Tb927.10.2240	229.667	14.8436	2.22557e-16	2.30098	4103.33	528.689	1.54869e-09	2.33835	3840	148.23	3.75488e-17	1.92394	2.18776	3
Tb927.5.4450	228	25.7099	1.04198e-15	2.28428	3763.33	114.037	3.73021e-08	2.14459	4256.33	471.831	5.04725e-19	2.13254	2.18714	3
Tb927.4.3970	205	7.2111	1.17958e-13	2.05385	4096.67	117.33	8.93925e-10	2.33455	4337	362.062	3.67987e-20	2.17295	2.18712	3
Tb927.10.14150	215.333	8.02081	6.65034e-15	2.15738	3960	138.719	4.14312e-09	2.25667	4276.33	223.146	2.71741e-20	2.14256	2.18553	3
Tb927.10.1250	231	23.0651	3.539e-16	2.31434	4226	192.242	2.28413e-10	2.40825	3656	165.058	1.48806e-15	1.83176	2.18478	3
Tb927.3.580	245.333	16.1967	5.15704e-18	2.45794	3910.67	102.32	7.05749e-09	2.22855	3714	425.268	4.04181e-15	1.86081	2.18244	3
Tb927.4.990	259.333	29.1433	9.68641e-19	2.5982	4037	284.199	2.0287e-09	2.30055	3285.67	386.162	1.86256e-11	1.64621	2.18165	3
Tb927.4.1540	212	27.7308	9.05657e-14	2.12398	3967.33	415.442	5.39798e-09	2.26085	4280.33	1019.69	1.6616e-15	2.14456	2.17646	3
Tb927.10.15310	252.333	2.08167	4.7779e-19	2.52807	3946	344.004	6.05998e-09	2.24869	3487	335.591	1.58297e-13	1.74708	2.17461	3
Tb927.10.14660	210.333	7.37111	2.60257e-14	2.10728	3970.67	346.37	4.62629e-09	2.26275	4250	399.271	2.27212e-19	2.12937	2.16647	3
Tb927.9.13280	221.667	10.504	1.34944e-15	2.22083	3979.67	169.205	3.39886e-09	2.26787	3958	234.911	7.07776e-18	1.98307	2.15726	3
Tb927.6.670	170.667	13.5031	5.75677e-09	1.70987	3905.67	621.511	1.67206e-08	2.2257	5021	982.077	4.21284e-20	2.51566	2.15041	3
Tb927.10.13610	185.667	15.695	5.85758e-11	1.86015	3598.67	202.409	2.53529e-07	2.05076	4984.67	357.024	3.04841e-24	2.49745	2.13612	3
Tb927.6.3220	256	11	2.87045e-19	2.56481	3642.33	177.568	1.52033e-07	2.07564	3503	93.5521	2.70156e-14	1.7551	2.13185	3
Tb927.8.990	273.667	44.7363	6.9828e-19	2.74181	3526.33	329.397	6.48346e-07	2.00954	3119.33	182.563	2.14594e-10	1.56287	2.10474	3
Tb927.3.5460	200.667	14.8436	6.21003e-13	2.01044	3949	245.77	5.14596e-09	2.2504	4093	272.692	8.74455e-19	2.0507	2.10385	3
Tb927.10.9150	247.667	6.80686	1.61713e-18	2.48132	3311.33	193.474	6.31637e-06	1.88701	3843.67	725.517	1.90751e-14	1.92578	2.09804	3
Tb927.10.12720	214.333	19.1398	1.86991e-14	2.14736	3820	330.223	2.41797e-08	2.17689	3873.33	479.74	3.90318e-16	1.94064	2.0883	3
Tb927.10.9020	236.667	22.2785	7.85882e-17	2.37111	3592	407.383	3.46012e-07	2.04696	3653.33	246.328	2.56682e-15	1.83042	2.08283	3
Tb927.6.3480	221	24.5153	5.52409e-15	2.21415	3820.33	436.153	2.8551e-08	2.17708	3668.67	293.478	2.71824e-15	1.8381	2.07644	3
Tb927.4.4570	165.667	10.0167	2.48929e-08	1.65978	3829.33	211.519	1.89796e-08	2.1822	4714	456.399	4.18317e-22	2.36184	2.06794	3
Tb927.4.3470	228	19.1572	5.00246e-16	2.28428	3646.33	44.411	1.37007e-07	2.07792	3627.33	375.849	1.31207e-14	1.81739	2.05986	3
Tb927.7.320	218	13.5277	4.36433e-15	2.1841	3850.33	515.24	2.39302e-08	2.19417	3558.67	150.474	1.02351e-14	1.78299	2.05375	3
Tb927.11.14950	186.333	11.2398	3.68523e-11	1.86683	4225	379.026	3.00752e-10	2.40768	3744.33	269.773	5.07989e-16	1.87601	2.05018	3
Tb927.3.5150	227.667	8.0829	2.4638e-16	2.28094	3544	266.152	4.96405e-07	2.0196	3690.33	186.1	8.35483e-16	1.84896	2.04983	3
Tb927.3.2000	178.667	22.1886	8.30521e-10	1.79002	3985.67	518.502	5.45072e-09	2.27129	4158	140.801	1.19453e-19	2.08327	2.0482	3
Tb927.7.7280	226.333	15.3731	5.49104e-16	2.26759	3488	328.073	9.93592e-07	1.98769	3737	120.652	2.44397e-16	1.87234	2.04254	3
Tb927.3.1030	210	11.3578	3.45146e-14	2.10394	3835.33	128.52	1.66853e-08	2.18562	3653.33	358.288	6.59443e-15	1.83042	2.04	3
Tb927.11.16020	194.667	20.5994	5.71809e-12	1.95032	3706.33	84.0972	7.01811e-08	2.11211	4006	86.0174	1.38868e-18	2.00711	2.02318	3
Tb927.3.4210	220.667	38.7341	4.43485e-14	2.21081	4006	350.761	3.1506e-09	2.28288	3098	79.0759	2.5812e-10	1.55218	2.01529	3
Tb927.10.14900	229.667	9.81495	1.59705e-16	2.30098	3774.33	352.157	4.15688e-08	2.15086	3162	545.596	1.26542e-09	1.58425	2.01203	3
Tb927.2.2180	225.667	12.4231	5.26755e-16	2.26091	3107.33	71.2765	5.61702e-05	1.77076	3990.67	249.211	4.37457e-18	1.99943	2.01037	3
Tb927.10.310	140	3.60555	8.54534e-05	1.40263	3434.67	272.627	1.70079e-06	1.9573	5283	352.277	6.7177e-26	2.64693	2.00228	2
Tb927.4.1910	190.667	22.942	2.32492e-11	1.91025	3857.33	543.48	2.35578e-08	2.19816	3777	40.3361	9.12978e-17	1.89238	2.00026	3
Tb927.9.9060	217.667	26.7644	1.75126e-14	2.18076	3936.67	196.195	5.6197e-09	2.24337	3114.67	245.09	3.26983e-10	1.56053	1.99489	3
Tb927.9.12900	226	35.6791	7.07293e-15	2.26425	3395.67	145.741	2.40193e-06	1.93507	3563.33	117.959	8.16579e-15	1.78533	1.99488	3
Tb927.11.12070	215	8.18535	7.33956e-15	2.15404	3175	64.0859	2.69342e-05	1.80932	3969.33	147.188	3.39407e-18	1.98874	1.98404	3
Tb927.10.12210	219	15.0997	3.73891e-15	2.19411	3452.33	134.422	1.26444e-06	1.96737	3536.67	305.616	4.36695e-14	1.77197	1.97782	3
Tb927.4.640	233.667	14.6401	7.92358e-17	2.34106	3605.33	136.771	2.25216e-07	2.05456	3058	387.341	3.17946e-09	1.53214	1.97592	3
Tb927.11.11860	203.667	9.81495	1.93278e-13	2.04049	3188.67	26.3881	2.30833e-05	1.81711	4068.67	209.424	8.25549e-19	2.03851	1.96537	3
Tb927.10.1860	220	122.992	4.99353e-08	2.20413	2935	1955.19	0.00497129	1.67256	3966.33	18.5023	2.534e-18	1.98724	1.95464	3
Tb927.6.2720	216.667	27.0247	2.36093e-14	2.17074	3651	129.256	1.33842e-07	2.08058	3196.67	417.668	1.76373e-10	1.60162	1.95098	3
Tb927.10.15170	175.667	17.5024	1.48564e-09	1.75997	3676.33	138.695	1.01013e-07	2.09502	3983.33	815.55	6.7982e-15	1.99576	1.95025	3
Tb927.10.3950	162.667	25.5016	1.59885e-07	1.62972	4113.67	221.554	8.06951e-10	2.34424	3744.33	226.88	3.71025e-16	1.87601	1.94999	3
Tb927.10.7790	215	15.7162	1.16055e-14	2.15404	3531.33	206.505	5.43303e-07	2.01239	3314	176.553	2.32451e-12	1.6604	1.94228	3
Tb927.5.1200	200	19.0788	1.05085e-12	2.00376	3278.33	194.042	9.10406e-06	1.86821	3885	316.927	5.3153e-17	1.94649	1.93949	3
Tb927.5.2120	219.667	12.6623	2.6267e-15	2.20079	3561	107.126	3.6665e-07	2.02929	3136.33	54.1972	9.91212e-11	1.57139	1.93382	3
Tb927.5.2450	225	35.3695	8.68118e-15	2.25423	3311	298.055	6.87724e-06	1.88682	3288.67	382.253	1.68475e-11	1.64771	1.92959	3
Tb927.7.6410	175.667	12.6623	1.11857e-09	1.75997	3726.67	5.85947	5.49474e-08	2.1237	3768.33	62.9312	1.12137e-16	1.88804	1.9239	3
Tb927.8.4450	192.667	26.727	1.89566e-11	1.93029	3946	643.48	1.14209e-08	2.24869	3089	119.85	3.52993e-10	1.54767	1.90888	3
Tb927.3.3490	183	9.84886	9.73374e-11	1.83344	3694.33	915.97	3.69813e-07	2.10527	3538	286.037	3.63068e-14	1.77263	1.90378	3
Tb927.11.1550	230	36.0416	2.75394e-15	2.30432	3267.33	198.86	1.03092e-05	1.86194	3069.33	210.267	7.98035e-10	1.53782	1.90136	3
Tb927.5.4330	218.667	6.80686	2.55419e-15	2.19077	3438	80.9135	1.45573e-06	1.9592	3098	151.694	3.15333e-10	1.55218	1.90072	3
Tb927.7.2160	217	2.64575	3.62421e-15	2.17408	2838.33	114.561	0.000923774	1.61747	3807.67	155.13	7.18557e-17	1.90774	1.89976	3
Tb927.10.15870	181.667	25.0067	4.25851e-10	1.82008	3530	185.744	5.43264e-07	2.01163	3718	122.295	3.57735e-16	1.86282	1.89817	3
Tb927.10.3500	153.333	15.5027	1.68113e-06	1.53621	3520.33	112.1	5.81696e-07	2.00612	4284	459.334	2.75215e-19	2.1464	1.89624	3
Tb927.1.4020	160	7.93725	1.47949e-07	1.60301	3518.67	87.8996	5.87448e-07	2.00517	4137.67	524.936	7.15762e-18	2.07308	1.89375	3
Tb927.10.11270	199	13.2288	9.08409e-13	1.99374	3651.67	210.754	1.40368e-07	2.08096	3195.67	275.05	5.97824e-11	1.60112	1.89194	3
Tb927.10.14720	179.667	22.3681	6.19344e-10	1.80004	3494	114.355	7.83727e-07	1.99111	3720	883.842	1.61111e-12	1.86382	1.88499	3
Tb927.2.5200	186.333	11.9304	3.81608e-11	1.86683	3231.67	119.438	1.4693e-05	1.84162	3809.33	286.959	1.67873e-16	1.90858	1.87234	3
Tb927.1.4280	187.667	24.173	6.41423e-11	1.88019	3174	62.7455	2.72231e-05	1.80875	3808.67	94.0284	5.55064e-17	1.90825	1.86573	3
Tb927.6.820	127	3.60555	0.00374273	1.27239	3466.33	303.058	1.23095e-06	1.97534	4685.67	201.535	4.39132e-23	2.34765	1.86513	2
Tb927.4.2520	158.333	13.5031	3.08341e-07	1.58631	3811	78.0192	2.14584e-08	2.17176	3572.67	948.737	5.12628e-11	1.79	1.84936	3
Tb927.7.1890	190.667	5.68624	7.89669e-12	1.91025	3182	77.1168	2.50188e-05	1.81331	3641.33	91.309	1.50538e-15	1.82441	1.84932	3
Tb927.10.12020	209.667	23.3524	1.03166e-13	2.10061	3383.67	45.742	2.6595e-06	1.92823	3011.67	194.672	2.96561e-09	1.50893	1.84592	3
Tb927.10.12090	206.333	22.8108	2.46578e-13	2.06721	3234	202.297	1.49064e-05	1.84295	3245.33	172.434	1.08656e-11	1.626	1.84538	3
Tb927.8.710	187	10.1489	2.85075e-11	1.87351	3007	120.017	0.000165216	1.71359	3873.67	86.4947	1.58025e-17	1.94081	1.84264	3
Tb927.11.12120	210.333	21.4554	7.03523e-14	2.10728	3219.67	204.608	1.74663e-05	1.83478	3138.33	138.226	1.15351e-10	1.57239	1.83815	3
Tb927.8.2780	178	2	3.87395e-10	1.78334	3092.67	327.757	7.51992e-05	1.7624	3784.67	159.638	1.14331e-16	1.89622	1.81399	3
Tb927.7.3730	150.667	13.7961	3.67893e-06	1.5095	3600.33	259.494	2.6174e-07	2.05171	3638	520.63	5.32538e-14	1.82274	1.79465	3
Tb927.10.11990	173.333	16.2891	2.87309e-09	1.73659	3578.67	111.814	3.00847e-07	2.03936	3186.67	312.494	9.48825e-11	1.59661	1.79085	3
Tb927.3.720	178	14.5258	5.91411e-10	1.78334	3174	183.205	2.84023e-05	1.80875	3504	192.284	3.96919e-14	1.7556	1.78257	3
Tb927.10.11600	213.667	15.5027	1.64539e-14	2.14068	2798.67	91.6752	0.00135788	1.59486	3169	273.786	1.09546e-10	1.58775	1.77443	3
Tb927.11.5850	149.667	21.7332	7.27215e-06	1.49948	3613.67	357.385	2.52853e-07	2.0593	3514.33	384.612	1.41025e-13	1.76078	1.77319	2
Tb927.4.2040	156	12.49	6.29806e-07	1.56293	2967	166.802	0.000254677	1.69079	4091.33	415.399	3.86018e-18	2.04987	1.76786	3
Tb927.1.3070	172.667	9.86577	2.57797e-09	1.72991	3220.33	127.257	1.66904e-05	1.83516	3436.33	155.43	1.4134e-13	1.7217	1.76225	3
Tb927.3.1810	161.333	22.3681	1.93484e-07	1.61636	3426	101.887	1.67729e-06	1.95236	3418	249.044	3.53079e-13	1.71251	1.76041	3
Tb927.2.5150	191	3	6.75908e-12	1.91359	2976	95.2523	0.000226957	1.69592	3289.67	186.827	4.22792e-12	1.64821	1.75257	3
Tb927.10.5990	178	22.5167	1.04927e-09	1.78334	3094.67	291.541	7.15113e-05	1.76354	3408	301.437	6.39625e-13	1.7075	1.75146	3
Tb927.5.4100	165	20.2237	5.23478e-08	1.6531	3426.67	157.599	1.70729e-06	1.95274	3272	549.453	1.25077e-10	1.63936	1.7484	3
Tb927.10.10020	198.333	9.07377	8.87617e-13	1.98706	2670.33	125.707	0.00459108	1.52173	3400.67	174.646	3.36038e-13	1.70383	1.73754	3
Tb927.11.4450	165.667	3.05505	2.11286e-08	1.65978	2882	170.165	0.000607124	1.64235	3809.33	332.527	2.52429e-16	1.90858	1.7369	3
Tb927.10.6220	182.667	86.0717	7.8744e-07	1.8301	2790.33	1381.59	0.00564502	1.59011	3546.33	66.4254	1.01246e-14	1.77681	1.73234	3
Tb927.11.1340	172.667	14.5029	3.20126e-09	1.72991	3214	110.977	1.7789e-05	1.83155	3241	88.5042	9.03878e-12	1.62383	1.72843	3
Tb927.3.740	202.333	53.0031	5.22106e-11	2.02713	2642	71.1899	0.00588634	1.50558	3209	82.7224	1.877e-11	1.6078	1.7135	3
Tb927.11.4460	174.333	7.50555	1.39288e-09	1.74661	2840.33	259.571	0.000955221	1.61861	3542.67	154.111	1.45356e-14	1.77497	1.7134	3
Tb927.3.1300	162.667	24.0069	1.42834e-07	1.62972	3125	98.8079	4.67234e-05	1.78083	3429	52.3737	1.22393e-13	1.71802	1.70952	3
Tb927.7.2780	177.333	16.8622	8.43072e-10	1.77666	3181	255.912	2.75463e-05	1.81274	3032	142.334	1.49224e-09	1.51911	1.70284	3
Tb927.6.5010	183	7.2111	8.83573e-11	1.83344	3029.33	127.021	0.000130895	1.72631	3082	162.382	4.80695e-10	1.54417	1.70131	3
Tb927.3.3940	144.333	16.2583	2.9641e-05	1.44604	3261	227.15	1.12602e-05	1.85833	3513.33	408.255	1.81996e-13	1.76028	1.68822	2
Tb427tmp.02.5380	187.667	4.6188	1.93433e-11	1.88019	2643.67	153.132	0.0058772	1.50653	3338	84.9294	9.80719e-13	1.67243	1.68638	3
Tb927.1.2200	170.667	4.04145	4.20173e-09	1.70987	2904.33	40.5257	0.000470542	1.65508	3368.33	106.463	5.26759e-13	1.68763	1.68419	3
Tb927.11.14520	164.667	32.5013	1.56811e-07	1.64976	3033.67	368.138	0.000144746	1.72878	3317.33	65.8584	1.50292e-12	1.66207	1.68021	3
Tb927.9.7070	150	3	3.54995e-06	1.50282	3076.33	111.554	7.90941e-05	1.7531	3437.33	349.368	5.08515e-13	1.7222	1.65937	3
Tb927.10.6450	179	88.6623	2.38363e-06	1.79336	2645.33	1477.75	0.018544	1.50748	3306.67	93.5432	2.03239e-12	1.65673	1.65253	3
Tb927.7.2980	173.333	8.3865	1.97413e-09	1.73659	2924	78.2496	0.000386873	1.66629	3098.67	154.371	3.13378e-10	1.55252	1.6518	3
Tb927.5.4620	161	28.3549	3.36272e-07	1.61302	3209	152.542	1.90984e-05	1.8287	3010	367.359	8.33821e-09	1.50809	1.64994	3
Tb927.7.2440	144.333	20.5508	3.54306e-05	1.44604	3154.67	185.802	3.50805e-05	1.79774	3396.67	233.076	5.06415e-13	1.70182	1.64853	2
Tb927.6.2550	146.333	18.23	1.72684e-05	1.46608	3015.33	152.369	0.000153011	1.71833	3382	123.794	4.11093e-13	1.69447	1.6263	2
Tb927.8.6650	185	15.7162	7.20027e-11	1.85348	2642.33	136.826	0.00592748	1.50577	3012.33	185.303	2.80719e-09	1.50926	1.62284	3
Tb927.7.5480	148.667	18.5562	8.46628e-06	1.48946	3230	245.611	1.60312e-05	1.84067	3053	68.4617	7.50128e-10	1.52964	1.61992	2
Tb927.4.2030	125.333	6.80686	0.00593285	1.25569	2898.33	198.218	0.000520609	1.65166	3770	250.605	2.66997e-16	1.88887	1.59874	2
Tb927.7.3220	148	2.64575	6.75577e-06	1.48278	2801.33	228.728	0.00137838	1.59638	3415.33	233.183	3.37631e-13	1.71117	1.59678	2
Tb927.7.4730	135.667	4.04145	0.000319976	1.35922	2692.67	93.6287	0.00371915	1.53446	3656.33	234.858	2.23124e-15	1.83192	1.5752	2
Tb927.10.12660	120	6.245	0.0220233	1.20225	2968	35.0286	0.000244385	1.69136	3473.67	171.068	6.79016e-14	1.7404	1.54467	2
Tb927.11.12670	150.667	31.8957	1.02116e-05	1.5095	2710.33	229.047	0.0032703	1.54453	3136.67	199.966	1.54273e-10	1.57156	1.54186	3
Tb927.11.10810	132	4.58258	0.000939614	1.32248	2783.33	145.96	0.0015946	1.58613	3270.67	336.521	1.71073e-11	1.63869	1.51577	2
Tb927.2.4930	86.3333	1.52753	0.3658	0.864955	4342.33	1140.12	1.09562e-09	2.47455	4334.67	1055.68	1.34686e-15	2.17179	1.8371	2
Tb927.10.11760	93	10.5357	0.796933	0.931747	3729	483.308	8.58235e-08	2.12503	4591	86.0174	9.86213e-23	2.30022	1.78566	2
Tb927.11.16350	224.667	29.1947	3.85438e-15	2.25089	2561	328.361	0.0127488	1.45943	3145.33	244.508	1.58987e-10	1.5759	1.76207	2
Tb927.3.3060	199	11.3578	8.14896e-13	1.99374	2626.33	143.674	0.00684676	1.49666	3466.33	246.727	1.23136e-13	1.73673	1.74237	2
Tb927.4.1630	173.333	6.65833	1.87546e-09	1.73659	2582.67	141.143	0.010031	1.47177	3090.33	349.923	1.13968e-09	1.54834	1.58557	2
Tb927.11.16550	106	1.73205	0.317244	1.06199	3225.33	33.5012	1.54449e-05	1.83801	3262	413.797	4.01525e-11	1.63435	1.51145	2
Tb927.3.3970	139	23.6432	0.000199232	1.39261	2620.67	104.806	0.00715089	1.49343	3267.33	73.7111	4.7717e-12	1.63702	1.50769	1
Tb927.5.760	159.333	70.5431	3.08547e-05	1.59633	2458.67	933.39	0.0405383	1.40111	2998	128.946	3.27166e-09	1.50208	1.49984	2
Tb927.4.3330	144.667	48.9932	0.000190377	1.44938	2619	873.069	0.0115796	1.49248	3088	155.618	4.06121e-10	1.54717	1.49634	1
Tb927.5.1080	149	64.5833	0.000210858	1.4928	2458.33	976.28	0.0419136	1.40092	3033	86.8101	1.25987e-09	1.51962	1.47111	1
Tb927.9.3000	106	2.64575	0.317396	1.06199	2965.67	189.579	0.000260641	1.69003	3056.33	268.01	1.47406e-09	1.53131	1.42778	2
Tb927.9.5390	102.667	8.0829	0.49883	1.0286	2687.67	602.736	0.00507313	1.53161	3330.33	159.073	1.48948e-12	1.66859	1.4096	2
Tb927.3.5320	232	33.8674	1.19573e-15	2.32436	3627	209.206	1.85169e-07	2.0669	2945.67	40.5257	1.00297e-08	1.47586	1.95571	2
Tb927.6.4440	219.667	26.5016	9.98083e-15	2.20079	2752.33	305.631	0.0022842	1.56846	2879	201.859	7.66733e-08	1.44246	1.73724	2
Tb927.11.16130	182.333	4.93288	1.02589e-10	1.82676	3295	124.374	7.31103e-06	1.87771	2910	341.135	7.33224e-08	1.45799	1.72082	2
Tb927.3.5090	213.667	24.5425	3.93505e-14	2.14068	2909	270.799	0.000484648	1.65774	2688	438.086	2.1619e-05	1.34676	1.71506	2
Tb927.11.550	171.333	28.3784	1.38803e-08	1.71655	3349.67	246.723	4.28667e-06	1.90886	2910	506.9	2.34138e-07	1.45799	1.69447	2
Tb927.10.9330	180	10.583	2.57458e-10	1.80338	3041.67	302.361	0.000126184	1.73334	2778.33	215.27	9.36467e-07	1.39202	1.64291	2
Tb927.7.5460	180.333	29.1947	9.69222e-10	1.80672	2667.33	157.246	0.00475045	1.52002	2680.67	87.0192	7.37563e-06	1.34309	1.55661	2
Tb927.1.5000	150	15.7162	4.90721e-06	1.50282	2944.33	203.08	0.000326631	1.67787	2807.67	861.314	2.91299e-05	1.40672	1.52914	2
Tb927.10.11600	148.333	18.5023	9.3734e-06	1.48612	2660.33	89.8907	0.00499914	1.51603	2948	632.216	2.85516e-07	1.47703	1.49306	1
Tb927.10.14810	151.667	59.9194	7.61006e-05	1.51952	2369.67	1552.65	0.108451	1.35039	3102	115.572	2.55465e-10	1.55419	1.4747	2
Tb927.10.1510	173.333	19.0088	3.43615e-09	1.73659	1946	901.097	0.613186	1.10896	3076.33	526.958	6.86998e-09	1.54133	1.46229	2
Tb927.4.550	156	60.531	2.72499e-05	1.56293	2155.33	1286.4	0.279841	1.22825	3066.33	165.195	7.07041e-10	1.53632	1.4425	2
Tb927.11.7310	138	48.8774	0.00100823	1.38259	2773	503.44	0.00215366	1.58024	2634.67	719.565	0.000301834	1.32004	1.42762	1
Tb927.10.12330	116.333	5.50757	0.0497047	1.16552	3014.67	174.586	0.000155457	1.71795	2682.33	110.5	7.33697e-06	1.34392	1.40913	1
Tb927.7.3350	129	39.8497	0.00560218	1.29242	2312.67	1046.96	0.111401	1.31791	3223.33	391.532	7.75075e-11	1.61498	1.40844	1
Tb927.9.9550	95.3333	4.72582	0.974151	0.955124	2457	340.688	0.0296486	1.40016	2999.67	34.6747	2.64425e-09	1.50291	1.28607	1
Tb927.11.14220	183	9.53939	9.60944e-11	1.83344	2500.33	18.037	0.0197903	1.42485	2962	85.5628	7.13154e-09	1.48404	1.58078	1
Tb927.11.13970	190.333	20.5508	2.06477e-11	1.90691	2508.67	354.132	0.0198089	1.4296	2801	170.473	4.64387e-07	1.40338	1.57996	1
Tb927.5.750	147.667	63.9557	0.000274602	1.47944	2585	1568.52	0.0306677	1.4731	2972.33	42.501	5.20806e-09	1.48922	1.48059	0
Tb927.11.16470	165.333	10.6927	2.8436e-08	1.65644	2462.33	77.681	0.0269295	1.4032	2756.67	153.253	1.31098e-06	1.38116	1.48027	1
Tb927.1.2580	153.667	75.5932	0.000174519	1.53955	2555	1424.59	0.0321954	1.45601	2803.67	113.778	3.76491e-07	1.40471	1.46676	1
Tb927.5.1490	111.333	6.35085	0.133431	1.11542	3306.67	9.29157	6.26621e-06	1.88436	2759	183.303	1.34733e-06	1.38233	1.4607	1
Tb927.10.13800	162.333	13.5769	8.47928e-08	1.62638	2620.33	209.51	0.00733859	1.49324	2502.67	299.802	0.000712684	1.2539	1.45784	1
Tb927.10.11630	144.667	63.5164	0.000532489	1.44938	2529.67	607.209	0.0190657	1.44157	2838.33	479.068	9.54895e-07	1.42208	1.43768	0
Tb927.11.12730	135	63.4586	0.00439653	1.35254	2569	1241.14	0.0243637	1.46398	2943	165.375	1.40484e-08	1.47452	1.43035	0
Tb927.11.11030	159.667	5.03322	1.54988e-07	1.59967	2542.33	165.065	0.0142028	1.44879	2428.33	96.0954	0.00238497	1.21666	1.4217	1
Tb927.5.1960	146	51.5073	0.000162357	1.46274	2566.67	297.923	0.0120135	1.46265	2640.67	1497.83	0.00850762	1.32305	1.41615	0
Tb927.8.5180	195.667	17.2143	3.20559e-12	1.96034	2458.33	121.332	0.0279138	1.40092	1644	88.6059	0.0137992	0.823689	1.39498	1
Tb927.11.4550	146	9	1.40993e-05	1.46274	2517.67	258.506	0.0178275	1.43473	2344.67	131.823	0.0127016	1.17474	1.35741	0
Tb927.2.3160	111.333	8.73689	0.134508	1.11542	2756.33	330.051	0.00222895	1.57074	2646	212.247	2.21351e-05	1.32572	1.33729	1
Tb927.10.7080	130.333	15.1438	0.00176348	1.30578	2633.67	334.351	0.00684019	1.50084	2159.67	200.754	0.226701	1.08205	1.29622	1
Tb927.11.9530	100.667	0.57735	0.626811	1.00856	2307.33	129.739	0.0845724	1.31487	3064.33	73.0023	5.74458e-10	1.53531	1.28625	1
Tb927.11.9400	106	3.60555	0.317625	1.06199	2661.67	167.554	0.00501387	1.51679	2545.67	215.945	0.000225136	1.27545	1.28474	1
Tb927.10.16070	112	1.73205	0.117041	1.1221	2640.33	382.207	0.00660601	1.50463	2307.33	83.8113	0.0241724	1.15604	1.26093	1
Tb927.5.2140	154.333	13.7961	1.13501e-06	1.54623	2532.67	405.475	0.0166604	1.44328	1374	26.0576	3.97241e-05	0.688411	1.22597	1
Tb927.11.7100	92.3333	9.50438	0.747378	0.925068	1795.33	931.975	0.972206	1.0231	3398.67	1275.68	4.58853e-08	1.70282	1.217	1
Tb927.8.6750	122.667	6.50641	0.0116295	1.22897	2511.67	157.306	0.0182871	1.43131	1621.67	68.0392	0.00898528	0.812499	1.15759	0
Tb927.5.810	266	5.19615	2.32547e-20	2.665	2134.67	137.158	0.243447	1.21647	2376.67	117.074	0.0068469	1.19077	1.69075	1
Tb927.11.14800	194.667	18.7172	4.86063e-12	1.95032	2367.33	57.8302	0.0552371	1.34906	2527.33	117.921	0.000284394	1.26626	1.52188	1
Tb927.10.13570	168.333	71.8146	4.11903e-06	1.6865	2345.33	1702.68	0.134963	1.33652	2884.33	255.508	8.48877e-08	1.44513	1.48938	1
Tb927.7.4660	191.333	8.96289	7.19585e-12	1.91693	2201.67	108.933	0.165842	1.25465	2424	82.3468	0.00258282	1.21449	1.46202	1
Tb927.6.850	197	27.2213	5.68449e-12	1.9737	2137	63.9766	0.239728	1.2178	2344.67	198.051	0.0135287	1.17474	1.45541	1
Tb927.11.15350	173	81.4125	3.99628e-06	1.73325	2109	1385.6	0.352451	1.20185	2854.33	87.3232	1.02233e-07	1.4301	1.45506	1
Tb927.10.5130	187.333	83.5005	2.00417e-07	1.87685	2043.67	1345.57	0.453323	1.16462	2610.33	141.797	4.34338e-05	1.30785	1.44977	1
Tb927.11.2900	192.333	32.3161	3.99967e-11	1.92695	2490.33	222.003	0.0220369	1.41916	1996.33	51.0131	0.970616	1.00022	1.44877	1
Tb927.11.13960	210.667	6.4291	2.29251e-14	2.11062	1865.67	66.4931	0.784304	1.06318	2294	299.681	0.0365085	1.14936	1.44105	1
Tb927.7.4520	178.667	7.50555	3.49513e-10	1.79002	2111.33	56.0476	0.275064	1.20318	2591.33	79.4313	6.21196e-05	1.29833	1.43051	1
Tb927.7.3550	182.333	8.62168	1.14236e-10	1.82676	2388.67	57.2917	0.0472503	1.36122	2196.33	57.5529	0.136188	1.10042	1.42947	1
Tb927.7.4430	186.333	7.63763	3.17313e-11	1.86683	2090	99.955	0.307469	1.19102	2284.67	73.9211	0.035513	1.14468	1.40084	1
Tb927.10.10850	149	74.3572	0.000438775	1.4928	2207.67	1374.51	0.226067	1.25807	2875	321.361	1.49632e-07	1.44045	1.39711	0
Tb927.3.5250	178.333	14.8436	5.42563e-10	1.78668	2475	87.0689	0.0243725	1.41042	1878	311.203	0.424743	0.940929	1.37934	1
Tb927.3.5010	134.667	48.6758	0.00221556	1.3492	2301.33	639.42	0.0994334	1.31145	2761.67	179.277	1.24733e-06	1.38367	1.34811	0
Tb927.2.3880	127	7	0.00383327	1.27239	2253.33	300.69	0.123185	1.2841	2949.67	402.737	4.3586e-08	1.47786	1.34478	0
Tb927.10.1510	117.333	32.4705	0.0560555	1.17554	2552.33	202.747	0.0131678	1.45449	2717	145.887	3.39025e-06	1.36129	1.33044	0
Tb927.8.1960	186.333	13.5769	4.1798e-11	1.86683	2232.33	68.1567	0.137292	1.27213	1664	191.162	0.0213594	0.833709	1.32422	1
Tb927.8.3850	146.667	28.589	2.69728e-05	1.46942	2553.33	45.7639	0.0127479	1.45506	2085.33	102.256	0.491373	1.04481	1.3231	0
Tb927.7.2610	125	55.8659	0.0235449	1.25235	2410.33	1252.62	0.0700395	1.37357	2642.33	76.1074	1.8392e-05	1.32388	1.3166	0
Tb927.11.16600	132.667	62.2281	0.00668812	1.32916	2081.67	1053.78	0.365854	1.18627	2858.67	129.33	1.00296e-07	1.43227	1.3159	0
Tb927.3.3670	123.667	53.4072	0.0280149	1.23899	2184.67	1137.15	0.231724	1.24497	2828	181.075	2.4779e-07	1.4169	1.30029	0
Tb927.9.17940	120.333	3.78594	0.0201409	1.20559	2155	315.677	0.221043	1.22806	2795.67	394.867	1.47476e-06	1.4007	1.27812	0
Tb927.3.2900	134.667	44.1059	0.00175166	1.3492	2077	805.821	0.355534	1.18361	2582.67	712.097	0.000757065	1.29399	1.2756	0
Tb927.1.4650	92.6667	8.0829	0.771439	0.928407	2525.67	218.66	0.0165134	1.43929	2701.67	351.762	1.02923e-05	1.35361	1.24044	0
Tb927.6.1870	98.6667	5.1316	0.770754	0.98852	2572.33	171.588	0.0110303	1.46588	2522	336.352	0.000526987	1.26359	1.23933	0
Tb927.11.6160	118	5.56776	0.0346085	1.18222	2352.67	246.93	0.062743	1.3407	2378.33	166.401	0.00694773	1.19161	1.23818	0
Tb927.11.8470	127.333	5.03322	0.00345097	1.27573	2176.67	327.665	0.196013	1.24041	2342	157.801	0.0136347	1.17341	1.22985	0
Tb927.10.5250	111	4.3589	0.141018	1.11209	2438.33	161.01	0.0327977	1.38952	2279.33	347.219	0.0488055	1.14201	1.21454	0
Tb927.11.6130	140.667	16.2583	9.10842e-05	1.40931	2375.67	35.2184	0.0519439	1.35381	1634	107.429	0.0115891	0.818678	1.19393	0
Tb927.11.16610	166.667	17.6163	2.60617e-08	1.6698	1853	167.311	0.817547	1.05596	1693.33	316.964	0.0401923	0.848406	1.19139	1
Tb927.8.7760	122.667	8.3865	0.0118019	1.22897	2528.67	296.615	0.0164857	1.441	1796.33	124.669	0.158092	0.900012	1.18999	0
Tb927.8.4200	165	64.0937	4.03493e-06	1.6531	1971	119.662	0.531566	1.1232	1519.67	300.6	0.00162844	0.761394	1.17923	1
Tb927.6.4050	140.667	55.1574	0.000777591	1.40931	1471.33	808.733	0.324243	0.838462	2441.33	510.314	0.00447388	1.22317	1.15698	0
Tb927.9.9520	144	18.0278	3.51962e-05	1.44271	2045	290.277	0.386585	1.16537	1666	119.528	0.020897	0.834711	1.1476	0
Tb927.3.790	131	47.9479	0.00497883	1.31246	1495.33	750.371	0.358664	0.852139	2546.67	684.005	0.00127547	1.27595	1.14685	0
Tb927.11.4320	144.333	10.0664	2.44735e-05	1.44604	2053.33	35.949	0.36803	1.17012	1555.33	165.049	0.0026185	0.779264	1.13181	0
Tb927.9.3460	149.667	32.7159	1.45611e-05	1.49948	2072.67	102.549	0.335393	1.18114	1374	275.964	6.41667e-05	0.688411	1.12301	0
Tb927.11.6240	138.333	12.897	0.000166609	1.38593	2056	103.504	0.363774	1.17164	1612	114.451	0.0076734	0.807656	1.12174	0
Tb927.7.2660	141.333	14.4338	7.00845e-05	1.41599	1860.33	104.582	0.79821	1.06014	1693	32.7414	0.032313	0.848239	1.10812	0
Tb927.11.2300	143.667	15.5027	3.54396e-05	1.43937	1792.67	190.224	0.977227	1.02158	1693.33	130.929	0.0337101	0.848406	1.10312	0
Tb927.7.930	166.333	32.0364	9.04505e-08	1.66646	1449.33	325.694	0.268753	0.825925	1599.67	92.2244	0.00594339	0.801476	1.09795	1
Tb927.11.4440	144.333	19.5533	3.38879e-05	1.44604	1816	112.694	0.914856	1.03488	1569.67	182.506	0.00358398	0.786446	1.08912	0
Tb927.4.410	136.333	7.50555	0.000272432	1.36589	2023.67	113.271	0.423198	1.15322	1477	342.326	0.000756607	0.740017	1.08638	0
Tb927.8.4220	134	9.53939	0.000559676	1.34252	1808	179.198	0.936299	1.03032	1662	118.292	0.0194498	0.832707	1.06851	0
Tb927.11.4400	132.333	4.04145	0.000850477	1.32582	1862	36.1663	0.793714	1.06109	1594	160.477	0.00564763	0.798637	1.06185	0
Tb927.9.13510	129.333	8.62168	0.00207267	1.29576	2045.67	178.284	0.383063	1.16575	1417	142.787	0.000123151	0.709955	1.05716	0
Tb927.7.7220	145.667	28.0416	3.51347e-05	1.4594	1564.33	343.851	0.46648	0.89146	1598.67	81.5434	0.00578987	0.800975	1.05061	0
Tb927.9.5460	101.667	21.0792	0.573034	1.01858	1120	860.866	0.0414623	0.638249	2882	520.12	4.83609e-07	1.44396	1.0336	0
Tb927.3.1780	127.333	12.6623	0.00377421	1.27573	1792.33	46.1988	0.978047	1.02139	1528.67	34.6458	0.00134122	0.765903	1.02101	0
Tb927.10.11730	120	17.5784	0.0247526	1.20225	1998.67	177.72	0.473644	1.13897	1229.33	39.5769	1.18137e-06	0.615929	0.985718	0
Tb927.10.12740	103.667	11.3725	0.442204	1.03861	1132.33	936.149	0.0475254	0.645278	2321	131.011	0.0194975	1.16288	0.948925	0
Tb927.11.830	131.667	27.2091	0.00176476	1.31914	1456.33	104.213	0.274515	0.829914	1276.67	459.583	1.63037e-05	0.639645	0.929566	0
Tb927.11.15000	189	6.55744	1.34759e-11	1.89355	2214	140.182	0.154259	1.26168	2171	67.4389	0.190476	1.08773	1.41432	1
Tb927.5.1570	196.333	6.65833	1.46839e-12	1.96702	1996.33	81.2917	0.477406	1.13764	2078	70.0643	0.524581	1.04113	1.38193	1
Tb927.5.4030	191.333	9.29157	7.29516e-12	1.91693	1975.33	246.579	0.523947	1.12567	2198.33	44.2869	0.132272	1.10142	1.38134	1
Tb927.9.3530	185.667	18.7172	7.28493e-11	1.86015	2027	68.4617	0.416466	1.15512	2104.33	174.07	0.412826	1.05433	1.35653	1
Tb927.8.4390	181.667	67.6782	9.42875e-08	1.82008	2169.67	131.728	0.200216	1.23642	2020.33	112.736	0.831629	1.01224	1.35625	1
Tb927.5.4320	164	80.895	2.83961e-05	1.64308	2275.67	1537.87	0.174651	1.29682	2198.33	1924.24	0.467328	1.10142	1.34711	1
Tb927.4.1680	183	16.0935	1.36876e-10	1.83344	1907.33	25.658	0.679223	1.08692	2098.67	119.358	0.433193	1.05149	1.32395	1
Tb927.8.1680	176.667	25.7941	2.1165e-09	1.76999	2287.33	225.172	0.0977586	1.30347	1768.67	107.705	0.107625	0.88615	1.31987	1
Tb927.7.7380	193	8	4.18333e-12	1.93363	1814	72.1942	0.920126	1.03374	1964.33	47.543	0.842343	0.984184	1.31718	1
Tb927.7.250	172.333	12.897	3.27551e-09	1.72657	2153.33	66.0404	0.219026	1.22711	1984.67	102.51	0.960969	0.994372	1.31602	1
Tb927.8.4540	178.333	76.068	6.23904e-07	1.78668	1820.33	1408.82	0.917452	1.03735	2212.33	159.82	0.11238	1.10844	1.31082	1
Tb927.4.1310	183.667	8.14453	7.39911e-11	1.84012	1947.33	55.7704	0.584204	1.10972	1890.67	27.2091	0.459378	0.947275	1.29904	1
Tb927.11.3100	173.333	17.6163	3.12595e-09	1.73659	2175	70.8731	0.193669	1.23946	1753.33	108.408	0.0861597	0.878468	1.28484	1
Tb927.11.3650	151	12.1244	3.11595e-06	1.51284	2167.33	123.005	0.202808	1.23509	2120.33	243.233	0.356459	1.06234	1.27009	1
Tb927.6.4720	166.667	2.51661	1.51559e-08	1.6698	1981	136.484	0.510111	1.1289	2015.33	101.933	0.860173	1.00974	1.26948	1
Tb927.7.7190	177.667	16.0416	7.20063e-10	1.78	1843.67	75.182	0.841584	1.05064	1915.67	127.649	0.580261	0.959801	1.26348	1
Tb927.11.2250	179.667	2.51661	2.29131e-10	1.80004	1755.67	133.005	0.923898	1.00049	1971	76.1512	0.881111	0.987524	1.26269	1
Tb927.11.220	179.667	3.05505	2.30594e-10	1.80004	1781	29.5466	0.991574	1.01493	1924.33	105.973	0.623446	0.964143	1.25971	1
Tb927.5.1580	149.333	19.0351	7.02882e-06	1.49614	2331.67	243.241	0.0726315	1.32874	1904.33	108.914	0.524299	0.954123	1.25967	0
Tb927.7.4120	166	5.56776	1.97115e-08	1.66312	1937	159.772	0.60891	1.10383	1986.33	140.222	0.970842	0.995207	1.25405	1
Tb927.7.2580	153.333	14.5717	1.61557e-06	1.53621	2291.33	90.257	0.0939226	1.30575	1812	96.2341	0.192216	0.907861	1.24994	1
Tb927.8.3090	171	27.074	1.36497e-08	1.71321	1919	15.5242	0.650826	1.09357	1856.33	77.436	0.323471	0.930073	1.24562	1
Tb927.11.6600	102.333	6.02771	0.518437	1.02526	2328.67	181.423	0.0734673	1.32703	2733	905.259	0.000149228	1.36931	1.24053	0
Tb927.9.11050	131	11.5326	0.00136391	1.31246	2362.33	292.541	0.0591341	1.34621	2083.33	209.505	0.506918	1.04381	1.23416	0
Tb927.11.5840	146.667	30.2875	2.99825e-05	1.46942	2234.67	171.934	0.136207	1.27346	1893.33	209.677	0.479779	0.948611	1.2305	0
Tb927.11.9100	110	8.88819	0.170123	1.10207	2178.67	181.332	0.190748	1.24155	2689.33	169.618	7.01799e-06	1.34743	1.23035	0
Tb927.11.9440	89.3333	4.6188	0.538989	0.895011	2321	74.3236	0.0767212	1.32266	2890.67	356.786	1.27373e-07	1.4483	1.22199	0
Tb927.8.4190	140.667	5.85947	7.11713e-05	1.40931	2213	40.9512	0.154511	1.26111	1954.33	84.5596	0.785697	0.979174	1.21653	0
Tb927.9.5260	95.6667	8.5049	1	0.958464	2278	498.698	0.110158	1.29815	2773	436.258	3.17191e-06	1.38935	1.21532	0
Tb927.11.3440	140.667	26.0832	0.00013746	1.40931	2232.67	290.693	0.139896	1.27232	1891.33	290.906	0.478624	0.947609	1.20975	0
Tb927.8.5370	110.667	8.02081	0.151074	1.10875	2570.33	212.024	0.0113312	1.46474	2105.67	191.113	0.408662	1.055	1.2095	0
Tb927.8.1770	153.667	25.4231	2.62395e-06	1.53955	2051.33	91.2433	0.371882	1.16898	1823.67	101.115	0.222386	0.913706	1.20741	1
Tb927.7.2670	150	6.245	3.70174e-06	1.50282	2039.67	57.1431	0.392712	1.16234	1902.33	40.6981	0.512912	0.953121	1.20609	1
Tb927.1.2600	117.667	29.5353	0.0497384	1.17888	2379.67	790.046	0.063712	1.35609	2105.33	1164.29	0.574893	1.05483	1.1966	0
Tb927.7.1170	105.667	2.08167	0.332979	1.05865	2320.33	359.117	0.0804116	1.32228	2406.33	114.072	0.00379661	1.20564	1.19552	0
Tb927.11.14750	158.667	71.7658	4.04199e-05	1.58965	1782.67	883.454	0.996306	1.01588	1921	322.317	0.620566	0.962473	1.18933	1
Tb927.6.600	161.667	33.5609	4.28718e-07	1.6197	1888.33	207.524	0.727504	1.0761	1740	43.0929	0.069297	0.871787	1.1892	1
Tb927.9.9450	134.333	11.0151	0.000521652	1.34586	2353	69.6348	0.0612699	1.34089	1755.67	88.1892	0.088622	0.879637	1.1888	0
Tb927.1.670	138.333	47.606	0.000862486	1.38593	1911	815.382	0.688185	1.08901	2134.33	854.205	0.415804	1.06936	1.18143	0
Tb927.10.8360	109.333	1.52753	0.187801	1.09539	2386	72.2703	0.0482296	1.3597	2128	133	0.320131	1.06619	1.17376	0
Tb927.7.7170	156	14.1774	6.74075e-07	1.56293	1788.67	54.4457	0.987875	1.0193	1857	97	0.32658	0.930407	1.17088	1
Tb927.7.4980	124	5.56776	0.00827792	1.24233	2326	77.3822	0.0741243	1.32551	1844.33	106.931	0.284002	0.924061	1.16397	0
Tb927.11.2030	163	2	5.01066e-08	1.63306	1581	42.5088	0.496085	0.900957	1852	145.165	0.311616	0.927902	1.15397	1
Tb927.8.4370	143.667	12.6623	3.23248e-05	1.43937	1882	14.7309	0.742442	1.07249	1894.67	95.0491	0.478953	0.949279	1.15371	0
Tb927.7.2680	145.667	11.6762	1.67827e-05	1.4594	1814.33	61.46	0.919226	1.03393	1794	287.395	0.165244	0.898843	1.13072	0
Tb927.9.10280	90	1	0.581768	0.901691	2082	311.048	0.324041	1.18646	2588.67	403.8	0.000161895	1.29699	1.12838	0
Tb927.7.2140	117.333	32.3471	0.055927	1.17554	1820	944.278	0.911279	1.03716	2330.67	590.514	0.0338287	1.16773	1.12681	0
Tb927.8.4020	116.667	1.52753	0.0458287	1.16886	2293	146.38	0.0932801	1.3067	1789	181.133	0.14641	0.896337	1.12397	0
Tb927.10.8720	117.333	28.1129	0.0518398	1.17554	1680.33	1224.3	0.758366	0.957564	2465	523.43	0.0030313	1.23503	1.12271	0
Tb927.10.1540	125.333	11.5902	0.00625532	1.25569	2149	120.503	0.224826	1.22464	1749	225.435	0.085954	0.876296	1.11888	0
Tb927.7.5680	142	20.2237	7.08205e-05	1.42267	1660.67	159.438	0.679231	0.946357	1958.67	95.0438	0.810426	0.981345	1.11679	0
Tb927.6.1670	136.333	14.1892	0.00031228	1.36589	1738.67	41.065	0.878579	0.990806	1948.67	257.078	0.760031	0.976335	1.11101	0
Tb927.11.360	102	19.6977	0.550326	1.02192	1795.67	1112.52	0.972202	1.02329	2514.67	496.831	0.00107473	1.25992	1.10171	0
Tb927.10.14950	121.333	10.0167	0.0165478	1.21561	2017.67	318.858	0.438619	1.1498	1806.67	310.217	0.195994	0.905189	1.0902	0
Tb927.9.3580	87.6667	5.50757	0.438668	0.878314	1985.33	434.108	0.507594	1.13137	2486.33	118.568	0.000707784	1.24572	1.08514	0
Tb927.9.15040	124.333	11.3725	0.00804497	1.24567	1678.33	49.9633	0.722431	0.956424	2056.33	153.155	0.635679	1.03028	1.07746	0
Tb927.11.6430	102.667	10.6927	0.500472	1.0286	1639	1027.67	0.656577	0.93401	2515.33	436.023	0.000847174	1.26025	1.07429	0
Tb927.9.13150	92.3333	4.04145	0.745949	0.925068	1997.67	211.453	0.476238	1.1384	2277.67	120.766	0.0406922	1.14117	1.06821	0
Tb927.9.9290	87.3333	2.08167	0.419017	0.874974	1894	154.282	0.712846	1.07933	2481.33	135.884	0.000806211	1.24322	1.06584	0
Tb927.9.4080	88.6667	0.57735	0.496627	0.888332	1894.33	333.536	0.714257	1.07952	2442	91.8477	0.00178651	1.22351	1.06379	0
Tb927.11.2610	111	28.931	0.165513	1.11209	1519.67	934.884	0.412302	0.866006	2365	596.893	0.0204182	1.18493	1.05434	0
Tb927.8.3780	110.667	28.7112	0.17432	1.10875	1475.33	1470.3	0.384323	0.840742	2382	328.105	0.0083425	1.19345	1.04764	0
Tb927.3.1920	136.333	20.108	0.000374868	1.36589	1507.67	222.446	0.357501	0.859167	1811.67	277.794	0.204546	0.907694	1.04425	0
Tb927.8.7820	129.333	25.7747	0.00308772	1.29576	1225.67	942.13	0.0879042	0.698465	2256.33	650.351	0.102278	1.13048	1.04157	0
Tb927.2.5000	93.3333	4.6188	0.820602	0.935087	1831.33	87.1569	0.87411	1.04361	2281.67	155.902	0.0388984	1.14318	1.04063	0
Tb927.10.5150	102.667	18.8768	0.508354	1.0286	1463	1295.86	0.349818	0.833713	2464	304.619	0.00161141	1.23453	1.03228	0
Tb927.8.1460	107.667	27.4651	0.27294	1.07869	1399.67	842.197	0.229115	0.797622	2383.33	505.797	0.01216	1.19411	1.02348	0
Tb927.11.9410	85.6667	10.5987	0.337055	0.858276	1586.33	969.737	0.541215	0.903997	2604	423.805	0.000126744	1.30467	1.02232	0
Tb927.11.2370	96.6667	15.695	0.923902	0.968483	1625	998.452	0.62434	0.926031	2299	418.989	0.0399203	1.15186	1.01546	0
Tb927.11.6870	107	7	0.274967	1.07201	2187.67	41.6693	0.179768	1.24668	1389.67	426.634	0.000162435	0.696261	1.00498	0
Tb927.9.7110	91.3333	1.52753	0.673412	0.915049	2163	46.7654	0.207318	1.23262	1628	194.741	0.0112182	0.815672	0.98778	0
Tb927.11.2260	111	10.1489	0.143597	1.11209	1717.67	15.6312	0.823291	0.978839	1693	151.565	0.0339636	0.848239	0.979721	0
Tb927.10.12800	107	14.7986	0.281254	1.07201	1913	136.297	0.665906	1.09015	1467.33	619.452	0.00171578	0.735174	0.965779	0
Tb927.9.1120	102.667	4.50925	0.497308	1.0286	2012.67	8.73689	0.444105	1.14695	1417	448.602	0.000317085	0.709955	0.961833	0
Tb927.6.4960	87.3333	7.02377	0.420664	0.874974	1390	1099.85	0.236169	0.792113	2354.67	76.6572	0.0101749	1.17975	0.948946	0
Tb927.6.3870	86.6667	7.50555	0.385029	0.868295	1425.33	1181.46	0.286902	0.812248	2292.67	71.3045	0.0309926	1.14869	0.943077	0
Tb927.11.10560	97.6667	6.65833	0.846147	0.978501	1828.33	41.6813	0.881986	1.0419	1599.67	775.371	0.0243265	0.801476	0.940627	0
Tb927.10.14930	112	5.56776	0.117834	1.1221	1537.67	64.9025	0.409589	0.876263	1637.33	278.22	0.014853	0.820348	0.939572	0
Tb927.2.4710	83	2.64575	0.221698	0.831559	1768.67	132.508	0.958594	1.0079	1651.67	102.051	0.0159938	0.82753	0.888997	0
Tb927.1.4540	82.6667	1.52753	0.209819	0.82822	1607	110.91	0.552951	0.915774	1635.33	123.783	0.012016	0.819346	0.854447	0
Tb927.11.7890	115.333	10.6927	0.0629464	1.1555	2044	64.0937	0.384842	1.16481	2025	115.191	0.805109	1.01458	1.11163	0
Tb927.11.7450	92.3333	2.08167	0.745716	0.925068	2362.67	133.238	0.0574573	1.3464	2067.67	73.6637	0.575071	1.03596	1.10248	0
Tb927.9.4680	113.667	8.5049	0.0867261	1.1388	1846.33	51.8684	0.834545	1.05216	2161	115.503	0.217651	1.08272	1.09123	0
Tb927.11.6010	113	5.19615	0.0974686	1.13212	2212.67	79.1539	0.155	1.26092	1742.33	134.076	0.0738365	0.872956	1.08867	0
Tb927.8.2850	109.333	4.04145	0.188284	1.09539	2105	148.233	0.285182	1.19957	1858.67	81.8189	0.331962	0.931242	1.0754	0
Tb927.11.5960	105	6.55744	0.367332	1.05197	2250.67	63.5715	0.122303	1.28258	1763	91.9946	0.0987558	0.883311	1.07262	0
Tb927.2.4440	94.3333	3.78594	0.896818	0.945105	2295.33	24.5832	0.0912181	1.30803	1884.67	302.533	0.451294	0.944269	1.0658	0
Tb927.9.12320	112.333	8.73689	0.111973	1.12544	2075.33	26.7644	0.330549	1.18266	1759.33	51.3258	0.0927856	0.881474	1.06319	0
Tb927.11.1980	92.3333	2.08167	0.745716	0.925068	1963	249.032	0.550993	1.11865	2277.33	342.742	0.0500439	1.14101	1.06157	0
Tb927.10.4430	99	13.7477	0.749246	0.99186	2284.33	475.295	0.105102	1.30176	1759.33	1463.29	0.322517	0.881474	1.05837	0
Tb927.8.4500	103	5.19615	0.477399	1.03193	1759	146.427	0.932806	1.00239	2219	127.165	0.10086	1.11178	1.0487	0
Tb927.11.860	112	9.53939	0.11953	1.1221	1637	117.043	0.621936	0.93287	2172.67	37.1663	0.185854	1.08856	1.04785	0
Tb927.11.11770	93.3333	2.88675	0.82042	0.935087	2176.67	37.6342	0.191664	1.24041	1870.67	207.503	0.384771	0.937255	1.03758	0
Tb927.10.1630	87	1.73205	0.400752	0.871634	2223	128.105	0.145893	1.26681	1887	483.64	0.486121	0.945438	1.02796	0
Tb927.9.10770	97.6667	6.50641	0.846123	0.978501	1941.67	62.5646	0.597309	1.10649	1993.33	108.26	0.988293	0.998714	1.0279	0
Tb927.6.4950	105.333	3.05505	0.349362	1.05531	1939.67	230.489	0.603635	1.10535	1819.33	82.7124	0.210182	0.911535	1.02407	0
Tb927.9.14120	102.667	5.03322	0.497478	1.0286	1917.67	24.1937	0.654055	1.09281	1897.67	242.688	0.502084	0.950782	1.02406	0
Tb927.11.6440	100	3.60555	0.673673	1.00188	1935.67	221.279	0.612811	1.10307	1878	583.208	0.466725	0.940929	1.01529	0
Tb927.11.7590	95	3.4641	0.948287	0.951785	1730.67	293.151	0.858551	0.986247	2198	54.6717	0.133057	1.10126	1.0131	0
Tb927.10.12780	95.3333	7.50555	0.97422	0.955124	1851.33	281.569	0.822727	1.05501	2044.67	118.306	0.696139	1.02443	1.01152	0
Tb927.9.7480	80.6667	0.57735	0.149056	0.808182	1971	198.32	0.53253	1.1232	2189	215.808	0.158178	1.09675	1.00938	0
Control	99.8125	19.4571	1	1	1754.8	377.335	1	1	1995.93	181.956	1	1.00002	1.00001	0
Tb927.8.4650	106.333	24.3379	0.323518	1.06533	1483.33	1324.01	0.38336	0.845301	2152.67	565.184	0.298228	1.07854	0.996392	0
Tb927.8.910	102	3.60555	0.538721	1.02192	1758.67	224.816	0.932104	1.0022	1860.67	383.568	0.367832	0.932244	0.985455	0
Tb927.9.13970	89	5.2915	0.518162	0.891672	1737.67	48.0867	0.875938	0.990236	2095.33	452.642	0.48271	1.04982	0.977242	0
Tb927.9.8060	82.3333	0.57735	0.198509	0.82488	1933.67	122.932	0.616373	1.10193	1924.33	17.1561	0.621721	0.964143	0.963651	0
Tb927.9.6470	85	4.58258	0.302753	0.851597	1613.33	1157.06	0.608815	0.919383	2166.33	16.2583	0.201156	1.08539	0.952124	0
Tb927.8.4820	107	7.93725	0.275491	1.07201	1503.33	344.927	0.353184	0.856698	1848.67	145.18	0.300322	0.926232	0.951647	0
Tb927.10.12760	105	1	0.365749	1.05197	1618.33	367.01	0.582855	0.922232	1751	303.363	0.0940227	0.877298	0.950501	0
Tb927.6.3490	91.3333	1.52753	0.673412	0.915049	1627.67	27.7549	0.599633	0.927551	1841.67	265.877	0.28787	0.922725	0.921775	0
Tb927.2.3920	88.3333	6.65833	0.478	0.884993	1435.67	1139.15	0.297286	0.818137	2044.33	529.612	0.727461	1.02427	0.909132	0
Tb927.11.8020	95	5	0.948341	0.951785	1554.67	74.6079	0.442457	0.885951	1748.67	419.853	0.102042	0.876129	0.904622	0

## Sheet: Summary
GeneID	Annotation	Category	Alsford RNAi	MKT1 association	Enrichment PGKB	Enrichment BLA	No slides +ve	Ratio total RNA	Ratio pA RNA	Total RNA slides +ve	pA RNA slides+ve
Tb927.11.530	RBP3	RNA binding	b3D	none	0	0	6	17.2111	6.92658	3	3
Tb927.3.1340	ZC3H7=CBP66, nuclear cap-binding complex	RNA binding	b3dp	none	0	0	6	2.77421	2.78452	3	3
Tb927.10.2190	hypothetical protein, conserved, N-terminal DUF667, C-terminal poly(Q), no yeast or human match	0	B3B6DP	none	0	19.9658	6	4.29115	2.70675	3	3
Tb927.7.1390	RBSR2	RNA processing	B3B6DP	none	0	0	6	2.79501	2.64004	3	3
Tb927.6.4270	hypothetical protein, conserved, NADH dehydrogenase?	0	B3B6dP	Y2H	2.44787	0	6	3.06357	2.51646	3	3
Tb927.10.550	hypothetical protein, conserved	0	B3B6D	none	1.75049	0	6	4.09738	2.43353	3	3
Tb927.10.13980	hypothetical protein, conserved	0	b36d	none	0	15.2045	6	2.8013	2.40762	3	3
Tb927.11.500	UBP1	RNA binding	P	none	0	0	6	2.74054	2.2614	3	3
Tb927.10.7440	MTR4	RNA degradation	B3B6	none	0	0	6	2.59687	2.2339	3	3
Tb927.10.13540	RBP12	RNA binding	p	none	0	0	6	2.41382	2.22598	3	3
Tb927.10.15310	hypothetical protein, conserved, linked to melarsoprol resistance, no yeast/human by NCBI	0	b6	none	0	50.2042	6	2.17461	2.21467	3	3
Tb927.8.2810	XRNC	RNA degradation	p	none	0	0	6	2.69087	2.2119	3	3
Tb927.5.1600	hypothetical protein, conserved	0	0	Y2H	0	9.11191	6	2.46735	2.17683	3	3
Tb927.3.4210	hypothetical protein, conserved, dsRNA binding domain	Mitochondrial pathway	b6D	none	0	0	6	2.01529	2.14142	3	3
Tb927.11.7140	cell cycle sequence binding phosphoprotein CSB)II	RNA binding	b6	none	0	0	6	2.24451	2.10936	3	3
Tb927.9.6870	RBSR1	RNA processing	B3B6DP	none	0	0	6	2.30541	2.09716	3	3
Tb927.10.14150	hypothetical protein, conserved, related to yeast BFR1, component pf polysomal mRNP. Weak chromsomal segregation ATPase domain.	0	B6D	none	0	15.5648	6	2.18553	2.0746	3	3
Tb927.6.4770	MKT1	RNA degradation	B3B6D	TAP	0	0	6	2.19546	1.99832	3	3
Tb927.7.4900	XRNA	RNA degradation	B3B6P	TAP	0	0	6	2.60236	1.97234	3	3
Tb927.5.2620	hypothetical protein, conserved, ubiquitin-like C-terminus, no yeast or human match	0	DP	none	0	12.8262	6	2.38362	1.96144	3	3
Tb927.5.1990	hypothetical protein, conserved, poly(Q) tracts	0	B3B6DP	TAP Y2H	0	23.9101	6	2.33394	1.94446	3	3
Tb927.6.4530	RBP17	RNA binding	B6D	none	0	0	6	2.24361	1.92728	3	3
Tb927.5.3450	hypothetical protein, conserved	0	D	none	2.00926	0	6	2.62608	1.91639	3	3
Tb927.9.4560	RBP32	RNA binding	d	none	0	0	6	2.25533	1.90545	3	3
Tb927.6.670	RRP45 exosome complex PH subunit	RNA degradation	D	none	0	0	6	2.15041	1.90195	3	3
Tb927.5.1750	RBP30	RNA binding	p	none	0	0	6	2.27086	1.89594	3	3
Tb927.4.4230	RBP31, in silico screen suggests component of motile flagellae.	RNA binding	b36dp	none	0	0	6	2.2415	1.88961	3	3
Tb927.3.1910	hypothetical protein, conserved, histone RNA binding domain 259-326	RNA binding	B6	Y2H	0	6.16743	6	2.73993	1.88236	3	3
Tb927.10.13720	RBP29	RNA binding	B6DP	none	0	10.1021	6	2.3612	1.87926	3	3
Tb927.4.3470	hypothetical protein, conserved, no yeast or human match	0	B3D	Y2H	0	4.50422	6	2.05986	1.87583	3	3
Tb927.11.12640	hypothetical protein, conserved, weak RhoGEF domain, pleckstrin homology domain	0	b6P	none	0	8.0679	6	2.31476	1.85227	3	3
Tb927.6.2330	RGG1	RNA processing	#N/A	none	0	0	6	2.37715	1.8449	3	3
Tb927.5.4450	hypothetical protein, conserved	0	b36dp	none	0	4.41269	6	2.18714	1.82401	3	3
Tb927.7.880	RBP25	RNA binding	b36d	none	0	8.68021	6	2.2438	1.81628	3	3
Tb927.10.370	calcineurin B subunit, putative	Calcium	b6	none	3.06064	0	6	2.3027	1.81483	3	3
Tb927.10.5830	hypothetical protein, conserved, 4-5 RanBP2 Zn fingers, matches varios yeast/human proteins with motif	Zinc finger	B6DP	none	0	5.47672	6	2.20011	1.80743	3	3
Tb927.8.4450	RBP11	RNA binding	B3B6DP	none	0	0	6	1.90888	1.79002	3	3
Tb927.11.16020	DRBD10	RNA binding	B3D	none	0	0	6	2.02318	1.77886	3	3
Tb927.10.12210	fTb927.1.3070	Pentose phosphate pathway	b36d	none	0	5.93447	6	1.97782	1.77854	3	3
Tb927.11.16590	RBP37	RNA binding	0	none	0	0	6	2.24807	1.7739	3	3
Tb927.7.7280	RNA binding protein, putative, SWAP domain	RNA binding	b6	none	0	0	6	2.04254	1.72143	3	3
Tb927.10.11270	RBP23	RNA binding	b3D	none	0	23.558	6	1.89194	1.71015	3	3
Tb927.5.4020	hypothetical protein no clear yeast or human matches	0	B3B6DP	none	2.25943	0	6	2.25263	1.6979	3	3
Tb927.10.15870	RNA binding protein, putative, SWAP domain	RNA binding	d	none	0	0	6	1.89817	1.68985	3	3
Tb927.10.14900	hypothetical protein, conserved	0	b6d	none	2.58542	0	6	2.01203	1.68016	3	3
Tb927.9.8740	DRBD3 (PTB1)	RNA binding	B3B6DP	none	0	14.5744	5	3.29541	2.54718	2	3
Tb927.10.240	PEX14 peroxin 14	Glycosome biogenesis	B3Dp	none	0	33.9276	5	2.47817	2.00771	3	2
Tb927.10.15760	hypothetical protein, conserved, in flagellar proteomes	Cytoskeleton	B3B6DP	TAP	1.93298	0	5	2.31398	1.98913	3	2
Tb927.10.3990	DHH1	RNA degradation	B3B6DP	TAP	0	0	5	2.45644	1.88472	3	2
Tb927.10.5990	hypothetical protein, conserved, spectrin repeat.	0	B3B6P	none	0	6.15793	5	1.75146	1.88083	3	2
Tb927.10.3140	leucine-rich repeat protein (LRRP)	LRRP	B6	none	0	3.93786	5	2.3553	1.85066	3	2
Tb927.9.12360	RBP35	RNA binding	d	none	0	0	5	2.43358	1.836	3	2
Tb927.5.3120	eIF2 beta	Translation	B3B6DP	none	0	0	5	2.28363	1.83517	3	2
Tb927.10.9240	Pssible homologue of yeast RTS3, very weak basic region zinc zipper, C-terminal type III chaperone motif	0	B6	none	0	17.8122	5	2.60613	1.82613	3	2
Tb927.11.3340	RBP34	RNA binding	B6D	TAP	0	0	5	2.45282	1.82045	3	2
Tb927.5.3750	PPCT1	RNA binding	0	none	0	0	5	2.37628	1.8151	3	2
Tb927.4.990	hypothetical protein, conserved	0	0	none	2.51836	0	5	2.18165	1.80832	3	2
Tb927.9.13990	DRBD2	RNA binding	B6D	none	0	0	5	2.1925	1.78224	3	2
Tb927.10.2240	NTF2-like domain, in Y14 TAP	0	B3B6D	TAP	0	14.8663	5	2.18776	1.77143	3	2
Tb927.6.3950	hypothetical protein, conserved	0	b36dp	none	7.88304	0	5	2.23858	1.76673	3	2
Tb927.8.990	RBP33	RNA binding	B3B6DP	none	0	0	5	2.10474	1.74427	3	2
Tb927.7.1180	RBP19	RNA binding	b3p	none	0	0	5	2.36043	1.74196	3	2
Tb927.3.3440	hypothetical protein, conserved	0	0	none	0	3.85576	5	2.51619	1.73712	3	2
Tb927.7.4670	RRP4 exosome complex PH subunit	RNA degradation	0	none	0	0	5	2.57094	1.73657	3	2
Tb927.8.2370	DCL1	RNA degradation	b6d	none	0	0	5	2.20303	1.72913	3	2
Tb927.11.12100	RBP5	RNA binding	b6dP	none	0	0	5	2.63415	1.72721	3	2
Tb927.5.4620	ESAG9, putative	ESAG	#N/A	none	0	9.0874	5	1.64994	1.71375	3	2
Tb927.5.1200	CSL4 exosome component	RNA degradation	b6P	none	0	0	5	1.93949	1.70861	3	2
Tb927.10.2220	piwi-like protein 1	RNA degradation	0	none	0	0	5	2.3775	1.70064	3	2
Tb927.3.3960	DRBD6A	RNA binding	P	Y2H	0	42.7951	5	2.29379	1.69416	3	2
Tb927.11.16550	ZC3H46	RNA binding	0	none	0	0	5	1.51145	1.69295	2	3
Tb927.1.1470	hypothetical protein, conserved	0	P	none	3.92076	0	5	2.20773	1.67913	3	2
Tb927.10.12020	hypothetical protein, conserved, Rec A domain, P-loop nucleoside triphosphate hydrolase	0	B3B6DP	none	1.72302	0	5	1.84592	1.67662	3	2
Tb927.6.3220	hypothetical protein, conserved, no domains, no yeast or human match	0	b36d	none	0	7.27534	5	2.13185	1.67487	3	2
Tb927.7.1710	DOM34, releases stalled ribosomes	Translation	B3	none	0	14.3105	5	3.04326	1.65373	3	2
Tb927.9.13280	DRBD9	RNA binding	B3B6	none	0	0	5	2.15726	1.64711	3	2
Tb927.4.400	DRBD7	RNA binding	B6d	none	3.39035	11.4807	5	2.31372	1.64669	3	2
Tb927.3.1030	RBP28	RNA binding	B3B6DP	none	0	0	5	2.04	1.64635	3	2
Tb927.6.3420	hypothetical protein, conserved, oligomerisation domain, motif in E. coli ribosome-associated protein	0	0	none	0	7.14	5	2.24974	1.64494	3	2
Tb927.10.13610	hypothetical protein, conserved, 6 C2HC Zn fingers, Zn ribbon, matches other proteins with motif	Zinc finger	b6d	none	0	4.81069	5	2.13612	1.63669	3	2
Tb927.10.14660	hypothetical protein, conserved, no domains, no yeast or human match	0	b36p	none	0	18.7126	5	2.16647	1.63185	3	2
Tb927.10.1250	hypothetical protein, conserved	0	B3B6DP	none	0	6.29232	5	2.18478	1.62241	3	2
Tb927.9.7070	RRP40 exosome complex PH subunit	RNA degradation	0	none	0	0	5	1.65937	1.6169	3	2
Tb927.8.710	DRBD17	RNA binding	B3DP	none	1.86457	0	5	1.84264	1.61584	3	2
Tb927.8.6440	RBP20	RNA binding	B3B6DP	TAP	0	0	5	2.24314	1.6119	3	2
Tb927.3.5460	RBSR3	RNA processing	0	none	0	0	5	2.10385	1.61124	3	2
Tb927.4.3970	hypothetical protein, conserved, kinetoplastid-specific	0	0	none	1.96957	0	5	2.18712	1.60503	3	2
Tb927.7.320	RBP8	RNA binding	0	none	0	0	5	2.05375	1.58172	3	2
Tb927.9.9060	LSM12	RNA degradation	B3B6DP	TAP	0	0	5	1.99489	1.57847	3	2
Tb927.4.640	hypothetical protein, conserved, C-terminal GRIP domain, resemblance to myosin	0	b6d	none	0	11.7188	5	1.97592	1.57274	3	2
Tb927.8.3220	exonuclease, putative	RNA degradation	d	none	0	0	5	2.33038	1.55302	3	2
Tb927.11.14950	ZFP2	RNA binding	B6d	none	0	0	5	2.05018	1.49352	3	2
Tb927.4.1540	POMP27, NAD-dependent epimerase, aldehyde reductase, one putative TM domain	Mitochondrial membrane	B6	none	0	26.8019	5	2.17646	1.48143	3	2
Tb927.8.2780	RBP10	RNA binding	B3B6DP	none	2.62646	0	5	1.81399	1.48014	3	2
Tb927.4.2520	NAD dependent deacetylase SIR2RP3, nicotinic acid mononucleotide 5,6-dimethylbenzimidazole (cobb) protein	Mitochondrial pathway	B3B6DP	none	3.58126	0	5	1.84936	1.47912	3	2
Tb927.5.4330	dihydrolipoamide branched chain transacylase, putative	Mitochondrial pathway	0	none	0	8.44576	5	1.90072	1.47829	3	2
Tb927.3.3490	high mobility group protein, putative (TDP1)	Chromatin	B3B6D	none	0	12.975	5	1.90378	1.46611	3	2
Tb927.3.2000	RBP21	RNA binding	B6DP	none	0	0	5	2.0482	1.45819	3	2
Tb927.7.5380	RNA-binding protein, putative, RBD	RNA binding	b3	none	2.1284	0	5	2.25907	1.45694	3	2
Tb927.10.12720	hypothetical protein, conserved, resemblance to myosin	0	D	none	0	5.81722	5	2.0883	1.44517	3	2
Tb927.11.12120	RBP9	RNA binding	B6	none	10.5214	0	5	1.83815	1.44327	3	2
Tb927.9.12900	LEO1	RNA degradation	B3B6DP	none	0	0	5	1.99488	1.4346	3	2
Tb927.2.5200	hypothetical protein, conserved, resembles human cholesterol esterase	Sterols	b3d	none	0	14.166	5	1.87234	1.43145	3	2
Tb927.10.11990	hypothetical protein, conserved,RNA-binding protein	RNA binding	B3B6DP	none	0	0	5	1.79085	1.42755	3	2
Tb927.4.1910	hypothetical protein, conserved, no domains, K-specific	0	B6P	Y2H	0	37.7754	5	2.00026	1.40354	3	2
Tb927.7.6410	hypothetical protein, conserved, dsRNA binding domain	0	0	none	0	0	5	1.9239	1.38838	3	2
Tb927.4.4570	hypothetical protein, conserved, no domains, no yeast or human match	0	B3D	none	0	16.5234	5	2.06794	1.37949	3	2
Tb927.10.12090	RBP7A	RNA binding	DP	none	0	0	4	1.84538	2.32708	3	1
Tb927.5.2450	XRNB	RNA degradation	#N/A	none	0	0	4	1.92959	2.09057	3	1
Tb927.2.4930	esterase, putative	Enzyme	P	none	0	9.45989	4	1.8371	1.99883	2	2
Tb927.3.3940	DRBD11	RNA binding	B6D	none	2.96312	0	4	1.68822	1.69772	2	2
Tb927.1.4280	hypothetical protein, conserved, African tryp specific, PTZ (tail-specific protease) domain	0	b6d	none	0	17.8863	4	1.86573	1.65924	3	1
Tb927.3.5090	tryparedoxin, putative	Redox pathways	b3p	none	2.19074	0	4	1.71506	1.65007	2	2
Tb927.10.9020	hypothetical protein, conserved	0	0	none	7.49625	0	4	2.08283	1.62371	3	1
Tb927.9.3000	cytidine deaminase, putative	Nucleotides	b6dp	none	0	23.5693	4	1.42778	1.6204	2	2
Tb927.6.2550	TRRM2	RNA binding	B3B6DP	none	0	0	4	1.6263	1.58707	2	2
Tb927.10.9150	hypothetical protein, conserved	0	D	none	1.86233	0	4	2.09804	1.5707	3	1
Tb927.11.10020	short-chain dehydrogenase, putative	Enzyme	B6D	none	0	4.86246	4	3.2606	1.54382	3	1
Tb927.7.2160	hypothetical protein, conserved, no domains, no yeast or human match	0	0	none	0	19.8713	4	1.89976	1.54343	3	1
Tb927.11.12670	TYW3 homologue, phe-tRNA modification, reading frame maintenance	Translation	B3B6	none	0	14.2243	4	1.54186	1.54298	3	1
Tb927.3.580	leucine-rich repeat protein (LRRP)	LRRP	b6P	none	0	11.1993	4	2.18244	1.53588	3	1
Tb927.2.2180	RRP41B exosome protein PH subunit	RNA degradation	b6	none	0	0	4	2.01037	1.51455	3	1
Tb927.11.12070	hypothetical protein, conserved	0	B3B6DP	none	0	9.78679	4	1.98404	1.51349	3	1
Tb927.10.3950	hypothetical protein, conserved	0	D	none	2.00214	0	4	1.94999	1.51005	3	1
Tb927.10.310	PUF3	RNA binding	B3DP	none	2.8518	0	4	2.00228	1.48941	2	2
Tb927.7.5480	dihydrofolate reductase-thymidylate synthase (DHFR-TS)	Folate	dp	none	2.08735	0	4	1.61992	1.47032	2	2
Tb927.10.7450	RRP41A exosome complex PH subunit	RNA degradation	B3DP	none	0	0	4	2.42926	1.46853	3	1
Tb927.5.2120	hypothetical protein, conserved, trypanosome-specific	0	p	none	0	5.76133	4	1.93382	1.46486	3	1
Tb927.1.4020	hypothetical protein	0	0	none	0	11.3671	4	1.89375	1.46022	3	1
Tb927.11.1550	XRNF	RNA degradation	P	none	0	0	4	1.90136	1.45864	3	1
Tb927.5.4100	hypothetical protein, conserved	0	B3D	none	1.82742	0	4	1.7484	1.45348	3	1
Tb927.10.11600	hypothetical protein, conserved	0	D	none	2.0297	12.1486	4	1.77443	1.43277	3	1
Tb927.11.14520	polypeptide deformylase, putative	Enzyme	B3B6	none	2.09879	0	4	1.68021	1.43261	3	1
Tb927.10.12660	PUF2	RNA binding	B3B6d	none	0	0	4	1.54467	1.41691	2	2
Tb927.11.11860	leucine-rich repeat protein (LRRP)	LRRP	B3B6P	none	0	12.6856	4	1.96537	1.41325	3	1
Tb927.1.3070	hypothetical protein, conserved, poly(Q), poly(H)	0	b6D	TAP	0	81.609	4	1.76225	1.41064	3	1
Tb927.10.11760	PUF6	RNA binding	B3	Y2H	0	0	4	1.78566	1.40042	2	2
Tb927.10.7790	ubiquitin fusion degradation protein, putative	Ubiquitin & proteasome	B3B6	none	0	21.3963	4	1.94228	1.39548	3	1
Tb927.7.1890	hypothetical protein, copurified with splicing complex	0	B6dp	none	1.91908	0	4	1.84932	1.37401	3	1
Tb927.2.5150	TPR-repeat protein, MONAD binding region found at C-terminus of proteins that bind to human pol II.	0	0	none	0	10.3232	4	1.75257	1.37358	3	1
Tb927.11.10810	PUF11	RNA binding	#N/A	none	0	0	4	1.51577	1.36743	2	2
Tb927.11.950	DRBD14	RNA binding	B6DP	none	0	0	4	2.70289	1.36464	3	1
Tb927.6.2720	calcium-binding protein, putative	Calcium	B3b6	none	1.93006	0	4	1.95098	1.36177	3	1
Tb927.11.16130	nucleoside diphosphate kinase (NDPK)	Nucleotides	b6	none	5.24935	0	4	1.72082	1.35563	2	2
Tb927.3.5150	exonuclease, putative	RNA degradation	D	none	0	0	4	2.04983	1.31943	3	1
Tb927.6.3480	DRBD5	RNA binding	B3B6D	none	2.46614	0	4	2.07644	1.313	3	1
Tb927.4.2040	ALBA3	RNA binding	B3DP	TAP	0	0	4	1.76786	1.2618	3	1
Tb927.10.12330	ZC3H34	RNA binding	b6DP	TAP	0	20.9191	3	1.40913	1.8313	1	2
Tb927.11.5850	RBP38	RNA binding	B3D	Y2H	2.88673	0	3	1.77319	1.71363	2	1
Tb927.7.2440	pyrroline-5-carboxylate reductase, putative (P5CR)	Mitochondrial pathway	DP	none	0	30.8195	3	1.64853	1.63577	2	1
Tb927.5.1490	eIF4G1	Translation	b6	Y2H	0	0	3	1.4607	1.59436	1	2
Tb927.11.13970	PAN3	RNA degradation	B3b6d	none	0	0	3	1.57996	1.58419	1	2
Tb927.9.5390	hypothetical protein, conserved	0	0	none	2.24612	0	3	1.4096	1.51621	2	1
Tb927.10.16070	eIF4E2	Translation	B6	none	0	0	3	1.26093	1.4804	1	2
Tb927.3.5320	hypothetical protein, conserved, UBX5 of yeast 3e-4, blast-back +ve	0	0	none	0	15.411	3	1.95571	1.46364	2	1
Tb927.3.3060	hypothetical protein, conserved, kinetoplastid-specific	0	0	none	3.24528	0	3	1.74237	1.41414	2	1
Tb927.10.15170	NRG1, nucleolar regulator of GPEET expression	RNA synthesis	B6D	none	0	0	3	1.95025	1.40896	3	0
Tb927.11.550	SCD6	RNA degradation	B3B6DP	TAP	0	0	3	1.69447	1.39392	2	1
Tb927.7.3220	hypothetical protein, conserved	0	D	none	0	46.4802	3	1.59678	1.37739	2	1
Tb927.10.14720	PEX13 peroxin 13	Glycosome biogenesis	B3B6d	none	0	23.3051	3	1.88499	1.35477	3	0
Tb927.7.3730	RBP26	RNA binding	0	none	0	0	3	1.79465	1.336	3	0
Tb927.10.10020	hypothetical protein, conserved	0	B3B6DP	none	2.0625	0	3	1.73754	1.33467	3	0
Tb927.11.4460	ALBA1	RNA binding	B3B6DP	none	0	0	3	1.7134	1.29676	3	0
Tb927.11.4450	ALBA2	RNA binding	B3	none	0	0	3	1.7369	1.29651	3	0
Tb927.6.820	PUF4	RNA binding	B3B6DP	none	0	0	3	1.86513	1.29643	2	1
Tb927.7.2780	hypothetical protein, conserved, no yeast/human match	0	B3B6DP	TAP	0	0	3	1.70284	1.28273	3	0
Tb927.11.8290	DIS3L2, RNaseB motif protein, no PIN domain	RNA degradation	b6dp	none	0	0	3	2.22063	1.28055	3	0
Tb927.3.1300	hypothetical protein, conserved, no domains, no yeast or human match	0	b6D	none	0	6.5628	3	1.70952	1.25919	3	0
Tb927.3.720	ZFP3	RNA binding	B3B6D	none	0	0	3	1.78257	1.25746	3	0
Tb927.11.16350	hypothetical protein, conserved	0	b3p	none	2.15397	0	3	1.76207	1.25468	2	1
Tb927.10.3500	RBSR4 = U2AF65	RNA processing	B3B6DP	none	0	0	3	1.89624	1.2249	3	0
Tb927.3.1810	hypothetical protein, conserved, no domains, no yeast or human match	0	B6d	none	0	25.3302	3	1.76041	1.19564	3	0
Tb927.11.1340	hypothetical protein, conserved, protein kinase-like domain, no yeast or human match	0	B3B6DP	none	0	6.99084	3	1.72843	1.18157	3	0
Tb927.3.740	ZC3H5	RNA binding	B3B6	TAP	6.99167	0	3	1.7135	1.14714	3	0
Tb927.6.5010	hypothetical protein, conserved	0	b6d	none	5.62098	0	3	1.70131	1.13608	3	0
Tb427tmp.02.5380	RRP44	RNA degradation	#N/A	none	0	0	3	1.68638	1.12982	3	0
Tb927.7.2980	hypothetical protein, conserved	0	#N/A	none	1.78632	0	3	1.6518	1.11584	3	0
Tb927.1.2200	ZC3H4	RNA binding	B3B6D	none	0	0	3	1.68419	1.07091	3	0
Tb927.8.6650	DRBD12	RNA binding	D	none	0	0	3	1.62284	1.06582	3	0
Tb927.3.2930	RBP6	RNA binding	0	none	0	0	3	2.19841	1.04746	2	1
Tb927.11.14100	DRBD4 (PTB2)	RNA binding	B6	none	0	11.0507	3	2.45836	0.943418	3	0
Tb927.10.1860	hypothetical protein, conserved, tryp specific	0	B3d	none	0	8.81885	3	1.95464	0.854347	3	0
Tb927.10.6450	hypothetical protein, conserved	0	0	none	2.27682	0	3	1.65253	0.801837	3	0
Tb927.10.6220	XRND	RNA degradation	b36	none	0	0	3	1.73234	0.770084	3	0
Tb927.8.4540	PBP1	RNA degradation	B3B6DP	TAP Y2H	0	91.5941	2	1.31082	1.74633	1	1
Tb927.11.6600	hypothetical protein, conserved	0	D	none	1.94693	0	2	1.24053	1.63302	0	2
Tb927.11.9440	hypothetical protein, conserved	0	0	none	0	7.7487	2	1.22199	1.62873	0	2
Tb927.6.1870	eIF4E4	Translation	D	none	0	23.2737	2	1.23933	1.58445	0	2
Tb927.11.9530	14-3-3-I protein	Signalling	B3B6DP	none	0	10.1003	2	1.28625	1.5776	1	1
Tb927.10.12780	ZC3H37	RNA binding	b6	Y2H	0	64.6652	2	1.01152	1.54324	0	2
Tb927.1.4650	CFB2	Ubiquitin & proteasome	#N/A	none	0	0	2	1.24044	1.47438	0	2
Tb927.11.9400	hypothetical protein, conserved, no yeast or human match, CXXC motif (thioredoxin-like)	0	b3	none	0	4.09221	2	1.28474	1.4029	1	1
Tb927.2.3160	hypothetical protein, conserved	0	dP	none	3.93854	0	2	1.33729	1.40049	1	1
Tb927.9.9550	hypothetical protein, conserved, no yeast or human match	0	B3B6D	TAP	0	6.96293	2	1.28607	1.38938	1	1
Tb927.6.4440	RBP42	RNA binding	B3B6DP	none	0	10.5578	2	1.73724	1.34024	2	0
Tb927.5.2140	UPF1	RNA degradation	b36d	none	0	0	2	1.22597	1.28031	1	1
Tb927.11.3650	adenylosuccinate synthetase, putative	Nucleotides	D	none	1.88307	0	2	1.27009	1.20026	1	1
Tb927.8.1680	hypothetical protein, conserved	0	B3B6DP	none	2.11134	0	2	1.31987	1.19349	1	1
Tb927.8.4200	hypothetical protein, conserved, no domains, no yeast.human match	0	d	none	0	52.7844	2	1.17923	1.18058	1	1
Tb927.4.2030	ALBA4	RNA binding	B3B6DP	none	0	0	2	1.59874	1.17341	2	0
Tb927.7.2580	ZC3H19	RNA binding	0	none	0	0	2	1.24994	1.16093	1	1
Tb927.7.4730	PUF5	RNA binding	D	Y2H	0	0	2	1.5752	1.14685	2	0
Tb927.7.5460	EAP3 exosome-associated protein 3	RNA degradation	B3B6dP	none	0	0	2	1.55661	1.13934	2	0
Tb927.1.5000	hypothetical protein, conserved, possibly mitochondrial, no yeast or human match	Mitochondrial pathway	B6	TAP	0	6.08373	2	1.52914	1.13097	2	0
Tb927.10.9330	hypothetical protein, conserved, partial PSP1 superfamily (signal peptidase-like)	0	b36dp	none	3.48601	0	2	1.64291	1.10249	2	0
Tb927.6.600	CAF1	RNA degradation	B3B6D	none	0	0	2	1.1892	1.09079	1	1
Tb927.11.2900	hypothetical protein, conserved, HIT zinc finger, matches various other HIT proteins	0	b6	none	13.6446	0	2	1.44877	1.04476	1	1
Tb927.4.1630	RRP6	RNA degradation	B3B6D	none	0	0	2	1.58557	1.03137	2	0
Tb927.8.1960	NOT11	RNA degradation	D	none	2.36857	0	2	1.32422	1.00284	1	1
Tb927.10.14810	Homologue of yeast MBF1 - Transcriptional coactivator that bridges the DNA-binding region of Gcn4p and TATA-binding protein Spt15p; suppressor of frameshift mutations. Pedominantly in yeast cytosol. multiprotein binding factor and helix-turn-helix domain. (in UPF1-TAP)	0	d	none	0	11.783	2	1.4747	0.886928	2	0
Tb927.5.760	cell cycle sequence binding phosphoprotein (RBP33), CSBP2	RNA binding	B3D	none	0	0	2	1.49984	0.882273	2	0
Tb927.4.550	hypothetical protein, conserved	0	0	none	6.55457	0	2	1.4425	0.841164	2	0
Tb927.9.1120	hypothetical protein, conserved	0	B3B6DP	none	3.09735	0	1	0.961833	2.06157	0	1
Tb927.9.13970	hypothetical protein, conserved	0	B3d	TAP	0	0	1	0.977242	2.01068	0	1
Tb927.10.12800	ZC3H38	RNA binding	B3B6DP	Y2H	0	48.5672	1	0.965779	1.63497	0	1
Tb927.10.14930	ZC3H39	RNA binding	DP	none	0	6.81038	1	0.939572	1.6164	0	1
Tb927.11.8020	hypothetical protein, conserved, no domains, poor Drosophila match	0	b6dp	none	4.5507	0	1	0.904622	1.61025	0	1
Tb927.8.5370	hypothetical protein, conserved, no yeast or human match	0	b36p	none	0	5.61641	1	1.2095	1.60889	0	1
Tb927.11.860	leucine-rich repeat protein (LRRP)	LRRP	B6	none	0	3.64871	1	1.04785	1.59354	0	1
Tb927.9.17940	hypothetical protein	0	B6DP	none	2.71175	0	1	1.27812	1.58163	0	1
Tb927.11.8470	ZC3H45	RNA binding	D	none	0	0	1	1.22985	1.55698	0	1
Tb927.11.10560	eIF4G4	Translation	B3B6DP	none	0	38.5223	1	0.940627	1.52927	0	1
Tb927.9.15040	hypothetical protein, conserved	0	B6D	none	2.15376	0	1	1.07746	1.48183	0	1
Tb927.9.4680	eIF4A1	Translation	B3B6DP	none	0	0	1	1.09123	1.44319	0	1
Tb927.11.6160	ERF3 eukaryotic release factor 3, putative	Translation	B3B6DP	none	0	0	1	1.23818	1.44281	0	1
Tb927.11.1980	ZC3H41	RNA binding	B6D	TAP	0	0	1	1.06157	1.4327	0	1
Tb927.10.8360	PARN-2	RNA degradation	D	none	0	0	1	1.17376	1.41457	0	1
Tb927.8.6750	TMA1, yeast protein associates with ribosomes	Translation	B6D	none	0	0	1	1.15759	1.39193	0	1
Tb927.8.2850	PARN-1	RNA degradation	b6dp	none	0	0	1	1.0754	1.38941	0	1
Tb927.8.4820	eIF4G3	Translation	0	none	0	0	1	0.951647	1.38888	0	1
Tb927.10.7080	ATP-dependent DEAD/H RNA helicase, putative Sub2 ,TREX complex mRNA export, homologue of UAP56, splicing factor	RNA processing	b36	none	0	0	1	1.29622	1.38769	1	0
Tb927.6.4960	ZC3H47	RNA binding	B6p	none	0	0	1	0.948946	1.38295	0	1
Tb927.11.7890	ZC3H44	RNA binding	b3	none	0	0	1	1.11163	1.38244	0	1
Tb927.11.9100	hypothetical protein, conserved	0	b3dp	none	2.39415	0	1	1.23035	1.37412	0	1
Tb927.8.4020	ZC3H24	RNA binding	b6dp	Y2H	0	26.1865	1	1.12397	1.36953	0	1
Tb927.9.12320	cystathione gamma lyase, putative	Amino acid metabolism	0	none	0	5.52279	1	1.06319	1.36923	0	1
Tb927.9.11050	4E-IP, 4E-interacting protein, putative	Translation	B3d	none	4.48775	0	1	1.23416	1.35713	0	1
Tb927.1.4540	CFB1	Ubiquitin & proteasome	#N/A	none	0	0	1	0.854447	1.33403	0	1
Tb927.9.10280	ZC3H48	RNA binding	B3B6DP	none	0	0	1	1.12838	1.3217	0	1
Tb927.10.14950	ZC3H40	RNA binding	B6D	none	0	15.3607	1	1.0902	1.31862	0	1
Tb927.9.10770	PABP2	Translation	B3B6DP	none	0	45.6868	1	1.0279	1.31626	0	1
Tb927.11.3440	hypothetical protein, conserved, no domains	0	b6d	TAP Y2H	0	23.1122	1	1.20975	1.30532	0	1
Tb927.9.14120	NIF superfamily phosphatase domain, possible splicing factor	RNA processing	0	none	2.65599	0	1	1.02406	1.30531	0	1
Tb927.11.6240	hypothetical protein, conserved, 2 weak RBDs, no yeast or human match	RNA binding	b6d	none	0	14.0814	1	1.12174	1.29919	0	1
Tb927.9.13510	PARN-3	RNA degradation	b3p	none	0	0	1	1.05716	1.29311	0	1
Tb927.9.9520	ZC3H29	RNA binding	B6	none	2.59158	0	1	1.1476	1.29134	0	1
Tb927.9.5260	Ring finger domain, possible E3 ubiquitin ligase, possible homologue of yeast HRD1	Ubiquitin & proteasome	0	none	0	21.1169	1	1.21532	1.28877	0	1
Tb927.11.2260	eIF4E1	Translation	b6	none	0	0	1	0.979721	1.28863	0	1
Tb927.11.5960	hypothetical protein, conserved, no domains, no yeast or human match	0	DP	none	0	10.2202	1	1.07262	1.27933	0	1
Tb927.11.4550	hypothetical protein, conserved	0	D	none	3.51806	0	1	1.35741	1.2789	0	1
Tb927.9.3460	ZC3H27	RNA binding	b6	none	0	0	1	1.12301	1.27288	0	1
Tb927.7.4980	ZC3H23 POMP35	RNA binding	0	none	0	0	1	1.16397	1.26894	0	1
Tb927.3.5250	ZC3H8	RNA binding	B3B6D	TAP	2.94542	0	1	1.37934	1.25531	1	0
Tb927.11.6010	hypothetical protein, conserved, tryp specific	0	B3B6DP	none	0	9.34658	1	1.08867	1.25089	0	1
Tb927.5.1580	ZC3H13	RNA binding	B6d	none	3.17013	0	1	1.25967	1.23575	0	1
Tb927.6.4950	mago nashi-like protein, putative	Nucleo-cytoplasmic transport	0	none	0	0	1	1.02407	1.23163	0	1
Tb927.9.9450	ZC3H28	RNA binding	B3B6DP	TAP	0	25.2588	1	1.1888	1.2315	0	1
Tb927.11.7450	ZC3H43	RNA binding	D	none	0	0	1	1.10248	1.22178	0	1
Tb927.8.4190	hypothetical protein, conserved, no yeast or human match	0	B3B6D	none	0	3.57345	1	1.21653	1.216	0	1
Tb927.3.3970	RNA binding protein, putative, LYAR-type C2HC zinc finger domain	RNA binding	B6Dp	none	0	0	1	1.50769	1.21417	1	0
Tb927.8.4220	TMA46, putative	Translation	B3B6p	TAP	0	0	1	1.06851	1.20914	0	1
Tb927.8.5180	LSm2	RNA processing	b36	none	0	0	1	1.39498	1.20573	1	0
Tb927.7.3550	hypothetical protein, conserved, no yeast or human match	0	B3B6DP	none	0	5.79084	1	1.42947	1.2031	1	0
Tb927.11.6130	Skp1 family protein, putative,Cyclin A/CDK2-associated protein,Cyclin A/CDK2- associated protein	Ubiquitin & proteasome	0	TAP	0	21.0417	1	1.19393	1.2012	0	1
Tb927.10.13800	hypothetical protein, conserved, no yeast or human match	0	B6D	none	0	7.65778	1	1.45784	1.18252	1	0
Tb927.8.4390	eIF-2B GDP-GTP exchange factor, putative	Translation	p	none	0	0	1	1.35625	1.1812	1	0
Tb927.8.3850	hypothetical protein, conserved, PSP1 region	0	B6D	Y2H	0	3.70618	1	1.3231	1.17805	0	1
Tb927.11.14800	hypothetical protein, conserved, no domains, no yeast or human match	0	D	none	0	22.1944	1	1.52188	1.15828	1	0
Tb927.7.4520	hypothetical protein, conserved	0	b36dp	none	0	16.8484	1	1.43051	1.14875	1	0
Tb927.11.6870	14-3-3 protein	Signalling	B3D	none	0	40.4919	1	1.00498	1.14741	0	1
Tb927.11.4320	hypothetical protein, conserved, PF02622 DUF179	Mitochondrial pathway	0	TAP	0	0	1	1.13181	1.14617	0	1
Tb927.2.4710	TRRM1	RNA processing	B3B6DP	none	0	6.02306	1	0.888997	1.13679	0	1
Tb927.11.14220	hypothetical protein, conserved	0	B3B6D	none	3.94576	0	1	1.58078	1.12771	1	0
Tb927.7.4430	hypothetical protein, conserved, no yeast or human match	0	0	none	0	3.86896	1	1.40084	1.11161	1	0
Tb927.11.4400	TMA22, associates woth TMA20 in yeast	Translation	P	none	0	0	1	1.06185	1.10808	0	1
Tb927.7.4660	hypothetical protein, conserved	0	b6	none	2.27594	0	1	1.46202	1.10552	1	0
Tb927.10.11730	ZC3H33	RNA binding	0	none	0	0	1	0.985718	1.10103	0	1
Tb927.11.16470	hypothetical protein, conserved, no domains, kinetoplastid-specific	0	B3B6	none	0	24.516	1	1.48027	1.09266	1	0
Tb927.11.15000	survival of motor neuron (SMN)-like protein (TbSMN)	RNA processing	0	none	2.39885	0	1	1.41432	1.0913	1	0
Tb927.11.220	hypothetical protein, conserved	0	B3B6D	none	2.35341	0	1	1.25971	1.08216	1	0
Tb927.7.7190	hypothetical protein, conserved, trypanosome-specific	0	0	none	0	4.00783	1	1.26348	1.07995	1	0
Tb927.7.930	ZC3H17	RNA binding	b36Dp	none	0	0	1	1.09795	1.07763	1	0
Tb927.5.810	ZC3H11	RNA binding	B3B6D	TAP Y2H	0	23.9643	1	1.69075	1.07438	1	0
Tb927.5.4030	LSm7	RNA processing	b3dp	none	0	0	1	1.38134	1.06587	1	0
Tb927.5.1570	ZC3H12	RNA binding	B3	none	0	0	1	1.38193	1.05432	1	0
Tb927.7.250	ZC3H16	RNA binding	b6	none	0	0	1	1.31602	1.03921	1	0
Tb927.9.3530	LSm6	RNA processing	b6D	none	3.15621	0	1	1.35653	1.03657	1	0
Tb927.11.13960	LSm4	RNA processing	#N/A	none	0	0	1	1.44105	1.02834	1	0
Tb927.7.2670	ZC3H21	RNA binding	0	Y2H	0	65.1014	1	1.20609	1.027	1	0
Tb927.11.2250	hypothetical protein, conserved, kinetoplastid-specific	0	b6d	none	0	9.99576	1	1.26269	1.02137	1	0
Tb927.11.11030	EAP4 exosome-associated protein 4	RNA degradation	B6P	none	0	0	1	1.4217	1.01589	1	0
Tb927.7.7170	CYC2-like cyclin, putative (CYC4)	Cell cycle	B3B6	none	0	7.87573	1	1.17088	1.01462	1	0
Tb927.7.7380	LSm3	RNA processing	0	none	0	0	1	1.31718	1.0024	1	0
Tb927.7.4120	hypothetical protein, conserved, no domains, kinetoplastid-specific	0	B3B6P	none	0	12.8797	1	1.25405	0.999353	1	0
Tb927.11.830	hypothetical protein, conserved, no yeast or human match	0	b6D	none	0	6.05471	1	0.929566	0.999093	0	1
Tb927.6.850	NOT2	RNA degradation	B6DP	TAP Y2H	2.96134	0	1	1.45541	0.998154	1	0
Tb927.4.1680	ZC3H10	RNA binding	B3B6D	none	0	0	1	1.32395	0.982507	1	0
Tb927.4.1310	ZC3H9	RNA binding	B6D	none	0	0	1	1.29904	0.97117	1	0
Tb927.6.4720	ZC3H15	RNA binding	P	none	4.3983	0	1	1.26948	0.955777	1	0
Tb927.11.2030	hypothetical protein, conserved	0	B3B6	none	4.25426	0	1	1.15397	0.93177	1	0
Tb927.11.16610	hypothetical protein, conserved,2 x C2H2 zinc finger, 1x v.weak zinc ribbon domain	0	b36d	none	0	8.43598	1	1.19139	0.920225	1	0
Tb927.7.3350	palmitoyl acyltransferase 11, putative	Lipids & fatty acids	b6	none	0	7.47728	1	1.40844	0.916945	1	0
Tb927.11.7100	MCT1/TMA20 homologue, similar to N-terminus of eIF2D	Translation	B3B6d	none	0	0	1	1.217	0.914297	1	0
Tb927.4.3330	hypothetical protein, conserved, EF hand	Calcium	B3B6	Y2H	5.17014	0	1	1.49634	0.903187	1	0
Tb927.8.3090	hypothetical protein, conserved	Mitochondrial pathway	0	none	6.81405	0	1	1.24562	0.886605	1	0
Tb927.11.3100	POMP13, Trypanosome-specific, putative TM domain at Cterminus	Mitochondrial membrane	Dp	none	0	75.442	1	1.28484	0.884912	1	0
Tb927.5.1080	RBP22	RNA binding	B3B6DP	none	0	0	1	1.47111	0.877763	1	0
Tb927.11.7310	RNA binding protein, putative, RBD	RNA binding	B3B6D	none	0	0	1	1.42762	0.858258	1	0
Tb927.8.1770	hypothetical protein, conserved	Mitochondrial pathway	B3B6P	none	1.64031	0	1	1.20741	0.855062	1	0
Tb927.1.2580	EAP1 exosome complex PH subunit	RNA degradation	B3B6P	none	0	0	1	1.46676	0.808732	1	0
Tb927.11.15350	RBP39	RNA binding	b36dp	none	0	0	1	1.45506	0.78271	1	0
Tb927.10.5130	Nuclear encoded mitochondrial protein C21orf2 [Homo sapiens], blast-back positive	0	p	none	0	30.2875	1	1.44977	0.772799	1	0
Tb927.11.14750	hypothetical protein, conserved, PSP1 C-terminal region domain, no yeast or human match	0	B3B6DP	none	0	11.3267	1	1.18933	0.736552	1	0
Tb927.10.13570	RBP27	RNA binding	#N/A	none	0	0	1	1.48938	0.725823	1	0
Tb927.5.4320	zinc finger protein family member, putative (FIP1)	DNA synthesis, modification, repair	B3B6DP	none	0	18.1309	1	1.34711	0.696163	1	0
Tb927.8.7760	hypothetical protein, conserved, collagen-binding domain, quite serine-rich	0	b6	none	0	32.077	0	1.18999	1.32691	0	0
Tb927.9.9290	PABP1	Translation	B3B6DP	none	0	58.4434	0	1.06584	1.26756	0	0
Tb927.9.4080	hypothetical protein, conserved, DRBD3 interaction. P-loop NTP hydrolase (AAA ATPase), DNA ligase/capping enzyme catalytic domain, C4 zinc finger (LIM domain)	0	b36D	TAP Y2H	0	9.3171	0	1.06379	1.23519	0	0
Tb927.2.5000	hypothetical protein, conserved, no domains, no yeast or human match	0	B6DP	none	0	19.4454	0	1.04063	1.21306	0	0
Tb927.10.1540	ZC3H30	RNA binding	B6	none	0	0	0	1.11888	1.20247	0	0
Tb927.8.4500	eIF4G5	Translation	B3B6P	none	0	26.5017	0	1.0487	1.1736	0	0
Tb927.9.7480	hypothetical protein, conserved	0	b6d	none	3.64874	0	0	1.00938	1.17048	0	0
Tb927.10.5250	ZC3H32	RNA binding	B3B6	TAP Y2H	0	0	0	1.21454	1.16315	0	0
Tb927.11.5840	Protein translation factor SUI1 homolog, putative	Translation	B3B6	none	0	20.6233	0	1.2305	1.14108	0	0
Tb927.6.3490	ZFP1	RNA binding	P	none	0	0	0	0.921775	1.14067	0	0
Tb927.2.3880	HNRNPH	RNA processing	B3	none	0	0	0	1.34478	1.13131	0	0
Tb927.8.4370	hypothetical protein, conserved, no domains, K-specific	0	B3B6	Y2H	0	6.61553	0	1.15371	1.12699	0	0
Tb927.3.1780	LSm8	RNA processing	B3B6DP	none	3.15575	0	0	1.02101	1.10903	0	0
Tb927.7.7220	hypothetical protein, conserved, no yeast or human match	0	P	none	0	6.73619	0	1.05061	1.09343	0	0
Tb927.11.2300	ERF1 eukaryotic peptide chain release factor subunit 1, putative	Translation	B3B6DP	none	0	0	0	1.10312	1.0871	0	0
Tb927.11.4440	hypothetical protein	0	b6d	none	0	6.78086	0	1.08912	1.07283	0	0
Tb927.9.13150	TFIIF-stimulated CTD phosphatase, putative	Protein phosphatase	0	none	2.70216	0	0	1.06821	1.06742	0	0
Tb927.10.1630	RLI translation termination & ribosome recycling	Translation	B3B6P	none	0	0	0	1.02796	1.06278	0	0
Tb927.2.4440	hypothetical protein	0	B3B6DP	none	2.02357	0	0	1.0658	1.06083	0	0
Tb927.11.7590	hypothetical protein, conserved, trypanosome-specific	0	b36d	none	0	6.27239	0	1.0131	1.05229	0	0
Tb927.3.1920	NOT5	RNA degradation	B3p	none	2.35078	0	0	1.04425	1.04927	0	0
Tb927.11.11770	eIF4E3	Translation	B3B6DP	none	0	88.5608	0	1.03758	1.02621	0	0
Tb927.9.7110	hypothetical protein, conserved, best match to human NP_065767 GRAM domain protein (membrane association)	0	B3	TAP	2.19676	0	0	0.98778	1.0137	0	0
Tb927.7.1170	Y14	Nucleo-cytoplasmic transport	0	none	0	0	0	1.19552	1.0134	0	0
Tb927.9.8060	hypothetical protein, conserved, WASH domain (actin nucleation)	0	0	none	0	16.2679	0	0.963651	0.987069	0	0
Tb927.4.410	CAF40	RNA degradation	B3B6Dp	TAP	0	0	0	1.08638	0.973451	0	0
Tb927.7.2680	ZC3H22	RNA binding	P	none	2.7374	0	0	1.13072	0.952808	0	0
Tb927.6.1670	PAN2	RNA degradation	#N/A	none	0	0	0	1.11101	0.942232	0	0
Tb927.7.5680	deoxyribose-phosphate aldolase, putative	Enzyme	DP	none	0	9.35099	0	1.11679	0.939797	0	0
Tb927.3.5010	hypothetical protein, conserved	0	B3D	TAP Y2H	0	0	0	1.34811	0.909303	0	0
Tb927.7.2660	ZC3H20	RNA binding	D	Y2H	0	0	0	1.10812	0.90853	0	0
Tb927.10.11630	hypothetical protein, conserved, African tryp-specific	0	b3	none	0	19.2236	0	1.43768	0.876424	0	0
Tb927.10.12760	ZC3H36	RNA binding	d	none	0	49.9906	0	0.950501	0.853729	0	0
Tb927.8.910	hypothetical protein, conserved, Qn domains, PRK14951 domain (DNA polymerase III subunits gamma and tau, E= -3), kinetoplastid specific	0	B6D	none	3.93889	0	0	0.985455	0.850215	0	0
Tb927.1.2600	PUF9	RNA binding	B3B6DP	Y2H	0	0	0	1.1966	0.828429	0	0
Tb927.11.12730	hypothetical protein	0	0	none	0	69.485	0	1.43035	0.805604	0	0
Tb927.10.10850	AGO1	RNA degradation	b36dp	none	0	0	0	1.39711	0.797317	0	0
Tb927.3.2900	EF-2 alpha, elongation initiation factor 2 alpha subunit,	Translation	B3B6DP	none	0	6.71636	0	1.2756	0.796309	0	0
Tb927.5.750	hypothetical protein, conserved	0	D	none	1.91442	0	0	1.48059	0.787576	0	0
Tb927.11.9410	hypothetical protein	0	B3B6	none	2.03402	0	0	1.02232	0.782457	0	0
Tb927.11.6440	hypothetical protein, conserved, Bromodomain and poly(Q), often in TAP MS	0	B3B6DP	none	0	34.6832	0	1.01529	0.775542	0	0
Tb927.9.5460	eIF4G2	Translation	d	none	0	5.11475	0	1.0336	0.76934	0	0
Tb927.3.3670	TRRM3	RNA binding	P	none	0	0	0	1.30029	0.767888	0	0
Tb927.9.6470	hypothetical protein, conserved	0	P	none	7.69272	0	0	0.952124	0.766342	0	0
Tb927.7.2610	hypothetical protein, conserved	0	0	none	3.90844	0	0	1.3166	0.76317	0	0
Tb927.1.670	hypothetical protein, conserved	0	b36p	none	3.66967	0	0	1.18143	0.758103	0	0
Tb927.10.4430	PUF1	RNA binding	#N/A	none	0	0	0	1.05837	0.756404	0	0
Tb927.9.3580	hypothetical protein, conserved, no domains, no yeast or human match	0	b36d	none	0	16.5775	0	1.08514	0.754861	0	0
Tb927.6.3870	SGN1	Translation	B3B6P	none	0	0	0	0.943077	0.748697	0	0
Tb927.11.16600	EAP2 exosome-associated protein 2	RNA degradation	b6	Y2H	0	0	0	1.3159	0.742926	0	0
Tb927.7.2140	ZC3H18	RNA binding	B6D	Y2H	0	0	0	1.12681	0.735791	0	0
Tb927.2.3920	hypothetical protein, conserved, LYR domain as in NADH dehydrogenase but no evidence that its in the mitochondrion	0	B3B6DP	none	2.41244	0	0	0.909132	0.734203	0	0
Tb927.5.1960	hypothetical protein, conserved, dsRNA binding domain	RNA binding	B3B6DP	none	0	0	0	1.41615	0.730897	0	0
Tb927.10.8720	NOT10	RNA degradation	B3B6DP	none	0	0	0	1.12271	0.729066	0	0
Tb927.11.2610	hypothetical protein, conserved, no domains, no yeast or human match	0	B3B6DP	TAP	0	13.8382	0	1.05434	0.705525	0	0
Tb927.10.5150	ZC3H31	RNA binding	b36p	Y2H	0	4.21904	0	1.03228	0.691607	0	0
Tb927.8.1460	hypothetical protein, conserved	0	b36p	none	0	21.4525	0	1.02348	0.688961	0	0
Tb927.10.12740	ZC3H35	RNA binding	DP	none	2.32811	0	0	0.948925	0.686089	0	0
Tb927.3.790	ZC3H6	RNA binding	B3B6DP	none	0	4.75283	0	1.14685	0.683184	0	0
Tb927.6.4050	ZC3H14	RNA binding	D	none	0	0	0	1.15698	0.680222	0	0
Tb927.11.6430	hypothetical protein, conserved	0	B3B6	none	2.61142	0	0	1.07429	0.65906	0	0
Tb927.8.4650	hypothetical protein, conserved	0	B6DP	none	0	9.58645	0	0.996392	0.641336	0	0
Tb927.8.7820	hypothetical protein, conserved, Cold-shock DNA-binding domain.	0	b36p	Y2H	2.30649	0	0	1.04157	0.63319	0	0
Tb927.8.3780	hypothetical protein, conserved	0	B6P	none	0	8.51215	0	1.04764	0.630023	0	0
Tb927.11.360	hypothetical protein, conserved,ATP-binding protein, putative	0	0	none	2.99433	0	0	1.10171	0.606206	0	0
Tb927.11.2370	MEX67	Nucleo-cytoplasmic transport	B3B6D	none	0	0	0	1.01546	0.60262	0	0
